# Supplementary material for: Ranking microbial metabolomic and genomic links in the NPLinker framework using complementary scoring functions
Source: PLoS Comput Biol. 2021 May 4;17(5):e1008920. doi: 10.1371/journal.pcbi.1008920 (PMC8130963; doi:10.1371/journal.pcbi.1008920)
Supplement: S1 Data — File containing GNPS id, MIBiG id and SMILES string, linking the two databases. (ZIP) [file pcbi.1008920.s006.zip › s13_gnps_mibig_smiles.csv]

CCMSLIB00000001552	BGC0001000	C[C@H]1[C@H](CCCC(C)(Cl)Cl)OC(=O)C2=CSC(=N2)[C@@H](OC(C)=O)C(C)(C)OC(=O)C2=CSC(=N2)[C@@H](OC1=O)C(C)(C)O
CCMSLIB00000006865	BGC0000001	CC1C[C@]23OC(=O)C4=C2OC1C(O)C3\C=C/C(=O)[C@@H](C)C[C@@H](C)C4=O
CCMSLIB00000006865	BGC0000001	CC1CC23OC(=O)C4=C2OC1C(O)C3\C=C/C(=O)C(C)CC(C)C4=O
CCMSLIB00000075311	BGC0000455	C[C@H]1[C@H]([C@@](C[C@@H](O1)O[C@@H]2[C@H]([C@@H]([C@H](O[C@H]2OC3=C4C=C5C=C3OC6=C(C=C(C=C6)[C@H]([C@H](C(=O)N[C@H](C(=O)N[C@H]5C(=O)N[C@@H]7C8=CC(=C(C=C8)O)C9=C(C=C(C=C9[C@H](NC(=O)[C@H]([C@@H](C1=CC(=C(O4)C=C1)Cl)O)NC7=O)C(=O)O)O)O)CC(=O)N)NC(=O)[C@@H](CC(C)C)NC)O)Cl)CO)O)O)(C)N)O
CCMSLIB00000075312	BGC0000455	C[C@H]1[C@H]([C@@](C[C@@H](O1)O[C@@H]2[C@H]([C@@H]([C@H](O[C@H]2OC3=C4C=C5C=C3OC6=C(C=C(C=C6)[C@H]([C@H](C(=O)N[C@H](C(=O)N[C@H]5C(=O)N[C@@H]7C8=CC(=C(C=C8)O)C9=C(C=C(C=C9[C@H](NC(=O)[C@H]([C@@H](C1=CC(=C(O4)C=C1)Cl)O)NC7=O)C(=O)O)O)O)CC(=O)N)NC(=O)[C@@H](CC(C)C)NC)O)Cl)CO)O)O)(C)N)O
CCMSLIB00000075320	BGC0000985	CC[C@H](C)[C@@H]1[C@H](CC(=O)O[C@H](C(=O)[C@@H](C(=O)N[C@H](C(=O)N2CCC[C@H]2C(=O)N([C@H](C(=O)O[C@@H]([C@@H](C(=O)N1)NC(=O)[C@@H](CC(C)C)N(C)C(=O)[C@@H]3CCCN3C(=O)C(C)O)C)CC4=CC=C(C=C4)OC)C)CC(C)C)C)C(C)C)O
CCMSLIB00000075320	BGC0000985	C[C@@H]1[C@@H](C(=O)N[C@@H]([C@H](CC(=O)O[C@H](C(=O)[C@@H](C(=O)N[C@H](C(=O)N2CCC[C@H]2C(=O)N([C@H](C(=O)O1)CC3=CC=C(C=C3)OC)C)CC(C)C)C)C(C)C)O)C(C)C)NC(=O)[C@@H](CC(C)C)N(C)C(=O)[C@@H]4CCCN4C(=O)[C@H](C)O
CCMSLIB00000075320	BGC0000985	CCCCCCC[C@H](CC(=O)N[C@@H](CCC(=O)N)C(=O)N[C@@H](CCC(=O)N)C(=O)N[C@@H](CCC(=O)O)C(=O)O[C@@H](C)C(=O)N1CCC[C@H]1C(=O)N(C)[C@H](CC(C)C)C(=O)N[C@H]2[C@@H](OC(=O)[C@@H](N(C(=O)[C@@H]3CCCN3C(=O)[C@@H](NC(=O)[C@H](C(=O)[C@@H](OC(=O)C[C@@H]([C@@H](NC2=O)[C@@H](C)CC)O)C(C)C)C)CC(C)C)C)CC4=CC=C(C=C4)OC)C)O
CCMSLIB00000075320	BGC0000985	CCCCCCC[C@H](CC(=O)N[C@@H](CCC(=O)N)C(=O)N[C@@H](CCC(=O)N)C(=O)N[C@@H](CCC(=O)N)C(=O)N[C@@H](CCC(=O)O)C(=O)O[C@@H](C)C(=O)N1CCC[C@H]1C(=O)N(C)[C@H](CC(C)C)C(=O)N[C@H]2[C@@H](OC(=O)[C@@H](N(C(=O)[C@@H]3CCCN3C(=O)[C@@H](NC(=O)[C@H](C(=O)[C@@H](OC(=O)C[C@@H]([C@@H](NC2=O)[C@@H](C)CC)O)C(C)C)C)CC(C)C)C)CC4=CC=C(C=C4)OC)C)O
CCMSLIB00000075321	BGC0000985	CC[C@H](C)[C@@H]1[C@H](CC(=O)O[C@H](C(=O)[C@@H](C(=O)N[C@H](C(=O)N2CCC[C@H]2C(=O)N([C@H](C(=O)O[C@@H]([C@@H](C(=O)N1)NC(=O)[C@@H](CC(C)C)N(C)C(=O)[C@@H]3CCCN3C(=O)C(C)O)C)CC4=CC=C(C=C4)OC)C)CC(C)C)C)C(C)C)O
CCMSLIB00000075321	BGC0000985	C[C@@H]1[C@@H](C(=O)N[C@@H]([C@H](CC(=O)O[C@H](C(=O)[C@@H](C(=O)N[C@H](C(=O)N2CCC[C@H]2C(=O)N([C@H](C(=O)O1)CC3=CC=C(C=C3)OC)C)CC(C)C)C)C(C)C)O)C(C)C)NC(=O)[C@@H](CC(C)C)N(C)C(=O)[C@@H]4CCCN4C(=O)[C@H](C)O
CCMSLIB00000075321	BGC0000985	CCCCCCC[C@H](CC(=O)N[C@@H](CCC(=O)N)C(=O)N[C@@H](CCC(=O)N)C(=O)N[C@@H](CCC(=O)O)C(=O)O[C@@H](C)C(=O)N1CCC[C@H]1C(=O)N(C)[C@H](CC(C)C)C(=O)N[C@H]2[C@@H](OC(=O)[C@@H](N(C(=O)[C@@H]3CCCN3C(=O)[C@@H](NC(=O)[C@H](C(=O)[C@@H](OC(=O)C[C@@H]([C@@H](NC2=O)[C@@H](C)CC)O)C(C)C)C)CC(C)C)C)CC4=CC=C(C=C4)OC)C)O
CCMSLIB00000075321	BGC0000985	CCCCCCC[C@H](CC(=O)N[C@@H](CCC(=O)N)C(=O)N[C@@H](CCC(=O)N)C(=O)N[C@@H](CCC(=O)N)C(=O)N[C@@H](CCC(=O)O)C(=O)O[C@@H](C)C(=O)N1CCC[C@H]1C(=O)N(C)[C@H](CC(C)C)C(=O)N[C@H]2[C@@H](OC(=O)[C@@H](N(C(=O)[C@@H]3CCCN3C(=O)[C@@H](NC(=O)[C@H](C(=O)[C@@H](OC(=O)C[C@@H]([C@@H](NC2=O)[C@@H](C)CC)O)C(C)C)C)CC(C)C)C)CC4=CC=C(C=C4)OC)C)O
CCMSLIB00000075322	BGC0000985	CC[C@H](C)[C@@H]1[C@H](CC(=O)O[C@H](C(=O)[C@@H](C(=O)N[C@H](C(=O)N2CCC[C@H]2C(=O)N([C@H](C(=O)O[C@@H]([C@@H](C(=O)N1)NC(=O)[C@@H](CC(C)C)N(C)C(=O)[C@@H]3CCCN3C(=O)C(C)O)C)CC4=CC=C(C=C4)OC)C)CC(C)C)C)C(C)C)O
CCMSLIB00000075322	BGC0000985	C[C@@H]1[C@@H](C(=O)N[C@@H]([C@H](CC(=O)O[C@H](C(=O)[C@@H](C(=O)N[C@H](C(=O)N2CCC[C@H]2C(=O)N([C@H](C(=O)O1)CC3=CC=C(C=C3)OC)C)CC(C)C)C)C(C)C)O)C(C)C)NC(=O)[C@@H](CC(C)C)N(C)C(=O)[C@@H]4CCCN4C(=O)[C@H](C)O
CCMSLIB00000075322	BGC0000985	CCCCCCC[C@H](CC(=O)N[C@@H](CCC(=O)N)C(=O)N[C@@H](CCC(=O)N)C(=O)N[C@@H](CCC(=O)O)C(=O)O[C@@H](C)C(=O)N1CCC[C@H]1C(=O)N(C)[C@H](CC(C)C)C(=O)N[C@H]2[C@@H](OC(=O)[C@@H](N(C(=O)[C@@H]3CCCN3C(=O)[C@@H](NC(=O)[C@H](C(=O)[C@@H](OC(=O)C[C@@H]([C@@H](NC2=O)[C@@H](C)CC)O)C(C)C)C)CC(C)C)C)CC4=CC=C(C=C4)OC)C)O
CCMSLIB00000075322	BGC0000985	CCCCCCC[C@H](CC(=O)N[C@@H](CCC(=O)N)C(=O)N[C@@H](CCC(=O)N)C(=O)N[C@@H](CCC(=O)N)C(=O)N[C@@H](CCC(=O)O)C(=O)O[C@@H](C)C(=O)N1CCC[C@H]1C(=O)N(C)[C@H](CC(C)C)C(=O)N[C@H]2[C@@H](OC(=O)[C@@H](N(C(=O)[C@@H]3CCCN3C(=O)[C@@H](NC(=O)[C@H](C(=O)[C@@H](OC(=O)C[C@@H]([C@@H](NC2=O)[C@@H](C)CC)O)C(C)C)C)CC(C)C)C)CC4=CC=C(C=C4)OC)C)O
CCMSLIB00000075323	BGC0000985	CC[C@H](C)[C@@H]1[C@H](CC(=O)O[C@H](C(=O)[C@@H](C(=O)N[C@H](C(=O)N2CCC[C@H]2C(=O)N([C@H](C(=O)O[C@@H]([C@@H](C(=O)N1)NC(=O)[C@@H](CC(C)C)N(C)C(=O)[C@@H]3CCCN3C(=O)C(C)O)C)CC4=CC=C(C=C4)OC)C)CC(C)C)C)C(C)C)O
CCMSLIB00000075323	BGC0000985	C[C@@H]1[C@@H](C(=O)N[C@@H]([C@H](CC(=O)O[C@H](C(=O)[C@@H](C(=O)N[C@H](C(=O)N2CCC[C@H]2C(=O)N([C@H](C(=O)O1)CC3=CC=C(C=C3)OC)C)CC(C)C)C)C(C)C)O)C(C)C)NC(=O)[C@@H](CC(C)C)N(C)C(=O)[C@@H]4CCCN4C(=O)[C@H](C)O
CCMSLIB00000075323	BGC0000985	CCCCCCC[C@H](CC(=O)N[C@@H](CCC(=O)N)C(=O)N[C@@H](CCC(=O)N)C(=O)N[C@@H](CCC(=O)O)C(=O)O[C@@H](C)C(=O)N1CCC[C@H]1C(=O)N(C)[C@H](CC(C)C)C(=O)N[C@H]2[C@@H](OC(=O)[C@@H](N(C(=O)[C@@H]3CCCN3C(=O)[C@@H](NC(=O)[C@H](C(=O)[C@@H](OC(=O)C[C@@H]([C@@H](NC2=O)[C@@H](C)CC)O)C(C)C)C)CC(C)C)C)CC4=CC=C(C=C4)OC)C)O
CCMSLIB00000075323	BGC0000985	CCCCCCC[C@H](CC(=O)N[C@@H](CCC(=O)N)C(=O)N[C@@H](CCC(=O)N)C(=O)N[C@@H](CCC(=O)N)C(=O)N[C@@H](CCC(=O)O)C(=O)O[C@@H](C)C(=O)N1CCC[C@H]1C(=O)N(C)[C@H](CC(C)C)C(=O)N[C@H]2[C@@H](OC(=O)[C@@H](N(C(=O)[C@@H]3CCCN3C(=O)[C@@H](NC(=O)[C@H](C(=O)[C@@H](OC(=O)C[C@@H]([C@@H](NC2=O)[C@@H](C)CC)O)C(C)C)C)CC(C)C)C)CC4=CC=C(C=C4)OC)C)O
CCMSLIB00000075324	BGC0000985	CC[C@H](C)[C@@H]1[C@H](CC(=O)O[C@H](C(=O)[C@@H](C(=O)N[C@H](C(=O)N2CCC[C@H]2C(=O)N([C@H](C(=O)O[C@@H]([C@@H](C(=O)N1)NC(=O)[C@@H](CC(C)C)N(C)C(=O)[C@@H]3CCCN3C(=O)C(C)O)C)CC4=CC=C(C=C4)OC)C)CC(C)C)C)C(C)C)O
CCMSLIB00000075324	BGC0000985	C[C@@H]1[C@@H](C(=O)N[C@@H]([C@H](CC(=O)O[C@H](C(=O)[C@@H](C(=O)N[C@H](C(=O)N2CCC[C@H]2C(=O)N([C@H](C(=O)O1)CC3=CC=C(C=C3)OC)C)CC(C)C)C)C(C)C)O)C(C)C)NC(=O)[C@@H](CC(C)C)N(C)C(=O)[C@@H]4CCCN4C(=O)[C@H](C)O
CCMSLIB00000075324	BGC0000985	CCCCCCC[C@H](CC(=O)N[C@@H](CCC(=O)N)C(=O)N[C@@H](CCC(=O)N)C(=O)N[C@@H](CCC(=O)O)C(=O)O[C@@H](C)C(=O)N1CCC[C@H]1C(=O)N(C)[C@H](CC(C)C)C(=O)N[C@H]2[C@@H](OC(=O)[C@@H](N(C(=O)[C@@H]3CCCN3C(=O)[C@@H](NC(=O)[C@H](C(=O)[C@@H](OC(=O)C[C@@H]([C@@H](NC2=O)[C@@H](C)CC)O)C(C)C)C)CC(C)C)C)CC4=CC=C(C=C4)OC)C)O
CCMSLIB00000075324	BGC0000985	CCCCCCC[C@H](CC(=O)N[C@@H](CCC(=O)N)C(=O)N[C@@H](CCC(=O)N)C(=O)N[C@@H](CCC(=O)N)C(=O)N[C@@H](CCC(=O)O)C(=O)O[C@@H](C)C(=O)N1CCC[C@H]1C(=O)N(C)[C@H](CC(C)C)C(=O)N[C@H]2[C@@H](OC(=O)[C@@H](N(C(=O)[C@@H]3CCCN3C(=O)[C@@H](NC(=O)[C@H](C(=O)[C@@H](OC(=O)C[C@@H]([C@@H](NC2=O)[C@@H](C)CC)O)C(C)C)C)CC(C)C)C)CC4=CC=C(C=C4)OC)C)O
CCMSLIB00000075325	BGC0000985	CC[C@H](C)[C@@H]1[C@H](CC(=O)O[C@H](C(=O)[C@@H](C(=O)N[C@H](C(=O)N2CCC[C@H]2C(=O)N([C@H](C(=O)O[C@@H]([C@@H](C(=O)N1)NC(=O)[C@@H](CC(C)C)N(C)C(=O)[C@@H]3CCCN3C(=O)C(C)O)C)CC4=CC=C(C=C4)OC)C)CC(C)C)C)C(C)C)O
CCMSLIB00000075325	BGC0000985	C[C@@H]1[C@@H](C(=O)N[C@@H]([C@H](CC(=O)O[C@H](C(=O)[C@@H](C(=O)N[C@H](C(=O)N2CCC[C@H]2C(=O)N([C@H](C(=O)O1)CC3=CC=C(C=C3)OC)C)CC(C)C)C)C(C)C)O)C(C)C)NC(=O)[C@@H](CC(C)C)N(C)C(=O)[C@@H]4CCCN4C(=O)[C@H](C)O
CCMSLIB00000075325	BGC0000985	CCCCCCC[C@H](CC(=O)N[C@@H](CCC(=O)N)C(=O)N[C@@H](CCC(=O)N)C(=O)N[C@@H](CCC(=O)O)C(=O)O[C@@H](C)C(=O)N1CCC[C@H]1C(=O)N(C)[C@H](CC(C)C)C(=O)N[C@H]2[C@@H](OC(=O)[C@@H](N(C(=O)[C@@H]3CCCN3C(=O)[C@@H](NC(=O)[C@H](C(=O)[C@@H](OC(=O)C[C@@H]([C@@H](NC2=O)[C@@H](C)CC)O)C(C)C)C)CC(C)C)C)CC4=CC=C(C=C4)OC)C)O
CCMSLIB00000075325	BGC0000985	CCCCCCC[C@H](CC(=O)N[C@@H](CCC(=O)N)C(=O)N[C@@H](CCC(=O)N)C(=O)N[C@@H](CCC(=O)N)C(=O)N[C@@H](CCC(=O)O)C(=O)O[C@@H](C)C(=O)N1CCC[C@H]1C(=O)N(C)[C@H](CC(C)C)C(=O)N[C@H]2[C@@H](OC(=O)[C@@H](N(C(=O)[C@@H]3CCCN3C(=O)[C@@H](NC(=O)[C@H](C(=O)[C@@H](OC(=O)C[C@@H]([C@@H](NC2=O)[C@@H](C)CC)O)C(C)C)C)CC(C)C)C)CC4=CC=C(C=C4)OC)C)O
CCMSLIB00000078898	BGC0000901	CC(=O)N(CCCC1C(=O)NC(C(=O)NC(C(=O)NCC(=O)NCC(=O)NCC(=O)N1)CCCN(C(=O)C)[O-])CCCN(C(=O)C)[O-])[O-].[55Fe+3]
CCMSLIB00000081213	BGC0000389	CCCCCCC[C@H](CC(=O)NC(CC(C)C)C(=O)NC(CCC(=O)O)C(=O)NC1C(OC(=O)C(NC(=O)C(NC(=O)C(NC(=O)C(NC(=O)C(NC(=O)C(NC1=O)C(C)CC)CC(C)C)CO)CC(C)C)CO)C(C)CC)C)O
CCMSLIB00000081266	BGC0000820	[H][C@]12N(C)CC[C@@]1(C)C1=C(C=CC(OC(=O)NC)=C1)N2C
CCMSLIB00000081752	BGC0000013	CC1=CC(=CC2=C1C3=CC(=CC(=C3C(=O)O2)O)O)O
CCMSLIB00000223877	BGC0001830	CCC1OC(=O)CC(O)C(C)C(O[C@@H]2O[C@H](C)C[C@@H]([C@H]2O)N(C)C)C(CC=O)CC(C)C(=O)\C=C\C2(C)OC2C1C
CCMSLIB00000223877	BGC0001830	CC[C@@H](O)[C@@H](C)\C=C(/C)\C=C\C1=C(C)C(O)=C(C)C(=O)O1
CCMSLIB00000223877	BGC0001830	CC[C@H](O)[C@H](C)\C=C(/C)\C=C\[C@]1(O)[C@@H](C)C[C@@H](CC)C(=O)[C@@H]1C
CCMSLIB00000223993	BGC0000940	CC(=O)N(O)CCCCCNC(=O)CCC(=O)N(O)CCCCCNC(=O)CCC(=O)N(O)CCCCCN
CCMSLIB00000223993	BGC0000940	C1CCNC(=O)CCC(=O)N(CCCCCNC(=O)CCC(=O)N(CCCCCNC(=O)CCC(=O)N(CC1)O)O)O
CCMSLIB00000223998	BGC0000015	C[C@H]1/C=C/C=C/C=C/C=C/C=C/C=C/C=C/[C@@H](C[C@H]2[C@@H]([C@H](C[C@](O2)(C[C@H](C[C@H]([C@@H](CC[C@H](C[C@H](CC(=O)O[C@H]([C@@H]([C@@H]1O)C)C)O)O)O)O)O)O)O)C(=O)O)OC3C(C(C(C(O3)C)O)N)O
CCMSLIB00000424733	BGC0001325	CN1CCC2=CC3=C(C(=C2[C@@H]1[C@@H]4C5=C(C(=C(C=C5)OC)OC)C(=O)O4)OC)OCO3
CCMSLIB00000424771	BGC0001325	CN1CCC2=CC3=C(C(=C2[C@@H]1[C@@H]4C5=C(C(=C(C=C5)OC)OC)C(=O)O4)OC)OCO3
CCMSLIB00000424772	BGC0001325	CN1CCC2=CC3=C(C(=C2[C@@H]1[C@@H]4C5=C(C(=C(C=C5)OC)OC)C(=O)O4)OC)OCO3
CCMSLIB00000424773	BGC0001325	CN1CCC2=CC3=C(C(=C2[C@@H]1[C@@H]4C5=C(C(=C(C=C5)OC)OC)C(=O)O4)OC)OCO3
CCMSLIB00000424790	BGC0000101	CC1=CC(=C2C(=C1)C(=O)C3=CC(=CC(=C3C2=O)O)O)O
CCMSLIB00000424790	BGC0000101	CC1=CC(C(O)=O)=C(C(=O)C2=C(O)C=CC=C2O)C(O)=C1
CCMSLIB00000424790	BGC0000101	CC(C)=CCC1=CC=C(O)C2=C1OC1=C(C2=O)C2=C(OC[C@H]([C@@H]2O)C(C)=C)C(C)=C1
CCMSLIB00000424805	BGC0000015	C[C@H]1/C=C/C=C/C=C/C=C/C=C/C=C/C=C/[C@@H](C[C@H]2[C@@H]([C@H](C[C@](O2)(C[C@H](C[C@H]([C@@H](CC[C@H](C[C@H](CC(=O)O[C@H]([C@@H]([C@@H]1O)C)C)O)O)O)O)O)O)O)C(=O)O)OC3C(C(C(C(O3)C)O)N)O
CCMSLIB00000424806	BGC0000015	C[C@H]1/C=C/C=C/C=C/C=C/C=C/C=C/C=C/[C@@H](C[C@H]2[C@@H]([C@H](C[C@](O2)(C[C@H](C[C@H]([C@@H](CC[C@H](C[C@H](CC(=O)O[C@H]([C@@H]([C@@H]1O)C)C)O)O)O)O)O)O)O)C(=O)O)OC3C(C(C(C(O3)C)O)N)O
CCMSLIB00000424807	BGC0000015	C[C@H]1/C=C/C=C/C=C/C=C/C=C/C=C/C=C/[C@@H](C[C@H]2[C@@H]([C@H](C[C@](O2)(C[C@H](C[C@H]([C@@H](CC[C@H](C[C@H](CC(=O)O[C@H]([C@@H]([C@@H]1O)C)C)O)O)O)O)O)O)O)C(=O)O)OC3C(C(C(C(O3)C)O)N)O
CCMSLIB00000424808	BGC0000015	C[C@H]1/C=C/C=C/C=C/C=C/C=C/C=C/C=C/[C@@H](C[C@H]2[C@@H]([C@H](C[C@](O2)(C[C@H](C[C@H]([C@@H](CC[C@H](C[C@H](CC(=O)O[C@H]([C@@H]([C@@H]1O)C)C)O)O)O)O)O)O)O)C(=O)O)OC3C(C(C(C(O3)C)O)N)O
CCMSLIB00000424829	BGC0001125	CCCCC(=O)CCCCCCCCC[C@H](C)[C@@H]1[C@H](C(=O)N[C@H](C(=O)N/C(=C/C)/C(=O)N[C@H](C(=O)N[C@H](C(=O)N[C@H](C(=O)NCC(=O)N[C@H](C(=O)N([C@H](C(=O)N2CCC[C@H]2C(=O)N1)CC(=O)N)C)[C@H](C)OC)CCC(=O)N)[C@H](C)O)[C@H](C)O)C(C)C)O
CCMSLIB00000424829	BGC0001125	CCCCC(=O)CCCCCCCCC[C@H](C)[C@@H]1[C@H](C(=O)N[C@H](C(=O)N/C(=C/C)/C(=O)N[C@H](C(=O)N[C@H](C(=O)N[C@H](C(=O)NCC(=O)N[C@H](C(=O)N([C@H](C(=O)N2CCC[C@H]2C(=O)N1)CC(=O)N)C)[C@H](C)OC)CCC(=O)N)C(C)C)[C@H](C)O)C(C)C)O
CCMSLIB00000424829	BGC0001125	CCC(Cl)CCCCCCCCCC(C)C1NC(=O)C2CCCN2C(=O)C(CC(N)=O)N(C)C(=O)C(NC(=O)CNC(=O)C(CCC(N)=O)NC(=O)C(NC(=O)C(NC(=O)\C(NC(=O)C(NC(=O)C1O)C(C)C)=C/C)C(C)O)C(C)O)C(C)OC
CCMSLIB00000424829	BGC0001125	CCC(CCCCCCCCC[C@H](C)[C@@H]1[C@H](C(=O)N[C@H](C(=O)N/C(=C/C)/C(=O)N[C@H](C(=O)N[C@H](C(=O)N[C@H](C(=O)NCC(=O)N[C@H](C(=O)N([C@H](C(=O)N2CCC[C@H]2C(=O)N1)CC(=O)N)C)[C@H](C)OC)CCC(=O)N)C(C)C)[C@H](C)O)C(C)C)O)Cl
CCMSLIB00000424830	BGC0001125	CCCCC(=O)CCCCCCCCC[C@H](C)[C@@H]1[C@H](C(=O)N[C@H](C(=O)N/C(=C/C)/C(=O)N[C@H](C(=O)N[C@H](C(=O)N[C@H](C(=O)NCC(=O)N[C@H](C(=O)N([C@H](C(=O)N2CCC[C@H]2C(=O)N1)CC(=O)N)C)[C@H](C)OC)CCC(=O)N)[C@H](C)O)[C@H](C)O)C(C)C)O
CCMSLIB00000424830	BGC0001125	CCCCC(=O)CCCCCCCCC[C@H](C)[C@@H]1[C@H](C(=O)N[C@H](C(=O)N/C(=C/C)/C(=O)N[C@H](C(=O)N[C@H](C(=O)N[C@H](C(=O)NCC(=O)N[C@H](C(=O)N([C@H](C(=O)N2CCC[C@H]2C(=O)N1)CC(=O)N)C)[C@H](C)OC)CCC(=O)N)C(C)C)[C@H](C)O)C(C)C)O
CCMSLIB00000424830	BGC0001125	CCC(Cl)CCCCCCCCCC(C)C1NC(=O)C2CCCN2C(=O)C(CC(N)=O)N(C)C(=O)C(NC(=O)CNC(=O)C(CCC(N)=O)NC(=O)C(NC(=O)C(NC(=O)\C(NC(=O)C(NC(=O)C1O)C(C)C)=C/C)C(C)O)C(C)O)C(C)OC
CCMSLIB00000424830	BGC0001125	CCC(CCCCCCCCC[C@H](C)[C@@H]1[C@H](C(=O)N[C@H](C(=O)N/C(=C/C)/C(=O)N[C@H](C(=O)N[C@H](C(=O)N[C@H](C(=O)NCC(=O)N[C@H](C(=O)N([C@H](C(=O)N2CCC[C@H]2C(=O)N1)CC(=O)N)C)[C@H](C)OC)CCC(=O)N)C(C)C)[C@H](C)O)C(C)C)O)Cl
CCMSLIB00000424831	BGC0001125	CCCCC(=O)CCCCCCCCC[C@H](C)[C@@H]1[C@H](C(=O)N[C@H](C(=O)N/C(=C/C)/C(=O)N[C@H](C(=O)N[C@H](C(=O)N[C@H](C(=O)NCC(=O)N[C@H](C(=O)N([C@H](C(=O)N2CCC[C@H]2C(=O)N1)CC(=O)N)C)[C@H](C)OC)CCC(=O)N)[C@H](C)O)[C@H](C)O)C(C)C)O
CCMSLIB00000424831	BGC0001125	CCCCC(=O)CCCCCCCCC[C@H](C)[C@@H]1[C@H](C(=O)N[C@H](C(=O)N/C(=C/C)/C(=O)N[C@H](C(=O)N[C@H](C(=O)N[C@H](C(=O)NCC(=O)N[C@H](C(=O)N([C@H](C(=O)N2CCC[C@H]2C(=O)N1)CC(=O)N)C)[C@H](C)OC)CCC(=O)N)C(C)C)[C@H](C)O)C(C)C)O
CCMSLIB00000424831	BGC0001125	CCC(Cl)CCCCCCCCCC(C)C1NC(=O)C2CCCN2C(=O)C(CC(N)=O)N(C)C(=O)C(NC(=O)CNC(=O)C(CCC(N)=O)NC(=O)C(NC(=O)C(NC(=O)\C(NC(=O)C(NC(=O)C1O)C(C)C)=C/C)C(C)O)C(C)O)C(C)OC
CCMSLIB00000424831	BGC0001125	CCC(CCCCCCCCC[C@H](C)[C@@H]1[C@H](C(=O)N[C@H](C(=O)N/C(=C/C)/C(=O)N[C@H](C(=O)N[C@H](C(=O)N[C@H](C(=O)NCC(=O)N[C@H](C(=O)N([C@H](C(=O)N2CCC[C@H]2C(=O)N1)CC(=O)N)C)[C@H](C)OC)CCC(=O)N)C(C)C)[C@H](C)O)C(C)C)O)Cl
CCMSLIB00000424832	BGC0001125	CCCCC(=O)CCCCCCCCC[C@H](C)[C@@H]1[C@H](C(=O)N[C@H](C(=O)N/C(=C/C)/C(=O)N[C@H](C(=O)N[C@H](C(=O)N[C@H](C(=O)NCC(=O)N[C@H](C(=O)N([C@H](C(=O)N2CCC[C@H]2C(=O)N1)CC(=O)N)C)[C@H](C)OC)CCC(=O)N)[C@H](C)O)[C@H](C)O)C(C)C)O
CCMSLIB00000424832	BGC0001125	CCCCC(=O)CCCCCCCCC[C@H](C)[C@@H]1[C@H](C(=O)N[C@H](C(=O)N/C(=C/C)/C(=O)N[C@H](C(=O)N[C@H](C(=O)N[C@H](C(=O)NCC(=O)N[C@H](C(=O)N([C@H](C(=O)N2CCC[C@H]2C(=O)N1)CC(=O)N)C)[C@H](C)OC)CCC(=O)N)C(C)C)[C@H](C)O)C(C)C)O
CCMSLIB00000424832	BGC0001125	CCC(Cl)CCCCCCCCCC(C)C1NC(=O)C2CCCN2C(=O)C(CC(N)=O)N(C)C(=O)C(NC(=O)CNC(=O)C(CCC(N)=O)NC(=O)C(NC(=O)C(NC(=O)\C(NC(=O)C(NC(=O)C1O)C(C)C)=C/C)C(C)O)C(C)O)C(C)OC
CCMSLIB00000424832	BGC0001125	CCC(CCCCCCCCC[C@H](C)[C@@H]1[C@H](C(=O)N[C@H](C(=O)N/C(=C/C)/C(=O)N[C@H](C(=O)N[C@H](C(=O)N[C@H](C(=O)NCC(=O)N[C@H](C(=O)N([C@H](C(=O)N2CCC[C@H]2C(=O)N1)CC(=O)N)C)[C@H](C)OC)CCC(=O)N)C(C)C)[C@H](C)O)C(C)C)O)Cl
CCMSLIB00000424833	BGC0001125	CCCCC(=O)CCCCCCCCC[C@H](C)[C@@H]1[C@H](C(=O)N[C@H](C(=O)N/C(=C/C)/C(=O)N[C@H](C(=O)N[C@H](C(=O)N[C@H](C(=O)NCC(=O)N[C@H](C(=O)N([C@H](C(=O)N2CCC[C@H]2C(=O)N1)CC(=O)N)C)[C@H](C)OC)CCC(=O)N)[C@H](C)O)[C@H](C)O)C(C)C)O
CCMSLIB00000424833	BGC0001125	CCCCC(=O)CCCCCCCCC[C@H](C)[C@@H]1[C@H](C(=O)N[C@H](C(=O)N/C(=C/C)/C(=O)N[C@H](C(=O)N[C@H](C(=O)N[C@H](C(=O)NCC(=O)N[C@H](C(=O)N([C@H](C(=O)N2CCC[C@H]2C(=O)N1)CC(=O)N)C)[C@H](C)OC)CCC(=O)N)C(C)C)[C@H](C)O)C(C)C)O
CCMSLIB00000424833	BGC0001125	CCC(Cl)CCCCCCCCCC(C)C1NC(=O)C2CCCN2C(=O)C(CC(N)=O)N(C)C(=O)C(NC(=O)CNC(=O)C(CCC(N)=O)NC(=O)C(NC(=O)C(NC(=O)\C(NC(=O)C(NC(=O)C1O)C(C)C)=C/C)C(C)O)C(C)O)C(C)OC
CCMSLIB00000424833	BGC0001125	CCC(CCCCCCCCC[C@H](C)[C@@H]1[C@H](C(=O)N[C@H](C(=O)N/C(=C/C)/C(=O)N[C@H](C(=O)N[C@H](C(=O)N[C@H](C(=O)NCC(=O)N[C@H](C(=O)N([C@H](C(=O)N2CCC[C@H]2C(=O)N1)CC(=O)N)C)[C@H](C)OC)CCC(=O)N)C(C)C)[C@H](C)O)C(C)C)O)Cl
CCMSLIB00000424834	BGC0001125	CCCCC(=O)CCCCCCCCC[C@H](C)[C@@H]1[C@H](C(=O)N[C@H](C(=O)N/C(=C/C)/C(=O)N[C@H](C(=O)N[C@H](C(=O)N[C@H](C(=O)NCC(=O)N[C@H](C(=O)N([C@H](C(=O)N2CCC[C@H]2C(=O)N1)CC(=O)N)C)[C@H](C)OC)CCC(=O)N)[C@H](C)O)[C@H](C)O)C(C)C)O
CCMSLIB00000424834	BGC0001125	CCCCC(=O)CCCCCCCCC[C@H](C)[C@@H]1[C@H](C(=O)N[C@H](C(=O)N/C(=C/C)/C(=O)N[C@H](C(=O)N[C@H](C(=O)N[C@H](C(=O)NCC(=O)N[C@H](C(=O)N([C@H](C(=O)N2CCC[C@H]2C(=O)N1)CC(=O)N)C)[C@H](C)OC)CCC(=O)N)C(C)C)[C@H](C)O)C(C)C)O
CCMSLIB00000424834	BGC0001125	CCC(Cl)CCCCCCCCCC(C)C1NC(=O)C2CCCN2C(=O)C(CC(N)=O)N(C)C(=O)C(NC(=O)CNC(=O)C(CCC(N)=O)NC(=O)C(NC(=O)C(NC(=O)\C(NC(=O)C(NC(=O)C1O)C(C)C)=C/C)C(C)O)C(C)O)C(C)OC
CCMSLIB00000424834	BGC0001125	CCC(CCCCCCCCC[C@H](C)[C@@H]1[C@H](C(=O)N[C@H](C(=O)N/C(=C/C)/C(=O)N[C@H](C(=O)N[C@H](C(=O)N[C@H](C(=O)NCC(=O)N[C@H](C(=O)N([C@H](C(=O)N2CCC[C@H]2C(=O)N1)CC(=O)N)C)[C@H](C)OC)CCC(=O)N)C(C)C)[C@H](C)O)C(C)C)O)Cl
CCMSLIB00000424835	BGC0001125	CCCCC(=O)CCCCCCCCC[C@H](C)[C@@H]1[C@H](C(=O)N[C@H](C(=O)N/C(=C/C)/C(=O)N[C@H](C(=O)N[C@H](C(=O)N[C@H](C(=O)NCC(=O)N[C@H](C(=O)N([C@H](C(=O)N2CCC[C@H]2C(=O)N1)CC(=O)N)C)[C@H](C)OC)CCC(=O)N)[C@H](C)O)[C@H](C)O)C(C)C)O
CCMSLIB00000424835	BGC0001125	CCCCC(=O)CCCCCCCCC[C@H](C)[C@@H]1[C@H](C(=O)N[C@H](C(=O)N/C(=C/C)/C(=O)N[C@H](C(=O)N[C@H](C(=O)N[C@H](C(=O)NCC(=O)N[C@H](C(=O)N([C@H](C(=O)N2CCC[C@H]2C(=O)N1)CC(=O)N)C)[C@H](C)OC)CCC(=O)N)C(C)C)[C@H](C)O)C(C)C)O
CCMSLIB00000424835	BGC0001125	CCC(Cl)CCCCCCCCCC(C)C1NC(=O)C2CCCN2C(=O)C(CC(N)=O)N(C)C(=O)C(NC(=O)CNC(=O)C(CCC(N)=O)NC(=O)C(NC(=O)C(NC(=O)\C(NC(=O)C(NC(=O)C1O)C(C)C)=C/C)C(C)O)C(C)O)C(C)OC
CCMSLIB00000424835	BGC0001125	CCC(CCCCCCCCC[C@H](C)[C@@H]1[C@H](C(=O)N[C@H](C(=O)N/C(=C/C)/C(=O)N[C@H](C(=O)N[C@H](C(=O)N[C@H](C(=O)NCC(=O)N[C@H](C(=O)N([C@H](C(=O)N2CCC[C@H]2C(=O)N1)CC(=O)N)C)[C@H](C)OC)CCC(=O)N)C(C)C)[C@H](C)O)C(C)C)O)Cl
CCMSLIB00000424836	BGC0001125	CCCCC(=O)CCCCCCCCC[C@H](C)[C@@H]1[C@H](C(=O)N[C@H](C(=O)N/C(=C/C)/C(=O)N[C@H](C(=O)N[C@H](C(=O)N[C@H](C(=O)NCC(=O)N[C@H](C(=O)N([C@H](C(=O)N2CCC[C@H]2C(=O)N1)CC(=O)N)C)[C@H](C)OC)CCC(=O)N)[C@H](C)O)[C@H](C)O)C(C)C)O
CCMSLIB00000424836	BGC0001125	CCCCC(=O)CCCCCCCCC[C@H](C)[C@@H]1[C@H](C(=O)N[C@H](C(=O)N/C(=C/C)/C(=O)N[C@H](C(=O)N[C@H](C(=O)N[C@H](C(=O)NCC(=O)N[C@H](C(=O)N([C@H](C(=O)N2CCC[C@H]2C(=O)N1)CC(=O)N)C)[C@H](C)OC)CCC(=O)N)C(C)C)[C@H](C)O)C(C)C)O
CCMSLIB00000424836	BGC0001125	CCC(Cl)CCCCCCCCCC(C)C1NC(=O)C2CCCN2C(=O)C(CC(N)=O)N(C)C(=O)C(NC(=O)CNC(=O)C(CCC(N)=O)NC(=O)C(NC(=O)C(NC(=O)\C(NC(=O)C(NC(=O)C1O)C(C)C)=C/C)C(C)O)C(C)O)C(C)OC
CCMSLIB00000424836	BGC0001125	CCC(CCCCCCCCC[C@H](C)[C@@H]1[C@H](C(=O)N[C@H](C(=O)N/C(=C/C)/C(=O)N[C@H](C(=O)N[C@H](C(=O)N[C@H](C(=O)NCC(=O)N[C@H](C(=O)N([C@H](C(=O)N2CCC[C@H]2C(=O)N1)CC(=O)N)C)[C@H](C)OC)CCC(=O)N)C(C)C)[C@H](C)O)C(C)C)O)Cl
CCMSLIB00000424875	BGC0001772	C[C@H]1[C@@H](C[C@@H]([C@]2(CO2)[C@H](C[C@@H]3CC=C[C@H](O3)C[C@H]([C@H](/C=C(/C=C/C(=O)O[C@@H]1[C@@H](C)[C@H]([C@@H](C)CCC(=O)[C@H](C)[C@@H]([C@H](C)/C=C/N(C)C=O)OC)O)\C)O)OC)OC)OC)OC
CCMSLIB00000424876	BGC0001772	C[C@H]1[C@@H](C[C@@H]([C@]2(CO2)[C@H](C[C@@H]3CC=C[C@H](O3)C[C@H]([C@H](/C=C(/C=C/C(=O)O[C@@H]1[C@@H](C)[C@H]([C@@H](C)CCC(=O)[C@H](C)[C@@H]([C@H](C)/C=C/N(C)C=O)OC)O)\C)O)OC)OC)OC)OC
CCMSLIB00000424877	BGC0001772	C[C@H]1[C@@H](C[C@@H]([C@]2(CO2)[C@H](C[C@@H]3CC=C[C@H](O3)C[C@H]([C@H](/C=C(/C=C/C(=O)O[C@@H]1[C@@H](C)[C@H]([C@@H](C)CCC(=O)[C@H](C)[C@@H]([C@H](C)/C=C/N(C)C=O)OC)O)\C)O)OC)OC)OC)OC
CCMSLIB00000424878	BGC0001772	C[C@H]1[C@@H](C[C@@H]([C@]2(CO2)[C@H](C[C@@H]3CC=C[C@H](O3)C[C@H]([C@H](/C=C(/C=C/C(=O)O[C@@H]1[C@@H](C)[C@H]([C@@H](C)CCC(=O)[C@H](C)[C@@H]([C@H](C)/C=C/N(C)C=O)OC)O)\C)O)OC)OC)OC)OC
CCMSLIB00000424890	BGC0001126	[H][C@]12CC[C@@](C)(C=C)[C@H]([N+]#[C-])[C@@]1([H])C1=CNC3=C1C(=CC=C3)C2(C)C
CCMSLIB00000424890	BGC0001126	C[C@@]1([C@@H](C[C@H]2[C@H]([C@H]1[N+]#[C-])C3=C(NC4=CC=CC(=C43)C2(C)C)C(C)(C)C=C)Cl)C=C
CCMSLIB00000424890	BGC0001126	C[C@@]1([C@@H](C[C@H]2[C@]([C@H]1[N+]#[C-])(C3=C(NC4=CC=CC(=C43)C2(C)C)C(C)(C)C=C)O)Cl)C=C
CCMSLIB00000424890	BGC0001126	C[C@@]1(CC[C@H]2[C@]([C@H]1[N+]#[C-])(C3=C(NC4=CC=CC(=C43)C2(C)C)C(C)(C)C=C)O)C=C
CCMSLIB00000424890	BGC0001126	C[C@@]1([C@@H](C[C@H]2[C@@]3([C@@]1([C@@H]4[C@@H](O4)C(C5=NC6=CC=CC(=C6[C@@]53O)C2(C)C)(C)C)[N+]#[C-])O)Cl)C=C
CCMSLIB00000424890	BGC0001126	C[C@@]1([C@@H](C[C@H]2[C@@]3([C@@]1([C@@H]4[C@@H](O4)C(C5=C3C6=C(C2(C)C)C=CC=C6N5)(C)C)[N+]#[C-])O)Cl)C=C
CCMSLIB00000424890	BGC0001126	CC1(C)[C@H]2C[C@@H](Cl)[C@](C)(C=C)[C@]3(C=CC(C)(C)C4=C(C5=C1C=CC=C5N4)[C@]23O)[N+]#[C-]
CCMSLIB00000424890	BGC0001126	CC1(C)[C@H]2CC[C@](C)(C=C)[C@]3(C=CC(C)(C)C4=C(C5=C1C=CC=C5N4)[C@]23O)[N+]#[C-]
CCMSLIB00000424890	BGC0001126	[H][C@]12CC[C@@](C)(C=C)[C@]3([N+]#[C-])[C@@H]4O[C@@H]4C(C)(C)C4=C(C5=C(C=CC=C5N4)C1(C)C)[C@@]23O
CCMSLIB00000424890	BGC0001126	[H][C@@]12CC[C@@](C)(C=C)[C@]3([N+]#[C-])[C@@H]4O[C@@H]4C(C)(C)C4=NC5=CC=CC(=C5[C@@]4(O)[C@@]13O)C2(C)C
CCMSLIB00000424891	BGC0001126	[H][C@]12CC[C@@](C)(C=C)[C@H]([N+]#[C-])[C@@]1([H])C1=CNC3=C1C(=CC=C3)C2(C)C
CCMSLIB00000424891	BGC0001126	C[C@@]1([C@@H](C[C@H]2[C@H]([C@H]1[N+]#[C-])C3=C(NC4=CC=CC(=C43)C2(C)C)C(C)(C)C=C)Cl)C=C
CCMSLIB00000424891	BGC0001126	C[C@@]1([C@@H](C[C@H]2[C@]([C@H]1[N+]#[C-])(C3=C(NC4=CC=CC(=C43)C2(C)C)C(C)(C)C=C)O)Cl)C=C
CCMSLIB00000424891	BGC0001126	C[C@@]1(CC[C@H]2[C@]([C@H]1[N+]#[C-])(C3=C(NC4=CC=CC(=C43)C2(C)C)C(C)(C)C=C)O)C=C
CCMSLIB00000424891	BGC0001126	C[C@@]1([C@@H](C[C@H]2[C@@]3([C@@]1([C@@H]4[C@@H](O4)C(C5=NC6=CC=CC(=C6[C@@]53O)C2(C)C)(C)C)[N+]#[C-])O)Cl)C=C
CCMSLIB00000424891	BGC0001126	C[C@@]1([C@@H](C[C@H]2[C@@]3([C@@]1([C@@H]4[C@@H](O4)C(C5=C3C6=C(C2(C)C)C=CC=C6N5)(C)C)[N+]#[C-])O)Cl)C=C
CCMSLIB00000424891	BGC0001126	CC1(C)[C@H]2C[C@@H](Cl)[C@](C)(C=C)[C@]3(C=CC(C)(C)C4=C(C5=C1C=CC=C5N4)[C@]23O)[N+]#[C-]
CCMSLIB00000424891	BGC0001126	CC1(C)[C@H]2CC[C@](C)(C=C)[C@]3(C=CC(C)(C)C4=C(C5=C1C=CC=C5N4)[C@]23O)[N+]#[C-]
CCMSLIB00000424891	BGC0001126	[H][C@]12CC[C@@](C)(C=C)[C@]3([N+]#[C-])[C@@H]4O[C@@H]4C(C)(C)C4=C(C5=C(C=CC=C5N4)C1(C)C)[C@@]23O
CCMSLIB00000424891	BGC0001126	[H][C@@]12CC[C@@](C)(C=C)[C@]3([N+]#[C-])[C@@H]4O[C@@H]4C(C)(C)C4=NC5=CC=CC(=C5[C@@]4(O)[C@@]13O)C2(C)C
CCMSLIB00000424892	BGC0001126	[H][C@]12CC[C@@](C)(C=C)[C@H]([N+]#[C-])[C@@]1([H])C1=CNC3=C1C(=CC=C3)C2(C)C
CCMSLIB00000424892	BGC0001126	C[C@@]1([C@@H](C[C@H]2[C@H]([C@H]1[N+]#[C-])C3=C(NC4=CC=CC(=C43)C2(C)C)C(C)(C)C=C)Cl)C=C
CCMSLIB00000424892	BGC0001126	C[C@@]1([C@@H](C[C@H]2[C@]([C@H]1[N+]#[C-])(C3=C(NC4=CC=CC(=C43)C2(C)C)C(C)(C)C=C)O)Cl)C=C
CCMSLIB00000424892	BGC0001126	C[C@@]1(CC[C@H]2[C@]([C@H]1[N+]#[C-])(C3=C(NC4=CC=CC(=C43)C2(C)C)C(C)(C)C=C)O)C=C
CCMSLIB00000424892	BGC0001126	C[C@@]1([C@@H](C[C@H]2[C@@]3([C@@]1([C@@H]4[C@@H](O4)C(C5=NC6=CC=CC(=C6[C@@]53O)C2(C)C)(C)C)[N+]#[C-])O)Cl)C=C
CCMSLIB00000424892	BGC0001126	C[C@@]1([C@@H](C[C@H]2[C@@]3([C@@]1([C@@H]4[C@@H](O4)C(C5=C3C6=C(C2(C)C)C=CC=C6N5)(C)C)[N+]#[C-])O)Cl)C=C
CCMSLIB00000424892	BGC0001126	CC1(C)[C@H]2C[C@@H](Cl)[C@](C)(C=C)[C@]3(C=CC(C)(C)C4=C(C5=C1C=CC=C5N4)[C@]23O)[N+]#[C-]
CCMSLIB00000424892	BGC0001126	CC1(C)[C@H]2CC[C@](C)(C=C)[C@]3(C=CC(C)(C)C4=C(C5=C1C=CC=C5N4)[C@]23O)[N+]#[C-]
CCMSLIB00000424892	BGC0001126	[H][C@]12CC[C@@](C)(C=C)[C@]3([N+]#[C-])[C@@H]4O[C@@H]4C(C)(C)C4=C(C5=C(C=CC=C5N4)C1(C)C)[C@@]23O
CCMSLIB00000424892	BGC0001126	[H][C@@]12CC[C@@](C)(C=C)[C@]3([N+]#[C-])[C@@H]4O[C@@H]4C(C)(C)C4=NC5=CC=CC(=C5[C@@]4(O)[C@@]13O)C2(C)C
CCMSLIB00000424893	BGC0001126	[H][C@]12CC[C@@](C)(C=C)[C@H]([N+]#[C-])[C@@]1([H])C1=CNC3=C1C(=CC=C3)C2(C)C
CCMSLIB00000424893	BGC0001126	C[C@@]1([C@@H](C[C@H]2[C@H]([C@H]1[N+]#[C-])C3=C(NC4=CC=CC(=C43)C2(C)C)C(C)(C)C=C)Cl)C=C
CCMSLIB00000424893	BGC0001126	C[C@@]1([C@@H](C[C@H]2[C@]([C@H]1[N+]#[C-])(C3=C(NC4=CC=CC(=C43)C2(C)C)C(C)(C)C=C)O)Cl)C=C
CCMSLIB00000424893	BGC0001126	C[C@@]1(CC[C@H]2[C@]([C@H]1[N+]#[C-])(C3=C(NC4=CC=CC(=C43)C2(C)C)C(C)(C)C=C)O)C=C
CCMSLIB00000424893	BGC0001126	C[C@@]1([C@@H](C[C@H]2[C@@]3([C@@]1([C@@H]4[C@@H](O4)C(C5=NC6=CC=CC(=C6[C@@]53O)C2(C)C)(C)C)[N+]#[C-])O)Cl)C=C
CCMSLIB00000424893	BGC0001126	C[C@@]1([C@@H](C[C@H]2[C@@]3([C@@]1([C@@H]4[C@@H](O4)C(C5=C3C6=C(C2(C)C)C=CC=C6N5)(C)C)[N+]#[C-])O)Cl)C=C
CCMSLIB00000424893	BGC0001126	CC1(C)[C@H]2C[C@@H](Cl)[C@](C)(C=C)[C@]3(C=CC(C)(C)C4=C(C5=C1C=CC=C5N4)[C@]23O)[N+]#[C-]
CCMSLIB00000424893	BGC0001126	CC1(C)[C@H]2CC[C@](C)(C=C)[C@]3(C=CC(C)(C)C4=C(C5=C1C=CC=C5N4)[C@]23O)[N+]#[C-]
CCMSLIB00000424893	BGC0001126	[H][C@]12CC[C@@](C)(C=C)[C@]3([N+]#[C-])[C@@H]4O[C@@H]4C(C)(C)C4=C(C5=C(C=CC=C5N4)C1(C)C)[C@@]23O
CCMSLIB00000424893	BGC0001126	[H][C@@]12CC[C@@](C)(C=C)[C@]3([N+]#[C-])[C@@H]4O[C@@H]4C(C)(C)C4=NC5=CC=CC(=C5[C@@]4(O)[C@@]13O)C2(C)C
CCMSLIB00000424894	BGC0001126	[H][C@]12CC[C@@](C)(C=C)[C@H]([N+]#[C-])[C@@]1([H])C1=CNC3=C1C(=CC=C3)C2(C)C
CCMSLIB00000424894	BGC0001126	C[C@@]1([C@@H](C[C@H]2[C@H]([C@H]1[N+]#[C-])C3=C(NC4=CC=CC(=C43)C2(C)C)C(C)(C)C=C)Cl)C=C
CCMSLIB00000424894	BGC0001126	C[C@@]1([C@@H](C[C@H]2[C@]([C@H]1[N+]#[C-])(C3=C(NC4=CC=CC(=C43)C2(C)C)C(C)(C)C=C)O)Cl)C=C
CCMSLIB00000424894	BGC0001126	C[C@@]1(CC[C@H]2[C@]([C@H]1[N+]#[C-])(C3=C(NC4=CC=CC(=C43)C2(C)C)C(C)(C)C=C)O)C=C
CCMSLIB00000424894	BGC0001126	C[C@@]1([C@@H](C[C@H]2[C@@]3([C@@]1([C@@H]4[C@@H](O4)C(C5=NC6=CC=CC(=C6[C@@]53O)C2(C)C)(C)C)[N+]#[C-])O)Cl)C=C
CCMSLIB00000424894	BGC0001126	C[C@@]1([C@@H](C[C@H]2[C@@]3([C@@]1([C@@H]4[C@@H](O4)C(C5=C3C6=C(C2(C)C)C=CC=C6N5)(C)C)[N+]#[C-])O)Cl)C=C
CCMSLIB00000424894	BGC0001126	CC1(C)[C@H]2C[C@@H](Cl)[C@](C)(C=C)[C@]3(C=CC(C)(C)C4=C(C5=C1C=CC=C5N4)[C@]23O)[N+]#[C-]
CCMSLIB00000424894	BGC0001126	CC1(C)[C@H]2CC[C@](C)(C=C)[C@]3(C=CC(C)(C)C4=C(C5=C1C=CC=C5N4)[C@]23O)[N+]#[C-]
CCMSLIB00000424894	BGC0001126	[H][C@]12CC[C@@](C)(C=C)[C@]3([N+]#[C-])[C@@H]4O[C@@H]4C(C)(C)C4=C(C5=C(C=CC=C5N4)C1(C)C)[C@@]23O
CCMSLIB00000424894	BGC0001126	[H][C@@]12CC[C@@](C)(C=C)[C@]3([N+]#[C-])[C@@H]4O[C@@H]4C(C)(C)C4=NC5=CC=CC(=C5[C@@]4(O)[C@@]13O)C2(C)C
CCMSLIB00000424896	BGC0001126	[H][C@]12CC[C@@](C)(C=C)[C@H]([N+]#[C-])[C@@]1([H])C1=CNC3=C1C(=CC=C3)C2(C)C
CCMSLIB00000424896	BGC0001126	C[C@@]1([C@@H](C[C@H]2[C@H]([C@H]1[N+]#[C-])C3=C(NC4=CC=CC(=C43)C2(C)C)C(C)(C)C=C)Cl)C=C
CCMSLIB00000424896	BGC0001126	C[C@@]1([C@@H](C[C@H]2[C@]([C@H]1[N+]#[C-])(C3=C(NC4=CC=CC(=C43)C2(C)C)C(C)(C)C=C)O)Cl)C=C
CCMSLIB00000424896	BGC0001126	C[C@@]1(CC[C@H]2[C@]([C@H]1[N+]#[C-])(C3=C(NC4=CC=CC(=C43)C2(C)C)C(C)(C)C=C)O)C=C
CCMSLIB00000424896	BGC0001126	C[C@@]1([C@@H](C[C@H]2[C@@]3([C@@]1([C@@H]4[C@@H](O4)C(C5=NC6=CC=CC(=C6[C@@]53O)C2(C)C)(C)C)[N+]#[C-])O)Cl)C=C
CCMSLIB00000424896	BGC0001126	C[C@@]1([C@@H](C[C@H]2[C@@]3([C@@]1([C@@H]4[C@@H](O4)C(C5=C3C6=C(C2(C)C)C=CC=C6N5)(C)C)[N+]#[C-])O)Cl)C=C
CCMSLIB00000424896	BGC0001126	CC1(C)[C@H]2C[C@@H](Cl)[C@](C)(C=C)[C@]3(C=CC(C)(C)C4=C(C5=C1C=CC=C5N4)[C@]23O)[N+]#[C-]
CCMSLIB00000424896	BGC0001126	CC1(C)[C@H]2CC[C@](C)(C=C)[C@]3(C=CC(C)(C)C4=C(C5=C1C=CC=C5N4)[C@]23O)[N+]#[C-]
CCMSLIB00000424896	BGC0001126	[H][C@]12CC[C@@](C)(C=C)[C@]3([N+]#[C-])[C@@H]4O[C@@H]4C(C)(C)C4=C(C5=C(C=CC=C5N4)C1(C)C)[C@@]23O
CCMSLIB00000424896	BGC0001126	[H][C@@]12CC[C@@](C)(C=C)[C@]3([N+]#[C-])[C@@H]4O[C@@H]4C(C)(C)C4=NC5=CC=CC(=C5[C@@]4(O)[C@@]13O)C2(C)C
CCMSLIB00000424897	BGC0001126	[H][C@]12CC[C@@](C)(C=C)[C@H]([N+]#[C-])[C@@]1([H])C1=CNC3=C1C(=CC=C3)C2(C)C
CCMSLIB00000424897	BGC0001126	C[C@@]1([C@@H](C[C@H]2[C@H]([C@H]1[N+]#[C-])C3=C(NC4=CC=CC(=C43)C2(C)C)C(C)(C)C=C)Cl)C=C
CCMSLIB00000424897	BGC0001126	C[C@@]1([C@@H](C[C@H]2[C@]([C@H]1[N+]#[C-])(C3=C(NC4=CC=CC(=C43)C2(C)C)C(C)(C)C=C)O)Cl)C=C
CCMSLIB00000424897	BGC0001126	C[C@@]1(CC[C@H]2[C@]([C@H]1[N+]#[C-])(C3=C(NC4=CC=CC(=C43)C2(C)C)C(C)(C)C=C)O)C=C
CCMSLIB00000424897	BGC0001126	C[C@@]1([C@@H](C[C@H]2[C@@]3([C@@]1([C@@H]4[C@@H](O4)C(C5=NC6=CC=CC(=C6[C@@]53O)C2(C)C)(C)C)[N+]#[C-])O)Cl)C=C
CCMSLIB00000424897	BGC0001126	C[C@@]1([C@@H](C[C@H]2[C@@]3([C@@]1([C@@H]4[C@@H](O4)C(C5=C3C6=C(C2(C)C)C=CC=C6N5)(C)C)[N+]#[C-])O)Cl)C=C
CCMSLIB00000424897	BGC0001126	CC1(C)[C@H]2C[C@@H](Cl)[C@](C)(C=C)[C@]3(C=CC(C)(C)C4=C(C5=C1C=CC=C5N4)[C@]23O)[N+]#[C-]
CCMSLIB00000424897	BGC0001126	CC1(C)[C@H]2CC[C@](C)(C=C)[C@]3(C=CC(C)(C)C4=C(C5=C1C=CC=C5N4)[C@]23O)[N+]#[C-]
CCMSLIB00000424897	BGC0001126	[H][C@]12CC[C@@](C)(C=C)[C@]3([N+]#[C-])[C@@H]4O[C@@H]4C(C)(C)C4=C(C5=C(C=CC=C5N4)C1(C)C)[C@@]23O
CCMSLIB00000424897	BGC0001126	[H][C@@]12CC[C@@](C)(C=C)[C@]3([N+]#[C-])[C@@H]4O[C@@H]4C(C)(C)C4=NC5=CC=CC(=C5[C@@]4(O)[C@@]13O)C2(C)C
CCMSLIB00000424898	BGC0001126	[H][C@]12CC[C@@](C)(C=C)[C@H]([N+]#[C-])[C@@]1([H])C1=CNC3=C1C(=CC=C3)C2(C)C
CCMSLIB00000424898	BGC0001126	C[C@@]1([C@@H](C[C@H]2[C@H]([C@H]1[N+]#[C-])C3=C(NC4=CC=CC(=C43)C2(C)C)C(C)(C)C=C)Cl)C=C
CCMSLIB00000424898	BGC0001126	C[C@@]1([C@@H](C[C@H]2[C@]([C@H]1[N+]#[C-])(C3=C(NC4=CC=CC(=C43)C2(C)C)C(C)(C)C=C)O)Cl)C=C
CCMSLIB00000424898	BGC0001126	C[C@@]1(CC[C@H]2[C@]([C@H]1[N+]#[C-])(C3=C(NC4=CC=CC(=C43)C2(C)C)C(C)(C)C=C)O)C=C
CCMSLIB00000424898	BGC0001126	C[C@@]1([C@@H](C[C@H]2[C@@]3([C@@]1([C@@H]4[C@@H](O4)C(C5=NC6=CC=CC(=C6[C@@]53O)C2(C)C)(C)C)[N+]#[C-])O)Cl)C=C
CCMSLIB00000424898	BGC0001126	C[C@@]1([C@@H](C[C@H]2[C@@]3([C@@]1([C@@H]4[C@@H](O4)C(C5=C3C6=C(C2(C)C)C=CC=C6N5)(C)C)[N+]#[C-])O)Cl)C=C
CCMSLIB00000424898	BGC0001126	CC1(C)[C@H]2C[C@@H](Cl)[C@](C)(C=C)[C@]3(C=CC(C)(C)C4=C(C5=C1C=CC=C5N4)[C@]23O)[N+]#[C-]
CCMSLIB00000424898	BGC0001126	CC1(C)[C@H]2CC[C@](C)(C=C)[C@]3(C=CC(C)(C)C4=C(C5=C1C=CC=C5N4)[C@]23O)[N+]#[C-]
CCMSLIB00000424898	BGC0001126	[H][C@]12CC[C@@](C)(C=C)[C@]3([N+]#[C-])[C@@H]4O[C@@H]4C(C)(C)C4=C(C5=C(C=CC=C5N4)C1(C)C)[C@@]23O
CCMSLIB00000424898	BGC0001126	[H][C@@]12CC[C@@](C)(C=C)[C@]3([N+]#[C-])[C@@H]4O[C@@H]4C(C)(C)C4=NC5=CC=CC(=C5[C@@]4(O)[C@@]13O)C2(C)C
CCMSLIB00000424902	BGC0001126	[H][C@]12CC[C@@](C)(C=C)[C@H]([N+]#[C-])[C@@]1([H])C1=CNC3=C1C(=CC=C3)C2(C)C
CCMSLIB00000424902	BGC0001126	C[C@@]1([C@@H](C[C@H]2[C@H]([C@H]1[N+]#[C-])C3=C(NC4=CC=CC(=C43)C2(C)C)C(C)(C)C=C)Cl)C=C
CCMSLIB00000424902	BGC0001126	C[C@@]1([C@@H](C[C@H]2[C@]([C@H]1[N+]#[C-])(C3=C(NC4=CC=CC(=C43)C2(C)C)C(C)(C)C=C)O)Cl)C=C
CCMSLIB00000424902	BGC0001126	C[C@@]1(CC[C@H]2[C@]([C@H]1[N+]#[C-])(C3=C(NC4=CC=CC(=C43)C2(C)C)C(C)(C)C=C)O)C=C
CCMSLIB00000424902	BGC0001126	C[C@@]1([C@@H](C[C@H]2[C@@]3([C@@]1([C@@H]4[C@@H](O4)C(C5=NC6=CC=CC(=C6[C@@]53O)C2(C)C)(C)C)[N+]#[C-])O)Cl)C=C
CCMSLIB00000424902	BGC0001126	C[C@@]1([C@@H](C[C@H]2[C@@]3([C@@]1([C@@H]4[C@@H](O4)C(C5=C3C6=C(C2(C)C)C=CC=C6N5)(C)C)[N+]#[C-])O)Cl)C=C
CCMSLIB00000424902	BGC0001126	CC1(C)[C@H]2C[C@@H](Cl)[C@](C)(C=C)[C@]3(C=CC(C)(C)C4=C(C5=C1C=CC=C5N4)[C@]23O)[N+]#[C-]
CCMSLIB00000424902	BGC0001126	CC1(C)[C@H]2CC[C@](C)(C=C)[C@]3(C=CC(C)(C)C4=C(C5=C1C=CC=C5N4)[C@]23O)[N+]#[C-]
CCMSLIB00000424902	BGC0001126	[H][C@]12CC[C@@](C)(C=C)[C@]3([N+]#[C-])[C@@H]4O[C@@H]4C(C)(C)C4=C(C5=C(C=CC=C5N4)C1(C)C)[C@@]23O
CCMSLIB00000424902	BGC0001126	[H][C@@]12CC[C@@](C)(C=C)[C@]3([N+]#[C-])[C@@H]4O[C@@H]4C(C)(C)C4=NC5=CC=CC(=C5[C@@]4(O)[C@@]13O)C2(C)C
CCMSLIB00000424903	BGC0001126	[H][C@]12CC[C@@](C)(C=C)[C@H]([N+]#[C-])[C@@]1([H])C1=CNC3=C1C(=CC=C3)C2(C)C
CCMSLIB00000424903	BGC0001126	C[C@@]1([C@@H](C[C@H]2[C@H]([C@H]1[N+]#[C-])C3=C(NC4=CC=CC(=C43)C2(C)C)C(C)(C)C=C)Cl)C=C
CCMSLIB00000424903	BGC0001126	C[C@@]1([C@@H](C[C@H]2[C@]([C@H]1[N+]#[C-])(C3=C(NC4=CC=CC(=C43)C2(C)C)C(C)(C)C=C)O)Cl)C=C
CCMSLIB00000424903	BGC0001126	C[C@@]1(CC[C@H]2[C@]([C@H]1[N+]#[C-])(C3=C(NC4=CC=CC(=C43)C2(C)C)C(C)(C)C=C)O)C=C
CCMSLIB00000424903	BGC0001126	C[C@@]1([C@@H](C[C@H]2[C@@]3([C@@]1([C@@H]4[C@@H](O4)C(C5=NC6=CC=CC(=C6[C@@]53O)C2(C)C)(C)C)[N+]#[C-])O)Cl)C=C
CCMSLIB00000424903	BGC0001126	C[C@@]1([C@@H](C[C@H]2[C@@]3([C@@]1([C@@H]4[C@@H](O4)C(C5=C3C6=C(C2(C)C)C=CC=C6N5)(C)C)[N+]#[C-])O)Cl)C=C
CCMSLIB00000424903	BGC0001126	CC1(C)[C@H]2C[C@@H](Cl)[C@](C)(C=C)[C@]3(C=CC(C)(C)C4=C(C5=C1C=CC=C5N4)[C@]23O)[N+]#[C-]
CCMSLIB00000424903	BGC0001126	CC1(C)[C@H]2CC[C@](C)(C=C)[C@]3(C=CC(C)(C)C4=C(C5=C1C=CC=C5N4)[C@]23O)[N+]#[C-]
CCMSLIB00000424903	BGC0001126	[H][C@]12CC[C@@](C)(C=C)[C@]3([N+]#[C-])[C@@H]4O[C@@H]4C(C)(C)C4=C(C5=C(C=CC=C5N4)C1(C)C)[C@@]23O
CCMSLIB00000424903	BGC0001126	[H][C@@]12CC[C@@](C)(C=C)[C@]3([N+]#[C-])[C@@H]4O[C@@H]4C(C)(C)C4=NC5=CC=CC(=C5[C@@]4(O)[C@@]13O)C2(C)C
CCMSLIB00000424904	BGC0001126	[H][C@]12CC[C@@](C)(C=C)[C@H]([N+]#[C-])[C@@]1([H])C1=CNC3=C1C(=CC=C3)C2(C)C
CCMSLIB00000424904	BGC0001126	C[C@@]1([C@@H](C[C@H]2[C@H]([C@H]1[N+]#[C-])C3=C(NC4=CC=CC(=C43)C2(C)C)C(C)(C)C=C)Cl)C=C
CCMSLIB00000424904	BGC0001126	C[C@@]1([C@@H](C[C@H]2[C@]([C@H]1[N+]#[C-])(C3=C(NC4=CC=CC(=C43)C2(C)C)C(C)(C)C=C)O)Cl)C=C
CCMSLIB00000424904	BGC0001126	C[C@@]1(CC[C@H]2[C@]([C@H]1[N+]#[C-])(C3=C(NC4=CC=CC(=C43)C2(C)C)C(C)(C)C=C)O)C=C
CCMSLIB00000424904	BGC0001126	C[C@@]1([C@@H](C[C@H]2[C@@]3([C@@]1([C@@H]4[C@@H](O4)C(C5=NC6=CC=CC(=C6[C@@]53O)C2(C)C)(C)C)[N+]#[C-])O)Cl)C=C
CCMSLIB00000424904	BGC0001126	C[C@@]1([C@@H](C[C@H]2[C@@]3([C@@]1([C@@H]4[C@@H](O4)C(C5=C3C6=C(C2(C)C)C=CC=C6N5)(C)C)[N+]#[C-])O)Cl)C=C
CCMSLIB00000424904	BGC0001126	CC1(C)[C@H]2C[C@@H](Cl)[C@](C)(C=C)[C@]3(C=CC(C)(C)C4=C(C5=C1C=CC=C5N4)[C@]23O)[N+]#[C-]
CCMSLIB00000424904	BGC0001126	CC1(C)[C@H]2CC[C@](C)(C=C)[C@]3(C=CC(C)(C)C4=C(C5=C1C=CC=C5N4)[C@]23O)[N+]#[C-]
CCMSLIB00000424904	BGC0001126	[H][C@]12CC[C@@](C)(C=C)[C@]3([N+]#[C-])[C@@H]4O[C@@H]4C(C)(C)C4=C(C5=C(C=CC=C5N4)C1(C)C)[C@@]23O
CCMSLIB00000424904	BGC0001126	[H][C@@]12CC[C@@](C)(C=C)[C@]3([N+]#[C-])[C@@H]4O[C@@H]4C(C)(C)C4=NC5=CC=CC(=C5[C@@]4(O)[C@@]13O)C2(C)C
CCMSLIB00000424905	BGC0001126	[H][C@]12CC[C@@](C)(C=C)[C@H]([N+]#[C-])[C@@]1([H])C1=CNC3=C1C(=CC=C3)C2(C)C
CCMSLIB00000424905	BGC0001126	C[C@@]1([C@@H](C[C@H]2[C@H]([C@H]1[N+]#[C-])C3=C(NC4=CC=CC(=C43)C2(C)C)C(C)(C)C=C)Cl)C=C
CCMSLIB00000424905	BGC0001126	C[C@@]1([C@@H](C[C@H]2[C@]([C@H]1[N+]#[C-])(C3=C(NC4=CC=CC(=C43)C2(C)C)C(C)(C)C=C)O)Cl)C=C
CCMSLIB00000424905	BGC0001126	C[C@@]1(CC[C@H]2[C@]([C@H]1[N+]#[C-])(C3=C(NC4=CC=CC(=C43)C2(C)C)C(C)(C)C=C)O)C=C
CCMSLIB00000424905	BGC0001126	C[C@@]1([C@@H](C[C@H]2[C@@]3([C@@]1([C@@H]4[C@@H](O4)C(C5=NC6=CC=CC(=C6[C@@]53O)C2(C)C)(C)C)[N+]#[C-])O)Cl)C=C
CCMSLIB00000424905	BGC0001126	C[C@@]1([C@@H](C[C@H]2[C@@]3([C@@]1([C@@H]4[C@@H](O4)C(C5=C3C6=C(C2(C)C)C=CC=C6N5)(C)C)[N+]#[C-])O)Cl)C=C
CCMSLIB00000424905	BGC0001126	CC1(C)[C@H]2C[C@@H](Cl)[C@](C)(C=C)[C@]3(C=CC(C)(C)C4=C(C5=C1C=CC=C5N4)[C@]23O)[N+]#[C-]
CCMSLIB00000424905	BGC0001126	CC1(C)[C@H]2CC[C@](C)(C=C)[C@]3(C=CC(C)(C)C4=C(C5=C1C=CC=C5N4)[C@]23O)[N+]#[C-]
CCMSLIB00000424905	BGC0001126	[H][C@]12CC[C@@](C)(C=C)[C@]3([N+]#[C-])[C@@H]4O[C@@H]4C(C)(C)C4=C(C5=C(C=CC=C5N4)C1(C)C)[C@@]23O
CCMSLIB00000424905	BGC0001126	[H][C@@]12CC[C@@](C)(C=C)[C@]3([N+]#[C-])[C@@H]4O[C@@H]4C(C)(C)C4=NC5=CC=CC(=C5[C@@]4(O)[C@@]13O)C2(C)C
CCMSLIB00000424906	BGC0001126	[H][C@]12CC[C@@](C)(C=C)[C@H]([N+]#[C-])[C@@]1([H])C1=CNC3=C1C(=CC=C3)C2(C)C
CCMSLIB00000424906	BGC0001126	C[C@@]1([C@@H](C[C@H]2[C@H]([C@H]1[N+]#[C-])C3=C(NC4=CC=CC(=C43)C2(C)C)C(C)(C)C=C)Cl)C=C
CCMSLIB00000424906	BGC0001126	C[C@@]1([C@@H](C[C@H]2[C@]([C@H]1[N+]#[C-])(C3=C(NC4=CC=CC(=C43)C2(C)C)C(C)(C)C=C)O)Cl)C=C
CCMSLIB00000424906	BGC0001126	C[C@@]1(CC[C@H]2[C@]([C@H]1[N+]#[C-])(C3=C(NC4=CC=CC(=C43)C2(C)C)C(C)(C)C=C)O)C=C
CCMSLIB00000424906	BGC0001126	C[C@@]1([C@@H](C[C@H]2[C@@]3([C@@]1([C@@H]4[C@@H](O4)C(C5=NC6=CC=CC(=C6[C@@]53O)C2(C)C)(C)C)[N+]#[C-])O)Cl)C=C
CCMSLIB00000424906	BGC0001126	C[C@@]1([C@@H](C[C@H]2[C@@]3([C@@]1([C@@H]4[C@@H](O4)C(C5=C3C6=C(C2(C)C)C=CC=C6N5)(C)C)[N+]#[C-])O)Cl)C=C
CCMSLIB00000424906	BGC0001126	CC1(C)[C@H]2C[C@@H](Cl)[C@](C)(C=C)[C@]3(C=CC(C)(C)C4=C(C5=C1C=CC=C5N4)[C@]23O)[N+]#[C-]
CCMSLIB00000424906	BGC0001126	CC1(C)[C@H]2CC[C@](C)(C=C)[C@]3(C=CC(C)(C)C4=C(C5=C1C=CC=C5N4)[C@]23O)[N+]#[C-]
CCMSLIB00000424906	BGC0001126	[H][C@]12CC[C@@](C)(C=C)[C@]3([N+]#[C-])[C@@H]4O[C@@H]4C(C)(C)C4=C(C5=C(C=CC=C5N4)C1(C)C)[C@@]23O
CCMSLIB00000424906	BGC0001126	[H][C@@]12CC[C@@](C)(C=C)[C@]3([N+]#[C-])[C@@H]4O[C@@H]4C(C)(C)C4=NC5=CC=CC(=C5[C@@]4(O)[C@@]13O)C2(C)C
CCMSLIB00000424907	BGC0001126	[H][C@]12CC[C@@](C)(C=C)[C@H]([N+]#[C-])[C@@]1([H])C1=CNC3=C1C(=CC=C3)C2(C)C
CCMSLIB00000424907	BGC0001126	C[C@@]1([C@@H](C[C@H]2[C@H]([C@H]1[N+]#[C-])C3=C(NC4=CC=CC(=C43)C2(C)C)C(C)(C)C=C)Cl)C=C
CCMSLIB00000424907	BGC0001126	C[C@@]1([C@@H](C[C@H]2[C@]([C@H]1[N+]#[C-])(C3=C(NC4=CC=CC(=C43)C2(C)C)C(C)(C)C=C)O)Cl)C=C
CCMSLIB00000424907	BGC0001126	C[C@@]1(CC[C@H]2[C@]([C@H]1[N+]#[C-])(C3=C(NC4=CC=CC(=C43)C2(C)C)C(C)(C)C=C)O)C=C
CCMSLIB00000424907	BGC0001126	C[C@@]1([C@@H](C[C@H]2[C@@]3([C@@]1([C@@H]4[C@@H](O4)C(C5=NC6=CC=CC(=C6[C@@]53O)C2(C)C)(C)C)[N+]#[C-])O)Cl)C=C
CCMSLIB00000424907	BGC0001126	C[C@@]1([C@@H](C[C@H]2[C@@]3([C@@]1([C@@H]4[C@@H](O4)C(C5=C3C6=C(C2(C)C)C=CC=C6N5)(C)C)[N+]#[C-])O)Cl)C=C
CCMSLIB00000424907	BGC0001126	CC1(C)[C@H]2C[C@@H](Cl)[C@](C)(C=C)[C@]3(C=CC(C)(C)C4=C(C5=C1C=CC=C5N4)[C@]23O)[N+]#[C-]
CCMSLIB00000424907	BGC0001126	CC1(C)[C@H]2CC[C@](C)(C=C)[C@]3(C=CC(C)(C)C4=C(C5=C1C=CC=C5N4)[C@]23O)[N+]#[C-]
CCMSLIB00000424907	BGC0001126	[H][C@]12CC[C@@](C)(C=C)[C@]3([N+]#[C-])[C@@H]4O[C@@H]4C(C)(C)C4=C(C5=C(C=CC=C5N4)C1(C)C)[C@@]23O
CCMSLIB00000424907	BGC0001126	[H][C@@]12CC[C@@](C)(C=C)[C@]3([N+]#[C-])[C@@H]4O[C@@H]4C(C)(C)C4=NC5=CC=CC(=C5[C@@]4(O)[C@@]13O)C2(C)C
CCMSLIB00000424912	BGC0000668	CC(=C)[C@H]1CC[C@@](C)(C=C)[C@H]([N+]#[C-])[C@@H]1C1=CNC2=C1C=CC=C2
CCMSLIB00000424912	BGC0000668	CC(=C)[C@H]1C[C@@H](Cl)[C@@](C)(C=C)[C@H]([N+]#[C-])[C@@H]1C1=CNC2=C1C=CC=C2
CCMSLIB00000424912	BGC0000668	CC1(C)[C@H]2CC[C@@](C)(C=C)[C@H]([N+]#[C-])[C@@H]2C2=C1NC1=CC=CC=C21
CCMSLIB00000424912	BGC0000668	[C]=NC1C2c3c([nH]c4ccccc34)C(C)(C)C2CC(Cl)C1(C)C=C
CCMSLIB00000424912	BGC0000668	CC1(C)[C@H]2C[C@@H](Cl)[C@@](C)(C=C)C([N+]#[C-])=C2C2=C1NC1=CC=CC=C21
CCMSLIB00000424912	BGC0000668	CC1(C)[C@H]2C[C@@H](Cl)[C@@](C)(C=C)C([N+]#[C-])=C2[C@]11C(=O)NC2=CC=CC=C12
CCMSLIB00000424912	BGC0000668	C[C@@]1(C=C)[C@H](Cl)C[C@H]2C(=O)[C@]1(N=C=S)C1=CC=CC3=C1[C@H](C(=O)N3)C2(C)C
CCMSLIB00000424912	BGC0000668	C[C@@]1(C=C)C(Cl)=C[C@H]2C(=O)[C@]1(N=C=S)C1=CC=CC3=C1[C@H](C(=O)N3)C2(C)C
CCMSLIB00000424912	BGC0000668	CN1C(=O)[C@H]2C3=C1C=CC=C3[C@@]1(N=C=S)C(=O)[C@H](C=C(Cl)[C@@]1(C)C=C)C2(C)C
CCMSLIB00000424912	BGC0000668	CN1C(=O)[C@H]2C3=C1C=CC=C3[C@@]1([N+]#[C-])C(=O)[C@H](C=C(Cl)[C@@]1(C)C=C)C2(C)C
CCMSLIB00000424912	BGC0000668	CN1C(=O)[C@@H]2C3=C1C=CC=C3[C@@]1(N=C=S)C(=O)[C@H](C[C@@H](Cl)[C@@]1(C)C=C)C2(C)C
CCMSLIB00000424912	BGC0000668	[C-]#[N+]/C=C\C1=CNC2=CC=CC=C21
CCMSLIB00000424925	BGC0000956	C\C=C\C=C\C=C\C(=O)N[C@@H](CC(=O)N[C@@H](C(C)C)C(=O)[C@H]1[C@H](C)C(=O)NC1=O)C1=CC=CC=C1
CCMSLIB00000478060	BGC0001616	C[C@@H](CC(=O)NC(=O)C1=COC(\C=C\CCCCCCCCC(O)=O)=CC1=O)C(O)=O
CCMSLIB00000478061	BGC0001616	C[C@@H](CC(=O)NC(=O)C1=COC(\C=C\CCCCCCCCC(O)=O)=CC1=O)C(O)=O
CCMSLIB00000478068	BGC0001717	CO[C@@H]1[C@@]2(O)N(C(=O)\C3=C\C4=C(NC5=CC=CC=C45)C(C)(C)\C=C/N3C2=O)[C@]23[C@H](C)C(C)(C)N2C2=C(C=CC=C2)[C@]13O
CCMSLIB00000478069	BGC0001718	CO[C@@H]1[C@@]2(O)N(C(=O)\C3=C\C4=C(NC5=C4C=CC=C5)C(C)(C)\C=C/N3C2=O)[C@]23[C@H](CO)C(C)(C)N2C2=C(C=CC=C2)[C@]13O
CCMSLIB00000478080	BGC0001037	CC\C=C/[C@H](O)[C@H](O)C1=C(C)C(=O)[C@@]2(O1)C(O)[C@](NC2=O)(OC)C(=O)C1=CC=CC=C1
CCMSLIB00000478080	BGC0001037	CC\C=C\C=C\C1=C(C)C(=O)[C@@]2(O1)[C@@H](O)[C@](O)(CC1=CC=CC=C1)NC2=O
CCMSLIB00000478085	BGC0000045	CC1CCC\C=C\C(=O)C2=C(O)C=C(O)C=C2CC(=O)O1
CCMSLIB00000478086	BGC0000045	CC1CCC\C=C\C(=O)C2=C(O)C=C(O)C=C2CC(=O)O1
CCMSLIB00000478087	BGC0000894	C[C@@H]1OC=C2C(O)=C(C(O)=O)C(=O)C(C)=C2[C@H]1C
CCMSLIB00000478088	BGC0000304	[H][C@]12CCCCN1C(=O)[C@@H](NC(=O)[C@H](CC1=CN(OC)C3=C1C=CC=C3)NC(=O)[C@H](CCCCCC(=O)CC)NC2=O)C(C)CC
CCMSLIB00000478094	BGC0001517	C1=CC=C(C=C1)C[C@@H](COC(=O)[C@H](CC2=CC=CC=C2)NC(=O)C3=CC=CC=C3)NC(=O)C4=CC=CC=C4
CCMSLIB00000478095	BGC0001517	C1=CC=C(C=C1)C[C@@H](COC(=O)[C@H](CC2=CC=CC=C2)NC(=O)C3=CC=CC=C3)NC(=O)C4=CC=CC=C4
CCMSLIB00000478120	BGC0001205	[H][C@]12NC3=CC=CC=C3[C@@]34CCN(C(C)=O)[C@]3([H])N3CC[C@]14C1=C(C=CC=C1[C@H]3C1OC1(C)C)N2C
CCMSLIB00000478120	BGC0001205	[H][C@]12NC3=CC=CC=C3[C@@]34CCN(C(=O)\C=C\C=C\C)[C@]3([H])N3CC[C@]14C1=C(C=CC=C1[C@H]3C1OC1(C)C)N2C
CCMSLIB00000478120	BGC0001205	[H][C@@]1(OC1(C)C)[C@@]1([H])N2CC[C@]34C5=C1C=CC=C5N(C=O)[C@@]3([H])NC1=C(C=CC=C1)[C@]41CCN(C(=O)\C=C\C=C\C)[C@]21[H]
CCMSLIB00000478120	BGC0001205	C\C=C\C=C\C(=O)N1CC[C@@]23[C@@H]1N1CC[C@@]22[C@@H](NC4=C3C=CC=C4)N(C=O)C3=CC=CC([C@@H]1[C@@H]1OC1(C)C)=C23
CCMSLIB00000478120	BGC0001205	CN1[C@@H]2NC3=CC=CC=C3[C@]34CCN([C@H]3N3CC[C@@]24C2=C1C=CC=C2[C@@H]3C=C(C)C)C(C)=O
CCMSLIB00000478120	BGC0001205	[H][C@]1(OC1(C)C)[C@]1([H])N2CC[C@@]34C5=C(C=CC=C15)N(C)[C@]3([H])NC1=CC=CC=C1[C@@]41CCN(C(=O)CC)[C@@]21[H]
CCMSLIB00000478120	BGC0001205	[H][C@]1(OC1(C)C)[C@]1([H])N2CC[C@@]34C5=C(C=CC=C15)N(C)[C@]3([H])NC1=CC=CC=C1[C@@]41CCN(C(=O)CCC)[C@@]21[H]
CCMSLIB00000478123	BGC0000015	C[C@H]1/C=C/C=C/C=C/C=C/C=C/C=C/C=C/[C@@H](C[C@H]2[C@@H]([C@H](C[C@](O2)(C[C@H](C[C@H]([C@@H](CC[C@H](C[C@H](CC(=O)O[C@H]([C@@H]([C@@H]1O)C)C)O)O)O)O)O)O)O)C(=O)O)OC3C(C(C(C(O3)C)O)N)O
CCMSLIB00000478422	BGC0000013	CC1=CC(=CC2=C1C3=CC(=CC(=C3C(=O)O2)O)O)O
CCMSLIB00000478451	BGC0001375	CC(=C)[C@@H]1[C@@H]([C@@H]2[C@@]3(O2)[C@@H](O1)CC[C@]4([C@]3(CC[C@@H]5[C@@]4(C6=C7[C@H]5OC([C@H]8C[C@H]9[C@@]8(C1=C7C(=CC(=C1CC9=C)Cl)N6)O)(C)C)C)O)C)O
CCMSLIB00000478451	BGC0001375	[H][C@]12C[C@@]3([H])[C@@]1([H])C1=C(CC2=C)C=CC2=C1C1=C(N2)[C@@]2(C)[C@@]([H])(CC[C@@]4(O)[C@@]56O[C@@H]5[C@@H](O)[C@H](O[C@@]6([H])CC[C@]24C)C(C)=C)[C@]1([H])OC3(C)C
CCMSLIB00000478451	BGC0001375	CC(=C)C1OC2CCC3(C)C4(C)C(CCC3(O)C2=CC1O)C1OC(C)(C)C2CC3C2C2=C(CC3=C)C(Cl)=CC3=C2C1=C4N3
CCMSLIB00000478451	BGC0001375	[H][C@]12C[C@@]3([H])[C@@]1([H])C1=C4C(NC5=C4[C@@]([H])(OC3(C)C)[C@]3([H])CC[C@@]4(O)C6=C[C@@H](O)[C@H](O[C@@]6([H])CC[C@]4(C)[C@@]53C)C(C)=C)=CC=C1CC2=C
CCMSLIB00000478451	BGC0001375	[H][C@]12C[C@@]3([H])[C@@]1(O)C1=C(CC2=C)C=CC2=C1C1=C(N2)[C@@]2(C)[C@@]([H])(CC[C@@]4(O)[C@@]56O[C@@H]5[C@@H](O)[C@H](O[C@@]6([H])CC[C@]24C)C(C)=C)[C@]1([H])OC3(C)C
CCMSLIB00000478451	BGC0001375	[H][C@]12C[C@@]3([H])[C@@]1([H])C1=C(CC2=C)C(Cl)=CC2=C1C1=C(N2)[C@@]2(C)[C@@]([H])(CC[C@@]4(O)[C@@]56O[C@@H]5[C@@H](O)[C@H](O[C@@]6([H])CC[C@]24C)C(C)=C)[C@]1([H])OC3(C)C
CCMSLIB00000478455	BGC0001220	CCCCCCCCCCCCCCCC(=O)N[C@H]1C[C@H]([C@H](NC(=O)[C@@H]2[C@H]([C@H](CN2C(=O)[C@@H](NC(=O)[C@@H](NC(=O)[C@@H]3C[C@H](CN3C(=O)[C@@H](NC1=O)[C@@H](C)O)O)[C@@H]([C@H](C4=CC=C(C=C4)O)O)O)[C@@H](C)O)C)O)O)O
CCMSLIB00000478461	BGC0001776	[H][C@]12CC3=C(NC4=CC5=C(C=C34)[C@@H](O)[C@@]3([H])C5=CC(C)(C)OC3(C)C)[C@]1(C)[C@@]1(C)CC[C@@]34O[C@@]([H])(C(=O)C=C3[C@]1(O)CC2)C(C)(C)O4
CCMSLIB00000478462	BGC0001400	C[C@@H]1[C@]([C@H]([C@](O1)(C)/C=C(\C)/C=C/C=C/C=C/C2=C(C(=CC(=O)O2)OC)C)O)(C)O
CCMSLIB00000478463	BGC0001400	C[C@@H]1[C@]([C@H]([C@](O1)(C)/C=C(\C)/C=C/C=C/C=C/C2=C(C(=CC(=O)O2)OC)C)O)(C)O
CCMSLIB00000478466	BGC0001026	COC(=O)\C(=C\C)\C=C(/C)\C=C\C=C\C=C(/C)C(=O)[C@]12O[C@H]1[C@@](O)(CCO)NC2=O
CCMSLIB00000478467	BGC0001026	COC(=O)\C(=C\C)\C=C(/C)\C=C\C=C\C=C(/C)C(=O)[C@]12O[C@H]1[C@@](O)(CCO)NC2=O
CCMSLIB00000478521	BGC0000104	COC1=C(C\C=C(/C)CCC(O)=O)C(O)=C2C(=O)OCC2=C1C
CCMSLIB00000478524	BGC0001517	C1=CC=C(C=C1)C[C@@H](COC(=O)[C@H](CC2=CC=CC=C2)NC(=O)C3=CC=CC=C3)NC(=O)C4=CC=CC=C4
CCMSLIB00000478652	BGC0001110	CC1=C(C=C(C2=C1C[C@@H](OC2=O)[C@H](C)[C@H](C[C@@H]3C([C@@H](C[C@H](O3)[C@@H](NC(=O)[C@H](C(CC(=C)C)OC)O)OC)O)(C)C)O)O)O
CCMSLIB00000478652	BGC0001110	CC1=C(C=C(C2=C1C[C@@H](OC2=O)[C@H](C)[C@H](C[C@@H]3C(C(=O)C[C@H](O3)[C@@H](NC(=O)[C@H]([C@H](CC(=C)C)OC)O)OC)(C)C)O)O)O
CCMSLIB00000531481	BGC0000334	CC[C@H]1C(=O)N(CC(=O)N([C@H](C(=O)N[C@H](C(=O)N([C@H](C(=O)N[C@H](C(=O)N[C@@H](C(=O)N([C@H](C(=O)N([C@H](C(=O)N([C@H](C(=O)N([C@H](C(=O)N1)[C@@H]([C@H](C)C/C=C/C)O)C)C(C)C)C)CC(C)C)C)CC(C)C)C)C)C)CC(C)C)C)C(C)C)CC(C)C)C)C
CCMSLIB00000531483	BGC0000453	CC(C)[C@@H]1NC(=O)C(C)OC(=O)[C@H](NC(=O)[C@H](OC(=O)[C@@H](NC(=O)[C@H](C)OC(=O)[C@H](NC(=O)[C@H](OC(=O)[C@@H](NC(=O)[C@H](C)OC(=O)[C@H](NC(=O)[C@H](OC1=O)C(C)C)C(C)C)C(C)C)C(C)C)C(C)C)C(C)C)C(C)C)C(C)C
CCMSLIB00000531491	BGC0000940	CC(=O)N(O)CCCCCNC(=O)CCC(=O)N(O)CCCCCNC(=O)CCC(=O)N(O)CCCCCN
CCMSLIB00000531491	BGC0000940	C1CCNC(=O)CCC(=O)N(CCCCCNC(=O)CCC(=O)N(CCCCCNC(=O)CCC(=O)N(CC1)O)O)O
CCMSLIB00000531493	BGC0000940	CC(=O)N(O)CCCCCNC(=O)CCC(=O)N(O)CCCCCNC(=O)CCC(=O)N(O)CCCCCN
CCMSLIB00000531493	BGC0000940	C1CCNC(=O)CCC(=O)N(CCCCCNC(=O)CCC(=O)N(CCCCCNC(=O)CCC(=O)N(CC1)O)O)O
CCMSLIB00000531504	BGC0000377	[H][C@]1(N=C[C@@H](NC(=O)[C@@H](CC2=CC=CC=C2)NC(=O)[C@@H](NC(=O)[C@@H](CC2=CC=CC=C2)NC(=O)[C@@H](CC(C)C)NC(=O)[C@@H](CC(C)C)NC1=O)C(C)C)C(C)C)[C@@H](C)O
CCMSLIB00000574965	BGC0000646	CC1=C(C(CCC1)(C)C)/C=C/C(=C/C=C/C(=C/C=C/C=C(/C=C/C=C(/C=C/C2=C(CCCC2(C)C)C)\C)\C)/C)/C
CCMSLIB00000578442	BGC0000958	CCCCCC[C@@H]1[C@H]([C@@H](OC(=O)[C@H]([C@H](OC1=O)C)NC(=O)C2=C(C(=CC=C2)NC=O)O)C)OC(=O)CC(C)C
CCMSLIB00000579202	BGC0000459	[H][C@@]12CS\C(=C/C[C@@H](C)OC1=O)C(=O)NC\C=C\C=C\[C@@H](O)C[C@H](O)CC1=NC(=CO1)C(=O)N2
CCMSLIB00000579202	BGC0000459	[H][C@]12C[C@@H](O)CN1C(=O)[C@@H](CC(C)C)NC(=O)[C@@H](NC(=O)C1=NC=CC=C1O)[C@@H](C)OC(=O)[C@H](N(C)C(=O)[C@H](C)NC(=O)[C@H](C(C)C(C)C)N(C)C(=O)CN(C)C2=O)C1=CC=CC=C1
CCMSLIB00000579271	BGC0001792	CC[C@H](C)[C@@H]1NC(=O)[C@@H](CC(C)C)NC(=O)[C@@H](CC2=CC=CC=C2)NC(=O)[C@@H](NC(=O)[C@H](CCCCN)NC(=O)[C@H](NC(=O)[C@@H](NC(=O)[C@@H](C)NC1=O)[C@@H](C)CC)[C@H](C)CC)[C@@H](C)CC
CCMSLIB00000579271	BGC0001792	CC[C@H](C)[C@@H]1NC(=O)[C@@H](CC(C)C)NC(=O)[C@@H](CC2=CC=CC=C2)NC(=O)[C@@H](NC(=O)[C@H](CCCCN)NC(=O)[C@H](NC(=O)[C@@H](NC(=O)[C@@H](C)NC1=O)C(C)C)[C@H](C)CC)[C@@H](C)CC
CCMSLIB00000579285	BGC0001088	C/C(=C\C1=CC=C(C=C1)O)/C(=O)NC2=CC=C(C=C2)C(=O)N[C@@H](CC#N)C(=O)NC3=CC=C(C=C3)C(=O)NC4=C(C(=C(C=C4)C(=O)NC5=C(C(=C(C=C5)C(=O)O)O)OC)O)OC
CCMSLIB00000579308	BGC0000100	CCC1(CCC(O1)C1(C)CCC2(CC(O)C(C)C(O2)C(C)C(OC)C(C)C(O)=O)O1)C1OC(CC1C)C1OC(O)(CO)C(C)CC1C
CCMSLIB00000579934	BGC0000462	CCCCCCCC(O)CC(=O)N[C@@H](CC(C)C)C(=O)N[C@H](CCC(O)=O)C(=O)N[C@@H]1C(C)OC(=O)[C@@H](NC(=O)[C@@H](CO)NC(=O)[C@H](CC(C)C)NC(=O)[C@@H](CO)NC(=O)[C@H](CC(C)C)NC(=O)[C@H](NC1=O)C(C)C)[C@@H](C)CC
CCMSLIB00000839185	BGC0001329	CN(CC(N[C@@H]([C@@H](C(N)=O)O)C(OC([C@H](C)CCCCCC)[C@H](C)C(N1)=O)=O)=O)C(/C=C/C1=C)=O
CCMSLIB00000839186	BGC0001327	CC(C)CCCCCCCCCCCC(C)C1OC(=O)C(NC(=O)CN(C)C(=O)\C=C/C(=C)NC(=O)C1C)C(O)C(N)=O
CCMSLIB00000839186	BGC0001327	CC(C)CCCCCCCCCCCCC(C)C1OC(=O)C(NC(=O)CN(C)C(=O)\C=C/C(=C)NC(=O)C1C)C(O)C(N)=O
CCMSLIB00000839187	BGC0001327	CC(C)CCCCCCCCCCCC(C)C1OC(=O)C(NC(=O)CN(C)C(=O)\C=C/C(=C)NC(=O)C1C)C(O)C(N)=O
CCMSLIB00000839187	BGC0001327	CC(C)CCCCCCCCCCCCC(C)C1OC(=O)C(NC(=O)CN(C)C(=O)\C=C/C(=C)NC(=O)C1C)C(O)C(N)=O
CCMSLIB00000839188	BGC0001330	CC1C(OC(=O)CN(C(=O)/C=C/C(=C)NC(=O)CNC(=O)C(C1=O)(C)O)C)CCCCCCCCCCC(C)C
CCMSLIB00000839188	BGC0001330	O=C(CNC([C@](O)(C)C1=O)=O)NC(/C=C/C(N(C)CC(O[C@@H](CCCCCCCCCCCCC)[C@@H]1C)=O)=O)=C
CCMSLIB00000839188	BGC0001330	O=C(CNC([C@](O)(C)C1=O)=O)NC(/C=C/C(N(C)CC(O[C@@H](CCCCCCCCCCC(C)CC)[C@@H]1C)=O)=O)=C
CCMSLIB00000839188	BGC0001330	O=C(CNC([C@](O)(C)C1=O)=O)NC(/C=C/C(N(C)CC(O[C@@H](CCCCCCCCCCCC(C)C)[C@@H]1C)=O)=O)=C
CCMSLIB00000839188	BGC0001330	O=C(CNC([C@](O)(C)C1=O)=O)NC(/C=C/C(N(C)CC(O[C@@H](CCCCCCCCCCCCCC)[C@@H]1C)=O)=O)=C
CCMSLIB00000839188	BGC0001330	O=C(CNC([C@](O)(C)C1=O)=O)NC(/C=C/C(N(C)CC(O[C@@H](CCCCCCCCCCCCCCC)[C@@H]1C)=O)=O)=C
CCMSLIB00000839188	BGC0001330	O=C(CNC([C@](O)(C)C1=O)=O)NC(/C=C/C(N(C)CC(O[C@@H](CCCCCCCCCCCCC(C)C)[C@@H]1C)=O)=O)=C
CCMSLIB00000839189	BGC0001330	CC1C(OC(=O)CN(C(=O)/C=C/C(=C)NC(=O)CNC(=O)C(C1=O)(C)O)C)CCCCCCCCCCC(C)C
CCMSLIB00000839189	BGC0001330	O=C(CNC([C@](O)(C)C1=O)=O)NC(/C=C/C(N(C)CC(O[C@@H](CCCCCCCCCCCCC)[C@@H]1C)=O)=O)=C
CCMSLIB00000839189	BGC0001330	O=C(CNC([C@](O)(C)C1=O)=O)NC(/C=C/C(N(C)CC(O[C@@H](CCCCCCCCCCC(C)CC)[C@@H]1C)=O)=O)=C
CCMSLIB00000839189	BGC0001330	O=C(CNC([C@](O)(C)C1=O)=O)NC(/C=C/C(N(C)CC(O[C@@H](CCCCCCCCCCCC(C)C)[C@@H]1C)=O)=O)=C
CCMSLIB00000839189	BGC0001330	O=C(CNC([C@](O)(C)C1=O)=O)NC(/C=C/C(N(C)CC(O[C@@H](CCCCCCCCCCCCCC)[C@@H]1C)=O)=O)=C
CCMSLIB00000839189	BGC0001330	O=C(CNC([C@](O)(C)C1=O)=O)NC(/C=C/C(N(C)CC(O[C@@H](CCCCCCCCCCCCCCC)[C@@H]1C)=O)=O)=C
CCMSLIB00000839189	BGC0001330	O=C(CNC([C@](O)(C)C1=O)=O)NC(/C=C/C(N(C)CC(O[C@@H](CCCCCCCCCCCCC(C)C)[C@@H]1C)=O)=O)=C
CCMSLIB00000839190	BGC0001330	CC1C(OC(=O)CN(C(=O)/C=C/C(=C)NC(=O)CNC(=O)C(C1=O)(C)O)C)CCCCCCCCCCC(C)C
CCMSLIB00000839190	BGC0001330	O=C(CNC([C@](O)(C)C1=O)=O)NC(/C=C/C(N(C)CC(O[C@@H](CCCCCCCCCCCCC)[C@@H]1C)=O)=O)=C
CCMSLIB00000839190	BGC0001330	O=C(CNC([C@](O)(C)C1=O)=O)NC(/C=C/C(N(C)CC(O[C@@H](CCCCCCCCCCC(C)CC)[C@@H]1C)=O)=O)=C
CCMSLIB00000839190	BGC0001330	O=C(CNC([C@](O)(C)C1=O)=O)NC(/C=C/C(N(C)CC(O[C@@H](CCCCCCCCCCCC(C)C)[C@@H]1C)=O)=O)=C
CCMSLIB00000839190	BGC0001330	O=C(CNC([C@](O)(C)C1=O)=O)NC(/C=C/C(N(C)CC(O[C@@H](CCCCCCCCCCCCCC)[C@@H]1C)=O)=O)=C
CCMSLIB00000839190	BGC0001330	O=C(CNC([C@](O)(C)C1=O)=O)NC(/C=C/C(N(C)CC(O[C@@H](CCCCCCCCCCCCCCC)[C@@H]1C)=O)=O)=C
CCMSLIB00000839190	BGC0001330	O=C(CNC([C@](O)(C)C1=O)=O)NC(/C=C/C(N(C)CC(O[C@@H](CCCCCCCCCCCCC(C)C)[C@@H]1C)=O)=O)=C
CCMSLIB00000839194	BGC0000088	[H][C@]12[C@H](C[C@@H](C)C=C1C=C[C@H](C)[C@@H]2CC[C@@H]1C[C@@H](O)CC(=O)O1)OC(=O)[C@H](C)CC
CCMSLIB00000839195	BGC0000936	CN1C2=CC=CC=C2N=C2C(=O)C=CC=C12
CCMSLIB00000839203	BGC0001792	CC[C@H](C)[C@@H]1NC(=O)[C@@H](CC(C)C)NC(=O)[C@@H](CC2=CC=CC=C2)NC(=O)[C@@H](NC(=O)[C@H](CCCCN)NC(=O)[C@H](NC(=O)[C@@H](NC(=O)[C@@H](C)NC1=O)[C@@H](C)CC)[C@H](C)CC)[C@@H](C)CC
CCMSLIB00000839203	BGC0001792	CC[C@H](C)[C@@H]1NC(=O)[C@@H](CC(C)C)NC(=O)[C@@H](CC2=CC=CC=C2)NC(=O)[C@@H](NC(=O)[C@H](CCCCN)NC(=O)[C@H](NC(=O)[C@@H](NC(=O)[C@@H](C)NC1=O)C(C)C)[C@H](C)CC)[C@@H](C)CC
CCMSLIB00000839206	BGC0001792	CC[C@H](C)[C@@H]1NC(=O)[C@@H](CC(C)C)NC(=O)[C@@H](CC2=CC=CC=C2)NC(=O)[C@@H](NC(=O)[C@H](CCCCN)NC(=O)[C@H](NC(=O)[C@@H](NC(=O)[C@@H](C)NC1=O)[C@@H](C)CC)[C@H](C)CC)[C@@H](C)CC
CCMSLIB00000839206	BGC0001792	CC[C@H](C)[C@@H]1NC(=O)[C@@H](CC(C)C)NC(=O)[C@@H](CC2=CC=CC=C2)NC(=O)[C@@H](NC(=O)[C@H](CCCCN)NC(=O)[C@H](NC(=O)[C@@H](NC(=O)[C@@H](C)NC1=O)C(C)C)[C@H](C)CC)[C@@H](C)CC
CCMSLIB00000839294	BGC0000240	CC[C@@]1(OC2CC(OC)C(O)C(C)O2)[C@H](OC2CC(O)C(C(C)O2)N(C)C)C2=C(C3=C(C2=[N+]=[N-])C(=O)C2=C(O)C=CC(O)=C2C3=O)C(=O)[C@@H]1[C@H]1C(=O)C2=C([C@@H](O[C@H]3CC(O)[C@@H](C(C)O3)N(C)C)[C@@]1(CC)OC1CC(OC)C(O)C(C)O1)C(=[N+]=[N-])C1=C2C(=O)C2=C(O)C=CC(O)=C2C1=O
CCMSLIB00000839294	BGC0000240	O=C([C@@]([C@@]([C@@](O[C@H]1C[C@H](OC)[C@@H](O)[C@H](C)O1)(CC)[C@@H]2O[C@@H]3C[C@H](O)[C@@H](N(C)C)[C@H](C)O3)([H])C(C(C4=C5C(C6=C(O)C=CC(O)=C6C4=O)=O)=C2C5=[N+]=[N-])=O)([H])[C@@](O[C@@H]7O[C@@H](C)[C@H](O)[C@@H](OC)C7)(CC)[C@@H]8O[C@@H]9C[C@H](O)[C@@H](N(C)C)[C@H](C)O9)C%10=C8C=C%11C%10=C(O)C%12=C(O)C=CC(O)=C%12C%11=O
CCMSLIB00000839294	BGC0000240	O=C([C@@]([C@@]([C@@](O[C@H]1C[C@H](OC)[C@@H](O)[C@H](C)O1)(CC)[C@@H]2O[C@@H]3C[C@H](O)[C@@H](N(C)C)[C@H](C)O3)([H])C(C(C4=C5C(C6=C(O)C=CC(O)=C6C4=O)=O)=C2C5=[N+]=[N-])=O)([H])[C@@](O[C@@H]7O[C@@H](C)[C@H](OC)[C@@H](OC)C7)(CC)[C@@H]8O[C@@H]9C[C@H](O)[C@@H](N(C)C)[C@H](C)O9)C%10=C8C=C%11C%10=C(O)C%12=C(O)C=CC(O)=C%12C%11=O
CCMSLIB00000839294	BGC0000240	CC[C@@]1([C@H](C(=C2C(=CC3=C2C(=C4C(=O)C=CC(=O)C4=C3O)O)[C@H]1O[C@@H]5C[C@@H]([C@H]([C@@H](O5)C)N(C)C)O)O)[C@H]6C(=O)C7=C([C@H]([C@@]6(CC)O[C@H]8C[C@@H]([C@H]([C@@H](O8)C)OC)OC)O[C@@H]9C[C@@H]([C@H]([C@@H](O9)C)N(C)C)O)C(=[N+]=[N-])C1=C7C(=C2C(=O)C=CC(=O)C2=C1O)O)O[C@H]1C[C@@H]([C@H]([C@@H](O1)C)OC)OC
CCMSLIB00000839970	BGC0000252	C[C@@H]1C[C@H]2CC[C@H](O2)[C@@H](C(=O)O[C@H](C[C@@H]3CC[C@@H](O3)[C@H](C(=O)O[C@@H](C[C@H]4CC[C@H](O4)[C@@H](C(=O)O[C@H](C[C@@H]5CC[C@@H](O5)[C@H](C(=O)O1)C)C)C)C)C)C)C
CCMSLIB00000840592	BGC0001434	CCC(C)C(=O)C(=O)NCCC1=CNC2=CC=CC=C12
CCMSLIB00000840594	BGC0001698
CCMSLIB00000840594	BGC0001698
CCMSLIB00000840594	BGC0001698
CCMSLIB00000840594	BGC0001698	CCC(C)C(=O)C(=O)N(C)[C@@H](C(C)C)C(=O)NCCC1=CNC2=CC=CC=C21
CCMSLIB00001059065	BGC0000940	CC(=O)N(O)CCCCCNC(=O)CCC(=O)N(O)CCCCCNC(=O)CCC(=O)N(O)CCCCCN
CCMSLIB00001059065	BGC0000940	C1CCNC(=O)CCC(=O)N(CCCCCNC(=O)CCC(=O)N(CCCCCNC(=O)CCC(=O)N(CC1)O)O)O
CCMSLIB00001059067	BGC0000940	CC(=O)N(O)CCCCCNC(=O)CCC(=O)N(O)CCCCCNC(=O)CCC(=O)N(O)CCCCCN
CCMSLIB00001059067	BGC0000940	C1CCNC(=O)CCC(=O)N(CCCCCNC(=O)CCC(=O)N(CCCCCNC(=O)CCC(=O)N(CC1)O)O)O
CCMSLIB00003061047	BGC0001057	C[C@H]1CCCC(=O)CCC/C=C/C2=CC(=CC(=C2C(=O)O1)O)O
CCMSLIB00003061219	BGC0001057	C[C@H]1CCCC(=O)CCC/C=C/C2=CC(=CC(=C2C(=O)O1)O)O
CCMSLIB00003061496	BGC0000004	[H][C@@]12OC=C[C@]1([H])C1=C(O2)C=C(OC)C2=C1OC(=O)C1=C2CCOC1=O
CCMSLIB00003061498	BGC0001057	C[C@H]1CCCC(=O)CCC/C=C/C2=CC(=CC(=C2C(=O)O1)O)O
CCMSLIB00003142414	BGC0000719	C1[C@@H]([C@H]([C@@H]([C@H]([C@@H]1N)O[C@@H]2[C@@H]([C@H]([C@@H]([C@H](O2)CO)O)N)O)O)O[C@@H]3[C@@H](C[C@@H]([C@H](O3)CN)O)N)N
CCMSLIB00003142432	BGC0000313	CC(C)C1OC(=O)C(CC2=CC=CC=C2)N(C)C(=O)C(OC(=O)C(CC2=CC=CC=C2)N(C)C(=O)C(OC(=O)C(CC2=CC=CC=C2)N(C)C1=O)C(C)C)C(C)C
CCMSLIB00003739947	BGC0000032	[H][C@@](C)(C(=O)C1=CC=CN1)[C@@]1([H])O[C@@]2(CC[C@@H](C)[C@@]([H])(CC3=NC4=C(O3)C=CC(NC)=C4C(O)=O)O2)[C@H](C)C[C@H]1C
CCMSLIB00003739948	BGC0000054	CC[C@@H]1[C@@]([C@@H]([C@H](C(=O)[C@@H](C[C@@]([C@@H]([C@H]([C@@H]([C@H](C(=O)O1)C)O[C@H]2C[C@@]([C@H]([C@@H](O2)C)O)(C)OC)C)O[C@H]3[C@@H]([C@H](C[C@H](O3)C)N(C)C)O)(C)O)C)C)O)(C)O
CCMSLIB00003739957	BGC0000325	C[C@@H](O)[C@@H](NC(=O)[C@H](N)CCCN(O)C=O)C(=O)N(O)CCC[C@H](NC(=O)[C@H](N)CCCN(O)C=O)C(O)=O
CCMSLIB00003739972	BGC0000940	CC(=O)N(O)CCCCCNC(=O)CCC(=O)N(O)CCCCCNC(=O)CCC(=O)N(O)CCCCCN
CCMSLIB00003739972	BGC0000940	C1CCNC(=O)CCC(=O)N(CCCCCNC(=O)CCC(=O)N(CCCCCNC(=O)CCC(=O)N(CC1)O)O)O
CCMSLIB00003739979	BGC0000940	CC(=O)N(O)CCCCCNC(=O)CCC(=O)N(O)CCCCCNC(=O)CCC(=O)N(O)CCCCCN
CCMSLIB00003739979	BGC0000940	C1CCNC(=O)CCC(=O)N(CCCCCNC(=O)CCC(=O)N(CCCCCNC(=O)CCC(=O)N(CC1)O)O)O
CCMSLIB00003739997	BGC0000309	C[C@@H]1[C@@H](C(=O)O[C@@H]([C@@H](C(=O)O[C@@H]([C@@H](C(=O)O1)NC(=O)CNC(=O)C2=C(C(=CC=C2)O)O)C)NC(=O)CNC(=O)C3=C(C(=CC=C3)O)O)C)NC(=O)CNC(=O)C4=C(C(=CC=C4)O)O
CCMSLIB00003741080	BGC0000004	[H][C@@]12OC=C[C@]1([H])C1=C(O2)C=C(OC)C2=C1OC(=O)C1=C2CCOC1=O
CCMSLIB00004679204	BGC0000407	CCCCCCCCCCCCCC(CC(=O)NC(CCC(=O)O)C(=O)NC(CCCN)C(=O)NC1CC2=CC=C(C=C2)OC(=O)C(NC(=O)C(NC(=O)C(NC(=O)C3CCCN3C(=O)C(NC(=O)C(NC(=O)C(NC1=O)C(C)O)CCC(=O)O)C)CCC(=O)N)CC4=CC=C(C=C4)O)C(C)CC)O
CCMSLIB00004679205	BGC0000407	CCCCCCCCCCCCCC(CC(=O)NC(CCC(=O)O)C(=O)NC(CCCN)C(=O)NC1CC2=CC=C(C=C2)OC(=O)C(NC(=O)C(NC(=O)C(NC(=O)C3CCCN3C(=O)C(NC(=O)C(NC(=O)C(NC1=O)C(C)O)CCC(=O)O)C)CCC(=O)N)CC4=CC=C(C=C4)O)C(C)CC)O
CCMSLIB00004679278	BGC0000101	CC1=CC(=C2C(=C1)C(=O)C3=CC(=CC(=C3C2=O)O)O)O
CCMSLIB00004679278	BGC0000101	CC1=CC(C(O)=O)=C(C(=O)C2=C(O)C=CC=C2O)C(O)=C1
CCMSLIB00004679278	BGC0000101	CC(C)=CCC1=CC=C(O)C2=C1OC1=C(C2=O)C2=C(OC[C@H]([C@@H]2O)C(C)=C)C(C)=C1
CCMSLIB00004679298	BGC0000399	CCCCCCCCCCCC(O)CC(=O)N[C@@H](CC(C)C)C(=O)N[C@H](CCC(O)=O)C(=O)N[C@@H]1[C@@H](C)OC(=O)[C@@H](NC(=O)[C@@H](CO)NC(=O)[C@H](CC(C)C)NC(=O)[C@H](CC(C)C)NC(=O)[C@@H](CO)NC(=O)[C@H](CC(C)C)NC(=O)[C@H](NC1=O)C(C)CC)C(C)C
CCMSLIB00004679298	BGC0000399	CCCCCCCCCC(O)CC(=O)NC(CC(C)C)C(=O)NC(CCC(O)=O)C(=O)NC1C(C)OC(=O)C(NC(=O)C(CO)NC(=O)C(CC(C)C)NC(=O)C(CC(C)C)NC(=O)C(CO)NC(=O)C(CC(C)C)NC(=O)C(NC1=O)C(C)CC)C(C)C
CCMSLIB00004679299	BGC0000398	CCCCCCCCCCCC(O)CC(=O)NC(CC(C)C)C(=O)NC(CCC(O)=O)C(=O)NC1C(C)OC(=O)C(NC(=O)C(CO)NC(=O)C(CC(C)C)NC(=O)C(CC(C)C)NC(=O)C(CO)NC(=O)C(CC(C)C)NC(=O)C(NC1=O)C(C)C)C(C)C
CCMSLIB00004679300	BGC0000399	CCCCCCCCCCCC(O)CC(=O)N[C@@H](CC(C)C)C(=O)N[C@H](CCC(O)=O)C(=O)N[C@@H]1[C@@H](C)OC(=O)[C@@H](NC(=O)[C@@H](CO)NC(=O)[C@H](CC(C)C)NC(=O)[C@H](CC(C)C)NC(=O)[C@@H](CO)NC(=O)[C@H](CC(C)C)NC(=O)[C@H](NC1=O)C(C)CC)C(C)C
CCMSLIB00004679300	BGC0000399	CCCCCCCCCC(O)CC(=O)NC(CC(C)C)C(=O)NC(CCC(O)=O)C(=O)NC1C(C)OC(=O)C(NC(=O)C(CO)NC(=O)C(CC(C)C)NC(=O)C(CC(C)C)NC(=O)C(CO)NC(=O)C(CC(C)C)NC(=O)C(NC1=O)C(C)CC)C(C)C
CCMSLIB00004680094	BGC0001238	OC(=O)CCCC[C@@H]1SC[C@@H]2NC(=O)N[C@H]12
CCMSLIB00004681482	BGC0000936	CN1C2=CC=CC=C2N=C2C(=O)C=CC=C12
CCMSLIB00004681484	BGC0001277	CC1=C[C@@H]2[C@]([C@@H](C1=O)O)([C@]3([C@@H]([C@H]([C@H]([C@@]34CO4)O2)O)O)C)CO
CCMSLIB00004681484	BGC0001277	[H][C@@]12O[C@]3([H])C=C(C)C(=O)[C@@H](O)[C@]3(CO)[C@@](C)(C[C@H]1O)[C@@]21CO1
CCMSLIB00004681484	BGC0001277	CC1=C[C@@H]2[C@]([C@@H](C1=O)O)([C@]3(C[C@H]([C@H]([C@@]34CO4)O2)OC(=O)C)C)CO
CCMSLIB00004681484	BGC0001277	CC1=C[C@@H]2[C@]([C@@H](C1=O)O)([C@]3(C[C@H]([C@H](C34CO4)O2)O)C)COC(=O)C
CCMSLIB00004681484	BGC0001277	CC1=C[C@@H]2[C@](C[C@@H]1O)([C@]3([C@@H]([C@H]([C@H]([C@@]34CO4)O2)O)OC(=O)C)C)COC(=O)C
CCMSLIB00004681484	BGC0001277	CC1=C[C@@H]2[C@](CC1)([C@]3(C[C@H]([C@H](C34CO4)O2)OC(=O)C)C)COC(=O)C
CCMSLIB00004681484	BGC0001277	CC1=C[C@H]2[C@](CC1)([C@]3(C[C@H](C[C@]3(O2)CO)O)C)C
CCMSLIB00004681484	BGC0001277	CC1=CC([C@@](CC1)(C)[C@]2(C[C@H]([C@H](C23CO3)O)O)C)O
CCMSLIB00004681484	BGC0001277	[H][C@@]12O[C@]3([H])C=C(C)CC[C@]3(CO)[C@@](C)(C[C@H]1OC(C)=O)[C@]21CO1
CCMSLIB00004681484	BGC0001277	CC1=C[C@@H]2[C@](C[C@@H]1OC(=O)CC(C)C)([C@]3([C@@H]([C@H]([C@H]([C@]34CO4)O2)O)OC(=O)C)C)COC(=O)C
CCMSLIB00004681484	BGC0001277	CC1=C[C@@H]2[C@](C[C@@H]1OC(=O)CC(C)C)([C@]3([C@@H](C[C@H]([C@H]([C@]34CO4)O2)OC(=O)C)OC(=O)C)C)COC(=O)C
CCMSLIB00004681484	BGC0001277	CC1=CC[C@](C)(CC1)[C@@]1(C)CCCC1=C
CCMSLIB00004681488	BGC0000930	CC1=CC2C(C[C@@H]1OC(=O)CC(C)C)(C3([C@@H]([C@H](C(C34CO4)O2)O)OC(=O)C)C)COC(=O)C
CCMSLIB00004681489	BGC0000062	CCCC[C@@H](C)[C@@H](OC(=O)C[C@H](CC(O)=O)C(O)=O)[C@H](C[C@@H](C)C[C@H](O)CCCC[C@@H](O)C[C@H](O)[C@H](C)N)OC(=O)C[C@H](CC(O)=O)C(O)=O
CCMSLIB00004721935	BGC0000428	CN[C@H]1[C@H](C)O[C@@H](OC2=CC3=C(N[C@H](O)[C@@H]4CC(\C=C\C)=CN4C3=O)C(O)=C2C)[C@H](O)[C@]1(C)O
CCMSLIB00004721938	BGC0000907	CCC[C@@H]1C[C@@H](C(N[C@H]([C@H](O)C)[C@@H]2[C@H](O)[C@H](O)[C@@H](O)[C@@H](SC)O2)=O)N(C)C1
CCMSLIB00004721939	BGC0000409	COC1=CC=CC2=C1NC(O)C1CC(C=CC(=O)N(C)C)=CN1C2=O
CCMSLIB00004721991	BGC0000828	OC1=CC2=C(NC=C2C2=CC(C(=O)N2)=C2C(=O)NC3=C2C=CC=C3)C=C1
CCMSLIB00004721992	BGC0000828	OC1=CC2=C(NC=C2C2=CC(C(=O)N2)=C2C(=O)NC3=C2C=CC=C3)C=C1
CCMSLIB00004746755	BGC0000812	CC=C1C2CC3=C(C=CC(O)=N3)C1(N)CC(C)=C2
CCMSLIB00005434466	BGC0000841	C1[C@H]2N(C1=O)C[C@@H](O2)C[C@@H](C(=O)O)N
CCMSLIB00005434466	BGC0000841	C1[C@H]2N(C1=O)C[C@@H](O2)CO
CCMSLIB00005434466	BGC0000841	C1[C@H]2N(C1=O)C[C@@H](O2)COC=O
CCMSLIB00005434466	BGC0000841	C1[C@H]2N(C1=O)C[C@@H](O2)C(=O)O
CCMSLIB00005434466	BGC0000841	OC\C=C1\O[C@@H]2CC(=O)N2[C@H]1C(O)=O
CCMSLIB00005435663	BGC0000088	[H][C@]12[C@H](C[C@@H](C)C=C1C=C[C@H](C)[C@@H]2CC[C@@H]1C[C@@H](O)CC(=O)O1)OC(=O)[C@H](C)CC
CCMSLIB00005435664	BGC0000088	[H][C@]12[C@H](C[C@@H](C)C=C1C=C[C@H](C)[C@@H]2CC[C@@H]1C[C@@H](O)CC(=O)O1)OC(=O)[C@H](C)CC
CCMSLIB00005435666	BGC0000088	[H][C@]12[C@H](C[C@@H](C)C=C1C=C[C@H](C)[C@@H]2CC[C@@H]1C[C@@H](O)CC(=O)O1)OC(=O)[C@H](C)CC
CCMSLIB00005435692	BGC0000088	[H][C@]12[C@H](C[C@@H](C)C=C1C=C[C@H](C)[C@@H]2CC[C@@H]1C[C@@H](O)CC(=O)O1)OC(=O)[C@H](C)CC
CCMSLIB00005435705	BGC0001358	CCC(C)/C=C/C(=O)N1CC(CC1C(=O)NC(CC(C)CC(CC(=O)CC)O)C(=O)NC(C(C(C)C)O)C(=O)NC(C)(C)C(=O)NC(CC(C)C)C(=O)NC(CC(C)C)C(=O)NC(C)(C)C(=O)NC(C)(C)C(=O)NCCC(=O)NC(C)CN(C)C)C
CCMSLIB00005435705	BGC0001358	CCC(C)/C=C/C(=O)N1CC(CC1C(=O)NC(CC(C)CC(CC(=O)CC)O)C(=O)NC(C(C(C)C)O)C(=O)NC(C)(C)C(=O)NC(CC(C)C)C(=O)NC(CC(C)C)C(=O)NC(C)(C)C(=O)NC(C)(C)C(=O)NCCC(=O)NC(C)CNC)C
CCMSLIB00005435706	BGC0001358	CCC(C)/C=C/C(=O)N1CC(CC1C(=O)NC(CC(C)CC(CC(=O)CC)O)C(=O)NC(C(C(C)C)O)C(=O)NC(C)(C)C(=O)NC(CC(C)C)C(=O)NC(CC(C)C)C(=O)NC(C)(C)C(=O)NC(C)(C)C(=O)NCCC(=O)NC(C)CN(C)C)C
CCMSLIB00005435706	BGC0001358	CCC(C)/C=C/C(=O)N1CC(CC1C(=O)NC(CC(C)CC(CC(=O)CC)O)C(=O)NC(C(C(C)C)O)C(=O)NC(C)(C)C(=O)NC(CC(C)C)C(=O)NC(CC(C)C)C(=O)NC(C)(C)C(=O)NC(C)(C)C(=O)NCCC(=O)NC(C)CNC)C
CCMSLIB00005435719	BGC0001358	CCC(C)/C=C/C(=O)N1CC(CC1C(=O)NC(CC(C)CC(CC(=O)CC)O)C(=O)NC(C(C(C)C)O)C(=O)NC(C)(C)C(=O)NC(CC(C)C)C(=O)NC(CC(C)C)C(=O)NC(C)(C)C(=O)NC(C)(C)C(=O)NCCC(=O)NC(C)CN(C)C)C
CCMSLIB00005435719	BGC0001358	CCC(C)/C=C/C(=O)N1CC(CC1C(=O)NC(CC(C)CC(CC(=O)CC)O)C(=O)NC(C(C(C)C)O)C(=O)NC(C)(C)C(=O)NC(CC(C)C)C(=O)NC(CC(C)C)C(=O)NC(C)(C)C(=O)NC(C)(C)C(=O)NCCC(=O)NC(C)CNC)C
CCMSLIB00005435720	BGC0001358	CCC(C)/C=C/C(=O)N1CC(CC1C(=O)NC(CC(C)CC(CC(=O)CC)O)C(=O)NC(C(C(C)C)O)C(=O)NC(C)(C)C(=O)NC(CC(C)C)C(=O)NC(CC(C)C)C(=O)NC(C)(C)C(=O)NC(C)(C)C(=O)NCCC(=O)NC(C)CN(C)C)C
CCMSLIB00005435720	BGC0001358	CCC(C)/C=C/C(=O)N1CC(CC1C(=O)NC(CC(C)CC(CC(=O)CC)O)C(=O)NC(C(C(C)C)O)C(=O)NC(C)(C)C(=O)NC(CC(C)C)C(=O)NC(CC(C)C)C(=O)NC(C)(C)C(=O)NC(C)(C)C(=O)NCCC(=O)NC(C)CNC)C
CCMSLIB00005435737	BGC0000088	[H][C@]12[C@H](C[C@@H](C)C=C1C=C[C@H](C)[C@@H]2CC[C@@H]1C[C@@H](O)CC(=O)O1)OC(=O)[C@H](C)CC
CCMSLIB00005435738	BGC0000088	[H][C@]12[C@H](C[C@@H](C)C=C1C=C[C@H](C)[C@@H]2CC[C@@H]1C[C@@H](O)CC(=O)O1)OC(=O)[C@H](C)CC
CCMSLIB00005435739	BGC0000088	[H][C@]12[C@H](C[C@@H](C)C=C1C=C[C@H](C)[C@@H]2CC[C@@H]1C[C@@H](O)CC(=O)O1)OC(=O)[C@H](C)CC
CCMSLIB00005435750	BGC0000467	CC(C)(C(O)C1CSC(N1)C1CSC(=N1)C1=CC=CC=C1O)C1=NC(C)(CS1)C(O)=O
CCMSLIB00005435752	BGC0000343	OC1=C(O)C(=CC=C1)C(=O)NC1COC(=O)C(COC(=O)C(COC1=O)NC(=O)C1=CC=CC(O)=C1O)NC(=O)C1=CC=CC(O)=C1O
CCMSLIB00005435760	BGC0001400	C[C@@H]1[C@]([C@H]([C@](O1)(C)/C=C(\C)/C=C/C=C/C=C/C2=C(C(=CC(=O)O2)OC)C)O)(C)O
CCMSLIB00005435761	BGC0001400	C[C@@H]1[C@]([C@H]([C@](O1)(C)/C=C(\C)/C=C/C=C/C=C/C2=C(C(=CC(=O)O2)OC)C)O)(C)O
CCMSLIB00005435762	BGC0001816	CCC(C)[C@H]1C(=O)OC(CCC(CC(CC(CC(/C=C(/C(=O)N[C@H](C(=O)N1)C(C)C)\C)C)C)C)C)C
CCMSLIB00005435898	BGC0000115	C[C@H]1/C=C/C=C/CC/C=C/C=C/C=C/C=C/[C@@H](C[C@H]2[C@@H]([C@H](C[C@](O2)(C[C@H]([C@@H](CC[C@H](C[C@H](C[C@H](CC(=O)O[C@H]([C@@H]([C@@H]1O)C)C)O)O)O)O)O)O)O)C(=O)O)O[C@H]3[C@H]([C@H]([C@@H]([C@H](O3)C)O)N)O
CCMSLIB00005435926	BGC0000940	CC(=O)N(O)CCCCCNC(=O)CCC(=O)N(O)CCCCCNC(=O)CCC(=O)N(O)CCCCCN
CCMSLIB00005435926	BGC0000940	C1CCNC(=O)CCC(=O)N(CCCCCNC(=O)CCC(=O)N(CCCCCNC(=O)CCC(=O)N(CC1)O)O)O
CCMSLIB00005435927	BGC0000940	CC(=O)N(O)CCCCCNC(=O)CCC(=O)N(O)CCCCCNC(=O)CCC(=O)N(O)CCCCCN
CCMSLIB00005435927	BGC0000940	C1CCNC(=O)CCC(=O)N(CCCCCNC(=O)CCC(=O)N(CCCCCNC(=O)CCC(=O)N(CC1)O)O)O
CCMSLIB00005435928	BGC0000841	C1[C@H]2N(C1=O)C[C@@H](O2)C[C@@H](C(=O)O)N
CCMSLIB00005435928	BGC0000841	C1[C@H]2N(C1=O)C[C@@H](O2)CO
CCMSLIB00005435928	BGC0000841	C1[C@H]2N(C1=O)C[C@@H](O2)COC=O
CCMSLIB00005435928	BGC0000841	C1[C@H]2N(C1=O)C[C@@H](O2)C(=O)O
CCMSLIB00005435928	BGC0000841	OC\C=C1\O[C@@H]2CC(=O)N2[C@H]1C(O)=O
CCMSLIB00005435929	BGC0000841	C1[C@H]2N(C1=O)C[C@@H](O2)C[C@@H](C(=O)O)N
CCMSLIB00005435929	BGC0000841	C1[C@H]2N(C1=O)C[C@@H](O2)CO
CCMSLIB00005435929	BGC0000841	C1[C@H]2N(C1=O)C[C@@H](O2)COC=O
CCMSLIB00005435929	BGC0000841	C1[C@H]2N(C1=O)C[C@@H](O2)C(=O)O
CCMSLIB00005435929	BGC0000841	OC\C=C1\O[C@@H]2CC(=O)N2[C@H]1C(O)=O
CCMSLIB00005435930	BGC0000319	CO[C@]1(NC(=O)CCCC(N)C(O)=O)C2SCC(COC(N)=O)=C(N2C1=O)C(O)=O
CCMSLIB00005435933	BGC0000852	CC1=NCC[C@H](N1)C(=O)O
CCMSLIB00005435934	BGC0000373	CC(=O)NC1=C2SSC=C2NC1=O
CCMSLIB00005435935	BGC0001193	CN1C(=O)C(NC(C)=O)=C2SSC=C12
CCMSLIB00005435936	BGC0001735	C1[C@@H]([C@H](O[C@H]1N2C=NC3=C2NC=NC[C@H]3O)CO)O
CCMSLIB00005435936	BGC0001735	C1=NC2=C(C(=N1)N)N=CN2[C@H]3[C@H]([C@@H]([C@H](O3)CO)O)O
CCMSLIB00005435947	BGC0001310	C1C(OC2=CC(=CC(=C2C1=O)O)O)C3=CC=C(C=C3)O
CCMSLIB00005435950	BGC0000384	CC(C)[C@H]1C(=O)N[C@@H](CC2=CNC3=C(C=CC(=C23)N1C)[C@](C)(CCC=C(C)C)C=C)CO
CCMSLIB00005435951	BGC0000384	CC(C)[C@H]1C(=O)N[C@@H](CC2=CNC3=C(C=CC(=C23)N1C)[C@](C)(CCC=C(C)C)C=C)CO
CCMSLIB00005436021	BGC0000420
CCMSLIB00005436021	BGC0000420
CCMSLIB00005436021	BGC0000420	CC(C)(C=C)C12CC3N(C1NC1=CC=CC=C21)C(=O)C(CC1=CN=CN1)NC3=O
CCMSLIB00005436021	BGC0000420	[H][C@@]12NC3=C(C=CC=C3)[C@@]1(C[C@@H]1N2C(=O)\C(NC1=O)=C/C1=CN=CN1)C(C)(C)C=C
CCMSLIB00005436021	BGC0000420	CC(C)(C=C)C12C=C(C(=O)N\3C1(NC4=CC=CC=C24)NC(=O)/C3=C\C5=CN=CN5)O
CCMSLIB00005436021	BGC0000420	CC(C)(C=C)C12C=C(C(=O)N\3C1(NC(=O)/C3=C\C4=CN=CN4)N(C5=CC=CC=C25)O)O
CCMSLIB00005436021	BGC0000420	CON1C2=C(C=CC=C2)[C@]2(C=C(O)C(=O)N3\C(=C\C4=CNC=N4)C(=O)N[C@]123)C(C)(C)C=C
CCMSLIB00005436034	BGC0001795	C[C@@H]1O[C@H](C[C@@H](C1)OC)CC[C@@H]([C@H](O)[C@@H]([C@H]2OC(=O)/C=C\C(=C/C[C@@H](C[C@H]3O[C@H](C[C@@H]([C@H]([C@H](C[C@H]([C@@H]([C@H](OC(=O)/C=C\C(=C/C[C@@H](C[C@H]4O[C@H](C[C@@H]([C@H]([C@H](C[C@H]([C@@H]2C)O)O)C)OC)CC=C4)O)\C)[C@H]([C@@H](O)[C@H](CC[C@@H]5O[C@H](C[C@H](C5)OC)C)C)C)C)O)O)C)OC)CC=C3)O)\C)C)C
CCMSLIB00005436037	BGC0000936	CN1C2=CC=CC=C2N=C2C(=O)C=CC=C12
CCMSLIB00000841660	BGC0000893	OCC(NC(=O)C(Cl)Cl)C(O)C1=CC=C(C=C1)N(=O)=O
CCMSLIB00000841661	BGC0000893	OCC(NC(=O)C(Cl)Cl)C(O)C1=CC=C(C=C1)N(=O)=O
CCMSLIB00000841832	BGC0000100	CCC1(CCC(O1)C1(C)CCC2(CC(O)C(C)C(O2)C(C)C(OC)C(C)C(O)=O)O1)C1OC(CC1C)C1OC(O)(CO)C(C)CC1C
CCMSLIB00000841899	BGC0000104	COC1=C(C\C=C(/C)CCC(O)=O)C(O)=C2C(=O)OCC2=C1C
CCMSLIB00000841900	BGC0000104	COC1=C(C\C=C(/C)CCC(O)=O)C(O)=C2C(=O)OCC2=C1C
CCMSLIB00000579362	BGC0000893	OCC(NC(=O)C(Cl)Cl)C(O)C1=CC=C(C=C1)N(=O)=O
CCMSLIB00000579388	BGC0000104	COC1=C(C\C=C(/C)CCC(O)=O)C(O)=C2C(=O)OCC2=C1C
CCMSLIB00000579569	BGC0000100	CCC1(CCC(O1)C1(C)CCC2(CC(O)C(C)C(O2)C(C)C(OC)C(C)C(O)=O)O1)C1OC(CC1C)C1OC(O)(CO)C(C)CC1C
CCMSLIB00000579577	BGC0000893	OCC(NC(=O)C(Cl)Cl)C(O)C1=CC=C(C=C1)N(=O)=O
CCMSLIB00000579712	BGC0000104	COC1=C(C\C=C(/C)CCC(O)=O)C(O)=C2C(=O)OCC2=C1C
CCMSLIB00000084900	BGC0000086	CCC(C1C(CC(O1)(CC)C2CCC(C(O2)C)(CC)O)C)C(=O)C(C)C(C(C)CCC3=C(C(=C(C=C3)C)O)C(=O)[O-])O.[Na+]
CCMSLIB00000085221	BGC0000334	CC[C@H]1C(=O)N(CC(=O)N([C@H](C(=O)N[C@H](C(=O)N([C@H](C(=O)N[C@H](C(=O)N[C@@H](C(=O)N([C@H](C(=O)N([C@H](C(=O)N([C@H](C(=O)N([C@H](C(=O)N1)[C@@H]([C@H](C)C/C=C/C)O)C)C(C)C)C)CC(C)C)C)CC(C)C)C)C)C)CC(C)C)C)C(C)C)CC(C)C)C)C
CCMSLIB00000085222	BGC0000334	CC[C@H]1C(=O)N(CC(=O)N([C@H](C(=O)N[C@H](C(=O)N([C@H](C(=O)N[C@H](C(=O)N[C@@H](C(=O)N([C@H](C(=O)N([C@H](C(=O)N([C@H](C(=O)N([C@H](C(=O)N1)[C@@H]([C@H](C)C/C=C/C)O)C)C(C)C)C)CC(C)C)C)CC(C)C)C)C)C)CC(C)C)C)C(C)C)CC(C)C)C)C
CCMSLIB00000085412	BGC0001735	C1[C@@H]([C@H](O[C@H]1N2C=NC3=C2NC=NC[C@H]3O)CO)O
CCMSLIB00000085412	BGC0001735	C1=NC2=C(C(=N1)N)N=CN2[C@H]3[C@H]([C@@H]([C@H](O3)CO)O)O
CCMSLIB00000005125	BGC0000104	COC1=C(C\C=C(/C)CCC(O)=O)C(O)=C2C(=O)OCC2=C1C
CCMSLIB00000005126	BGC0000104	COC1=C(C\C=C(/C)CCC(O)=O)C(O)=C2C(=O)OCC2=C1C
CCMSLIB00000005127	BGC0000104	COC1=C(C\C=C(/C)CCC(O)=O)C(O)=C2C(=O)OCC2=C1C
CCMSLIB00001058618	BGC0000025	CCC(C)[C@@H]1[C@H](C=C[C@@]2(O1)C[C@@H]3C[C@H](O2)C/C=C(/[C@H]([C@H](/C=C/C=C/4\CO[C@H]5[C@@]4([C@@H](C=C([C@H]5O)C)C(=O)O3)O)C)O[C@H]6C[C@@H]([C@H]([C@@H](O6)C)O[C@H]7C[C@@H]([C@H]([C@@H](O7)C)O)OC)OC)\C)C
CCMSLIB00001058620	BGC0000025	CCC(C)[C@@H]1[C@H](C=C[C@@]2(O1)C[C@@H]3C[C@H](O2)C/C=C(/[C@H]([C@H](/C=C/C=C/4\CO[C@H]5[C@@]4([C@@H](C=C([C@H]5O)C)C(=O)O3)O)C)O[C@H]6C[C@@H]([C@H]([C@@H](O6)C)O[C@H]7C[C@@H]([C@H]([C@@H](O7)C)O)OC)OC)\C)C
CCMSLIB00001058624	BGC0000025	CCC(C)[C@@H]1[C@H](C=C[C@@]2(O1)C[C@@H]3C[C@H](O2)C/C=C(/[C@H]([C@H](/C=C/C=C/4\CO[C@H]5[C@@]4([C@@H](C=C([C@H]5O)C)C(=O)O3)O)C)O[C@H]6C[C@@H]([C@H]([C@@H](O6)C)O[C@H]7C[C@@H]([C@H]([C@@H](O7)C)O)OC)OC)\C)C
CCMSLIB00001058625	BGC0000025	CCC(C)[C@@H]1[C@H](C=C[C@@]2(O1)C[C@@H]3C[C@H](O2)C/C=C(/[C@H]([C@H](/C=C/C=C/4\CO[C@H]5[C@@]4([C@@H](C=C([C@H]5O)C)C(=O)O3)O)C)O[C@H]6C[C@@H]([C@H]([C@@H](O6)C)O[C@H]7C[C@@H]([C@H]([C@@H](O7)C)O)OC)OC)\C)C
CCMSLIB00001058852	BGC0000025	CCC(C)[C@@H]1[C@H](C=C[C@@]2(O1)C[C@@H]3C[C@H](O2)C/C=C(/[C@H]([C@H](/C=C/C=C/4\CO[C@H]5[C@@]4([C@@H](C=C([C@H]5O)C)C(=O)O3)O)C)O[C@H]6C[C@@H]([C@H]([C@@H](O6)C)O[C@H]7C[C@@H]([C@H]([C@@H](O7)C)O)OC)OC)\C)C
CCMSLIB00001058855	BGC0000025	CCC(C)[C@@H]1[C@H](C=C[C@@]2(O1)C[C@@H]3C[C@H](O2)C/C=C(/[C@H]([C@H](/C=C/C=C/4\CO[C@H]5[C@@]4([C@@H](C=C([C@H]5O)C)C(=O)O3)O)C)O[C@H]6C[C@@H]([C@H]([C@@H](O6)C)O[C@H]7C[C@@H]([C@H]([C@@H](O7)C)O)OC)OC)\C)C
CCMSLIB00001058858	BGC0000025	CCC(C)[C@@H]1[C@H](C=C[C@@]2(O1)C[C@@H]3C[C@H](O2)C/C=C(/[C@H]([C@H](/C=C/C=C/4\CO[C@H]5[C@@]4([C@@H](C=C([C@H]5O)C)C(=O)O3)O)C)O[C@H]6C[C@@H]([C@H]([C@@H](O6)C)O[C@H]7C[C@@H]([C@H]([C@@H](O7)C)O)OC)OC)\C)C
CCMSLIB00001058860	BGC0000025	CCC(C)[C@@H]1[C@H](C=C[C@@]2(O1)C[C@@H]3C[C@H](O2)C/C=C(/[C@H]([C@H](/C=C/C=C/4\CO[C@H]5[C@@]4([C@@H](C=C([C@H]5O)C)C(=O)O3)O)C)O[C@H]6C[C@@H]([C@H]([C@@H](O6)C)O[C@H]7C[C@@H]([C@H]([C@@H](O7)C)O)OC)OC)\C)C
CCMSLIB00001059008	BGC0000025	CCC(C)[C@@H]1[C@H](C=C[C@@]2(O1)C[C@@H]3C[C@H](O2)C/C=C(/[C@H]([C@H](/C=C/C=C/4\CO[C@H]5[C@@]4([C@@H](C=C([C@H]5O)C)C(=O)O3)O)C)O[C@H]6C[C@@H]([C@H]([C@@H](O6)C)O[C@H]7C[C@@H]([C@H]([C@@H](O7)C)O)OC)OC)\C)C
CCMSLIB00001059009	BGC0000025	CCC(C)[C@@H]1[C@H](C=C[C@@]2(O1)C[C@@H]3C[C@H](O2)C/C=C(/[C@H]([C@H](/C=C/C=C/4\CO[C@H]5[C@@]4([C@@H](C=C([C@H]5O)C)C(=O)O3)O)C)O[C@H]6C[C@@H]([C@H]([C@@H](O6)C)O[C@H]7C[C@@H]([C@H]([C@@H](O7)C)O)OC)OC)\C)C
CCMSLIB00000079506	BGC0001320	C[C@H]1CC[C@@H]2[C@H]([C@H]3[C@@H](N2C1)C[C@@H]4[C@@]3(CC[C@H]5[C@H]4CC=C6[C@@]5(CC[C@@H](C6)O[C@H]7[C@@H]([C@H]([C@@H]([C@H](O7)CO)O[C@H]8[C@@H]([C@@H]([C@H]([C@@H](O8)C)O)O)O)O)O[C@H]9[C@@H]([C@@H]([C@H]([C@@H](O9)C)O)O)O)C)C)C
CCMSLIB00000079506	BGC0001320	C[C@H]1CC[C@@H]2[C@H]([C@H]3[C@@H](N2C1)C[C@@H]4[C@@]3(CC[C@H]5[C@H]4CC=C6[C@@]5(CC[C@@H](C6)O[C@H]7[C@@H]([C@H]([C@H]([C@H](O7)CO)O)O[C@H]8[C@@H]([C@H]([C@@H]([C@H](O8)CO)O)O)O)O[C@H]9[C@@H]([C@@H]([C@H]([C@@H](O9)C)O)O)O)C)C)C
CCMSLIB00000204841	BGC0000104	COC1=C(C\C=C(/C)CCC(O)=O)C(O)=C2C(=O)OCC2=C1C
CCMSLIB00000204846	BGC0000104	COC1=C(C\C=C(/C)CCC(O)=O)C(O)=C2C(=O)OCC2=C1C
CCMSLIB00000204851	BGC0000104	COC1=C(C\C=C(/C)CCC(O)=O)C(O)=C2C(=O)OCC2=C1C
CCMSLIB00000204852	BGC0001238	OC(=O)CCCC[C@@H]1SC[C@@H]2NC(=O)N[C@H]12
CCMSLIB00000204853	BGC0001325	CN1CCC2=CC3=C(C(=C2[C@@H]1[C@@H]4C5=C(C(=C(C=C5)OC)OC)C(=O)O4)OC)OCO3
CCMSLIB00000204859	BGC0001238	OC(=O)CCCC[C@@H]1SC[C@@H]2NC(=O)N[C@H]12
CCMSLIB00000204860	BGC0001325	CN1CCC2=CC3=C(C(=C2[C@@H]1[C@@H]4C5=C(C(=C(C=C5)OC)OC)C(=O)O4)OC)OCO3
CCMSLIB00000204865	BGC0001325	CN1CCC2=CC3=C(C(=C2[C@@H]1[C@@H]4C5=C(C(=C(C=C5)OC)OC)C(=O)O4)OC)OCO3
CCMSLIB00000204881	BGC0000820	[H][C@]12N(C)CC[C@@]1(C)C1=C(C=CC(OC(=O)NC)=C1)N2C
CCMSLIB00000204887	BGC0000820	[H][C@]12N(C)CC[C@@]1(C)C1=C(C=CC(OC(=O)NC)=C1)N2C
CCMSLIB00000204892	BGC0000820	[H][C@]12N(C)CC[C@@]1(C)C1=C(C=CC(OC(=O)NC)=C1)N2C
CCMSLIB00000204903	BGC0000070	COC1=CC(OC)=C(Cl)C2=C1C(=O)C1(O2)[C@H](C)CC(=O)C=C1OC
CCMSLIB00000204903	BGC0000070	COC1=CC(OC)=C2C(OC3(C(C)CC(=O)C=C3OC)C2=O)=C1
CCMSLIB00000204903	BGC0000070	CC1=CC(=CC2=C1C(=O)C3=C(C=C(C=C3O2)O)O)O
CCMSLIB00000204903	BGC0000070	CC1=CC(=O)C=C([C@]12C(=O)C3=C(O2)C(=C(C=C3OC)OC)Cl)OC
CCMSLIB00000204903	BGC0000070	C[C@@H]1CC(=O)C=C([C@]12C(=O)C3=C(O2)C(=C(C=C3O)OC)Cl)OC
CCMSLIB00000204903	BGC0000070	CC1=CC(=CC2=C1C(=O)C3=C(O2)C(=C(C=C3O)OC)C)O
CCMSLIB00000204962	BGC0001190	CCCCC1=CN=C(C=C1)C(=O)O
CCMSLIB00000204968	BGC0001190	CCCCC1=CN=C(C=C1)C(=O)O
CCMSLIB00000204974	BGC0001190	CCCCC1=CN=C(C=C1)C(=O)O
CCMSLIB00000204983	BGC0001310	C1C(OC2=CC(=CC(=C2C1=O)O)O)C3=CC=C(C=C3)O
CCMSLIB00000204990	BGC0001310	C1C(OC2=CC(=CC(=C2C1=O)O)O)C3=CC=C(C=C3)O
CCMSLIB00000204995	BGC0001310	C1C(OC2=CC(=CC(=C2C1=O)O)O)C3=CC=C(C=C3)O
CCMSLIB00000205001	BGC0000175	[H][C@@](O)(CC1CC(=O)NC(=O)C1)[C@@]1([H])C[C@@H](C)C[C@H](C)C1=O
CCMSLIB00000205009	BGC0000175	[H][C@@](O)(CC1CC(=O)NC(=O)C1)[C@@]1([H])C[C@@H](C)C[C@H](C)C1=O
CCMSLIB00000205017	BGC0000175	[H][C@@](O)(CC1CC(=O)NC(=O)C1)[C@@]1([H])C[C@@H](C)C[C@H](C)C1=O
CCMSLIB00000205100	BGC0001510	COC1=CC=C(C[C@H]2NC[C@H](O)[C@H]2OC(C)=O)C=C1
CCMSLIB00000205109	BGC0001510	COC1=CC=C(C[C@H]2NC[C@H](O)[C@H]2OC(C)=O)C=C1
CCMSLIB00000205118	BGC0001510	COC1=CC=C(C[C@H]2NC[C@H](O)[C@H]2OC(C)=O)C=C1
CCMSLIB00000205127	BGC0000893	OCC(NC(=O)C(Cl)Cl)C(O)C1=CC=C(C=C1)N(=O)=O
CCMSLIB00000205132	BGC0000893	OCC(NC(=O)C(Cl)Cl)C(O)C1=CC=C(C=C1)N(=O)=O
CCMSLIB00000205150	BGC0000895	C(C[C@@H](C(=O)O)N)CNC(=O)N
CCMSLIB00000205451	BGC0000630	C\C(\C=C\C=C(/C)\C=C\C1=C(C)C(=O)[C@@H](O)CC1(C)C)=C/C=C/C=C(\C)/C=C/C=C(\C)/C=C/C1=C(C)C(=O)[C@@H](O)CC1(C)C
CCMSLIB00000205470	BGC0000646	CC1=C(C(CCC1)(C)C)/C=C/C(=C/C=C/C(=C/C=C/C=C(/C=C/C=C(/C=C/C2=C(CCCC2(C)C)C)\C)\C)/C)/C
CCMSLIB00000205512	BGC0000664	CC1=C(C(=C(C=C1)C)/C=C/C(=C/C=C/C(=C/C=C/C=C(/C=C/C=C(/C=C/C2=C(C=CC(=C2C)C)C)\C)\C)/C)/C)C
CCMSLIB00000205554	BGC0000656	CC1=C(C(C[C@@H](C1)O)(C)C)/C=C/C(=C/C=C/C(=C/C=C/C=C(/C=C/C=C(/C=C/C2=C(C[C@H](CC2(C)C)O)C)\C)\C)/C)/C
CCMSLIB00000205615	BGC0000054	CC[C@@H]1[C@@]([C@@H]([C@H](C(=O)[C@@H](C[C@@]([C@@H]([C@H]([C@@H]([C@H](C(=O)O1)C)O[C@H]2C[C@@]([C@H]([C@@H](O2)C)O)(C)OC)C)O[C@H]3[C@@H]([C@H](C[C@H](O3)C)N(C)C)O)(C)O)C)C)O)(C)O
CCMSLIB00000205616	BGC0000054	CC[C@@H]1[C@@]([C@@H]([C@H](C(=O)[C@@H](C[C@@]([C@@H]([C@H]([C@@H]([C@H](C(=O)O1)C)O[C@H]2C[C@@]([C@H]([C@@H](O2)C)O)(C)OC)C)O[C@H]3[C@@H]([C@H](C[C@H](O3)C)N(C)C)O)(C)O)C)C)O)(C)O
CCMSLIB00000205617	BGC0000054	CC[C@@H]1[C@@]([C@@H]([C@H](C(=O)[C@@H](C[C@@]([C@@H]([C@H]([C@@H]([C@H](C(=O)O1)C)O[C@H]2C[C@@]([C@H]([C@@H](O2)C)O)(C)OC)C)O[C@H]3[C@@H]([C@H](C[C@H](O3)C)N(C)C)O)(C)O)C)C)O)(C)O
CCMSLIB00000205618	BGC0000054	CC[C@@H]1[C@@]([C@@H]([C@H](C(=O)[C@@H](C[C@@]([C@@H]([C@H]([C@@H]([C@H](C(=O)O1)C)O[C@H]2C[C@@]([C@H]([C@@H](O2)C)O)(C)OC)C)O[C@H]3[C@@H]([C@H](C[C@H](O3)C)N(C)C)O)(C)O)C)C)O)(C)O
CCMSLIB00000205725	BGC0001735	C1[C@@H]([C@H](O[C@H]1N2C=NC3=C2NC=NC[C@H]3O)CO)O
CCMSLIB00000205725	BGC0001735	C1=NC2=C(C(=N1)N)N=CN2[C@H]3[C@H]([C@@H]([C@H](O3)CO)O)O
CCMSLIB00000205726	BGC0001735	C1[C@@H]([C@H](O[C@H]1N2C=NC3=C2NC=NC[C@H]3O)CO)O
CCMSLIB00000205726	BGC0001735	C1=NC2=C(C(=N1)N)N=CN2[C@H]3[C@H]([C@@H]([C@H](O3)CO)O)O
CCMSLIB00000205727	BGC0001735	C1[C@@H]([C@H](O[C@H]1N2C=NC3=C2NC=NC[C@H]3O)CO)O
CCMSLIB00000205727	BGC0001735	C1=NC2=C(C(=N1)N)N=CN2[C@H]3[C@H]([C@@H]([C@H](O3)CO)O)O
CCMSLIB00000205728	BGC0001735	C1[C@@H]([C@H](O[C@H]1N2C=NC3=C2NC=NC[C@H]3O)CO)O
CCMSLIB00000205728	BGC0001735	C1=NC2=C(C(=N1)N)N=CN2[C@H]3[C@H]([C@@H]([C@H](O3)CO)O)O
CCMSLIB00000205743	BGC0001325	CN1CCC2=CC3=C(C(=C2[C@@H]1[C@@H]4C5=C(C(=C(C=C5)OC)OC)C(=O)O4)OC)OCO3
CCMSLIB00000205744	BGC0001325	CN1CCC2=CC3=C(C(=C2[C@@H]1[C@@H]4C5=C(C(=C(C=C5)OC)OC)C(=O)O4)OC)OCO3
CCMSLIB00000205745	BGC0001325	CN1CCC2=CC3=C(C(=C2[C@@H]1[C@@H]4C5=C(C(=C(C=C5)OC)OC)C(=O)O4)OC)OCO3
CCMSLIB00000205746	BGC0001325	CN1CCC2=CC3=C(C(=C2[C@@H]1[C@@H]4C5=C(C(=C(C=C5)OC)OC)C(=O)O4)OC)OCO3
CCMSLIB00000206041	BGC0000692	CN[C@H]1[C@H]([C@@H]2[C@H](C[C@H](C(O2)O[C@@H]3[C@H](C[C@H]([C@@H]([C@H]3O)O)N)N)N)O[C@@H]1O[C@@H]4[C@@H]([C@H]([C@@H]([C@H](O4)CO)N)O)O)O
CCMSLIB00000206042	BGC0000692	CN[C@H]1[C@H]([C@@H]2[C@H](C[C@H](C(O2)O[C@@H]3[C@H](C[C@H]([C@@H]([C@H]3O)O)N)N)N)O[C@@H]1O[C@@H]4[C@@H]([C@H]([C@@H]([C@H](O4)CO)N)O)O)O
CCMSLIB00000206043	BGC0000692	CN[C@H]1[C@H]([C@@H]2[C@H](C[C@H](C(O2)O[C@@H]3[C@H](C[C@H]([C@@H]([C@H]3O)O)N)N)N)O[C@@H]1O[C@@H]4[C@@H]([C@H]([C@@H]([C@H](O4)CO)N)O)O)O
CCMSLIB00000206044	BGC0000692	CN[C@H]1[C@H]([C@@H]2[C@H](C[C@H](C(O2)O[C@@H]3[C@H](C[C@H]([C@@H]([C@H]3O)O)N)N)N)O[C@@H]1O[C@@H]4[C@@H]([C@H]([C@@H]([C@H](O4)CO)N)O)O)O
CCMSLIB00000206045	BGC0000692	CN[C@H]1[C@H]([C@@H]2[C@H](C[C@H](C(O2)O[C@@H]3[C@H](C[C@H]([C@@H]([C@H]3O)O)N)N)N)O[C@@H]1O[C@@H]4[C@@H]([C@H]([C@@H]([C@H](O4)CO)N)O)O)O
CCMSLIB00000206086	BGC0000217	C[C@H]1[C@H]([C@H](C[C@@H](O1)O[C@H]2C[C@@](CC3=C(C4=C(C(=C23)O)C(=O)C5=C(C4=O)C=CC=C5OC)O)(C(=O)C)O)N)O
CCMSLIB00000206087	BGC0000217	C[C@H]1[C@H]([C@H](C[C@@H](O1)O[C@H]2C[C@@](CC3=C(C4=C(C(=C23)O)C(=O)C5=C(C4=O)C=CC=C5OC)O)(C(=O)C)O)N)O
CCMSLIB00000206088	BGC0000217	C[C@H]1[C@H]([C@H](C[C@@H](O1)O[C@H]2C[C@@](CC3=C(C4=C(C(=C23)O)C(=O)C5=C(C4=O)C=CC=C5OC)O)(C(=O)C)O)N)O
CCMSLIB00000206089	BGC0000217	C[C@H]1[C@H]([C@H](C[C@@H](O1)O[C@H]2C[C@@](CC3=C(C4=C(C(=C23)O)C(=O)C5=C(C4=O)C=CC=C5OC)O)(C(=O)C)O)N)O
CCMSLIB00000206090	BGC0000217	C[C@H]1[C@H]([C@H](C[C@@H](O1)O[C@H]2C[C@@](CC3=C(C4=C(C(=C23)O)C(=O)C5=C(C4=O)C=CC=C5OC)O)(C(=O)C)O)N)O
CCMSLIB00000206116	BGC0000218	C[C@H]1[C@H]([C@H](C[C@@H](O1)O[C@H]2C[C@@](CC3=C(C4=C(C(=C23)O)C(=O)C5=C(C4=O)C=CC=C5OC)O)(C(=O)CO)O)N)O
CCMSLIB00000206117	BGC0000218	C[C@H]1[C@H]([C@H](C[C@@H](O1)O[C@H]2C[C@@](CC3=C(C4=C(C(=C23)O)C(=O)C5=C(C4=O)C=CC=C5OC)O)(C(=O)CO)O)N)O
CCMSLIB00000206118	BGC0000218	C[C@H]1[C@H]([C@H](C[C@@H](O1)O[C@H]2C[C@@](CC3=C(C4=C(C(=C23)O)C(=O)C5=C(C4=O)C=CC=C5OC)O)(C(=O)CO)O)N)O
CCMSLIB00000206119	BGC0000218	C[C@H]1[C@H]([C@H](C[C@@H](O1)O[C@H]2C[C@@](CC3=C(C4=C(C(=C23)O)C(=O)C5=C(C4=O)C=CC=C5OC)O)(C(=O)CO)O)N)O
CCMSLIB00000206120	BGC0000218	C[C@H]1[C@H]([C@H](C[C@@H](O1)O[C@H]2C[C@@](CC3=C(C4=C(C(=C23)O)C(=O)C5=C(C4=O)C=CC=C5OC)O)(C(=O)CO)O)N)O
CCMSLIB00000206277	BGC0001325	CN1CCC2=CC3=C(C(=C2[C@@H]1[C@@H]4C5=C(C(=C(C=C5)OC)OC)C(=O)O4)OC)OCO3
CCMSLIB00000206278	BGC0001325	CN1CCC2=CC3=C(C(=C2[C@@H]1[C@@H]4C5=C(C(=C(C=C5)OC)OC)C(=O)O4)OC)OCO3
CCMSLIB00000206279	BGC0001325	CN1CCC2=CC3=C(C(=C2[C@@H]1[C@@H]4C5=C(C(=C(C=C5)OC)OC)C(=O)O4)OC)OCO3
CCMSLIB00000206280	BGC0001325	CN1CCC2=CC3=C(C(=C2[C@@H]1[C@@H]4C5=C(C(=C(C=C5)OC)OC)C(=O)O4)OC)OCO3
CCMSLIB00000206281	BGC0001325	CN1CCC2=CC3=C(C(=C2[C@@H]1[C@@H]4C5=C(C(=C(C=C5)OC)OC)C(=O)O4)OC)OCO3
CCMSLIB00000206302	BGC0000254	C[C@@]1([C@H]2[C@@H]([C@H]3[C@@H](C(=O)/C(=C(\N)/O)/C(=O)[C@]3(C(=O)C2=C(C4=C1C=CC=C4O)O)O)N(C)C)O)O
CCMSLIB00000206303	BGC0000254	C[C@@]1([C@H]2[C@@H]([C@H]3[C@@H](C(=O)/C(=C(\N)/O)/C(=O)[C@]3(C(=O)C2=C(C4=C1C=CC=C4O)O)O)N(C)C)O)O
CCMSLIB00000206304	BGC0000254	C[C@@]1([C@H]2[C@@H]([C@H]3[C@@H](C(=O)/C(=C(\N)/O)/C(=O)[C@]3(C(=O)C2=C(C4=C1C=CC=C4O)O)O)N(C)C)O)O
CCMSLIB00000206305	BGC0000254	C[C@@]1([C@H]2[C@@H]([C@H]3[C@@H](C(=O)/C(=C(\N)/O)/C(=O)[C@]3(C(=O)C2=C(C4=C1C=CC=C4O)O)O)N(C)C)O)O
CCMSLIB00000206306	BGC0000254	C[C@@]1([C@H]2[C@@H]([C@H]3[C@@H](C(=O)/C(=C(\N)/O)/C(=O)[C@]3(C(=O)C2=C(C4=C1C=CC=C4O)O)O)N(C)C)O)O
CCMSLIB00000206372	BGC0000715	CNC1C(O)C(NC)C2OC3(O)C(OC(C)CC3=O)OC2C1O
CCMSLIB00000206373	BGC0000715	CNC1C(O)C(NC)C2OC3(O)C(OC(C)CC3=O)OC2C1O
CCMSLIB00000206374	BGC0000715	CNC1C(O)C(NC)C2OC3(O)C(OC(C)CC3=O)OC2C1O
CCMSLIB00000206375	BGC0000715	CNC1C(O)C(NC)C2OC3(O)C(OC(C)CC3=O)OC2C1O
CCMSLIB00000206376	BGC0000715	CNC1C(O)C(NC)C2OC3(O)C(OC(C)CC3=O)OC2C1O
CCMSLIB00000206377	BGC0000717	C[C@H]1[C@@]([C@H]([C@@H](O1)O[C@@H]2[C@H]([C@@H]([C@H]([C@@H]([C@H]2O)O)N=C(N)N)O)N=C(N)N)O[C@H]3[C@H]([C@@H]([C@H]([C@@H](O3)CO)O)O)NC)(C=O)O
CCMSLIB00000206378	BGC0000717	C[C@H]1[C@@]([C@H]([C@@H](O1)O[C@@H]2[C@H]([C@@H]([C@H]([C@@H]([C@H]2O)O)N=C(N)N)O)N=C(N)N)O[C@H]3[C@H]([C@@H]([C@H]([C@@H](O3)CO)O)O)NC)(C=O)O
CCMSLIB00000206379	BGC0000717	C[C@H]1[C@@]([C@H]([C@@H](O1)O[C@@H]2[C@H]([C@@H]([C@H]([C@@H]([C@H]2O)O)N=C(N)N)O)N=C(N)N)O[C@H]3[C@H]([C@@H]([C@H]([C@@H](O3)CO)O)O)NC)(C=O)O
CCMSLIB00000206380	BGC0000717	C[C@H]1[C@@]([C@H]([C@@H](O1)O[C@@H]2[C@H]([C@@H]([C@H]([C@@H]([C@H]2O)O)N=C(N)N)O)N=C(N)N)O[C@H]3[C@H]([C@@H]([C@H]([C@@H](O3)CO)O)O)NC)(C=O)O
CCMSLIB00000206381	BGC0000717	C[C@H]1[C@@]([C@H]([C@@H](O1)O[C@@H]2[C@H]([C@@H]([C@H]([C@@H]([C@H]2O)O)N=C(N)N)O)N=C(N)N)O[C@H]3[C@H]([C@@H]([C@H]([C@@H](O3)CO)O)O)NC)(C=O)O
CCMSLIB00000207328	BGC0000054	CC[C@@H]1[C@@]([C@@H]([C@H](C(=O)[C@@H](C[C@@]([C@@H]([C@H]([C@@H]([C@H](C(=O)O1)C)O[C@H]2C[C@@]([C@H]([C@@H](O2)C)O)(C)OC)C)O[C@H]3[C@@H]([C@H](C[C@H](O3)C)N(C)C)O)(C)O)C)C)O)(C)O
CCMSLIB00000207329	BGC0000054	CC[C@@H]1[C@@]([C@@H]([C@H](C(=O)[C@@H](C[C@@]([C@@H]([C@H]([C@@H]([C@H](C(=O)O1)C)O[C@H]2C[C@@]([C@H]([C@@H](O2)C)O)(C)OC)C)O[C@H]3[C@@H]([C@H](C[C@H](O3)C)N(C)C)O)(C)O)C)C)O)(C)O
CCMSLIB00000207330	BGC0000054	CC[C@@H]1[C@@]([C@@H]([C@H](C(=O)[C@@H](C[C@@]([C@@H]([C@H]([C@@H]([C@H](C(=O)O1)C)O[C@H]2C[C@@]([C@H]([C@@H](O2)C)O)(C)OC)C)O[C@H]3[C@@H]([C@H](C[C@H](O3)C)N(C)C)O)(C)O)C)C)O)(C)O
CCMSLIB00000207331	BGC0000054	CC[C@@H]1[C@@]([C@@H]([C@H](C(=O)[C@@H](C[C@@]([C@@H]([C@H]([C@@H]([C@H](C(=O)O1)C)O[C@H]2C[C@@]([C@H]([C@@H](O2)C)O)(C)OC)C)O[C@H]3[C@@H]([C@H](C[C@H](O3)C)N(C)C)O)(C)O)C)C)O)(C)O
CCMSLIB00000207332	BGC0000054	CC[C@@H]1[C@@]([C@@H]([C@H](C(=O)[C@@H](C[C@@]([C@@H]([C@H]([C@@H]([C@H](C(=O)O1)C)O[C@H]2C[C@@]([C@H]([C@@H](O2)C)O)(C)OC)C)O[C@H]3[C@@H]([C@H](C[C@H](O3)C)N(C)C)O)(C)O)C)C)O)(C)O
CCMSLIB00000207333	BGC0000054	CC[C@@H]1[C@@]([C@@H]([C@H](C(=O)[C@@H](C[C@@]([C@@H]([C@H]([C@@H]([C@H](C(=O)O1)C)O[C@H]2C[C@@]([C@H]([C@@H](O2)C)O)(C)OC)C)O[C@H]3[C@@H]([C@H](C[C@H](O3)C)N(C)C)O)(C)O)C)C)O)(C)O
CCMSLIB00000207334	BGC0000054	CC[C@@H]1[C@@]([C@@H]([C@H](C(=O)[C@@H](C[C@@]([C@@H]([C@H]([C@@H]([C@H](C(=O)O1)C)O[C@H]2C[C@@]([C@H]([C@@H](O2)C)O)(C)OC)C)O[C@H]3[C@@H]([C@H](C[C@H](O3)C)N(C)C)O)(C)O)C)C)O)(C)O
CCMSLIB00000207335	BGC0000054	CC[C@@H]1[C@@]([C@@H]([C@H](C(=O)[C@@H](C[C@@]([C@@H]([C@H]([C@@H]([C@H](C(=O)O1)C)O[C@H]2C[C@@]([C@H]([C@@H](O2)C)O)(C)OC)C)O[C@H]3[C@@H]([C@H](C[C@H](O3)C)N(C)C)O)(C)O)C)C)O)(C)O
CCMSLIB00000207336	BGC0000054	CC[C@@H]1[C@@]([C@@H]([C@H](C(=O)[C@@H](C[C@@]([C@@H]([C@H]([C@@H]([C@H](C(=O)O1)C)O[C@H]2C[C@@]([C@H]([C@@H](O2)C)O)(C)OC)C)O[C@H]3[C@@H]([C@H](C[C@H](O3)C)N(C)C)O)(C)O)C)C)O)(C)O
CCMSLIB00000207337	BGC0000054	CC[C@@H]1[C@@]([C@@H]([C@H](C(=O)[C@@H](C[C@@]([C@@H]([C@H]([C@@H]([C@H](C(=O)O1)C)O[C@H]2C[C@@]([C@H]([C@@H](O2)C)O)(C)OC)C)O[C@H]3[C@@H]([C@H](C[C@H](O3)C)N(C)C)O)(C)O)C)C)O)(C)O
CCMSLIB00000207338	BGC0000054	CC[C@@H]1[C@@]([C@@H]([C@H](C(=O)[C@@H](C[C@@]([C@@H]([C@H]([C@@H]([C@H](C(=O)O1)C)O[C@H]2C[C@@]([C@H]([C@@H](O2)C)O)(C)OC)C)O[C@H]3[C@@H]([C@H](C[C@H](O3)C)N(C)C)O)(C)O)C)C)O)(C)O
CCMSLIB00000207339	BGC0000054	CC[C@@H]1[C@@]([C@@H]([C@H](C(=O)[C@@H](C[C@@]([C@@H]([C@H]([C@@H]([C@H](C(=O)O1)C)O[C@H]2C[C@@]([C@H]([C@@H](O2)C)O)(C)OC)C)O[C@H]3[C@@H]([C@H](C[C@H](O3)C)N(C)C)O)(C)O)C)C)O)(C)O
CCMSLIB00000207340	BGC0000054	CC[C@@H]1[C@@]([C@@H]([C@H](C(=O)[C@@H](C[C@@]([C@@H]([C@H]([C@@H]([C@H](C(=O)O1)C)O[C@H]2C[C@@]([C@H]([C@@H](O2)C)O)(C)OC)C)O[C@H]3[C@@H]([C@H](C[C@H](O3)C)N(C)C)O)(C)O)C)C)O)(C)O
CCMSLIB00000207341	BGC0000054	CC[C@@H]1[C@@]([C@@H]([C@H](C(=O)[C@@H](C[C@@]([C@@H]([C@H]([C@@H]([C@H](C(=O)O1)C)O[C@H]2C[C@@]([C@H]([C@@H](O2)C)O)(C)OC)C)O[C@H]3[C@@H]([C@H](C[C@H](O3)C)N(C)C)O)(C)O)C)C)O)(C)O
CCMSLIB00000211241	BGC0000104	COC1=C(C\C=C(/C)CCC(O)=O)C(O)=C2C(=O)OCC2=C1C
CCMSLIB00000211243	BGC0000104	COC1=C(C\C=C(/C)CCC(O)=O)C(O)=C2C(=O)OCC2=C1C
CCMSLIB00000211245	BGC0000104	COC1=C(C\C=C(/C)CCC(O)=O)C(O)=C2C(=O)OCC2=C1C
CCMSLIB00000211247	BGC0000104	COC1=C(C\C=C(/C)CCC(O)=O)C(O)=C2C(=O)OCC2=C1C
CCMSLIB00000211249	BGC0000104	COC1=C(C\C=C(/C)CCC(O)=O)C(O)=C2C(=O)OCC2=C1C
CCMSLIB00000211251	BGC0000104	COC1=C(C\C=C(/C)CCC(O)=O)C(O)=C2C(=O)OCC2=C1C
CCMSLIB00000211253	BGC0000104	COC1=C(C\C=C(/C)CCC(O)=O)C(O)=C2C(=O)OCC2=C1C
CCMSLIB00000211256	BGC0000104	COC1=C(C\C=C(/C)CCC(O)=O)C(O)=C2C(=O)OCC2=C1C
CCMSLIB00000211258	BGC0000104	COC1=C(C\C=C(/C)CCC(O)=O)C(O)=C2C(=O)OCC2=C1C
CCMSLIB00000211260	BGC0000104	COC1=C(C\C=C(/C)CCC(O)=O)C(O)=C2C(=O)OCC2=C1C
CCMSLIB00000211262	BGC0000104	COC1=C(C\C=C(/C)CCC(O)=O)C(O)=C2C(=O)OCC2=C1C
CCMSLIB00000211264	BGC0000104	COC1=C(C\C=C(/C)CCC(O)=O)C(O)=C2C(=O)OCC2=C1C
CCMSLIB00000211266	BGC0000104	COC1=C(C\C=C(/C)CCC(O)=O)C(O)=C2C(=O)OCC2=C1C
CCMSLIB00000211268	BGC0000104	COC1=C(C\C=C(/C)CCC(O)=O)C(O)=C2C(=O)OCC2=C1C
CCMSLIB00000213053	BGC0001015	C[C@H]1[C@@H](NC(=O)[C@@H](NC(=O)[C@H]([C@@H](NC(=O)[C@H](NC(=O)[C@H](NC(=O)C(=C)N(C(=O)CC[C@@H](NC1=O)C(=O)O)C)C)CC(C)C)C(=O)O)C)CCCN=C(N)N)/C=C/C(=C/[C@H](C)[C@H](CC2=CC=CC=C2)OC)/C
CCMSLIB00000213055	BGC0001015	C[C@H]1[C@@H](NC(=O)[C@@H](NC(=O)[C@H]([C@@H](NC(=O)[C@H](NC(=O)[C@H](NC(=O)C(=C)N(C(=O)CC[C@@H](NC1=O)C(=O)O)C)C)CC(C)C)C(=O)O)C)CCCN=C(N)N)/C=C/C(=C/[C@H](C)[C@H](CC2=CC=CC=C2)OC)/C
CCMSLIB00000213057	BGC0001015	C[C@H]1[C@@H](NC(=O)[C@@H](NC(=O)[C@H]([C@@H](NC(=O)[C@H](NC(=O)[C@H](NC(=O)C(=C)N(C(=O)CC[C@@H](NC1=O)C(=O)O)C)C)CC(C)C)C(=O)O)C)CCCN=C(N)N)/C=C/C(=C/[C@H](C)[C@H](CC2=CC=CC=C2)OC)/C
CCMSLIB00000213058	BGC0001015	C[C@H]1[C@@H](NC(=O)[C@@H](NC(=O)[C@H]([C@@H](NC(=O)[C@H](NC(=O)[C@H](NC(=O)C(=C)N(C(=O)CC[C@@H](NC1=O)C(=O)O)C)C)CC(C)C)C(=O)O)C)CCCN=C(N)N)/C=C/C(=C/[C@H](C)[C@H](CC2=CC=CC=C2)OC)/C
CCMSLIB00000213060	BGC0001015	C[C@H]1[C@@H](NC(=O)[C@@H](NC(=O)[C@H]([C@@H](NC(=O)[C@H](NC(=O)[C@H](NC(=O)C(=C)N(C(=O)CC[C@@H](NC1=O)C(=O)O)C)C)CC(C)C)C(=O)O)C)CCCN=C(N)N)/C=C/C(=C/[C@H](C)[C@H](CC2=CC=CC=C2)OC)/C
CCMSLIB00000213063	BGC0001015	C[C@H]1[C@@H](NC(=O)[C@@H](NC(=O)[C@H]([C@@H](NC(=O)[C@H](NC(=O)[C@H](NC(=O)C(=C)N(C(=O)CC[C@@H](NC1=O)C(=O)O)C)C)CC(C)C)C(=O)O)C)CCCN=C(N)N)/C=C/C(=C/[C@H](C)[C@H](CC2=CC=CC=C2)OC)/C
CCMSLIB00000213064	BGC0001015	C[C@H]1[C@@H](NC(=O)[C@@H](NC(=O)[C@H]([C@@H](NC(=O)[C@H](NC(=O)[C@H](NC(=O)C(=C)N(C(=O)CC[C@@H](NC1=O)C(=O)O)C)C)CC(C)C)C(=O)O)C)CCCN=C(N)N)/C=C/C(=C/[C@H](C)[C@H](CC2=CC=CC=C2)OC)/C
CCMSLIB00000213066	BGC0001015	C[C@H]1[C@@H](NC(=O)[C@@H](NC(=O)[C@H]([C@@H](NC(=O)[C@H](NC(=O)[C@H](NC(=O)C(=C)N(C(=O)CC[C@@H](NC1=O)C(=O)O)C)C)CC(C)C)C(=O)O)C)CCCN=C(N)N)/C=C/C(=C/[C@H](C)[C@H](CC2=CC=CC=C2)OC)/C
CCMSLIB00000213068	BGC0001015	C[C@H]1[C@@H](NC(=O)[C@@H](NC(=O)[C@H]([C@@H](NC(=O)[C@H](NC(=O)[C@H](NC(=O)C(=C)N(C(=O)CC[C@@H](NC1=O)C(=O)O)C)C)CC(C)C)C(=O)O)C)CCCN=C(N)N)/C=C/C(=C/[C@H](C)[C@H](CC2=CC=CC=C2)OC)/C
CCMSLIB00000213070	BGC0001015	C[C@H]1[C@@H](NC(=O)[C@@H](NC(=O)[C@H]([C@@H](NC(=O)[C@H](NC(=O)[C@H](NC(=O)C(=C)N(C(=O)CC[C@@H](NC1=O)C(=O)O)C)C)CC(C)C)C(=O)O)C)CCCN=C(N)N)/C=C/C(=C/[C@H](C)[C@H](CC2=CC=CC=C2)OC)/C
CCMSLIB00000213072	BGC0001015	C[C@H]1[C@@H](NC(=O)[C@@H](NC(=O)[C@H]([C@@H](NC(=O)[C@H](NC(=O)[C@H](NC(=O)C(=C)N(C(=O)CC[C@@H](NC1=O)C(=O)O)C)C)CC(C)C)C(=O)O)C)CCCN=C(N)N)/C=C/C(=C/[C@H](C)[C@H](CC2=CC=CC=C2)OC)/C
CCMSLIB00000213075	BGC0001015	C[C@H]1[C@@H](NC(=O)[C@@H](NC(=O)[C@H]([C@@H](NC(=O)[C@H](NC(=O)[C@H](NC(=O)C(=C)N(C(=O)CC[C@@H](NC1=O)C(=O)O)C)C)CC(C)C)C(=O)O)C)CCCN=C(N)N)/C=C/C(=C/[C@H](C)[C@H](CC2=CC=CC=C2)OC)/C
CCMSLIB00000213077	BGC0001015	C[C@H]1[C@@H](NC(=O)[C@@H](NC(=O)[C@H]([C@@H](NC(=O)[C@H](NC(=O)[C@H](NC(=O)C(=C)N(C(=O)CC[C@@H](NC1=O)C(=O)O)C)C)CC(C)C)C(=O)O)C)CCCN=C(N)N)/C=C/C(=C/[C@H](C)[C@H](CC2=CC=CC=C2)OC)/C
CCMSLIB00000213079	BGC0001015	C[C@H]1[C@@H](NC(=O)[C@@H](NC(=O)[C@H]([C@@H](NC(=O)[C@H](NC(=O)[C@H](NC(=O)C(=C)N(C(=O)CC[C@@H](NC1=O)C(=O)O)C)C)CC(C)C)C(=O)O)C)CCCN=C(N)N)/C=C/C(=C/[C@H](C)[C@H](CC2=CC=CC=C2)OC)/C
CCMSLIB00000213618	BGC0001238	OC(=O)CCCC[C@@H]1SC[C@@H]2NC(=O)N[C@H]12
CCMSLIB00000213620	BGC0001238	OC(=O)CCCC[C@@H]1SC[C@@H]2NC(=O)N[C@H]12
CCMSLIB00000213622	BGC0001238	OC(=O)CCCC[C@@H]1SC[C@@H]2NC(=O)N[C@H]12
CCMSLIB00000213624	BGC0001238	OC(=O)CCCC[C@@H]1SC[C@@H]2NC(=O)N[C@H]12
CCMSLIB00000213626	BGC0001238	OC(=O)CCCC[C@@H]1SC[C@@H]2NC(=O)N[C@H]12
CCMSLIB00000213688	BGC0000101	CC1=CC(=C2C(=C1)C(=O)C3=CC(=CC(=C3C2=O)O)O)O
CCMSLIB00000213688	BGC0000101	CC1=CC(C(O)=O)=C(C(=O)C2=C(O)C=CC=C2O)C(O)=C1
CCMSLIB00000213688	BGC0000101	CC(C)=CCC1=CC=C(O)C2=C1OC1=C(C2=O)C2=C(OC[C@H]([C@@H]2O)C(C)=C)C(C)=C1
CCMSLIB00000213690	BGC0000101	CC1=CC(=C2C(=C1)C(=O)C3=CC(=CC(=C3C2=O)O)O)O
CCMSLIB00000213690	BGC0000101	CC1=CC(C(O)=O)=C(C(=O)C2=C(O)C=CC=C2O)C(O)=C1
CCMSLIB00000213690	BGC0000101	CC(C)=CCC1=CC=C(O)C2=C1OC1=C(C2=O)C2=C(OC[C@H]([C@@H]2O)C(C)=C)C(C)=C1
CCMSLIB00000213692	BGC0000101	CC1=CC(=C2C(=C1)C(=O)C3=CC(=CC(=C3C2=O)O)O)O
CCMSLIB00000213692	BGC0000101	CC1=CC(C(O)=O)=C(C(=O)C2=C(O)C=CC=C2O)C(O)=C1
CCMSLIB00000213692	BGC0000101	CC(C)=CCC1=CC=C(O)C2=C1OC1=C(C2=O)C2=C(OC[C@H]([C@@H]2O)C(C)=C)C(C)=C1
CCMSLIB00000213694	BGC0000101	CC1=CC(=C2C(=C1)C(=O)C3=CC(=CC(=C3C2=O)O)O)O
CCMSLIB00000213694	BGC0000101	CC1=CC(C(O)=O)=C(C(=O)C2=C(O)C=CC=C2O)C(O)=C1
CCMSLIB00000213694	BGC0000101	CC(C)=CCC1=CC=C(O)C2=C1OC1=C(C2=O)C2=C(OC[C@H]([C@@H]2O)C(C)=C)C(C)=C1
CCMSLIB00000213696	BGC0000101	CC1=CC(=C2C(=C1)C(=O)C3=CC(=CC(=C3C2=O)O)O)O
CCMSLIB00000213696	BGC0000101	CC1=CC(C(O)=O)=C(C(=O)C2=C(O)C=CC=C2O)C(O)=C1
CCMSLIB00000213696	BGC0000101	CC(C)=CCC1=CC=C(O)C2=C1OC1=C(C2=O)C2=C(OC[C@H]([C@@H]2O)C(C)=C)C(C)=C1
CCMSLIB00000213863	BGC0001310	C1C(OC2=CC(=CC(=C2C1=O)O)O)C3=CC=C(C=C3)O
CCMSLIB00000213865	BGC0001310	C1C(OC2=CC(=CC(=C2C1=O)O)O)C3=CC=C(C=C3)O
CCMSLIB00000213868	BGC0001310	C1C(OC2=CC(=CC(=C2C1=O)O)O)C3=CC=C(C=C3)O
CCMSLIB00000213870	BGC0001310	C1C(OC2=CC(=CC(=C2C1=O)O)O)C3=CC=C(C=C3)O
CCMSLIB00000213872	BGC0001310	C1C(OC2=CC(=CC(=C2C1=O)O)O)C3=CC=C(C=C3)O
CCMSLIB00000213923	BGC0001320	C[C@H]1CC[C@@H]2[C@H]([C@H]3[C@@H](N2C1)C[C@@H]4[C@@]3(CC[C@H]5[C@H]4CC=C6[C@@]5(CC[C@@H](C6)O[C@H]7[C@@H]([C@H]([C@@H]([C@H](O7)CO)O[C@H]8[C@@H]([C@@H]([C@H]([C@@H](O8)C)O)O)O)O)O[C@H]9[C@@H]([C@@H]([C@H]([C@@H](O9)C)O)O)O)C)C)C
CCMSLIB00000213923	BGC0001320	C[C@H]1CC[C@@H]2[C@H]([C@H]3[C@@H](N2C1)C[C@@H]4[C@@]3(CC[C@H]5[C@H]4CC=C6[C@@]5(CC[C@@H](C6)O[C@H]7[C@@H]([C@H]([C@H]([C@H](O7)CO)O)O[C@H]8[C@@H]([C@H]([C@@H]([C@H](O8)CO)O)O)O)O[C@H]9[C@@H]([C@@H]([C@H]([C@@H](O9)C)O)O)O)C)C)C
CCMSLIB00000213926	BGC0001320	C[C@H]1CC[C@@H]2[C@H]([C@H]3[C@@H](N2C1)C[C@@H]4[C@@]3(CC[C@H]5[C@H]4CC=C6[C@@]5(CC[C@@H](C6)O[C@H]7[C@@H]([C@H]([C@@H]([C@H](O7)CO)O[C@H]8[C@@H]([C@@H]([C@H]([C@@H](O8)C)O)O)O)O)O[C@H]9[C@@H]([C@@H]([C@H]([C@@H](O9)C)O)O)O)C)C)C
CCMSLIB00000213926	BGC0001320	C[C@H]1CC[C@@H]2[C@H]([C@H]3[C@@H](N2C1)C[C@@H]4[C@@]3(CC[C@H]5[C@H]4CC=C6[C@@]5(CC[C@@H](C6)O[C@H]7[C@@H]([C@H]([C@H]([C@H](O7)CO)O)O[C@H]8[C@@H]([C@H]([C@@H]([C@H](O8)CO)O)O)O)O[C@H]9[C@@H]([C@@H]([C@H]([C@@H](O9)C)O)O)O)C)C)C
CCMSLIB00000213928	BGC0001320	C[C@H]1CC[C@@H]2[C@H]([C@H]3[C@@H](N2C1)C[C@@H]4[C@@]3(CC[C@H]5[C@H]4CC=C6[C@@]5(CC[C@@H](C6)O[C@H]7[C@@H]([C@H]([C@@H]([C@H](O7)CO)O[C@H]8[C@@H]([C@@H]([C@H]([C@@H](O8)C)O)O)O)O)O[C@H]9[C@@H]([C@@H]([C@H]([C@@H](O9)C)O)O)O)C)C)C
CCMSLIB00000213928	BGC0001320	C[C@H]1CC[C@@H]2[C@H]([C@H]3[C@@H](N2C1)C[C@@H]4[C@@]3(CC[C@H]5[C@H]4CC=C6[C@@]5(CC[C@@H](C6)O[C@H]7[C@@H]([C@H]([C@H]([C@H](O7)CO)O)O[C@H]8[C@@H]([C@H]([C@@H]([C@H](O8)CO)O)O)O)O[C@H]9[C@@H]([C@@H]([C@H]([C@@H](O9)C)O)O)O)C)C)C
CCMSLIB00000213930	BGC0001320	C[C@H]1CC[C@@H]2[C@H]([C@H]3[C@@H](N2C1)C[C@@H]4[C@@]3(CC[C@H]5[C@H]4CC=C6[C@@]5(CC[C@@H](C6)O[C@H]7[C@@H]([C@H]([C@@H]([C@H](O7)CO)O[C@H]8[C@@H]([C@@H]([C@H]([C@@H](O8)C)O)O)O)O)O[C@H]9[C@@H]([C@@H]([C@H]([C@@H](O9)C)O)O)O)C)C)C
CCMSLIB00000213930	BGC0001320	C[C@H]1CC[C@@H]2[C@H]([C@H]3[C@@H](N2C1)C[C@@H]4[C@@]3(CC[C@H]5[C@H]4CC=C6[C@@]5(CC[C@@H](C6)O[C@H]7[C@@H]([C@H]([C@H]([C@H](O7)CO)O)O[C@H]8[C@@H]([C@H]([C@@H]([C@H](O8)CO)O)O)O)O[C@H]9[C@@H]([C@@H]([C@H]([C@@H](O9)C)O)O)O)C)C)C
CCMSLIB00000213932	BGC0001320	C[C@H]1CC[C@@H]2[C@H]([C@H]3[C@@H](N2C1)C[C@@H]4[C@@]3(CC[C@H]5[C@H]4CC=C6[C@@]5(CC[C@@H](C6)O[C@H]7[C@@H]([C@H]([C@@H]([C@H](O7)CO)O[C@H]8[C@@H]([C@@H]([C@H]([C@@H](O8)C)O)O)O)O)O[C@H]9[C@@H]([C@@H]([C@H]([C@@H](O9)C)O)O)O)C)C)C
CCMSLIB00000213932	BGC0001320	C[C@H]1CC[C@@H]2[C@H]([C@H]3[C@@H](N2C1)C[C@@H]4[C@@]3(CC[C@H]5[C@H]4CC=C6[C@@]5(CC[C@@H](C6)O[C@H]7[C@@H]([C@H]([C@H]([C@H](O7)CO)O)O[C@H]8[C@@H]([C@H]([C@@H]([C@H](O8)CO)O)O)O)O[C@H]9[C@@H]([C@@H]([C@H]([C@@H](O9)C)O)O)O)C)C)C
CCMSLIB00000214415	BGC0001141	[H][C@@]12C[C@H](O)C[C@@]1([H])[C@@H](O)\C=C\C(=O)O[C@H](C)CCC\C=C\2
CCMSLIB00000214418	BGC0001141	[H][C@@]12C[C@H](O)C[C@@]1([H])[C@@H](O)\C=C\C(=O)O[C@H](C)CCC\C=C\2
CCMSLIB00000214420	BGC0001141	[H][C@@]12C[C@H](O)C[C@@]1([H])[C@@H](O)\C=C\C(=O)O[C@H](C)CCC\C=C\2
CCMSLIB00000214422	BGC0001141	[H][C@@]12C[C@H](O)C[C@@]1([H])[C@@H](O)\C=C\C(=O)O[C@H](C)CCC\C=C\2
CCMSLIB00000214424	BGC0001141	[H][C@@]12C[C@H](O)C[C@@]1([H])[C@@H](O)\C=C\C(=O)O[C@H](C)CCC\C=C\2
CCMSLIB00000215102	BGC0001238	OC(=O)CCCC[C@@H]1SC[C@@H]2NC(=O)N[C@H]12
CCMSLIB00000215104	BGC0001238	OC(=O)CCCC[C@@H]1SC[C@@H]2NC(=O)N[C@H]12
CCMSLIB00000215106	BGC0001238	OC(=O)CCCC[C@@H]1SC[C@@H]2NC(=O)N[C@H]12
CCMSLIB00000215108	BGC0001238	OC(=O)CCCC[C@@H]1SC[C@@H]2NC(=O)N[C@H]12
CCMSLIB00000215110	BGC0001238	OC(=O)CCCC[C@@H]1SC[C@@H]2NC(=O)N[C@H]12
CCMSLIB00000215173	BGC0000101	CC1=CC(=C2C(=C1)C(=O)C3=CC(=CC(=C3C2=O)O)O)O
CCMSLIB00000215173	BGC0000101	CC1=CC(C(O)=O)=C(C(=O)C2=C(O)C=CC=C2O)C(O)=C1
CCMSLIB00000215173	BGC0000101	CC(C)=CCC1=CC=C(O)C2=C1OC1=C(C2=O)C2=C(OC[C@H]([C@@H]2O)C(C)=C)C(C)=C1
CCMSLIB00000215175	BGC0000101	CC1=CC(=C2C(=C1)C(=O)C3=CC(=CC(=C3C2=O)O)O)O
CCMSLIB00000215175	BGC0000101	CC1=CC(C(O)=O)=C(C(=O)C2=C(O)C=CC=C2O)C(O)=C1
CCMSLIB00000215175	BGC0000101	CC(C)=CCC1=CC=C(O)C2=C1OC1=C(C2=O)C2=C(OC[C@H]([C@@H]2O)C(C)=C)C(C)=C1
CCMSLIB00000215177	BGC0000101	CC1=CC(=C2C(=C1)C(=O)C3=CC(=CC(=C3C2=O)O)O)O
CCMSLIB00000215177	BGC0000101	CC1=CC(C(O)=O)=C(C(=O)C2=C(O)C=CC=C2O)C(O)=C1
CCMSLIB00000215177	BGC0000101	CC(C)=CCC1=CC=C(O)C2=C1OC1=C(C2=O)C2=C(OC[C@H]([C@@H]2O)C(C)=C)C(C)=C1
CCMSLIB00000215179	BGC0000101	CC1=CC(=C2C(=C1)C(=O)C3=CC(=CC(=C3C2=O)O)O)O
CCMSLIB00000215179	BGC0000101	CC1=CC(C(O)=O)=C(C(=O)C2=C(O)C=CC=C2O)C(O)=C1
CCMSLIB00000215179	BGC0000101	CC(C)=CCC1=CC=C(O)C2=C1OC1=C(C2=O)C2=C(OC[C@H]([C@@H]2O)C(C)=C)C(C)=C1
CCMSLIB00000215181	BGC0000101	CC1=CC(=C2C(=C1)C(=O)C3=CC(=CC(=C3C2=O)O)O)O
CCMSLIB00000215181	BGC0000101	CC1=CC(C(O)=O)=C(C(=O)C2=C(O)C=CC=C2O)C(O)=C1
CCMSLIB00000215181	BGC0000101	CC(C)=CCC1=CC=C(O)C2=C1OC1=C(C2=O)C2=C(OC[C@H]([C@@H]2O)C(C)=C)C(C)=C1
CCMSLIB00000215347	BGC0001310	C1C(OC2=CC(=CC(=C2C1=O)O)O)C3=CC=C(C=C3)O
CCMSLIB00000215349	BGC0001310	C1C(OC2=CC(=CC(=C2C1=O)O)O)C3=CC=C(C=C3)O
CCMSLIB00000215351	BGC0001310	C1C(OC2=CC(=CC(=C2C1=O)O)O)C3=CC=C(C=C3)O
CCMSLIB00000215353	BGC0001310	C1C(OC2=CC(=CC(=C2C1=O)O)O)C3=CC=C(C=C3)O
CCMSLIB00000215355	BGC0001310	C1C(OC2=CC(=CC(=C2C1=O)O)O)C3=CC=C(C=C3)O
CCMSLIB00000215407	BGC0001320	C[C@H]1CC[C@@H]2[C@H]([C@H]3[C@@H](N2C1)C[C@@H]4[C@@]3(CC[C@H]5[C@H]4CC=C6[C@@]5(CC[C@@H](C6)O[C@H]7[C@@H]([C@H]([C@@H]([C@H](O7)CO)O[C@H]8[C@@H]([C@@H]([C@H]([C@@H](O8)C)O)O)O)O)O[C@H]9[C@@H]([C@@H]([C@H]([C@@H](O9)C)O)O)O)C)C)C
CCMSLIB00000215407	BGC0001320	C[C@H]1CC[C@@H]2[C@H]([C@H]3[C@@H](N2C1)C[C@@H]4[C@@]3(CC[C@H]5[C@H]4CC=C6[C@@]5(CC[C@@H](C6)O[C@H]7[C@@H]([C@H]([C@H]([C@H](O7)CO)O)O[C@H]8[C@@H]([C@H]([C@@H]([C@H](O8)CO)O)O)O)O[C@H]9[C@@H]([C@@H]([C@H]([C@@H](O9)C)O)O)O)C)C)C
CCMSLIB00000215409	BGC0001320	C[C@H]1CC[C@@H]2[C@H]([C@H]3[C@@H](N2C1)C[C@@H]4[C@@]3(CC[C@H]5[C@H]4CC=C6[C@@]5(CC[C@@H](C6)O[C@H]7[C@@H]([C@H]([C@@H]([C@H](O7)CO)O[C@H]8[C@@H]([C@@H]([C@H]([C@@H](O8)C)O)O)O)O)O[C@H]9[C@@H]([C@@H]([C@H]([C@@H](O9)C)O)O)O)C)C)C
CCMSLIB00000215409	BGC0001320	C[C@H]1CC[C@@H]2[C@H]([C@H]3[C@@H](N2C1)C[C@@H]4[C@@]3(CC[C@H]5[C@H]4CC=C6[C@@]5(CC[C@@H](C6)O[C@H]7[C@@H]([C@H]([C@H]([C@H](O7)CO)O)O[C@H]8[C@@H]([C@H]([C@@H]([C@H](O8)CO)O)O)O)O[C@H]9[C@@H]([C@@H]([C@H]([C@@H](O9)C)O)O)O)C)C)C
CCMSLIB00000215411	BGC0001320	C[C@H]1CC[C@@H]2[C@H]([C@H]3[C@@H](N2C1)C[C@@H]4[C@@]3(CC[C@H]5[C@H]4CC=C6[C@@]5(CC[C@@H](C6)O[C@H]7[C@@H]([C@H]([C@@H]([C@H](O7)CO)O[C@H]8[C@@H]([C@@H]([C@H]([C@@H](O8)C)O)O)O)O)O[C@H]9[C@@H]([C@@H]([C@H]([C@@H](O9)C)O)O)O)C)C)C
CCMSLIB00000215411	BGC0001320	C[C@H]1CC[C@@H]2[C@H]([C@H]3[C@@H](N2C1)C[C@@H]4[C@@]3(CC[C@H]5[C@H]4CC=C6[C@@]5(CC[C@@H](C6)O[C@H]7[C@@H]([C@H]([C@H]([C@H](O7)CO)O)O[C@H]8[C@@H]([C@H]([C@@H]([C@H](O8)CO)O)O)O)O[C@H]9[C@@H]([C@@H]([C@H]([C@@H](O9)C)O)O)O)C)C)C
CCMSLIB00000215413	BGC0001320	C[C@H]1CC[C@@H]2[C@H]([C@H]3[C@@H](N2C1)C[C@@H]4[C@@]3(CC[C@H]5[C@H]4CC=C6[C@@]5(CC[C@@H](C6)O[C@H]7[C@@H]([C@H]([C@@H]([C@H](O7)CO)O[C@H]8[C@@H]([C@@H]([C@H]([C@@H](O8)C)O)O)O)O)O[C@H]9[C@@H]([C@@H]([C@H]([C@@H](O9)C)O)O)O)C)C)C
CCMSLIB00000215413	BGC0001320	C[C@H]1CC[C@@H]2[C@H]([C@H]3[C@@H](N2C1)C[C@@H]4[C@@]3(CC[C@H]5[C@H]4CC=C6[C@@]5(CC[C@@H](C6)O[C@H]7[C@@H]([C@H]([C@H]([C@H](O7)CO)O)O[C@H]8[C@@H]([C@H]([C@@H]([C@H](O8)CO)O)O)O)O[C@H]9[C@@H]([C@@H]([C@H]([C@@H](O9)C)O)O)O)C)C)C
CCMSLIB00000215415	BGC0001320	C[C@H]1CC[C@@H]2[C@H]([C@H]3[C@@H](N2C1)C[C@@H]4[C@@]3(CC[C@H]5[C@H]4CC=C6[C@@]5(CC[C@@H](C6)O[C@H]7[C@@H]([C@H]([C@@H]([C@H](O7)CO)O[C@H]8[C@@H]([C@@H]([C@H]([C@@H](O8)C)O)O)O)O)O[C@H]9[C@@H]([C@@H]([C@H]([C@@H](O9)C)O)O)O)C)C)C
CCMSLIB00000215415	BGC0001320	C[C@H]1CC[C@@H]2[C@H]([C@H]3[C@@H](N2C1)C[C@@H]4[C@@]3(CC[C@H]5[C@H]4CC=C6[C@@]5(CC[C@@H](C6)O[C@H]7[C@@H]([C@H]([C@H]([C@H](O7)CO)O)O[C@H]8[C@@H]([C@H]([C@@H]([C@H](O8)CO)O)O)O)O[C@H]9[C@@H]([C@@H]([C@H]([C@@H](O9)C)O)O)O)C)C)C
CCMSLIB00000215902	BGC0001141	[H][C@@]12C[C@H](O)C[C@@]1([H])[C@@H](O)\C=C\C(=O)O[C@H](C)CCC\C=C\2
CCMSLIB00000215904	BGC0001141	[H][C@@]12C[C@H](O)C[C@@]1([H])[C@@H](O)\C=C\C(=O)O[C@H](C)CCC\C=C\2
CCMSLIB00000215907	BGC0001141	[H][C@@]12C[C@H](O)C[C@@]1([H])[C@@H](O)\C=C\C(=O)O[C@H](C)CCC\C=C\2
CCMSLIB00000215909	BGC0001141	[H][C@@]12C[C@H](O)C[C@@]1([H])[C@@H](O)\C=C\C(=O)O[C@H](C)CCC\C=C\2
CCMSLIB00000215911	BGC0001141	[H][C@@]12C[C@H](O)C[C@@]1([H])[C@@H](O)\C=C\C(=O)O[C@H](C)CCC\C=C\2
CCMSLIB00000216103	BGC0000895	C(C[C@@H](C(=O)O)N)CNC(=O)N
CCMSLIB00000216105	BGC0000895	C(C[C@@H](C(=O)O)N)CNC(=O)N
CCMSLIB00000216131	BGC0001735	C1[C@@H]([C@H](O[C@H]1N2C=NC3=C2NC=NC[C@H]3O)CO)O
CCMSLIB00000216131	BGC0001735	C1=NC2=C(C(=N1)N)N=CN2[C@H]3[C@H]([C@@H]([C@H](O3)CO)O)O
CCMSLIB00000216133	BGC0001735	C1[C@@H]([C@H](O[C@H]1N2C=NC3=C2NC=NC[C@H]3O)CO)O
CCMSLIB00000216133	BGC0001735	C1=NC2=C(C(=N1)N)N=CN2[C@H]3[C@H]([C@@H]([C@H](O3)CO)O)O
CCMSLIB00000216347	BGC0001735	C1[C@@H]([C@H](O[C@H]1N2C=NC3=C2NC=NC[C@H]3O)CO)O
CCMSLIB00000216347	BGC0001735	C1=NC2=C(C(=N1)N)N=CN2[C@H]3[C@H]([C@@H]([C@H](O3)CO)O)O
CCMSLIB00000216502	BGC0000895	C(C[C@@H](C(=O)O)N)CNC(=O)N
CCMSLIB00000216504	BGC0000895	C(C[C@@H](C(=O)O)N)CNC(=O)N
CCMSLIB00000216506	BGC0000895	C(C[C@@H](C(=O)O)N)CNC(=O)N
CCMSLIB00000216557	BGC0001735	C1[C@@H]([C@H](O[C@H]1N2C=NC3=C2NC=NC[C@H]3O)CO)O
CCMSLIB00000216557	BGC0001735	C1=NC2=C(C(=N1)N)N=CN2[C@H]3[C@H]([C@@H]([C@H](O3)CO)O)O
CCMSLIB00000216560	BGC0001735	C1[C@@H]([C@H](O[C@H]1N2C=NC3=C2NC=NC[C@H]3O)CO)O
CCMSLIB00000216560	BGC0001735	C1=NC2=C(C(=N1)N)N=CN2[C@H]3[C@H]([C@@H]([C@H](O3)CO)O)O
CCMSLIB00000216561	BGC0001735	C1[C@@H]([C@H](O[C@H]1N2C=NC3=C2NC=NC[C@H]3O)CO)O
CCMSLIB00000216561	BGC0001735	C1=NC2=C(C(=N1)N)N=CN2[C@H]3[C@H]([C@@H]([C@H](O3)CO)O)O
CCMSLIB00000216564	BGC0001735	C1[C@@H]([C@H](O[C@H]1N2C=NC3=C2NC=NC[C@H]3O)CO)O
CCMSLIB00000216564	BGC0001735	C1=NC2=C(C(=N1)N)N=CN2[C@H]3[C@H]([C@@H]([C@H](O3)CO)O)O
CCMSLIB00000216566	BGC0001735	C1[C@@H]([C@H](O[C@H]1N2C=NC3=C2NC=NC[C@H]3O)CO)O
CCMSLIB00000216566	BGC0001735	C1=NC2=C(C(=N1)N)N=CN2[C@H]3[C@H]([C@@H]([C@H](O3)CO)O)O
CCMSLIB00000216967	BGC0000692	CN[C@H]1[C@H]([C@@H]2[C@H](C[C@H](C(O2)O[C@@H]3[C@H](C[C@H]([C@@H]([C@H]3O)O)N)N)N)O[C@@H]1O[C@@H]4[C@@H]([C@H]([C@@H]([C@H](O4)CO)N)O)O)O
CCMSLIB00000216969	BGC0000692	CN[C@H]1[C@H]([C@@H]2[C@H](C[C@H](C(O2)O[C@@H]3[C@H](C[C@H]([C@@H]([C@H]3O)O)N)N)N)O[C@@H]1O[C@@H]4[C@@H]([C@H]([C@@H]([C@H](O4)CO)N)O)O)O
CCMSLIB00000216971	BGC0000692	CN[C@H]1[C@H]([C@@H]2[C@H](C[C@H](C(O2)O[C@@H]3[C@H](C[C@H]([C@@H]([C@H]3O)O)N)N)N)O[C@@H]1O[C@@H]4[C@@H]([C@H]([C@@H]([C@H](O4)CO)N)O)O)O
CCMSLIB00000216973	BGC0000692	CN[C@H]1[C@H]([C@@H]2[C@H](C[C@H](C(O2)O[C@@H]3[C@H](C[C@H]([C@@H]([C@H]3O)O)N)N)N)O[C@@H]1O[C@@H]4[C@@H]([C@H]([C@@H]([C@H](O4)CO)N)O)O)O
CCMSLIB00000216975	BGC0000692	CN[C@H]1[C@H]([C@@H]2[C@H](C[C@H](C(O2)O[C@@H]3[C@H](C[C@H]([C@@H]([C@H]3O)O)N)N)N)O[C@@H]1O[C@@H]4[C@@H]([C@H]([C@@H]([C@H](O4)CO)N)O)O)O
CCMSLIB00000216977	BGC0000692	CN[C@H]1[C@H]([C@@H]2[C@H](C[C@H](C(O2)O[C@@H]3[C@H](C[C@H]([C@@H]([C@H]3O)O)N)N)N)O[C@@H]1O[C@@H]4[C@@H]([C@H]([C@@H]([C@H](O4)CO)N)O)O)O
CCMSLIB00000216978	BGC0000692	CN[C@H]1[C@H]([C@@H]2[C@H](C[C@H](C(O2)O[C@@H]3[C@H](C[C@H]([C@@H]([C@H]3O)O)N)N)N)O[C@@H]1O[C@@H]4[C@@H]([C@H]([C@@H]([C@H](O4)CO)N)O)O)O
CCMSLIB00000216981	BGC0000692	CN[C@H]1[C@H]([C@@H]2[C@H](C[C@H](C(O2)O[C@@H]3[C@H](C[C@H]([C@@H]([C@H]3O)O)N)N)N)O[C@@H]1O[C@@H]4[C@@H]([C@H]([C@@H]([C@H](O4)CO)N)O)O)O
CCMSLIB00000216983	BGC0000692	CN[C@H]1[C@H]([C@@H]2[C@H](C[C@H](C(O2)O[C@@H]3[C@H](C[C@H]([C@@H]([C@H]3O)O)N)N)N)O[C@@H]1O[C@@H]4[C@@H]([C@H]([C@@H]([C@H](O4)CO)N)O)O)O
CCMSLIB00000216985	BGC0000692	CN[C@H]1[C@H]([C@@H]2[C@H](C[C@H](C(O2)O[C@@H]3[C@H](C[C@H]([C@@H]([C@H]3O)O)N)N)N)O[C@@H]1O[C@@H]4[C@@H]([C@H]([C@@H]([C@H](O4)CO)N)O)O)O
CCMSLIB00000217431	BGC0000874	CN(C(N)=N)CC[C@H](N)CC(N[C@H]1C=C[C@H](N2C=CC(N)=NC2=O)O[C@@H]1C(O)=O)=O
CCMSLIB00000217433	BGC0000874	CN(C(N)=N)CC[C@H](N)CC(N[C@H]1C=C[C@H](N2C=CC(N)=NC2=O)O[C@@H]1C(O)=O)=O
CCMSLIB00000217435	BGC0000874	CN(C(N)=N)CC[C@H](N)CC(N[C@H]1C=C[C@H](N2C=CC(N)=NC2=O)O[C@@H]1C(O)=O)=O
CCMSLIB00000217437	BGC0000874	CN(C(N)=N)CC[C@H](N)CC(N[C@H]1C=C[C@H](N2C=CC(N)=NC2=O)O[C@@H]1C(O)=O)=O
CCMSLIB00000217439	BGC0000874	CN(C(N)=N)CC[C@H](N)CC(N[C@H]1C=C[C@H](N2C=CC(N)=NC2=O)O[C@@H]1C(O)=O)=O
CCMSLIB00000217551	BGC0000895	C(C[C@@H](C(=O)O)N)CNC(=O)N
CCMSLIB00000217553	BGC0000895	C(C[C@@H](C(=O)O)N)CNC(=O)N
CCMSLIB00000217554	BGC0000895	C(C[C@@H](C(=O)O)N)CNC(=O)N
CCMSLIB00000217555	BGC0000895	C(C[C@@H](C(=O)O)N)CNC(=O)N
CCMSLIB00000217557	BGC0000895	C(C[C@@H](C(=O)O)N)CNC(=O)N
CCMSLIB00000217923	BGC0000689	C1C(C(C(C(C1N)O)O)O)N
CCMSLIB00000217925	BGC0000689	C1C(C(C(C(C1N)O)O)O)N
CCMSLIB00000217927	BGC0000689	C1C(C(C(C(C1N)O)O)O)N
CCMSLIB00000217929	BGC0000689	C1C(C(C(C(C1N)O)O)O)N
CCMSLIB00000217931	BGC0000689	C1C(C(C(C(C1N)O)O)O)N
CCMSLIB00000217933	BGC0000218	C[C@H]1[C@H]([C@H](C[C@@H](O1)O[C@H]2C[C@@](CC3=C(C4=C(C(=C23)O)C(=O)C5=C(C4=O)C=CC=C5OC)O)(C(=O)CO)O)N)O
CCMSLIB00000217935	BGC0000218	C[C@H]1[C@H]([C@H](C[C@@H](O1)O[C@H]2C[C@@](CC3=C(C4=C(C(=C23)O)C(=O)C5=C(C4=O)C=CC=C5OC)O)(C(=O)CO)O)N)O
CCMSLIB00000217937	BGC0000218	C[C@H]1[C@H]([C@H](C[C@@H](O1)O[C@H]2C[C@@](CC3=C(C4=C(C(=C23)O)C(=O)C5=C(C4=O)C=CC=C5OC)O)(C(=O)CO)O)N)O
CCMSLIB00000217939	BGC0000218	C[C@H]1[C@H]([C@H](C[C@@H](O1)O[C@H]2C[C@@](CC3=C(C4=C(C(=C23)O)C(=O)C5=C(C4=O)C=CC=C5OC)O)(C(=O)CO)O)N)O
CCMSLIB00000217941	BGC0000218	C[C@H]1[C@H]([C@H](C[C@@H](O1)O[C@H]2C[C@@](CC3=C(C4=C(C(=C23)O)C(=O)C5=C(C4=O)C=CC=C5OC)O)(C(=O)CO)O)N)O
CCMSLIB00000218022	BGC0000217	C[C@H]1[C@H]([C@H](C[C@@H](O1)O[C@H]2C[C@@](CC3=C(C4=C(C(=C23)O)C(=O)C5=C(C4=O)C=CC=C5OC)O)(C(=O)C)O)N)O
CCMSLIB00000218024	BGC0000217	C[C@H]1[C@H]([C@H](C[C@@H](O1)O[C@H]2C[C@@](CC3=C(C4=C(C(=C23)O)C(=O)C5=C(C4=O)C=CC=C5OC)O)(C(=O)C)O)N)O
CCMSLIB00000218026	BGC0000217	C[C@H]1[C@H]([C@H](C[C@@H](O1)O[C@H]2C[C@@](CC3=C(C4=C(C(=C23)O)C(=O)C5=C(C4=O)C=CC=C5OC)O)(C(=O)C)O)N)O
CCMSLIB00000218028	BGC0000217	C[C@H]1[C@H]([C@H](C[C@@H](O1)O[C@H]2C[C@@](CC3=C(C4=C(C(=C23)O)C(=O)C5=C(C4=O)C=CC=C5OC)O)(C(=O)C)O)N)O
CCMSLIB00000218030	BGC0000217	C[C@H]1[C@H]([C@H](C[C@@H](O1)O[C@H]2C[C@@](CC3=C(C4=C(C(=C23)O)C(=O)C5=C(C4=O)C=CC=C5OC)O)(C(=O)C)O)N)O
CCMSLIB00000218150	BGC0000820	[H][C@]12N(C)CC[C@@]1(C)C1=C(C=CC(OC(=O)NC)=C1)N2C
CCMSLIB00000218152	BGC0000820	[H][C@]12N(C)CC[C@@]1(C)C1=C(C=CC(OC(=O)NC)=C1)N2C
CCMSLIB00000218155	BGC0000820	[H][C@]12N(C)CC[C@@]1(C)C1=C(C=CC(OC(=O)NC)=C1)N2C
CCMSLIB00000218156	BGC0000820	[H][C@]12N(C)CC[C@@]1(C)C1=C(C=CC(OC(=O)NC)=C1)N2C
CCMSLIB00000218159	BGC0000820	[H][C@]12N(C)CC[C@@]1(C)C1=C(C=CC(OC(=O)NC)=C1)N2C
CCMSLIB00000218169	BGC0000852	CC1=NCC[C@H](N1)C(=O)O
CCMSLIB00000218171	BGC0000852	CC1=NCC[C@H](N1)C(=O)O
CCMSLIB00000218173	BGC0000852	CC1=NCC[C@H](N1)C(=O)O
CCMSLIB00000218175	BGC0000852	CC1=NCC[C@H](N1)C(=O)O
CCMSLIB00000218178	BGC0000852	CC1=NCC[C@H](N1)C(=O)O
CCMSLIB00000218272	BGC0001190	CCCCC1=CN=C(C=C1)C(=O)O
CCMSLIB00000218274	BGC0001190	CCCCC1=CN=C(C=C1)C(=O)O
CCMSLIB00000218278	BGC0001190	CCCCC1=CN=C(C=C1)C(=O)O
CCMSLIB00000218280	BGC0001190	CCCCC1=CN=C(C=C1)C(=O)O
CCMSLIB00000218282	BGC0001190	CCCCC1=CN=C(C=C1)C(=O)O
CCMSLIB00000219034	BGC0000702	C1[C@H]([C@@H]([C@H]([C@@H]([C@H]1N)O[C@@H]2[C@@H]([C@H]([C@@H]([C@H](O2)CN)O)O)O)O)O[C@@H]3[C@@H]([C@H]([C@@H]([C@H](O3)CO)O)N)O)N
CCMSLIB00000219036	BGC0000702	C1[C@H]([C@@H]([C@H]([C@@H]([C@H]1N)O[C@@H]2[C@@H]([C@H]([C@@H]([C@H](O2)CN)O)O)O)O)O[C@@H]3[C@@H]([C@H]([C@@H]([C@H](O3)CO)O)N)O)N
CCMSLIB00000219038	BGC0000702	C1[C@H]([C@@H]([C@H]([C@@H]([C@H]1N)O[C@@H]2[C@@H]([C@H]([C@@H]([C@H](O2)CN)O)O)O)O)O[C@@H]3[C@@H]([C@H]([C@@H]([C@H](O3)CO)O)N)O)N
CCMSLIB00000219040	BGC0000702	C1[C@H]([C@@H]([C@H]([C@@H]([C@H]1N)O[C@@H]2[C@@H]([C@H]([C@@H]([C@H](O2)CN)O)O)O)O)O[C@@H]3[C@@H]([C@H]([C@@H]([C@H](O3)CO)O)N)O)N
CCMSLIB00000219042	BGC0000702	C1[C@H]([C@@H]([C@H]([C@@H]([C@H]1N)O[C@@H]2[C@@H]([C@H]([C@@H]([C@H](O2)CN)O)O)O)O)O[C@@H]3[C@@H]([C@H]([C@@H]([C@H](O3)CO)O)N)O)N
CCMSLIB00000219044	BGC0000702	C1[C@H]([C@@H]([C@H]([C@@H]([C@H]1N)O[C@@H]2[C@@H]([C@H]([C@@H]([C@H](O2)CN)O)O)O)O)O[C@@H]3[C@@H]([C@H]([C@@H]([C@H](O3)CO)O)N)O)N
CCMSLIB00000219046	BGC0000702	C1[C@H]([C@@H]([C@H]([C@@H]([C@H]1N)O[C@@H]2[C@@H]([C@H]([C@@H]([C@H](O2)CN)O)O)O)O)O[C@@H]3[C@@H]([C@H]([C@@H]([C@H](O3)CO)O)N)O)N
CCMSLIB00000219048	BGC0000702	C1[C@H]([C@@H]([C@H]([C@@H]([C@H]1N)O[C@@H]2[C@@H]([C@H]([C@@H]([C@H](O2)CN)O)O)O)O)O[C@@H]3[C@@H]([C@H]([C@@H]([C@H](O3)CO)O)N)O)N
CCMSLIB00000219050	BGC0000702	C1[C@H]([C@@H]([C@H]([C@@H]([C@H]1N)O[C@@H]2[C@@H]([C@H]([C@@H]([C@H](O2)CN)O)O)O)O)O[C@@H]3[C@@H]([C@H]([C@@H]([C@H](O3)CO)O)N)O)N
CCMSLIB00000219052	BGC0000702	C1[C@H]([C@@H]([C@H]([C@@H]([C@H]1N)O[C@@H]2[C@@H]([C@H]([C@@H]([C@H](O2)CN)O)O)O)O)O[C@@H]3[C@@H]([C@H]([C@@H]([C@H](O3)CO)O)N)O)N
CCMSLIB00000219744	BGC0000709	NC[C@H]1O[C@H](O[C@@H]2[C@@H](CO)O[C@@H](O[C@@H]3[C@@H](O)[C@H](N)C[C@H](N)[C@H]3O[C@H]3O[C@H](CN)[C@@H](O)[C@H](O)[C@H]3N)[C@@H]2O)[C@H](N)[C@@H](O)[C@@H]1O
CCMSLIB00000219746	BGC0000709	NC[C@H]1O[C@H](O[C@@H]2[C@@H](CO)O[C@@H](O[C@@H]3[C@@H](O)[C@H](N)C[C@H](N)[C@H]3O[C@H]3O[C@H](CN)[C@@H](O)[C@H](O)[C@H]3N)[C@@H]2O)[C@H](N)[C@@H](O)[C@@H]1O
CCMSLIB00000219748	BGC0000709	NC[C@H]1O[C@H](O[C@@H]2[C@@H](CO)O[C@@H](O[C@@H]3[C@@H](O)[C@H](N)C[C@H](N)[C@H]3O[C@H]3O[C@H](CN)[C@@H](O)[C@H](O)[C@H]3N)[C@@H]2O)[C@H](N)[C@@H](O)[C@@H]1O
CCMSLIB00000219751	BGC0000709	NC[C@H]1O[C@H](O[C@@H]2[C@@H](CO)O[C@@H](O[C@@H]3[C@@H](O)[C@H](N)C[C@H](N)[C@H]3O[C@H]3O[C@H](CN)[C@@H](O)[C@H](O)[C@H]3N)[C@@H]2O)[C@H](N)[C@@H](O)[C@@H]1O
CCMSLIB00000219753	BGC0000709	NC[C@H]1O[C@H](O[C@@H]2[C@@H](CO)O[C@@H](O[C@@H]3[C@@H](O)[C@H](N)C[C@H](N)[C@H]3O[C@H]3O[C@H](CN)[C@@H](O)[C@H](O)[C@H]3N)[C@@H]2O)[C@H](N)[C@@H](O)[C@@H]1O
CCMSLIB00000220183	BGC0000878	[H][C@](N)(CC1=CC=C(OC)C=C1)C(=O)N[C@@H]1[C@@H](CO)O[C@H]([C@@H]1O)N1C=NC2=C1N=CN=C2N(C)C
CCMSLIB00000220184	BGC0000878	[H][C@](N)(CC1=CC=C(OC)C=C1)C(=O)N[C@@H]1[C@@H](CO)O[C@H]([C@@H]1O)N1C=NC2=C1N=CN=C2N(C)C
CCMSLIB00000220186	BGC0000878	[H][C@](N)(CC1=CC=C(OC)C=C1)C(=O)N[C@@H]1[C@@H](CO)O[C@H]([C@@H]1O)N1C=NC2=C1N=CN=C2N(C)C
CCMSLIB00000220188	BGC0000878	[H][C@](N)(CC1=CC=C(OC)C=C1)C(=O)N[C@@H]1[C@@H](CO)O[C@H]([C@@H]1O)N1C=NC2=C1N=CN=C2N(C)C
CCMSLIB00000220189	BGC0000878	[H][C@](N)(CC1=CC=C(OC)C=C1)C(=O)N[C@@H]1[C@@H](CO)O[C@H]([C@@H]1O)N1C=NC2=C1N=CN=C2N(C)C
CCMSLIB00000220209	BGC0001739	C(C(=O)O)P(=O)(O)O
CCMSLIB00000220211	BGC0001739	C(C(=O)O)P(=O)(O)O
CCMSLIB00000220213	BGC0001739	C(C(=O)O)P(=O)(O)O
CCMSLIB00000220215	BGC0001739	C(C(=O)O)P(=O)(O)O
CCMSLIB00000220217	BGC0001739	C(C(=O)O)P(=O)(O)O
CCMSLIB00000220299	BGC0000712	NC[C@H]1O[C@H](O[C@@H]2[C@@H](CO)O[C@@H](O[C@@H]3[C@@H](O)[C@H](N)C[C@H](N)[C@H]3O[C@H]3O[C@H](CO)[C@@H](O)[C@H](O)[C@H]3N)[C@@H]2O)[C@H](N)[C@@H](O)[C@@H]1O
CCMSLIB00000220302	BGC0000712	NC[C@H]1O[C@H](O[C@@H]2[C@@H](CO)O[C@@H](O[C@@H]3[C@@H](O)[C@H](N)C[C@H](N)[C@H]3O[C@H]3O[C@H](CO)[C@@H](O)[C@H](O)[C@H]3N)[C@@H]2O)[C@H](N)[C@@H](O)[C@@H]1O
CCMSLIB00000220304	BGC0000712	NC[C@H]1O[C@H](O[C@@H]2[C@@H](CO)O[C@@H](O[C@@H]3[C@@H](O)[C@H](N)C[C@H](N)[C@H]3O[C@H]3O[C@H](CO)[C@@H](O)[C@H](O)[C@H]3N)[C@@H]2O)[C@H](N)[C@@H](O)[C@@H]1O
CCMSLIB00000220305	BGC0000712	NC[C@H]1O[C@H](O[C@@H]2[C@@H](CO)O[C@@H](O[C@@H]3[C@@H](O)[C@H](N)C[C@H](N)[C@H]3O[C@H]3O[C@H](CO)[C@@H](O)[C@H](O)[C@H]3N)[C@@H]2O)[C@H](N)[C@@H](O)[C@@H]1O
CCMSLIB00000220308	BGC0000712	NC[C@H]1O[C@H](O[C@@H]2[C@@H](CO)O[C@@H](O[C@@H]3[C@@H](O)[C@H](N)C[C@H](N)[C@H]3O[C@H]3O[C@H](CO)[C@@H](O)[C@H](O)[C@H]3N)[C@@H]2O)[C@H](N)[C@@H](O)[C@@H]1O
CCMSLIB00000220310	BGC0000712	NC[C@H]1O[C@H](O[C@@H]2[C@@H](CO)O[C@@H](O[C@@H]3[C@@H](O)[C@H](N)C[C@H](N)[C@H]3O[C@H]3O[C@H](CO)[C@@H](O)[C@H](O)[C@H]3N)[C@@H]2O)[C@H](N)[C@@H](O)[C@@H]1O
CCMSLIB00000220311	BGC0000712	NC[C@H]1O[C@H](O[C@@H]2[C@@H](CO)O[C@@H](O[C@@H]3[C@@H](O)[C@H](N)C[C@H](N)[C@H]3O[C@H]3O[C@H](CO)[C@@H](O)[C@H](O)[C@H]3N)[C@@H]2O)[C@H](N)[C@@H](O)[C@@H]1O
CCMSLIB00000220313	BGC0000712	NC[C@H]1O[C@H](O[C@@H]2[C@@H](CO)O[C@@H](O[C@@H]3[C@@H](O)[C@H](N)C[C@H](N)[C@H]3O[C@H]3O[C@H](CO)[C@@H](O)[C@H](O)[C@H]3N)[C@@H]2O)[C@H](N)[C@@H](O)[C@@H]1O
CCMSLIB00000220315	BGC0000712	NC[C@H]1O[C@H](O[C@@H]2[C@@H](CO)O[C@@H](O[C@@H]3[C@@H](O)[C@H](N)C[C@H](N)[C@H]3O[C@H]3O[C@H](CO)[C@@H](O)[C@H](O)[C@H]3N)[C@@H]2O)[C@H](N)[C@@H](O)[C@@H]1O
CCMSLIB00000220318	BGC0000712	NC[C@H]1O[C@H](O[C@@H]2[C@@H](CO)O[C@@H](O[C@@H]3[C@@H](O)[C@H](N)C[C@H](N)[C@H]3O[C@H]3O[C@H](CO)[C@@H](O)[C@H](O)[C@H]3N)[C@@H]2O)[C@H](N)[C@@H](O)[C@@H]1O
CCMSLIB00000220431	BGC0000713	C1[C@H]([C@@H]([C@H]([C@@H]([C@H]1N)O[C@@H]2[C@@H]([C@H]([C@@H]([C@H](O2)CN)O)O)N)O[C@H]3[C@@H]([C@@H]([C@H](O3)CO)O)O)O)N
CCMSLIB00000220433	BGC0000713	C1[C@H]([C@@H]([C@H]([C@@H]([C@H]1N)O[C@@H]2[C@@H]([C@H]([C@@H]([C@H](O2)CN)O)O)N)O[C@H]3[C@@H]([C@@H]([C@H](O3)CO)O)O)O)N
CCMSLIB00000220434	BGC0000713	C1[C@H]([C@@H]([C@H]([C@@H]([C@H]1N)O[C@@H]2[C@@H]([C@H]([C@@H]([C@H](O2)CN)O)O)N)O[C@H]3[C@@H]([C@@H]([C@H](O3)CO)O)O)O)N
CCMSLIB00000220436	BGC0000713	C1[C@H]([C@@H]([C@H]([C@@H]([C@H]1N)O[C@@H]2[C@@H]([C@H]([C@@H]([C@H](O2)CN)O)O)N)O[C@H]3[C@@H]([C@@H]([C@H](O3)CO)O)O)O)N
CCMSLIB00000220439	BGC0000713	C1[C@H]([C@@H]([C@H]([C@@H]([C@H]1N)O[C@@H]2[C@@H]([C@H]([C@@H]([C@H](O2)CN)O)O)N)O[C@H]3[C@@H]([C@@H]([C@H](O3)CO)O)O)O)N
CCMSLIB00000220513	BGC0000717	C[C@H]1[C@@]([C@H]([C@@H](O1)O[C@@H]2[C@H]([C@@H]([C@H]([C@@H]([C@H]2O)O)N=C(N)N)O)N=C(N)N)O[C@H]3[C@H]([C@@H]([C@H]([C@@H](O3)CO)O)O)NC)(C=O)O
CCMSLIB00000220515	BGC0000717	C[C@H]1[C@@]([C@H]([C@@H](O1)O[C@@H]2[C@H]([C@@H]([C@H]([C@@H]([C@H]2O)O)N=C(N)N)O)N=C(N)N)O[C@H]3[C@H]([C@@H]([C@H]([C@@H](O3)CO)O)O)NC)(C=O)O
CCMSLIB00000220517	BGC0000717	C[C@H]1[C@@]([C@H]([C@@H](O1)O[C@@H]2[C@H]([C@@H]([C@H]([C@@H]([C@H]2O)O)N=C(N)N)O)N=C(N)N)O[C@H]3[C@H]([C@@H]([C@H]([C@@H](O3)CO)O)O)NC)(C=O)O
CCMSLIB00000220519	BGC0000717	C[C@H]1[C@@]([C@H]([C@@H](O1)O[C@@H]2[C@H]([C@@H]([C@H]([C@@H]([C@H]2O)O)N=C(N)N)O)N=C(N)N)O[C@H]3[C@H]([C@@H]([C@H]([C@@H](O3)CO)O)O)NC)(C=O)O
CCMSLIB00000220521	BGC0000717	C[C@H]1[C@@]([C@H]([C@@H](O1)O[C@@H]2[C@H]([C@@H]([C@H]([C@@H]([C@H]2O)O)N=C(N)N)O)N=C(N)N)O[C@H]3[C@H]([C@@H]([C@H]([C@@H](O3)CO)O)O)NC)(C=O)O
CCMSLIB00000220524	BGC0000717	C[C@H]1[C@@]([C@H]([C@@H](O1)O[C@@H]2[C@H]([C@@H]([C@H]([C@@H]([C@H]2O)O)N=C(N)N)O)N=C(N)N)O[C@H]3[C@H]([C@@H]([C@H]([C@@H](O3)CO)O)O)NC)(C=O)O
CCMSLIB00000220526	BGC0000717	C[C@H]1[C@@]([C@H]([C@@H](O1)O[C@@H]2[C@H]([C@@H]([C@H]([C@@H]([C@H]2O)O)N=C(N)N)O)N=C(N)N)O[C@H]3[C@H]([C@@H]([C@H]([C@@H](O3)CO)O)O)NC)(C=O)O
CCMSLIB00000220528	BGC0000717	C[C@H]1[C@@]([C@H]([C@@H](O1)O[C@@H]2[C@H]([C@@H]([C@H]([C@@H]([C@H]2O)O)N=C(N)N)O)N=C(N)N)O[C@H]3[C@H]([C@@H]([C@H]([C@@H](O3)CO)O)O)NC)(C=O)O
CCMSLIB00000220530	BGC0000717	C[C@H]1[C@@]([C@H]([C@@H](O1)O[C@@H]2[C@H]([C@@H]([C@H]([C@@H]([C@H]2O)O)N=C(N)N)O)N=C(N)N)O[C@H]3[C@H]([C@@H]([C@H]([C@@H](O3)CO)O)O)NC)(C=O)O
CCMSLIB00000220532	BGC0000717	C[C@H]1[C@@]([C@H]([C@@H](O1)O[C@@H]2[C@H]([C@@H]([C@H]([C@@H]([C@H]2O)O)N=C(N)N)O)N=C(N)N)O[C@H]3[C@H]([C@@H]([C@H]([C@@H](O3)CO)O)O)NC)(C=O)O
CCMSLIB00000220576	BGC0000715	CNC1C(O)C(NC)C2OC3(O)C(OC(C)CC3=O)OC2C1O
CCMSLIB00000220578	BGC0000715	CNC1C(O)C(NC)C2OC3(O)C(OC(C)CC3=O)OC2C1O
CCMSLIB00000220580	BGC0000715	CNC1C(O)C(NC)C2OC3(O)C(OC(C)CC3=O)OC2C1O
CCMSLIB00000220582	BGC0000715	CNC1C(O)C(NC)C2OC3(O)C(OC(C)CC3=O)OC2C1O
CCMSLIB00000220584	BGC0000715	CNC1C(O)C(NC)C2OC3(O)C(OC(C)CC3=O)OC2C1O
CCMSLIB00000220586	BGC0000714	CN[C@@H]1[C@@H](O)[C@@H](O[C@H]2[C@H](N)C[C@H](N)[C@@H](O[C@H]3OC(CN)=CC[C@H]3N)[C@@H]2O)OC[C@]1(C)O
CCMSLIB00000220588	BGC0000714	CN[C@@H]1[C@@H](O)[C@@H](O[C@H]2[C@H](N)C[C@H](N)[C@@H](O[C@H]3OC(CN)=CC[C@H]3N)[C@@H]2O)OC[C@]1(C)O
CCMSLIB00000220590	BGC0000714	CN[C@@H]1[C@@H](O)[C@@H](O[C@H]2[C@H](N)C[C@H](N)[C@@H](O[C@H]3OC(CN)=CC[C@H]3N)[C@@H]2O)OC[C@]1(C)O
CCMSLIB00000220592	BGC0000714	CN[C@@H]1[C@@H](O)[C@@H](O[C@H]2[C@H](N)C[C@H](N)[C@@H](O[C@H]3OC(CN)=CC[C@H]3N)[C@@H]2O)OC[C@]1(C)O
CCMSLIB00000220594	BGC0000714	CN[C@@H]1[C@@H](O)[C@@H](O[C@H]2[C@H](N)C[C@H](N)[C@@H](O[C@H]3OC(CN)=CC[C@H]3N)[C@@H]2O)OC[C@]1(C)O
CCMSLIB00000220596	BGC0000714	CN[C@@H]1[C@@H](O)[C@@H](O[C@H]2[C@H](N)C[C@H](N)[C@@H](O[C@H]3OC(CN)=CC[C@H]3N)[C@@H]2O)OC[C@]1(C)O
CCMSLIB00000220598	BGC0000714	CN[C@@H]1[C@@H](O)[C@@H](O[C@H]2[C@H](N)C[C@H](N)[C@@H](O[C@H]3OC(CN)=CC[C@H]3N)[C@@H]2O)OC[C@]1(C)O
CCMSLIB00000220599	BGC0000714	CN[C@@H]1[C@@H](O)[C@@H](O[C@H]2[C@H](N)C[C@H](N)[C@@H](O[C@H]3OC(CN)=CC[C@H]3N)[C@@H]2O)OC[C@]1(C)O
CCMSLIB00000220601	BGC0000714	CN[C@@H]1[C@@H](O)[C@@H](O[C@H]2[C@H](N)C[C@H](N)[C@@H](O[C@H]3OC(CN)=CC[C@H]3N)[C@@H]2O)OC[C@]1(C)O
CCMSLIB00000220603	BGC0000714	CN[C@@H]1[C@@H](O)[C@@H](O[C@H]2[C@H](N)C[C@H](N)[C@@H](O[C@H]3OC(CN)=CC[C@H]3N)[C@@H]2O)OC[C@]1(C)O
CCMSLIB00000221096	BGC0000692	CN[C@H]1[C@H]([C@@H]2[C@H](C[C@H](C(O2)O[C@@H]3[C@H](C[C@H]([C@@H]([C@H]3O)O)N)N)N)O[C@@H]1O[C@@H]4[C@@H]([C@H]([C@@H]([C@H](O4)CO)N)O)O)O
CCMSLIB00000221122	BGC0001735	C1[C@@H]([C@H](O[C@H]1N2C=NC3=C2NC=NC[C@H]3O)CO)O
CCMSLIB00000221122	BGC0001735	C1=NC2=C(C(=N1)N)N=CN2[C@H]3[C@H]([C@@H]([C@H](O3)CO)O)O
CCMSLIB00000221134	BGC0000874	CN(C(N)=N)CC[C@H](N)CC(N[C@H]1C=C[C@H](N2C=CC(N)=NC2=O)O[C@@H]1C(O)=O)=O
CCMSLIB00000221137	BGC0001238	OC(=O)CCCC[C@@H]1SC[C@@H]2NC(=O)N[C@H]12
CCMSLIB00000221162	BGC0000893	OCC(NC(=O)C(Cl)Cl)C(O)C1=CC=C(C=C1)N(=O)=O
CCMSLIB00000221165	BGC0000217	C[C@H]1[C@H]([C@H](C[C@@H](O1)O[C@H]2C[C@@](CC3=C(C4=C(C(=C23)O)C(=O)C5=C(C4=O)C=CC=C5OC)O)(C(=O)C)O)N)O
CCMSLIB00000221182	BGC0000218	C[C@H]1[C@H]([C@H](C[C@@H](O1)O[C@H]2C[C@@](CC3=C(C4=C(C(=C23)O)C(=O)C5=C(C4=O)C=CC=C5OC)O)(C(=O)CO)O)N)O
CCMSLIB00000221194	BGC0000820	[H][C@]12N(C)CC[C@@]1(C)C1=C(C=CC(OC(=O)NC)=C1)N2C
CCMSLIB00000221225	BGC0000702	C1[C@H]([C@@H]([C@H]([C@@H]([C@H]1N)O[C@@H]2[C@@H]([C@H]([C@@H]([C@H](O2)CN)O)O)O)O)O[C@@H]3[C@@H]([C@H]([C@@H]([C@H](O3)CO)O)N)O)N
CCMSLIB00000221342	BGC0000878	[H][C@](N)(CC1=CC=C(OC)C=C1)C(=O)N[C@@H]1[C@@H](CO)O[C@H]([C@@H]1O)N1C=NC2=C1N=CN=C2N(C)C
CCMSLIB00000221348	BGC0000713	C1[C@H]([C@@H]([C@H]([C@@H]([C@H]1N)O[C@@H]2[C@@H]([C@H]([C@@H]([C@H](O2)CN)O)O)N)O[C@H]3[C@@H]([C@@H]([C@H](O3)CO)O)O)O)N
CCMSLIB00000221358	BGC0000715	CNC1C(O)C(NC)C2OC3(O)C(OC(C)CC3=O)OC2C1O
CCMSLIB00000221359	BGC0000714	CN[C@@H]1[C@@H](O)[C@@H](O[C@H]2[C@H](N)C[C@H](N)[C@@H](O[C@H]3OC(CN)=CC[C@H]3N)[C@@H]2O)OC[C@]1(C)O
CCMSLIB00000221426	BGC0001809	C(/C(=C\C(=O)O)/C(=O)O)C(=O)O
CCMSLIB00000221443	BGC0000895	C(C[C@@H](C(=O)O)N)CNC(=O)N
CCMSLIB00000221551	BGC0001310	C1C(OC2=CC(=CC(=C2C1=O)O)O)C3=CC=C(C=C3)O
CCMSLIB00000221553	BGC0001310	C1C(OC2=CC(=CC(=C2C1=O)O)O)C3=CC=C(C=C3)O
CCMSLIB00000221555	BGC0001310	C1C(OC2=CC(=CC(=C2C1=O)O)O)C3=CC=C(C=C3)O
CCMSLIB00000221557	BGC0001310	C1C(OC2=CC(=CC(=C2C1=O)O)O)C3=CC=C(C=C3)O
CCMSLIB00000221738	BGC0000895	C(C[C@@H](C(=O)O)N)CNC(=O)N
CCMSLIB00000221740	BGC0000895	C(C[C@@H](C(=O)O)N)CNC(=O)N
CCMSLIB00000221742	BGC0000895	C(C[C@@H](C(=O)O)N)CNC(=O)N
CCMSLIB00000221744	BGC0000895	C(C[C@@H](C(=O)O)N)CNC(=O)N
CCMSLIB00000221746	BGC0000895	C(C[C@@H](C(=O)O)N)CNC(=O)N
CCMSLIB00000222140	BGC0001325	CN1CCC2=CC3=C(C(=C2[C@@H]1[C@@H]4C5=C(C(=C(C=C5)OC)OC)C(=O)O4)OC)OCO3
CCMSLIB00000222165	BGC0001799	CN1CC[C@]23[C@@H]4C(=CC=C2[C@H]1CC5=C3C(=C(C=C5)OC)O4)OC
CCMSLIB00000222167	BGC0001799	CN1CC[C@]23[C@@H]4C(=CC=C2[C@H]1CC5=C3C(=C(C=C5)OC)O4)OC
CCMSLIB00000222169	BGC0001799	CN1CC[C@]23[C@@H]4C(=CC=C2[C@H]1CC5=C3C(=C(C=C5)OC)O4)OC
CCMSLIB00000222171	BGC0001799	CN1CC[C@]23[C@@H]4C(=CC=C2[C@H]1CC5=C3C(=C(C=C5)OC)O4)OC
CCMSLIB00000222297	BGC0000054	CC[C@@H]1[C@@]([C@@H]([C@H](C(=O)[C@@H](C[C@@]([C@@H]([C@H]([C@@H]([C@H](C(=O)O1)C)O[C@H]2C[C@@]([C@H]([C@@H](O2)C)O)(C)OC)C)O[C@H]3[C@@H]([C@H](C[C@H](O3)C)N(C)C)O)(C)O)C)C)O)(C)O
CCMSLIB00000222299	BGC0000054	CC[C@@H]1[C@@]([C@@H]([C@H](C(=O)[C@@H](C[C@@]([C@@H]([C@H]([C@@H]([C@H](C(=O)O1)C)O[C@H]2C[C@@]([C@H]([C@@H](O2)C)O)(C)OC)C)O[C@H]3[C@@H]([C@H](C[C@H](O3)C)N(C)C)O)(C)O)C)C)O)(C)O
CCMSLIB00000222301	BGC0000054	CC[C@@H]1[C@@]([C@@H]([C@H](C(=O)[C@@H](C[C@@]([C@@H]([C@H]([C@@H]([C@H](C(=O)O1)C)O[C@H]2C[C@@]([C@H]([C@@H](O2)C)O)(C)OC)C)O[C@H]3[C@@H]([C@H](C[C@H](O3)C)N(C)C)O)(C)O)C)C)O)(C)O
CCMSLIB00000222303	BGC0000054	CC[C@@H]1[C@@]([C@@H]([C@H](C(=O)[C@@H](C[C@@]([C@@H]([C@H]([C@@H]([C@H](C(=O)O1)C)O[C@H]2C[C@@]([C@H]([C@@H](O2)C)O)(C)OC)C)O[C@H]3[C@@H]([C@H](C[C@H](O3)C)N(C)C)O)(C)O)C)C)O)(C)O
CCMSLIB00000222347	BGC0001325	CN1CCC2=CC3=C(C(=C2[C@@H]1[C@@H]4C5=C(C(=C(C=C5)OC)OC)C(=O)O4)OC)OCO3
CCMSLIB00000222349	BGC0001325	CN1CCC2=CC3=C(C(=C2[C@@H]1[C@@H]4C5=C(C(=C(C=C5)OC)OC)C(=O)O4)OC)OCO3
CCMSLIB00000222351	BGC0001325	CN1CCC2=CC3=C(C(=C2[C@@H]1[C@@H]4C5=C(C(=C(C=C5)OC)OC)C(=O)O4)OC)OCO3
CCMSLIB00000222353	BGC0001325	CN1CCC2=CC3=C(C(=C2[C@@H]1[C@@H]4C5=C(C(=C(C=C5)OC)OC)C(=O)O4)OC)OCO3
CCMSLIB00000222426	BGC0001735	C1[C@@H]([C@H](O[C@H]1N2C=NC3=C2NC=NC[C@H]3O)CO)O
CCMSLIB00000222426	BGC0001735	C1=NC2=C(C(=N1)N)N=CN2[C@H]3[C@H]([C@@H]([C@H](O3)CO)O)O
CCMSLIB00000222428	BGC0001735	C1[C@@H]([C@H](O[C@H]1N2C=NC3=C2NC=NC[C@H]3O)CO)O
CCMSLIB00000222428	BGC0001735	C1=NC2=C(C(=N1)N)N=CN2[C@H]3[C@H]([C@@H]([C@H](O3)CO)O)O
CCMSLIB00000222430	BGC0001735	C1[C@@H]([C@H](O[C@H]1N2C=NC3=C2NC=NC[C@H]3O)CO)O
CCMSLIB00000222430	BGC0001735	C1=NC2=C(C(=N1)N)N=CN2[C@H]3[C@H]([C@@H]([C@H](O3)CO)O)O
CCMSLIB00000222698	BGC0001310	C1C(OC2=CC(=CC(=C2C1=O)O)O)C3=CC=C(C=C3)O
CCMSLIB00000222701	BGC0001310	C1C(OC2=CC(=CC(=C2C1=O)O)O)C3=CC=C(C=C3)O
CCMSLIB00000222853	BGC0001735	C1[C@@H]([C@H](O[C@H]1N2C=NC3=C2NC=NC[C@H]3O)CO)O
CCMSLIB00000222853	BGC0001735	C1=NC2=C(C(=N1)N)N=CN2[C@H]3[C@H]([C@@H]([C@H](O3)CO)O)O
CCMSLIB00000222854	BGC0001735	C1[C@@H]([C@H](O[C@H]1N2C=NC3=C2NC=NC[C@H]3O)CO)O
CCMSLIB00000222854	BGC0001735	C1=NC2=C(C(=N1)N)N=CN2[C@H]3[C@H]([C@@H]([C@H](O3)CO)O)O
CCMSLIB00000223264	BGC0001057	C[C@H]1CCCC(=O)CCC/C=C/C2=CC(=CC(=C2C(=O)O1)O)O
CCMSLIB00000223270	BGC0000895	C(C[C@@H](C(=O)O)N)CNC(=O)N
CCMSLIB00000223341	BGC0001735	C1[C@@H]([C@H](O[C@H]1N2C=NC3=C2NC=NC[C@H]3O)CO)O
CCMSLIB00000223341	BGC0001735	C1=NC2=C(C(=N1)N)N=CN2[C@H]3[C@H]([C@@H]([C@H](O3)CO)O)O
CCMSLIB00000223625	BGC0000893	OCC(NC(=O)C(Cl)Cl)C(O)C1=CC=C(C=C1)N(=O)=O
CCMSLIB00000223626	BGC0000893	OCC(NC(=O)C(Cl)Cl)C(O)C1=CC=C(C=C1)N(=O)=O
CCMSLIB00000223627	BGC0000893	OCC(NC(=O)C(Cl)Cl)C(O)C1=CC=C(C=C1)N(=O)=O
CCMSLIB00000223628	BGC0000893	OCC(NC(=O)C(Cl)Cl)C(O)C1=CC=C(C=C1)N(=O)=O
CCMSLIB00000223629	BGC0000054	CC[C@@H]1[C@@]([C@@H]([C@H](C(=O)[C@@H](C[C@@]([C@@H]([C@H]([C@@H]([C@H](C(=O)O1)C)O[C@H]2C[C@@]([C@H]([C@@H](O2)C)O)(C)OC)C)O[C@H]3[C@@H]([C@H](C[C@H](O3)C)N(C)C)O)(C)O)C)C)O)(C)O
CCMSLIB00000223630	BGC0000054	CC[C@@H]1[C@@]([C@@H]([C@H](C(=O)[C@@H](C[C@@]([C@@H]([C@H]([C@@H]([C@H](C(=O)O1)C)O[C@H]2C[C@@]([C@H]([C@@H](O2)C)O)(C)OC)C)O[C@H]3[C@@H]([C@H](C[C@H](O3)C)N(C)C)O)(C)O)C)C)O)(C)O
CCMSLIB00000223631	BGC0000054	CC[C@@H]1[C@@]([C@@H]([C@H](C(=O)[C@@H](C[C@@]([C@@H]([C@H]([C@@H]([C@H](C(=O)O1)C)O[C@H]2C[C@@]([C@H]([C@@H](O2)C)O)(C)OC)C)O[C@H]3[C@@H]([C@H](C[C@H](O3)C)N(C)C)O)(C)O)C)C)O)(C)O
CCMSLIB00000223632	BGC0000054	CC[C@@H]1[C@@]([C@@H]([C@H](C(=O)[C@@H](C[C@@]([C@@H]([C@H]([C@@H]([C@H](C(=O)O1)C)O[C@H]2C[C@@]([C@H]([C@@H](O2)C)O)(C)OC)C)O[C@H]3[C@@H]([C@H](C[C@H](O3)C)N(C)C)O)(C)O)C)C)O)(C)O
CCMSLIB00000223744	BGC0000907	CCC[C@@H]1C[C@@H](C(N[C@H]([C@H](O)C)[C@@H]2[C@H](O)[C@H](O)[C@@H](O)[C@@H](SC)O2)=O)N(C)C1
CCMSLIB00000223745	BGC0000907	CCC[C@@H]1C[C@@H](C(N[C@H]([C@H](O)C)[C@@H]2[C@H](O)[C@H](O)[C@@H](O)[C@@H](SC)O2)=O)N(C)C1
CCMSLIB00000223746	BGC0000907	CCC[C@@H]1C[C@@H](C(N[C@H]([C@H](O)C)[C@@H]2[C@H](O)[C@H](O)[C@@H](O)[C@@H](SC)O2)=O)N(C)C1
CCMSLIB00000223747	BGC0000907	CCC[C@@H]1C[C@@H](C(N[C@H]([C@H](O)C)[C@@H]2[C@H](O)[C@H](O)[C@@H](O)[C@@H](SC)O2)=O)N(C)C1
CCMSLIB00001058377	BGC0000025	CCC(C)[C@@H]1[C@H](C=C[C@@]2(O1)C[C@@H]3C[C@H](O2)C/C=C(/[C@H]([C@H](/C=C/C=C/4\CO[C@H]5[C@@]4([C@@H](C=C([C@H]5O)C)C(=O)O3)O)C)O[C@H]6C[C@@H]([C@H]([C@@H](O6)C)O[C@H]7C[C@@H]([C@H]([C@@H](O7)C)O)OC)OC)\C)C
CCMSLIB00001058188	BGC0000861	CC/C=C\C/C=C\C/C=C\C/C=C\C/C=C\CCCC(=O)O
CCMSLIB00000425064	BGC0001809	C(/C(=C\C(=O)O)/C(=O)O)C(=O)O
CCMSLIB00000425100	BGC0001809	C(/C(=C\C(=O)O)/C(=O)O)C(=O)O
CCMSLIB00000425353	BGC0001310	C1C(OC2=CC(=CC(=C2C1=O)O)O)C3=CC=C(C=C3)O
CCMSLIB00000425401	BGC0000850	C1CC(=O)OC1
CCMSLIB00000425414	BGC0000895	C(C[C@@H](C(=O)O)N)CNC(=O)N
CCMSLIB00000425434	BGC0001735	C1[C@@H]([C@H](O[C@H]1N2C=NC3=C2NC=NC[C@H]3O)CO)O
CCMSLIB00000425434	BGC0001735	C1=NC2=C(C(=N1)N)N=CN2[C@H]3[C@H]([C@@H]([C@H](O3)CO)O)O
CCMSLIB00000425559	BGC0000646	CC1=C(C(CCC1)(C)C)/C=C/C(=C/C=C/C(=C/C=C/C=C(/C=C/C=C(/C=C/C2=C(CCCC2(C)C)C)\C)\C)/C)/C
CCMSLIB00000425683	BGC0001809	C(/C(=C\C(=O)O)/C(=O)O)C(=O)O
CCMSLIB00000425762	BGC0001310	C1C(OC2=CC(=CC(=C2C1=O)O)O)C3=CC=C(C=C3)O
CCMSLIB00000425796	BGC0001739	C(C(=O)O)P(=O)(O)O
CCMSLIB00000425921	BGC0000646	CC1=C(C(CCC1)(C)C)/C=C/C(=C/C=C/C(=C/C=C/C=C(/C=C/C=C(/C=C/C2=C(CCCC2(C)C)C)\C)\C)/C)/C
CCMSLIB00000426015	BGC0000895	C(C[C@@H](C(=O)O)N)CNC(=O)N
CCMSLIB00000426052	BGC0001809	C(/C(=C\C(=O)O)/C(=O)O)C(=O)O
CCMSLIB00000426055	BGC0000850	C1CC(=O)OC1
CCMSLIB00000426079	BGC0001735	C1[C@@H]([C@H](O[C@H]1N2C=NC3=C2NC=NC[C@H]3O)CO)O
CCMSLIB00000426079	BGC0001735	C1=NC2=C(C(=N1)N)N=CN2[C@H]3[C@H]([C@@H]([C@H](O3)CO)O)O
CCMSLIB00000426432	BGC0001735	C1[C@@H]([C@H](O[C@H]1N2C=NC3=C2NC=NC[C@H]3O)CO)O
CCMSLIB00000426432	BGC0001735	C1=NC2=C(C(=N1)N)N=CN2[C@H]3[C@H]([C@@H]([C@H](O3)CO)O)O
CCMSLIB00000426626	BGC0000850	C1CC(=O)OC1
CCMSLIB00000426799	BGC0001310	C1C(OC2=CC(=CC(=C2C1=O)O)O)C3=CC=C(C=C3)O
CCMSLIB00000426852	BGC0000646	CC1=C(C(CCC1)(C)C)/C=C/C(=C/C=C/C(=C/C=C/C=C(/C=C/C=C(/C=C/C2=C(CCCC2(C)C)C)\C)\C)/C)/C
CCMSLIB00000426856	BGC0001809	C(/C(=C\C(=O)O)/C(=O)O)C(=O)O
CCMSLIB00000426915	BGC0000895	C(C[C@@H](C(=O)O)N)CNC(=O)N
CCMSLIB00000426998	BGC0001809	C(/C(=C\C(=O)O)/C(=O)O)C(=O)O
CCMSLIB00000427057	BGC0001739	C(C(=O)O)P(=O)(O)O
CCMSLIB00000427229	BGC0001739	C(C(=O)O)P(=O)(O)O
CCMSLIB00000577920	BGC0001679	CC(=O)NC(CC1=CNC2=C1C=CC=C2)C(O)=O
CCMSLIB00000578029	BGC0001735	C1[C@@H]([C@H](O[C@H]1N2C=NC3=C2NC=NC[C@H]3O)CO)O
CCMSLIB00000578029	BGC0001735	C1=NC2=C(C(=N1)N)N=CN2[C@H]3[C@H]([C@@H]([C@H](O3)CO)O)O
CCMSLIB00000578087	BGC0001238	OC(=O)CCCC[C@@H]1SC[C@@H]2NC(=O)N[C@H]12
CCMSLIB00000578154	BGC0001679	CC(=O)NC(CC1=CNC2=C1C=CC=C2)C(O)=O
CCMSLIB00000578272	BGC0001735	C1[C@@H]([C@H](O[C@H]1N2C=NC3=C2NC=NC[C@H]3O)CO)O
CCMSLIB00000578272	BGC0001735	C1=NC2=C(C(=N1)N)N=CN2[C@H]3[C@H]([C@@H]([C@H](O3)CO)O)O
CCMSLIB00000578365	BGC0001238	OC(=O)CCCC[C@@H]1SC[C@@H]2NC(=O)N[C@H]12
CCMSLIB00000212493	BGC0001735	C1[C@@H]([C@H](O[C@H]1N2C=NC3=C2NC=NC[C@H]3O)CO)O
CCMSLIB00000212493	BGC0001735	C1=NC2=C(C(=N1)N)N=CN2[C@H]3[C@H]([C@@H]([C@H](O3)CO)O)O
CCMSLIB00000212495	BGC0001735	C1[C@@H]([C@H](O[C@H]1N2C=NC3=C2NC=NC[C@H]3O)CO)O
CCMSLIB00000212495	BGC0001735	C1=NC2=C(C(=N1)N)N=CN2[C@H]3[C@H]([C@@H]([C@H](O3)CO)O)O
CCMSLIB00000212497	BGC0001735	C1[C@@H]([C@H](O[C@H]1N2C=NC3=C2NC=NC[C@H]3O)CO)O
CCMSLIB00000212497	BGC0001735	C1=NC2=C(C(=N1)N)N=CN2[C@H]3[C@H]([C@@H]([C@H](O3)CO)O)O
CCMSLIB00000212498	BGC0001735	C1[C@@H]([C@H](O[C@H]1N2C=NC3=C2NC=NC[C@H]3O)CO)O
CCMSLIB00000212498	BGC0001735	C1=NC2=C(C(=N1)N)N=CN2[C@H]3[C@H]([C@@H]([C@H](O3)CO)O)O
CCMSLIB00000212500	BGC0001735	C1[C@@H]([C@H](O[C@H]1N2C=NC3=C2NC=NC[C@H]3O)CO)O
CCMSLIB00000212500	BGC0001735	C1=NC2=C(C(=N1)N)N=CN2[C@H]3[C@H]([C@@H]([C@H](O3)CO)O)O
CCMSLIB00000212502	BGC0001735	C1[C@@H]([C@H](O[C@H]1N2C=NC3=C2NC=NC[C@H]3O)CO)O
CCMSLIB00000212502	BGC0001735	C1=NC2=C(C(=N1)N)N=CN2[C@H]3[C@H]([C@@H]([C@H](O3)CO)O)O
CCMSLIB00000212528	BGC0001809	C(/C(=C\C(=O)O)/C(=O)O)C(=O)O
CCMSLIB00000212530	BGC0001809	C(/C(=C\C(=O)O)/C(=O)O)C(=O)O
CCMSLIB00000212532	BGC0001809	C(/C(=C\C(=O)O)/C(=O)O)C(=O)O
CCMSLIB00000213700	BGC0001190	CCCCC1=CN=C(C=C1)C(=O)O
CCMSLIB00000213702	BGC0001190	CCCCC1=CN=C(C=C1)C(=O)O
CCMSLIB00000213704	BGC0001190	CCCCC1=CN=C(C=C1)C(=O)O
CCMSLIB00000213706	BGC0001190	CCCCC1=CN=C(C=C1)C(=O)O
CCMSLIB00000213708	BGC0001190	CCCCC1=CN=C(C=C1)C(=O)O
CCMSLIB00000213710	BGC0001190	CCCCC1=CN=C(C=C1)C(=O)O
CCMSLIB00000213712	BGC0001269	C[C@@]12[C@H](C=C[C@@]3([C@@H]1[C@@H]([C@]45[C@H]3CC[C@](C4)(C(=C)C5)O)C(=O)O)OC2=O)O
CCMSLIB00000213712	BGC0001269	C[C@@]12[C@H](CC[C@@]3([C@@H]1[C@@H]([C@]45[C@H]3CC[C@](C4)(C(=C)C5)O)C(=O)O)OC2=O)O
CCMSLIB00000213712	BGC0001269	[H][C@@]12CC[C@@H]3C[C@]1(CC3=C)[C@@H](C(O)=O)[C@]1([H])[C@]3(C)[C@@H](O)C=C[C@@]21OC3=O
CCMSLIB00000213712	BGC0001269	[H][C@@]12CC[C@@H]3C[C@]1(CC3=C)[C@@H](C(O)=O)[C@]1([H])C3(C)[C@@H](O)CC[C@@]21OC3=O
CCMSLIB00000213712	BGC0001269	CC12CCC[C@@]3([C@@H]1[C@@H]([C@]45[C@H]3CC[C@H](C4)C(=C)C5)C(=O)O)OC2=O
CCMSLIB00000213714	BGC0001269	C[C@@]12[C@H](C=C[C@@]3([C@@H]1[C@@H]([C@]45[C@H]3CC[C@](C4)(C(=C)C5)O)C(=O)O)OC2=O)O
CCMSLIB00000213714	BGC0001269	C[C@@]12[C@H](CC[C@@]3([C@@H]1[C@@H]([C@]45[C@H]3CC[C@](C4)(C(=C)C5)O)C(=O)O)OC2=O)O
CCMSLIB00000213714	BGC0001269	[H][C@@]12CC[C@@H]3C[C@]1(CC3=C)[C@@H](C(O)=O)[C@]1([H])[C@]3(C)[C@@H](O)C=C[C@@]21OC3=O
CCMSLIB00000213714	BGC0001269	[H][C@@]12CC[C@@H]3C[C@]1(CC3=C)[C@@H](C(O)=O)[C@]1([H])C3(C)[C@@H](O)CC[C@@]21OC3=O
CCMSLIB00000213714	BGC0001269	CC12CCC[C@@]3([C@@H]1[C@@H]([C@]45[C@H]3CC[C@H](C4)C(=C)C5)C(=O)O)OC2=O
CCMSLIB00000213716	BGC0001269	C[C@@]12[C@H](C=C[C@@]3([C@@H]1[C@@H]([C@]45[C@H]3CC[C@](C4)(C(=C)C5)O)C(=O)O)OC2=O)O
CCMSLIB00000213716	BGC0001269	C[C@@]12[C@H](CC[C@@]3([C@@H]1[C@@H]([C@]45[C@H]3CC[C@](C4)(C(=C)C5)O)C(=O)O)OC2=O)O
CCMSLIB00000213716	BGC0001269	[H][C@@]12CC[C@@H]3C[C@]1(CC3=C)[C@@H](C(O)=O)[C@]1([H])[C@]3(C)[C@@H](O)C=C[C@@]21OC3=O
CCMSLIB00000213716	BGC0001269	[H][C@@]12CC[C@@H]3C[C@]1(CC3=C)[C@@H](C(O)=O)[C@]1([H])C3(C)[C@@H](O)CC[C@@]21OC3=O
CCMSLIB00000213716	BGC0001269	CC12CCC[C@@]3([C@@H]1[C@@H]([C@]45[C@H]3CC[C@H](C4)C(=C)C5)C(=O)O)OC2=O
CCMSLIB00000213718	BGC0001269	C[C@@]12[C@H](C=C[C@@]3([C@@H]1[C@@H]([C@]45[C@H]3CC[C@](C4)(C(=C)C5)O)C(=O)O)OC2=O)O
CCMSLIB00000213718	BGC0001269	C[C@@]12[C@H](CC[C@@]3([C@@H]1[C@@H]([C@]45[C@H]3CC[C@](C4)(C(=C)C5)O)C(=O)O)OC2=O)O
CCMSLIB00000213718	BGC0001269	[H][C@@]12CC[C@@H]3C[C@]1(CC3=C)[C@@H](C(O)=O)[C@]1([H])[C@]3(C)[C@@H](O)C=C[C@@]21OC3=O
CCMSLIB00000213718	BGC0001269	[H][C@@]12CC[C@@H]3C[C@]1(CC3=C)[C@@H](C(O)=O)[C@]1([H])C3(C)[C@@H](O)CC[C@@]21OC3=O
CCMSLIB00000213718	BGC0001269	CC12CCC[C@@]3([C@@H]1[C@@H]([C@]45[C@H]3CC[C@H](C4)C(=C)C5)C(=O)O)OC2=O
CCMSLIB00000215199	BGC0001310	C1C(OC2=CC(=CC(=C2C1=O)O)O)C3=CC=C(C=C3)O
CCMSLIB00000215201	BGC0001310	C1C(OC2=CC(=CC(=C2C1=O)O)O)C3=CC=C(C=C3)O
CCMSLIB00000215203	BGC0001310	C1C(OC2=CC(=CC(=C2C1=O)O)O)C3=CC=C(C=C3)O
CCMSLIB00000215205	BGC0001310	C1C(OC2=CC(=CC(=C2C1=O)O)O)C3=CC=C(C=C3)O
CCMSLIB00000215207	BGC0001310	C1C(OC2=CC(=CC(=C2C1=O)O)O)C3=CC=C(C=C3)O
CCMSLIB00000215209	BGC0001310	C1C(OC2=CC(=CC(=C2C1=O)O)O)C3=CC=C(C=C3)O
CCMSLIB00000215211	BGC0001310	C1C(OC2=CC(=CC(=C2C1=O)O)O)C3=CC=C(C=C3)O
CCMSLIB00000215213	BGC0001310	C1C(OC2=CC(=CC(=C2C1=O)O)O)C3=CC=C(C=C3)O
CCMSLIB00000215215	BGC0001310	C1C(OC2=CC(=CC(=C2C1=O)O)O)C3=CC=C(C=C3)O
CCMSLIB00000215217	BGC0001310	C1C(OC2=CC(=CC(=C2C1=O)O)O)C3=CC=C(C=C3)O
CCMSLIB00000216685	BGC0001269	C[C@@]12[C@H](C=C[C@@]3([C@@H]1[C@@H]([C@]45[C@H]3CC[C@](C4)(C(=C)C5)O)C(=O)O)OC2=O)O
CCMSLIB00000216685	BGC0001269	C[C@@]12[C@H](CC[C@@]3([C@@H]1[C@@H]([C@]45[C@H]3CC[C@](C4)(C(=C)C5)O)C(=O)O)OC2=O)O
CCMSLIB00000216685	BGC0001269	[H][C@@]12CC[C@@H]3C[C@]1(CC3=C)[C@@H](C(O)=O)[C@]1([H])[C@]3(C)[C@@H](O)C=C[C@@]21OC3=O
CCMSLIB00000216685	BGC0001269	[H][C@@]12CC[C@@H]3C[C@]1(CC3=C)[C@@H](C(O)=O)[C@]1([H])C3(C)[C@@H](O)CC[C@@]21OC3=O
CCMSLIB00000216685	BGC0001269	CC12CCC[C@@]3([C@@H]1[C@@H]([C@]45[C@H]3CC[C@H](C4)C(=C)C5)C(=O)O)OC2=O
CCMSLIB00000216687	BGC0001269	C[C@@]12[C@H](C=C[C@@]3([C@@H]1[C@@H]([C@]45[C@H]3CC[C@](C4)(C(=C)C5)O)C(=O)O)OC2=O)O
CCMSLIB00000216687	BGC0001269	C[C@@]12[C@H](CC[C@@]3([C@@H]1[C@@H]([C@]45[C@H]3CC[C@](C4)(C(=C)C5)O)C(=O)O)OC2=O)O
CCMSLIB00000216687	BGC0001269	[H][C@@]12CC[C@@H]3C[C@]1(CC3=C)[C@@H](C(O)=O)[C@]1([H])[C@]3(C)[C@@H](O)C=C[C@@]21OC3=O
CCMSLIB00000216687	BGC0001269	[H][C@@]12CC[C@@H]3C[C@]1(CC3=C)[C@@H](C(O)=O)[C@]1([H])C3(C)[C@@H](O)CC[C@@]21OC3=O
CCMSLIB00000216687	BGC0001269	CC12CCC[C@@]3([C@@H]1[C@@H]([C@]45[C@H]3CC[C@H](C4)C(=C)C5)C(=O)O)OC2=O
CCMSLIB00000216689	BGC0001269	C[C@@]12[C@H](C=C[C@@]3([C@@H]1[C@@H]([C@]45[C@H]3CC[C@](C4)(C(=C)C5)O)C(=O)O)OC2=O)O
CCMSLIB00000216689	BGC0001269	C[C@@]12[C@H](CC[C@@]3([C@@H]1[C@@H]([C@]45[C@H]3CC[C@](C4)(C(=C)C5)O)C(=O)O)OC2=O)O
CCMSLIB00000216689	BGC0001269	[H][C@@]12CC[C@@H]3C[C@]1(CC3=C)[C@@H](C(O)=O)[C@]1([H])[C@]3(C)[C@@H](O)C=C[C@@]21OC3=O
CCMSLIB00000216689	BGC0001269	[H][C@@]12CC[C@@H]3C[C@]1(CC3=C)[C@@H](C(O)=O)[C@]1([H])C3(C)[C@@H](O)CC[C@@]21OC3=O
CCMSLIB00000216689	BGC0001269	CC12CCC[C@@]3([C@@H]1[C@@H]([C@]45[C@H]3CC[C@H](C4)C(=C)C5)C(=O)O)OC2=O
CCMSLIB00000216691	BGC0001269	C[C@@]12[C@H](C=C[C@@]3([C@@H]1[C@@H]([C@]45[C@H]3CC[C@](C4)(C(=C)C5)O)C(=O)O)OC2=O)O
CCMSLIB00000216691	BGC0001269	C[C@@]12[C@H](CC[C@@]3([C@@H]1[C@@H]([C@]45[C@H]3CC[C@](C4)(C(=C)C5)O)C(=O)O)OC2=O)O
CCMSLIB00000216691	BGC0001269	[H][C@@]12CC[C@@H]3C[C@]1(CC3=C)[C@@H](C(O)=O)[C@]1([H])[C@]3(C)[C@@H](O)C=C[C@@]21OC3=O
CCMSLIB00000216691	BGC0001269	[H][C@@]12CC[C@@H]3C[C@]1(CC3=C)[C@@H](C(O)=O)[C@]1([H])C3(C)[C@@H](O)CC[C@@]21OC3=O
CCMSLIB00000216691	BGC0001269	CC12CCC[C@@]3([C@@H]1[C@@H]([C@]45[C@H]3CC[C@H](C4)C(=C)C5)C(=O)O)OC2=O
CCMSLIB00000216693	BGC0001269	C[C@@]12[C@H](C=C[C@@]3([C@@H]1[C@@H]([C@]45[C@H]3CC[C@](C4)(C(=C)C5)O)C(=O)O)OC2=O)O
CCMSLIB00000216693	BGC0001269	C[C@@]12[C@H](CC[C@@]3([C@@H]1[C@@H]([C@]45[C@H]3CC[C@](C4)(C(=C)C5)O)C(=O)O)OC2=O)O
CCMSLIB00000216693	BGC0001269	[H][C@@]12CC[C@@H]3C[C@]1(CC3=C)[C@@H](C(O)=O)[C@]1([H])[C@]3(C)[C@@H](O)C=C[C@@]21OC3=O
CCMSLIB00000216693	BGC0001269	[H][C@@]12CC[C@@H]3C[C@]1(CC3=C)[C@@H](C(O)=O)[C@]1([H])C3(C)[C@@H](O)CC[C@@]21OC3=O
CCMSLIB00000216693	BGC0001269	CC12CCC[C@@]3([C@@H]1[C@@H]([C@]45[C@H]3CC[C@H](C4)C(=C)C5)C(=O)O)OC2=O
CCMSLIB00000216695	BGC0001269	C[C@@]12[C@H](C=C[C@@]3([C@@H]1[C@@H]([C@]45[C@H]3CC[C@](C4)(C(=C)C5)O)C(=O)O)OC2=O)O
CCMSLIB00000216695	BGC0001269	C[C@@]12[C@H](CC[C@@]3([C@@H]1[C@@H]([C@]45[C@H]3CC[C@](C4)(C(=C)C5)O)C(=O)O)OC2=O)O
CCMSLIB00000216695	BGC0001269	[H][C@@]12CC[C@@H]3C[C@]1(CC3=C)[C@@H](C(O)=O)[C@]1([H])[C@]3(C)[C@@H](O)C=C[C@@]21OC3=O
CCMSLIB00000216695	BGC0001269	[H][C@@]12CC[C@@H]3C[C@]1(CC3=C)[C@@H](C(O)=O)[C@]1([H])C3(C)[C@@H](O)CC[C@@]21OC3=O
CCMSLIB00000216695	BGC0001269	CC12CCC[C@@]3([C@@H]1[C@@H]([C@]45[C@H]3CC[C@H](C4)C(=C)C5)C(=O)O)OC2=O
CCMSLIB00000216765	BGC0001809	C(/C(=C\C(=O)O)/C(=O)O)C(=O)O
CCMSLIB00000216767	BGC0001809	C(/C(=C\C(=O)O)/C(=O)O)C(=O)O
CCMSLIB00000216769	BGC0001809	C(/C(=C\C(=O)O)/C(=O)O)C(=O)O
CCMSLIB00000216771	BGC0001809	C(/C(=C\C(=O)O)/C(=O)O)C(=O)O
CCMSLIB00000216773	BGC0001809	C(/C(=C\C(=O)O)/C(=O)O)C(=O)O
CCMSLIB00000216775	BGC0001809	C(/C(=C\C(=O)O)/C(=O)O)C(=O)O
CCMSLIB00000217215	BGC0000656	CC1=C(C(C[C@@H](C1)O)(C)C)/C=C/C(=C/C=C/C(=C/C=C/C=C(/C=C/C=C(/C=C/C2=C(C[C@H](CC2(C)C)O)C)\C)\C)/C)/C
CCMSLIB00000217217	BGC0000656	CC1=C(C(C[C@@H](C1)O)(C)C)/C=C/C(=C/C=C/C(=C/C=C/C=C(/C=C/C=C(/C=C/C2=C(C[C@H](CC2(C)C)O)C)\C)\C)/C)/C
CCMSLIB00000217441	BGC0001286	C=C(CC(=O)O)C(=O)O
CCMSLIB00000217443	BGC0001286	C=C(CC(=O)O)C(=O)O
CCMSLIB00000217445	BGC0001286	C=C(CC(=O)O)C(=O)O
CCMSLIB00000217447	BGC0001286	C=C(CC(=O)O)C(=O)O
CCMSLIB00000218109	BGC0001310	C1C(OC2=CC(=CC(=C2C1=O)O)O)C3=CC=C(C=C3)O
CCMSLIB00000218112	BGC0001310	C1C(OC2=CC(=CC(=C2C1=O)O)O)C3=CC=C(C=C3)O
CCMSLIB00000218114	BGC0001310	C1C(OC2=CC(=CC(=C2C1=O)O)O)C3=CC=C(C=C3)O
CCMSLIB00000218115	BGC0001310	C1C(OC2=CC(=CC(=C2C1=O)O)O)C3=CC=C(C=C3)O
CCMSLIB00000218117	BGC0001310	C1C(OC2=CC(=CC(=C2C1=O)O)O)C3=CC=C(C=C3)O
CCMSLIB00000218119	BGC0001310	C1C(OC2=CC(=CC(=C2C1=O)O)O)C3=CC=C(C=C3)O
CCMSLIB00000218121	BGC0001310	C1C(OC2=CC(=CC(=C2C1=O)O)O)C3=CC=C(C=C3)O
CCMSLIB00000218123	BGC0001310	C1C(OC2=CC(=CC(=C2C1=O)O)O)C3=CC=C(C=C3)O
CCMSLIB00000218125	BGC0001310	C1C(OC2=CC(=CC(=C2C1=O)O)O)C3=CC=C(C=C3)O
CCMSLIB00000218127	BGC0001310	C1C(OC2=CC(=CC(=C2C1=O)O)O)C3=CC=C(C=C3)O
CCMSLIB00000219315	BGC0001809	C(/C(=C\C(=O)O)/C(=O)O)C(=O)O
CCMSLIB00000219316	BGC0001809	C(/C(=C\C(=O)O)/C(=O)O)C(=O)O
CCMSLIB00000219889	BGC0001057	C[C@H]1CCCC(=O)CCC/C=C/C2=CC(=CC(=C2C(=O)O1)O)O
CCMSLIB00000219891	BGC0001057	C[C@H]1CCCC(=O)CCC/C=C/C2=CC(=CC(=C2C(=O)O1)O)O
CCMSLIB00000219893	BGC0001057	C[C@H]1CCCC(=O)CCC/C=C/C2=CC(=CC(=C2C(=O)O1)O)O
CCMSLIB00000219894	BGC0001057	C[C@H]1CCCC(=O)CCC/C=C/C2=CC(=CC(=C2C(=O)O1)O)O
CCMSLIB00000219896	BGC0001057	C[C@H]1CCCC(=O)CCC/C=C/C2=CC(=CC(=C2C(=O)O1)O)O
CCMSLIB00000219898	BGC0001057	C[C@H]1CCCC(=O)CCC/C=C/C2=CC(=CC(=C2C(=O)O1)O)O
CCMSLIB00000220049	BGC0001735	C1[C@@H]([C@H](O[C@H]1N2C=NC3=C2NC=NC[C@H]3O)CO)O
CCMSLIB00000220049	BGC0001735	C1=NC2=C(C(=N1)N)N=CN2[C@H]3[C@H]([C@@H]([C@H](O3)CO)O)O
CCMSLIB00000220051	BGC0001735	C1[C@@H]([C@H](O[C@H]1N2C=NC3=C2NC=NC[C@H]3O)CO)O
CCMSLIB00000220051	BGC0001735	C1=NC2=C(C(=N1)N)N=CN2[C@H]3[C@H]([C@@H]([C@H](O3)CO)O)O
CCMSLIB00000220054	BGC0001735	C1[C@@H]([C@H](O[C@H]1N2C=NC3=C2NC=NC[C@H]3O)CO)O
CCMSLIB00000220054	BGC0001735	C1=NC2=C(C(=N1)N)N=CN2[C@H]3[C@H]([C@@H]([C@H](O3)CO)O)O
CCMSLIB00000220055	BGC0001735	C1[C@@H]([C@H](O[C@H]1N2C=NC3=C2NC=NC[C@H]3O)CO)O
CCMSLIB00000220055	BGC0001735	C1=NC2=C(C(=N1)N)N=CN2[C@H]3[C@H]([C@@H]([C@H](O3)CO)O)O
CCMSLIB00000220057	BGC0001735	C1[C@@H]([C@H](O[C@H]1N2C=NC3=C2NC=NC[C@H]3O)CO)O
CCMSLIB00000220057	BGC0001735	C1=NC2=C(C(=N1)N)N=CN2[C@H]3[C@H]([C@@H]([C@H](O3)CO)O)O
CCMSLIB00000220181	BGC0000895	C(C[C@@H](C(=O)O)N)CNC(=O)N
CCMSLIB00000220185	BGC0000895	C(C[C@@H](C(=O)O)N)CNC(=O)N
CCMSLIB00000220187	BGC0000895	C(C[C@@H](C(=O)O)N)CNC(=O)N
CCMSLIB00000220192	BGC0000895	C(C[C@@H](C(=O)O)N)CNC(=O)N
CCMSLIB00000220194	BGC0000895	C(C[C@@H](C(=O)O)N)CNC(=O)N
CCMSLIB00000220195	BGC0000895	C(C[C@@H](C(=O)O)N)CNC(=O)N
CCMSLIB00000220745	BGC0001735	C1[C@@H]([C@H](O[C@H]1N2C=NC3=C2NC=NC[C@H]3O)CO)O
CCMSLIB00000220745	BGC0001735	C1=NC2=C(C(=N1)N)N=CN2[C@H]3[C@H]([C@@H]([C@H](O3)CO)O)O
CCMSLIB00000220746	BGC0001735	C1[C@@H]([C@H](O[C@H]1N2C=NC3=C2NC=NC[C@H]3O)CO)O
CCMSLIB00000220746	BGC0001735	C1=NC2=C(C(=N1)N)N=CN2[C@H]3[C@H]([C@@H]([C@H](O3)CO)O)O
CCMSLIB00000221638	BGC0001057	C[C@H]1CCCC(=O)CCC/C=C/C2=CC(=CC(=C2C(=O)O1)O)O
CCMSLIB00000221656	BGC0001735	C1[C@@H]([C@H](O[C@H]1N2C=NC3=C2NC=NC[C@H]3O)CO)O
CCMSLIB00000221656	BGC0001735	C1=NC2=C(C(=N1)N)N=CN2[C@H]3[C@H]([C@@H]([C@H](O3)CO)O)O
CCMSLIB00000221670	BGC0000895	C(C[C@@H](C(=O)O)N)CNC(=O)N
CCMSLIB00000221757	BGC0001735	C1[C@@H]([C@H](O[C@H]1N2C=NC3=C2NC=NC[C@H]3O)CO)O
CCMSLIB00000221757	BGC0001735	C1=NC2=C(C(=N1)N)N=CN2[C@H]3[C@H]([C@@H]([C@H](O3)CO)O)O
CCMSLIB00000221875	BGC0001269	C[C@@]12[C@H](C=C[C@@]3([C@@H]1[C@@H]([C@]45[C@H]3CC[C@](C4)(C(=C)C5)O)C(=O)O)OC2=O)O
CCMSLIB00000221875	BGC0001269	C[C@@]12[C@H](CC[C@@]3([C@@H]1[C@@H]([C@]45[C@H]3CC[C@](C4)(C(=C)C5)O)C(=O)O)OC2=O)O
CCMSLIB00000221875	BGC0001269	[H][C@@]12CC[C@@H]3C[C@]1(CC3=C)[C@@H](C(O)=O)[C@]1([H])[C@]3(C)[C@@H](O)C=C[C@@]21OC3=O
CCMSLIB00000221875	BGC0001269	[H][C@@]12CC[C@@H]3C[C@]1(CC3=C)[C@@H](C(O)=O)[C@]1([H])C3(C)[C@@H](O)CC[C@@]21OC3=O
CCMSLIB00000221875	BGC0001269	CC12CCC[C@@]3([C@@H]1[C@@H]([C@]45[C@H]3CC[C@H](C4)C(=C)C5)C(=O)O)OC2=O
CCMSLIB00000222246	BGC0001809	C(/C(=C\C(=O)O)/C(=O)O)C(=O)O
CCMSLIB00000222322	BGC0001286	C=C(CC(=O)O)C(=O)O
CCMSLIB00000222553	BGC0001809	C(/C(=C\C(=O)O)/C(=O)O)C(=O)O
CCMSLIB00000222633	BGC0001057	C[C@H]1CCCC(=O)CCC/C=C/C2=CC(=CC(=C2C(=O)O1)O)O
CCMSLIB00000222678	BGC0000895	C(C[C@@H](C(=O)O)N)CNC(=O)N
CCMSLIB00003139359	BGC0000895	C(C[C@@H](C(=O)O)N)CNC(=O)N
CCMSLIB00000078118	BGC0000336	CCCCCCCCCC(=O)N[C@@H](CC1=CNC2=CC=CC=C21)C(=O)N[C@H](CC(=O)N)C(=O)N[C@@H](CC(=O)O)C(=O)N[C@H]3[C@H](OC(=O)[C@@H](NC(=O)[C@@H](NC(=O)[C@H](NC(=O)CNC(=O)[C@@H](NC(=O)[C@H](NC(=O)[C@@H](NC(=O)[C@@H](NC(=O)CNC3=O)CCCN)CC(=O)O)C)CC(=O)O)CO)[C@H](C)CC(=O)O)CC(=O)C4=CC=CC=C4N)C
CCMSLIB00000078176	BGC0000334	CC[C@H]1C(=O)N(CC(=O)N([C@H](C(=O)N[C@H](C(=O)N([C@H](C(=O)N[C@H](C(=O)N[C@@H](C(=O)N([C@H](C(=O)N([C@H](C(=O)N([C@H](C(=O)N([C@H](C(=O)N1)[C@@H]([C@H](C)C/C=C/C)O)C)C(C)C)C)CC(C)C)C)CC(C)C)C)C)C)CC(C)C)C)C(C)C)CC(C)C)C)C
CCMSLIB00000078177	BGC0000334	CC[C@H]1C(=O)N(CC(=O)N([C@H](C(=O)N[C@H](C(=O)N([C@H](C(=O)N[C@H](C(=O)N[C@@H](C(=O)N([C@H](C(=O)N([C@H](C(=O)N([C@H](C(=O)N([C@H](C(=O)N1)[C@@H]([C@H](C)C/C=C/C)O)C)C(C)C)C)CC(C)C)C)CC(C)C)C)C)C)CC(C)C)C)C(C)C)CC(C)C)C)C
CCMSLIB00000078412	BGC0000088	[H][C@]12[C@H](C[C@@H](C)C=C1C=C[C@H](C)[C@@H]2CC[C@@H]1C[C@@H](O)CC(=O)O1)OC(=O)[C@H](C)CC
