# Supplementary material for: Ranking microbial metabolomic and genomic links in the NPLinker framework using complementary scoring functions
Source: PLoS Comput Biol. 2021 May 4;17(5):e1008920. doi: 10.1371/journal.pcbi.1008920 (PMC8130963; doi:10.1371/journal.pcbi.1008920)
Supplement: S2 Data — (ZIP) [file pcbi.1008920.s007.zip]

Archive with 1 entries (1 files):
- s14_links_crusemann_99.csv
