# Supplementary material for: Ranking microbial metabolomic and genomic links in the NPLinker framework using complementary scoring functions
Source: PLoS Comput Biol. 2021 May 4;17(5):e1008920. doi: 10.1371/journal.pcbi.1008920 (PMC8130963; doi:10.1371/journal.pcbi.1008920)
Supplement: S2 Data — (ZIP) [file pcbi.1008920.s007.zip › s14_links_crusemann_99.csv]

CNY703.scaffold00002.region001	62	1865	28	C[C@H]1[C@@]([C@H]([C@@H](O1)O[C@@H]2[C@H]([C@@H]([C@H]([C@@H]([C@H]2O)O)N=C(N)N)O)N=C(N)N)O[C@H]3[C@H]([C@@H]([C@H]([C@@H](O3)CO)O)O)NC)(C=O)O	0.07024174643166861	0.0	90	0	BGC0000717:5091;BGC0000431:2975;BGC0001752:1666;BGC0000927:628
CNY673.scaffold00005.region001	62	1865	28	C[C@H]1[C@@]([C@H]([C@@H](O1)O[C@@H]2[C@H]([C@@H]([C@H]([C@@H]([C@H]2O)O)N=C(N)N)O)N=C(N)N)O[C@H]3[C@H]([C@@H]([C@H]([C@@H](O3)CO)O)O)NC)(C=O)O	0.07024174643166861	0.0	90	0	BGC0000717:5091;BGC0000431:3000;BGC0001752:1690;BGC0000927:628
CNH732.scaffold00003.region002	62	1865	28	C[C@H]1[C@@]([C@H]([C@@H](O1)O[C@@H]2[C@H]([C@@H]([C@H]([C@@H]([C@H]2O)O)N=C(N)N)O)N=C(N)N)O[C@H]3[C@H]([C@@H]([C@H]([C@@H](O3)CO)O)O)NC)(C=O)O	0.07024174643166861	0.0	90	0	BGC0000717:5047;BGC0000431:3012;BGC0001752:1689;BGC0000927:627
CNY666.scaffold00001.region001	62	1865	28	C[C@H]1[C@@]([C@H]([C@@H](O1)O[C@@H]2[C@H]([C@@H]([C@H]([C@@H]([C@H]2O)O)N=C(N)N)O)N=C(N)N)O[C@H]3[C@H]([C@@H]([C@H]([C@@H](O3)CO)O)O)NC)(C=O)O	0.07024174643166861	0.0	90	0	BGC0000717:5042;BGC0000431:2995;BGC0001752:1682;BGC0000927:627;BGC0001590:660;BGC0001674:502;BGC0000315:487
CNY498.scaffold00003.region002	62	1865	28	C[C@H]1[C@@]([C@H]([C@@H](O1)O[C@@H]2[C@H]([C@@H]([C@H]([C@@H]([C@H]2O)O)N=C(N)N)O)N=C(N)N)O[C@H]3[C@H]([C@@H]([C@H]([C@@H](O3)CO)O)O)NC)(C=O)O	0.07024174643166861	0.0	90	0	BGC0000717:5053;BGC0000431:3014;BGC0001752:1687;BGC0000927:628
CNR510.scaffold00002.region002	62	1865	28	C[C@H]1[C@@]([C@H]([C@@H](O1)O[C@@H]2[C@H]([C@@H]([C@H]([C@@H]([C@H]2O)O)N=C(N)N)O)N=C(N)N)O[C@H]3[C@H]([C@@H]([C@H]([C@@H](O3)CO)O)O)NC)(C=O)O	0.07024174643166861	0.0	90	0	BGC0000717:5052;BGC0000431:3015;BGC0001752:1688;BGC0000927:628
CNT403.scaffold00001.region001	62	1865	28	C[C@H]1[C@@]([C@H]([C@@H](O1)O[C@@H]2[C@H]([C@@H]([C@H]([C@@H]([C@H]2O)O)N=C(N)N)O)N=C(N)N)O[C@H]3[C@H]([C@@H]([C@H]([C@@H](O3)CO)O)O)NC)(C=O)O	0.07024174643166861	0.0	90	0	BGC0000717:5108;BGC0000431:2996;BGC0001752:1673;BGC0000927:630
GCA_000514855.AZWS01000008.1.region001	62	1865	28	C[C@H]1[C@@]([C@H]([C@@H](O1)O[C@@H]2[C@H]([C@@H]([C@H]([C@@H]([C@H]2O)O)N=C(N)N)O)N=C(N)N)O[C@H]3[C@H]([C@@H]([C@H]([C@@H](O3)CO)O)O)NC)(C=O)O	0.07024174643166861	0.0	90	0	BGC0000717:5049;BGC0000431:3008;BGC0001752:1687;BGC0000927:623;BGC0001590:640;BGC0001674:479
GCA_000514815.KI911471.1.region001	62	1865	28	C[C@H]1[C@@]([C@H]([C@@H](O1)O[C@@H]2[C@H]([C@@H]([C@H]([C@@H]([C@H]2O)O)N=C(N)N)O)N=C(N)N)O[C@H]3[C@H]([C@@H]([C@H]([C@@H](O3)CO)O)O)NC)(C=O)O	0.07024174643166861	0.0	90	0	BGC0000717:5135;BGC0000431:3009;BGC0001752:1685;BGC0000927:629
GCA_000514835.AZWR01000019.1.region001	62	1865	28	C[C@H]1[C@@]([C@H]([C@@H](O1)O[C@@H]2[C@H]([C@@H]([C@H]([C@@H]([C@H]2O)O)N=C(N)N)O)N=C(N)N)O[C@H]3[C@H]([C@@H]([C@H]([C@@H](O3)CO)O)O)NC)(C=O)O	0.07024174643166861	0.0	90	0	BGC0000717:5092;BGC0000431:2976;BGC0001752:1654;BGC0000927:631
GCA_000378845.KB905359.1.region009	62	1865	28	C[C@H]1[C@@]([C@H]([C@@H](O1)O[C@@H]2[C@H]([C@@H]([C@H]([C@@H]([C@H]2O)O)N=C(N)N)O)N=C(N)N)O[C@H]3[C@H]([C@@H]([C@H]([C@@H](O3)CO)O)O)NC)(C=O)O	0.07024174643166861	0.0	90	0	BGC0000717:5055;BGC0000431:3010;BGC0001752:1686;BGC0000927:628
GCA_000514415.AZVW01000008.1.region001	62	1865	28	C[C@H]1[C@@]([C@H]([C@@H](O1)O[C@@H]2[C@H]([C@@H]([C@H]([C@@H]([C@H]2O)O)N=C(N)N)O)N=C(N)N)O[C@H]3[C@H]([C@@H]([C@H]([C@@H](O3)CO)O)O)NC)(C=O)O	0.07024174643166861	0.0	90	0	BGC0000717:5124;BGC0000431:3009;BGC0001752:1687;BGC0000927:627
GCA_000514475.AZVZ01000005.1.region001	62	1865	28	C[C@H]1[C@@]([C@H]([C@@H](O1)O[C@@H]2[C@H]([C@@H]([C@H]([C@@H]([C@H]2O)O)N=C(N)N)O)N=C(N)N)O[C@H]3[C@H]([C@@H]([C@H]([C@@H](O3)CO)O)O)NC)(C=O)O	0.07024174643166861	0.0	90	0	BGC0000717:5057;BGC0000431:3016;BGC0001752:1689;BGC0000927:628
GCA_000514795.AZWP01000002.1.region002	62	1865	28	C[C@H]1[C@@]([C@H]([C@@H](O1)O[C@@H]2[C@H]([C@@H]([C@H]([C@@H]([C@H]2O)O)N=C(N)N)O)N=C(N)N)O[C@H]3[C@H]([C@@H]([C@H]([C@@H](O3)CO)O)O)NC)(C=O)O	0.07024174643166861	0.0	90	0	BGC0000717:5037;BGC0000431:2997;BGC0001752:1666;BGC0000927:631
GCA_000514775.AZWO01000011.1.region001	62	1865	28	C[C@H]1[C@@]([C@H]([C@@H](O1)O[C@@H]2[C@H]([C@@H]([C@H]([C@@H]([C@H]2O)O)N=C(N)N)O)N=C(N)N)O[C@H]3[C@H]([C@@H]([C@H]([C@@H](O3)CO)O)O)NC)(C=O)O	0.07024174643166861	0.0	90	0	BGC0000717:5056;BGC0000431:3015;BGC0001752:1688;BGC0000927:628;BGC0001590:639;BGC0001674:475
GCA_000514755.AZWN01000003.1.region001	62	1865	28	C[C@H]1[C@@]([C@H]([C@@H](O1)O[C@@H]2[C@H]([C@@H]([C@H]([C@@H]([C@H]2O)O)N=C(N)N)O)N=C(N)N)O[C@H]3[C@H]([C@@H]([C@H]([C@@H](O3)CO)O)O)NC)(C=O)O	0.07024174643166861	0.0	90	0	BGC0000717:5049;BGC0000431:3007;BGC0001752:1685;BGC0000927:627
GCA_000514735.AZWM01000005.1.region001	62	1865	28	C[C@H]1[C@@]([C@H]([C@@H](O1)O[C@@H]2[C@H]([C@@H]([C@H]([C@@H]([C@H]2O)O)N=C(N)N)O)N=C(N)N)O[C@H]3[C@H]([C@@H]([C@H]([C@@H](O3)CO)O)O)NC)(C=O)O	0.07024174643166861	0.0	90	0	BGC0000717:5133;BGC0000431:3011;BGC0001752:1689;BGC0000927:624
GCA_000514535.AZWC01000006.1.region001	62	1865	28	C[C@H]1[C@@]([C@H]([C@@H](O1)O[C@@H]2[C@H]([C@@H]([C@H]([C@@H]([C@H]2O)O)N=C(N)N)O)N=C(N)N)O[C@H]3[C@H]([C@@H]([C@H]([C@@H](O3)CO)O)O)NC)(C=O)O	0.07024174643166861	0.0	90	0	BGC0000717:5121;BGC0000431:3008;BGC0001752:1687;BGC0000927:628
GCA_000514495.AZWA01000004.1.region002	62	1865	28	C[C@H]1[C@@]([C@H]([C@@H](O1)O[C@@H]2[C@H]([C@@H]([C@H]([C@@H]([C@H]2O)O)N=C(N)N)O)N=C(N)N)O[C@H]3[C@H]([C@@H]([C@H]([C@@H](O3)CO)O)O)NC)(C=O)O	0.07024174643166861	0.0	90	0	BGC0000717:5040;BGC0000431:3002;BGC0001752:1677;BGC0000927:625
GCA_000374785.KB895296.1.region001	62	1865	28	C[C@H]1[C@@]([C@H]([C@@H](O1)O[C@@H]2[C@H]([C@@H]([C@H]([C@@H]([C@H]2O)O)N=C(N)N)O)N=C(N)N)O[C@H]3[C@H]([C@@H]([C@H]([C@@H](O3)CO)O)O)NC)(C=O)O	0.07024174643166861	0.0	90	0	BGC0000717:4990;BGC0000431:2978;BGC0001752:1654;BGC0000927:630
GCA_000375285.KB896843.1.region001	62	1865	28	C[C@H]1[C@@]([C@H]([C@@H](O1)O[C@@H]2[C@H]([C@@H]([C@H]([C@@H]([C@H]2O)O)N=C(N)N)O)N=C(N)N)O[C@H]3[C@H]([C@@H]([C@H]([C@@H](O3)CO)O)O)NC)(C=O)O	0.07024174643166861	0.0	90	0	BGC0000717:5133;BGC0000431:3011;BGC0001752:1689;BGC0000927:624
CNR909.scaffold00006.region001	62	1865	28	C[C@H]1[C@@]([C@H]([C@@H](O1)O[C@@H]2[C@H]([C@@H]([C@H]([C@@H]([C@H]2O)O)N=C(N)N)O)N=C(N)N)O[C@H]3[C@H]([C@@H]([C@H]([C@@H](O3)CO)O)O)NC)(C=O)O	0.07024174643166861	0.0	90	0	BGC0000717:5131;BGC0000431:3014;BGC0001752:1687;BGC0000927:628
GCA_000424925.AUKU01000001.1.region002	62	1865	28	C[C@H]1[C@@]([C@H]([C@@H](O1)O[C@@H]2[C@H]([C@@H]([C@H]([C@@H]([C@H]2O)O)N=C(N)N)O)N=C(N)N)O[C@H]3[C@H]([C@@H]([C@H]([C@@H](O3)CO)O)O)NC)(C=O)O	0.07024174643166861	0.0	90	0	BGC0000717:5052;BGC0000431:3009;BGC0001752:1687;BGC0000927:627
GCA_000377045.KB897453.1.region001	62	1865	28	C[C@H]1[C@@]([C@H]([C@@H](O1)O[C@@H]2[C@H]([C@@H]([C@H]([C@@H]([C@H]2O)O)N=C(N)N)O)N=C(N)N)O[C@H]3[C@H]([C@@H]([C@H]([C@@H](O3)CO)O)O)NC)(C=O)O	0.07024174643166861	0.0	90	0	BGC0000717:5132;BGC0000431:3013;BGC0001752:1689;BGC0000927:621
GCA_000377025.KB897008.1.region002	62	1865	28	C[C@H]1[C@@]([C@H]([C@@H](O1)O[C@@H]2[C@H]([C@@H]([C@H]([C@@H]([C@H]2O)O)N=C(N)N)O)N=C(N)N)O[C@H]3[C@H]([C@@H]([C@H]([C@@H](O3)CO)O)O)NC)(C=O)O	0.07024174643166861	0.0	90	0	BGC0000717:5055;BGC0000431:3013;BGC0001752:1689;BGC0000927:625
GCA_000374705.KB894903.1.region001	62	1865	28	C[C@H]1[C@@]([C@H]([C@@H](O1)O[C@@H]2[C@H]([C@@H]([C@H]([C@@H]([C@H]2O)O)N=C(N)N)O)N=C(N)N)O[C@H]3[C@H]([C@@H]([C@H]([C@@H](O3)CO)O)O)NC)(C=O)O	0.07024174643166861	0.0	90	0	BGC0000717:5119;BGC0000431:3000;BGC0001752:1680;BGC0000927:629
GCA_000374765.KB895214.1.region001	62	1865	28	C[C@H]1[C@@]([C@H]([C@@H](O1)O[C@@H]2[C@H]([C@@H]([C@H]([C@@H]([C@H]2O)O)N=C(N)N)O)N=C(N)N)O[C@H]3[C@H]([C@@H]([C@H]([C@@H](O3)CO)O)O)NC)(C=O)O	0.07024174643166861	0.0	90	0	BGC0000717:5079;BGC0000431:2987;BGC0001752:1663;BGC0000927:631
GCA_000374745.KB895094.1.region001	62	1865	28	C[C@H]1[C@@]([C@H]([C@@H](O1)O[C@@H]2[C@H]([C@@H]([C@H]([C@@H]([C@H]2O)O)N=C(N)N)O)N=C(N)N)O[C@H]3[C@H]([C@@H]([C@H]([C@@H](O3)CO)O)O)NC)(C=O)O	0.07024174643166861	0.0	90	0	BGC0000717:5131;BGC0000431:3013;BGC0001752:1688;BGC0000927:631
CNY703.scaffold00002.region001	62	3803	-1	C[C@H]1[C@@]([C@H]([C@@H](O1)O[C@@H]2[C@H]([C@@H]([C@H]([C@@H]([C@H]2O)O)N=C(N)N)O)N=C(N)N)O[C@H]3[C@H]([C@@H]([C@H]([C@@H](O3)CO)O)O)NC)(C=O)O	0.09454783271707815	0.0	90	0	BGC0000717:5091;BGC0000431:2975;BGC0001752:1666;BGC0000927:628
CNY673.scaffold00005.region001	62	3803	-1	C[C@H]1[C@@]([C@H]([C@@H](O1)O[C@@H]2[C@H]([C@@H]([C@H]([C@@H]([C@H]2O)O)N=C(N)N)O)N=C(N)N)O[C@H]3[C@H]([C@@H]([C@H]([C@@H](O3)CO)O)O)NC)(C=O)O	0.09454783271707815	0.0	90	0	BGC0000717:5091;BGC0000431:3000;BGC0001752:1690;BGC0000927:628
CNH732.scaffold00003.region002	62	3803	-1	C[C@H]1[C@@]([C@H]([C@@H](O1)O[C@@H]2[C@H]([C@@H]([C@H]([C@@H]([C@H]2O)O)N=C(N)N)O)N=C(N)N)O[C@H]3[C@H]([C@@H]([C@H]([C@@H](O3)CO)O)O)NC)(C=O)O	0.09454783271707815	0.0	90	0	BGC0000717:5047;BGC0000431:3012;BGC0001752:1689;BGC0000927:627
CNY666.scaffold00001.region001	62	3803	-1	C[C@H]1[C@@]([C@H]([C@@H](O1)O[C@@H]2[C@H]([C@@H]([C@H]([C@@H]([C@H]2O)O)N=C(N)N)O)N=C(N)N)O[C@H]3[C@H]([C@@H]([C@H]([C@@H](O3)CO)O)O)NC)(C=O)O	0.09454783271707815	0.0	90	0	BGC0000717:5042;BGC0000431:2995;BGC0001752:1682;BGC0000927:627;BGC0001590:660;BGC0001674:502;BGC0000315:487
CNY498.scaffold00003.region002	62	3803	-1	C[C@H]1[C@@]([C@H]([C@@H](O1)O[C@@H]2[C@H]([C@@H]([C@H]([C@@H]([C@H]2O)O)N=C(N)N)O)N=C(N)N)O[C@H]3[C@H]([C@@H]([C@H]([C@@H](O3)CO)O)O)NC)(C=O)O	0.09454783271707815	0.0	90	0	BGC0000717:5053;BGC0000431:3014;BGC0001752:1687;BGC0000927:628
CNR510.scaffold00002.region002	62	3803	-1	C[C@H]1[C@@]([C@H]([C@@H](O1)O[C@@H]2[C@H]([C@@H]([C@H]([C@@H]([C@H]2O)O)N=C(N)N)O)N=C(N)N)O[C@H]3[C@H]([C@@H]([C@H]([C@@H](O3)CO)O)O)NC)(C=O)O	0.09454783271707815	0.0	90	0	BGC0000717:5052;BGC0000431:3015;BGC0001752:1688;BGC0000927:628
CNT403.scaffold00001.region001	62	3803	-1	C[C@H]1[C@@]([C@H]([C@@H](O1)O[C@@H]2[C@H]([C@@H]([C@H]([C@@H]([C@H]2O)O)N=C(N)N)O)N=C(N)N)O[C@H]3[C@H]([C@@H]([C@H]([C@@H](O3)CO)O)O)NC)(C=O)O	0.09454783271707815	0.0	90	0	BGC0000717:5108;BGC0000431:2996;BGC0001752:1673;BGC0000927:630
GCA_000514855.AZWS01000008.1.region001	62	3803	-1	C[C@H]1[C@@]([C@H]([C@@H](O1)O[C@@H]2[C@H]([C@@H]([C@H]([C@@H]([C@H]2O)O)N=C(N)N)O)N=C(N)N)O[C@H]3[C@H]([C@@H]([C@H]([C@@H](O3)CO)O)O)NC)(C=O)O	0.09454783271707815	0.0	90	0	BGC0000717:5049;BGC0000431:3008;BGC0001752:1687;BGC0000927:623;BGC0001590:640;BGC0001674:479
GCA_000514815.KI911471.1.region001	62	3803	-1	C[C@H]1[C@@]([C@H]([C@@H](O1)O[C@@H]2[C@H]([C@@H]([C@H]([C@@H]([C@H]2O)O)N=C(N)N)O)N=C(N)N)O[C@H]3[C@H]([C@@H]([C@H]([C@@H](O3)CO)O)O)NC)(C=O)O	0.09454783271707815	0.0	90	0	BGC0000717:5135;BGC0000431:3009;BGC0001752:1685;BGC0000927:629
GCA_000514835.AZWR01000019.1.region001	62	3803	-1	C[C@H]1[C@@]([C@H]([C@@H](O1)O[C@@H]2[C@H]([C@@H]([C@H]([C@@H]([C@H]2O)O)N=C(N)N)O)N=C(N)N)O[C@H]3[C@H]([C@@H]([C@H]([C@@H](O3)CO)O)O)NC)(C=O)O	0.09454783271707815	0.0	90	0	BGC0000717:5092;BGC0000431:2976;BGC0001752:1654;BGC0000927:631
GCA_000378845.KB905359.1.region009	62	3803	-1	C[C@H]1[C@@]([C@H]([C@@H](O1)O[C@@H]2[C@H]([C@@H]([C@H]([C@@H]([C@H]2O)O)N=C(N)N)O)N=C(N)N)O[C@H]3[C@H]([C@@H]([C@H]([C@@H](O3)CO)O)O)NC)(C=O)O	0.09454783271707815	0.0	90	0	BGC0000717:5055;BGC0000431:3010;BGC0001752:1686;BGC0000927:628
GCA_000514415.AZVW01000008.1.region001	62	3803	-1	C[C@H]1[C@@]([C@H]([C@@H](O1)O[C@@H]2[C@H]([C@@H]([C@H]([C@@H]([C@H]2O)O)N=C(N)N)O)N=C(N)N)O[C@H]3[C@H]([C@@H]([C@H]([C@@H](O3)CO)O)O)NC)(C=O)O	0.09454783271707815	0.0	90	0	BGC0000717:5124;BGC0000431:3009;BGC0001752:1687;BGC0000927:627
GCA_000514475.AZVZ01000005.1.region001	62	3803	-1	C[C@H]1[C@@]([C@H]([C@@H](O1)O[C@@H]2[C@H]([C@@H]([C@H]([C@@H]([C@H]2O)O)N=C(N)N)O)N=C(N)N)O[C@H]3[C@H]([C@@H]([C@H]([C@@H](O3)CO)O)O)NC)(C=O)O	0.09454783271707815	0.0	90	0	BGC0000717:5057;BGC0000431:3016;BGC0001752:1689;BGC0000927:628
GCA_000514795.AZWP01000002.1.region002	62	3803	-1	C[C@H]1[C@@]([C@H]([C@@H](O1)O[C@@H]2[C@H]([C@@H]([C@H]([C@@H]([C@H]2O)O)N=C(N)N)O)N=C(N)N)O[C@H]3[C@H]([C@@H]([C@H]([C@@H](O3)CO)O)O)NC)(C=O)O	0.09454783271707815	0.0	90	0	BGC0000717:5037;BGC0000431:2997;BGC0001752:1666;BGC0000927:631
GCA_000514775.AZWO01000011.1.region001	62	3803	-1	C[C@H]1[C@@]([C@H]([C@@H](O1)O[C@@H]2[C@H]([C@@H]([C@H]([C@@H]([C@H]2O)O)N=C(N)N)O)N=C(N)N)O[C@H]3[C@H]([C@@H]([C@H]([C@@H](O3)CO)O)O)NC)(C=O)O	0.09454783271707815	0.0	90	0	BGC0000717:5056;BGC0000431:3015;BGC0001752:1688;BGC0000927:628;BGC0001590:639;BGC0001674:475
GCA_000514755.AZWN01000003.1.region001	62	3803	-1	C[C@H]1[C@@]([C@H]([C@@H](O1)O[C@@H]2[C@H]([C@@H]([C@H]([C@@H]([C@H]2O)O)N=C(N)N)O)N=C(N)N)O[C@H]3[C@H]([C@@H]([C@H]([C@@H](O3)CO)O)O)NC)(C=O)O	0.09454783271707815	0.0	90	0	BGC0000717:5049;BGC0000431:3007;BGC0001752:1685;BGC0000927:627
GCA_000514735.AZWM01000005.1.region001	62	3803	-1	C[C@H]1[C@@]([C@H]([C@@H](O1)O[C@@H]2[C@H]([C@@H]([C@H]([C@@H]([C@H]2O)O)N=C(N)N)O)N=C(N)N)O[C@H]3[C@H]([C@@H]([C@H]([C@@H](O3)CO)O)O)NC)(C=O)O	0.09454783271707815	0.0	90	0	BGC0000717:5133;BGC0000431:3011;BGC0001752:1689;BGC0000927:624
GCA_000514535.AZWC01000006.1.region001	62	3803	-1	C[C@H]1[C@@]([C@H]([C@@H](O1)O[C@@H]2[C@H]([C@@H]([C@H]([C@@H]([C@H]2O)O)N=C(N)N)O)N=C(N)N)O[C@H]3[C@H]([C@@H]([C@H]([C@@H](O3)CO)O)O)NC)(C=O)O	0.09454783271707815	0.0	90	0	BGC0000717:5121;BGC0000431:3008;BGC0001752:1687;BGC0000927:628
GCA_000514495.AZWA01000004.1.region002	62	3803	-1	C[C@H]1[C@@]([C@H]([C@@H](O1)O[C@@H]2[C@H]([C@@H]([C@H]([C@@H]([C@H]2O)O)N=C(N)N)O)N=C(N)N)O[C@H]3[C@H]([C@@H]([C@H]([C@@H](O3)CO)O)O)NC)(C=O)O	0.09454783271707815	0.0	90	0	BGC0000717:5040;BGC0000431:3002;BGC0001752:1677;BGC0000927:625
GCA_000374785.KB895296.1.region001	62	3803	-1	C[C@H]1[C@@]([C@H]([C@@H](O1)O[C@@H]2[C@H]([C@@H]([C@H]([C@@H]([C@H]2O)O)N=C(N)N)O)N=C(N)N)O[C@H]3[C@H]([C@@H]([C@H]([C@@H](O3)CO)O)O)NC)(C=O)O	0.09454783271707815	0.0	90	0	BGC0000717:4990;BGC0000431:2978;BGC0001752:1654;BGC0000927:630
GCA_000375285.KB896843.1.region001	62	3803	-1	C[C@H]1[C@@]([C@H]([C@@H](O1)O[C@@H]2[C@H]([C@@H]([C@H]([C@@H]([C@H]2O)O)N=C(N)N)O)N=C(N)N)O[C@H]3[C@H]([C@@H]([C@H]([C@@H](O3)CO)O)O)NC)(C=O)O	0.09454783271707815	0.0	90	0	BGC0000717:5133;BGC0000431:3011;BGC0001752:1689;BGC0000927:624
CNR909.scaffold00006.region001	62	3803	-1	C[C@H]1[C@@]([C@H]([C@@H](O1)O[C@@H]2[C@H]([C@@H]([C@H]([C@@H]([C@H]2O)O)N=C(N)N)O)N=C(N)N)O[C@H]3[C@H]([C@@H]([C@H]([C@@H](O3)CO)O)O)NC)(C=O)O	0.09454783271707815	0.0	90	0	BGC0000717:5131;BGC0000431:3014;BGC0001752:1687;BGC0000927:628
GCA_000424925.AUKU01000001.1.region002	62	3803	-1	C[C@H]1[C@@]([C@H]([C@@H](O1)O[C@@H]2[C@H]([C@@H]([C@H]([C@@H]([C@H]2O)O)N=C(N)N)O)N=C(N)N)O[C@H]3[C@H]([C@@H]([C@H]([C@@H](O3)CO)O)O)NC)(C=O)O	0.09454783271707815	0.0	90	0	BGC0000717:5052;BGC0000431:3009;BGC0001752:1687;BGC0000927:627
GCA_000377045.KB897453.1.region001	62	3803	-1	C[C@H]1[C@@]([C@H]([C@@H](O1)O[C@@H]2[C@H]([C@@H]([C@H]([C@@H]([C@H]2O)O)N=C(N)N)O)N=C(N)N)O[C@H]3[C@H]([C@@H]([C@H]([C@@H](O3)CO)O)O)NC)(C=O)O	0.09454783271707815	0.0	90	0	BGC0000717:5132;BGC0000431:3013;BGC0001752:1689;BGC0000927:621
GCA_000377025.KB897008.1.region002	62	3803	-1	C[C@H]1[C@@]([C@H]([C@@H](O1)O[C@@H]2[C@H]([C@@H]([C@H]([C@@H]([C@H]2O)O)N=C(N)N)O)N=C(N)N)O[C@H]3[C@H]([C@@H]([C@H]([C@@H](O3)CO)O)O)NC)(C=O)O	0.09454783271707815	0.0	90	0	BGC0000717:5055;BGC0000431:3013;BGC0001752:1689;BGC0000927:625
GCA_000374705.KB894903.1.region001	62	3803	-1	C[C@H]1[C@@]([C@H]([C@@H](O1)O[C@@H]2[C@H]([C@@H]([C@H]([C@@H]([C@H]2O)O)N=C(N)N)O)N=C(N)N)O[C@H]3[C@H]([C@@H]([C@H]([C@@H](O3)CO)O)O)NC)(C=O)O	0.09454783271707815	0.0	90	0	BGC0000717:5119;BGC0000431:3000;BGC0001752:1680;BGC0000927:629
GCA_000374765.KB895214.1.region001	62	3803	-1	C[C@H]1[C@@]([C@H]([C@@H](O1)O[C@@H]2[C@H]([C@@H]([C@H]([C@@H]([C@H]2O)O)N=C(N)N)O)N=C(N)N)O[C@H]3[C@H]([C@@H]([C@H]([C@@H](O3)CO)O)O)NC)(C=O)O	0.09454783271707815	0.0	90	0	BGC0000717:5079;BGC0000431:2987;BGC0001752:1663;BGC0000927:631
GCA_000374745.KB895094.1.region001	62	3803	-1	C[C@H]1[C@@]([C@H]([C@@H](O1)O[C@@H]2[C@H]([C@@H]([C@H]([C@@H]([C@H]2O)O)N=C(N)N)O)N=C(N)N)O[C@H]3[C@H]([C@@H]([C@H]([C@@H](O3)CO)O)O)NC)(C=O)O	0.09454783271707815	0.0	90	0	BGC0000717:5131;BGC0000431:3013;BGC0001752:1688;BGC0000927:631
CNY703.scaffold00002.region001	62	43883	57	C[C@H]1[C@@]([C@H]([C@@H](O1)O[C@@H]2[C@H]([C@@H]([C@H]([C@@H]([C@H]2O)O)N=C(N)N)O)N=C(N)N)O[C@H]3[C@H]([C@@H]([C@H]([C@@H](O3)CO)O)O)NC)(C=O)O	0.07281547021068539	0.0	90	0	BGC0000717:5091;BGC0000431:2975;BGC0001752:1666;BGC0000927:628
CNY673.scaffold00005.region001	62	43883	57	C[C@H]1[C@@]([C@H]([C@@H](O1)O[C@@H]2[C@H]([C@@H]([C@H]([C@@H]([C@H]2O)O)N=C(N)N)O)N=C(N)N)O[C@H]3[C@H]([C@@H]([C@H]([C@@H](O3)CO)O)O)NC)(C=O)O	0.07281547021068539	0.0	90	0	BGC0000717:5091;BGC0000431:3000;BGC0001752:1690;BGC0000927:628
CNH732.scaffold00003.region002	62	43883	57	C[C@H]1[C@@]([C@H]([C@@H](O1)O[C@@H]2[C@H]([C@@H]([C@H]([C@@H]([C@H]2O)O)N=C(N)N)O)N=C(N)N)O[C@H]3[C@H]([C@@H]([C@H]([C@@H](O3)CO)O)O)NC)(C=O)O	0.07281547021068539	0.0	90	0	BGC0000717:5047;BGC0000431:3012;BGC0001752:1689;BGC0000927:627
CNY666.scaffold00001.region001	62	43883	57	C[C@H]1[C@@]([C@H]([C@@H](O1)O[C@@H]2[C@H]([C@@H]([C@H]([C@@H]([C@H]2O)O)N=C(N)N)O)N=C(N)N)O[C@H]3[C@H]([C@@H]([C@H]([C@@H](O3)CO)O)O)NC)(C=O)O	0.07281547021068539	0.0	90	0	BGC0000717:5042;BGC0000431:2995;BGC0001752:1682;BGC0000927:627;BGC0001590:660;BGC0001674:502;BGC0000315:487
CNY498.scaffold00003.region002	62	43883	57	C[C@H]1[C@@]([C@H]([C@@H](O1)O[C@@H]2[C@H]([C@@H]([C@H]([C@@H]([C@H]2O)O)N=C(N)N)O)N=C(N)N)O[C@H]3[C@H]([C@@H]([C@H]([C@@H](O3)CO)O)O)NC)(C=O)O	0.07281547021068539	0.0	90	0	BGC0000717:5053;BGC0000431:3014;BGC0001752:1687;BGC0000927:628
CNR510.scaffold00002.region002	62	43883	57	C[C@H]1[C@@]([C@H]([C@@H](O1)O[C@@H]2[C@H]([C@@H]([C@H]([C@@H]([C@H]2O)O)N=C(N)N)O)N=C(N)N)O[C@H]3[C@H]([C@@H]([C@H]([C@@H](O3)CO)O)O)NC)(C=O)O	0.07281547021068539	0.0	90	0	BGC0000717:5052;BGC0000431:3015;BGC0001752:1688;BGC0000927:628
CNT403.scaffold00001.region001	62	43883	57	C[C@H]1[C@@]([C@H]([C@@H](O1)O[C@@H]2[C@H]([C@@H]([C@H]([C@@H]([C@H]2O)O)N=C(N)N)O)N=C(N)N)O[C@H]3[C@H]([C@@H]([C@H]([C@@H](O3)CO)O)O)NC)(C=O)O	0.07281547021068539	0.0	90	0	BGC0000717:5108;BGC0000431:2996;BGC0001752:1673;BGC0000927:630
GCA_000514855.AZWS01000008.1.region001	62	43883	57	C[C@H]1[C@@]([C@H]([C@@H](O1)O[C@@H]2[C@H]([C@@H]([C@H]([C@@H]([C@H]2O)O)N=C(N)N)O)N=C(N)N)O[C@H]3[C@H]([C@@H]([C@H]([C@@H](O3)CO)O)O)NC)(C=O)O	0.07281547021068539	0.0	90	0	BGC0000717:5049;BGC0000431:3008;BGC0001752:1687;BGC0000927:623;BGC0001590:640;BGC0001674:479
GCA_000514815.KI911471.1.region001	62	43883	57	C[C@H]1[C@@]([C@H]([C@@H](O1)O[C@@H]2[C@H]([C@@H]([C@H]([C@@H]([C@H]2O)O)N=C(N)N)O)N=C(N)N)O[C@H]3[C@H]([C@@H]([C@H]([C@@H](O3)CO)O)O)NC)(C=O)O	0.07281547021068539	0.0	90	0	BGC0000717:5135;BGC0000431:3009;BGC0001752:1685;BGC0000927:629
GCA_000514835.AZWR01000019.1.region001	62	43883	57	C[C@H]1[C@@]([C@H]([C@@H](O1)O[C@@H]2[C@H]([C@@H]([C@H]([C@@H]([C@H]2O)O)N=C(N)N)O)N=C(N)N)O[C@H]3[C@H]([C@@H]([C@H]([C@@H](O3)CO)O)O)NC)(C=O)O	0.07281547021068539	0.0	90	0	BGC0000717:5092;BGC0000431:2976;BGC0001752:1654;BGC0000927:631
GCA_000378845.KB905359.1.region009	62	43883	57	C[C@H]1[C@@]([C@H]([C@@H](O1)O[C@@H]2[C@H]([C@@H]([C@H]([C@@H]([C@H]2O)O)N=C(N)N)O)N=C(N)N)O[C@H]3[C@H]([C@@H]([C@H]([C@@H](O3)CO)O)O)NC)(C=O)O	0.07281547021068539	0.0	90	0	BGC0000717:5055;BGC0000431:3010;BGC0001752:1686;BGC0000927:628
GCA_000514415.AZVW01000008.1.region001	62	43883	57	C[C@H]1[C@@]([C@H]([C@@H](O1)O[C@@H]2[C@H]([C@@H]([C@H]([C@@H]([C@H]2O)O)N=C(N)N)O)N=C(N)N)O[C@H]3[C@H]([C@@H]([C@H]([C@@H](O3)CO)O)O)NC)(C=O)O	0.07281547021068539	0.0	90	0	BGC0000717:5124;BGC0000431:3009;BGC0001752:1687;BGC0000927:627
GCA_000514475.AZVZ01000005.1.region001	62	43883	57	C[C@H]1[C@@]([C@H]([C@@H](O1)O[C@@H]2[C@H]([C@@H]([C@H]([C@@H]([C@H]2O)O)N=C(N)N)O)N=C(N)N)O[C@H]3[C@H]([C@@H]([C@H]([C@@H](O3)CO)O)O)NC)(C=O)O	0.07281547021068539	0.0	90	0	BGC0000717:5057;BGC0000431:3016;BGC0001752:1689;BGC0000927:628
GCA_000514795.AZWP01000002.1.region002	62	43883	57	C[C@H]1[C@@]([C@H]([C@@H](O1)O[C@@H]2[C@H]([C@@H]([C@H]([C@@H]([C@H]2O)O)N=C(N)N)O)N=C(N)N)O[C@H]3[C@H]([C@@H]([C@H]([C@@H](O3)CO)O)O)NC)(C=O)O	0.07281547021068539	0.0	90	0	BGC0000717:5037;BGC0000431:2997;BGC0001752:1666;BGC0000927:631
GCA_000514775.AZWO01000011.1.region001	62	43883	57	C[C@H]1[C@@]([C@H]([C@@H](O1)O[C@@H]2[C@H]([C@@H]([C@H]([C@@H]([C@H]2O)O)N=C(N)N)O)N=C(N)N)O[C@H]3[C@H]([C@@H]([C@H]([C@@H](O3)CO)O)O)NC)(C=O)O	0.07281547021068539	0.0	90	0	BGC0000717:5056;BGC0000431:3015;BGC0001752:1688;BGC0000927:628;BGC0001590:639;BGC0001674:475
GCA_000514755.AZWN01000003.1.region001	62	43883	57	C[C@H]1[C@@]([C@H]([C@@H](O1)O[C@@H]2[C@H]([C@@H]([C@H]([C@@H]([C@H]2O)O)N=C(N)N)O)N=C(N)N)O[C@H]3[C@H]([C@@H]([C@H]([C@@H](O3)CO)O)O)NC)(C=O)O	0.07281547021068539	0.0	90	0	BGC0000717:5049;BGC0000431:3007;BGC0001752:1685;BGC0000927:627
GCA_000514735.AZWM01000005.1.region001	62	43883	57	C[C@H]1[C@@]([C@H]([C@@H](O1)O[C@@H]2[C@H]([C@@H]([C@H]([C@@H]([C@H]2O)O)N=C(N)N)O)N=C(N)N)O[C@H]3[C@H]([C@@H]([C@H]([C@@H](O3)CO)O)O)NC)(C=O)O	0.07281547021068539	0.0	90	0	BGC0000717:5133;BGC0000431:3011;BGC0001752:1689;BGC0000927:624
GCA_000514535.AZWC01000006.1.region001	62	43883	57	C[C@H]1[C@@]([C@H]([C@@H](O1)O[C@@H]2[C@H]([C@@H]([C@H]([C@@H]([C@H]2O)O)N=C(N)N)O)N=C(N)N)O[C@H]3[C@H]([C@@H]([C@H]([C@@H](O3)CO)O)O)NC)(C=O)O	0.07281547021068539	0.0	90	0	BGC0000717:5121;BGC0000431:3008;BGC0001752:1687;BGC0000927:628
GCA_000514495.AZWA01000004.1.region002	62	43883	57	C[C@H]1[C@@]([C@H]([C@@H](O1)O[C@@H]2[C@H]([C@@H]([C@H]([C@@H]([C@H]2O)O)N=C(N)N)O)N=C(N)N)O[C@H]3[C@H]([C@@H]([C@H]([C@@H](O3)CO)O)O)NC)(C=O)O	0.07281547021068539	0.0	90	0	BGC0000717:5040;BGC0000431:3002;BGC0001752:1677;BGC0000927:625
GCA_000374785.KB895296.1.region001	62	43883	57	C[C@H]1[C@@]([C@H]([C@@H](O1)O[C@@H]2[C@H]([C@@H]([C@H]([C@@H]([C@H]2O)O)N=C(N)N)O)N=C(N)N)O[C@H]3[C@H]([C@@H]([C@H]([C@@H](O3)CO)O)O)NC)(C=O)O	0.07281547021068539	0.0	90	0	BGC0000717:4990;BGC0000431:2978;BGC0001752:1654;BGC0000927:630
GCA_000375285.KB896843.1.region001	62	43883	57	C[C@H]1[C@@]([C@H]([C@@H](O1)O[C@@H]2[C@H]([C@@H]([C@H]([C@@H]([C@H]2O)O)N=C(N)N)O)N=C(N)N)O[C@H]3[C@H]([C@@H]([C@H]([C@@H](O3)CO)O)O)NC)(C=O)O	0.07281547021068539	0.0	90	0	BGC0000717:5133;BGC0000431:3011;BGC0001752:1689;BGC0000927:624
CNR909.scaffold00006.region001	62	43883	57	C[C@H]1[C@@]([C@H]([C@@H](O1)O[C@@H]2[C@H]([C@@H]([C@H]([C@@H]([C@H]2O)O)N=C(N)N)O)N=C(N)N)O[C@H]3[C@H]([C@@H]([C@H]([C@@H](O3)CO)O)O)NC)(C=O)O	0.07281547021068539	0.0	90	0	BGC0000717:5131;BGC0000431:3014;BGC0001752:1687;BGC0000927:628
GCA_000424925.AUKU01000001.1.region002	62	43883	57	C[C@H]1[C@@]([C@H]([C@@H](O1)O[C@@H]2[C@H]([C@@H]([C@H]([C@@H]([C@H]2O)O)N=C(N)N)O)N=C(N)N)O[C@H]3[C@H]([C@@H]([C@H]([C@@H](O3)CO)O)O)NC)(C=O)O	0.07281547021068539	0.0	90	0	BGC0000717:5052;BGC0000431:3009;BGC0001752:1687;BGC0000927:627
GCA_000377045.KB897453.1.region001	62	43883	57	C[C@H]1[C@@]([C@H]([C@@H](O1)O[C@@H]2[C@H]([C@@H]([C@H]([C@@H]([C@H]2O)O)N=C(N)N)O)N=C(N)N)O[C@H]3[C@H]([C@@H]([C@H]([C@@H](O3)CO)O)O)NC)(C=O)O	0.07281547021068539	0.0	90	0	BGC0000717:5132;BGC0000431:3013;BGC0001752:1689;BGC0000927:621
GCA_000377025.KB897008.1.region002	62	43883	57	C[C@H]1[C@@]([C@H]([C@@H](O1)O[C@@H]2[C@H]([C@@H]([C@H]([C@@H]([C@H]2O)O)N=C(N)N)O)N=C(N)N)O[C@H]3[C@H]([C@@H]([C@H]([C@@H](O3)CO)O)O)NC)(C=O)O	0.07281547021068539	0.0	90	0	BGC0000717:5055;BGC0000431:3013;BGC0001752:1689;BGC0000927:625
GCA_000374705.KB894903.1.region001	62	43883	57	C[C@H]1[C@@]([C@H]([C@@H](O1)O[C@@H]2[C@H]([C@@H]([C@H]([C@@H]([C@H]2O)O)N=C(N)N)O)N=C(N)N)O[C@H]3[C@H]([C@@H]([C@H]([C@@H](O3)CO)O)O)NC)(C=O)O	0.07281547021068539	0.0	90	0	BGC0000717:5119;BGC0000431:3000;BGC0001752:1680;BGC0000927:629
GCA_000374765.KB895214.1.region001	62	43883	57	C[C@H]1[C@@]([C@H]([C@@H](O1)O[C@@H]2[C@H]([C@@H]([C@H]([C@@H]([C@H]2O)O)N=C(N)N)O)N=C(N)N)O[C@H]3[C@H]([C@@H]([C@H]([C@@H](O3)CO)O)O)NC)(C=O)O	0.07281547021068539	0.0	90	0	BGC0000717:5079;BGC0000431:2987;BGC0001752:1663;BGC0000927:631
GCA_000374745.KB895094.1.region001	62	43883	57	C[C@H]1[C@@]([C@H]([C@@H](O1)O[C@@H]2[C@H]([C@@H]([C@H]([C@@H]([C@H]2O)O)N=C(N)N)O)N=C(N)N)O[C@H]3[C@H]([C@@H]([C@H]([C@@H](O3)CO)O)O)NC)(C=O)O	0.07281547021068539	0.0	90	0	BGC0000717:5131;BGC0000431:3013;BGC0001752:1688;BGC0000927:631
CNY703.scaffold00002.region001	62	51188	58	C[C@H]1[C@@]([C@H]([C@@H](O1)O[C@@H]2[C@H]([C@@H]([C@H]([C@@H]([C@H]2O)O)N=C(N)N)O)N=C(N)N)O[C@H]3[C@H]([C@@H]([C@H]([C@@H](O3)CO)O)O)NC)(C=O)O	0.07007154780229015	0.0	90	0	BGC0000717:5091;BGC0000431:2975;BGC0001752:1666;BGC0000927:628
CNY673.scaffold00005.region001	62	51188	58	C[C@H]1[C@@]([C@H]([C@@H](O1)O[C@@H]2[C@H]([C@@H]([C@H]([C@@H]([C@H]2O)O)N=C(N)N)O)N=C(N)N)O[C@H]3[C@H]([C@@H]([C@H]([C@@H](O3)CO)O)O)NC)(C=O)O	0.07007154780229015	0.0	90	0	BGC0000717:5091;BGC0000431:3000;BGC0001752:1690;BGC0000927:628
CNH732.scaffold00003.region002	62	51188	58	C[C@H]1[C@@]([C@H]([C@@H](O1)O[C@@H]2[C@H]([C@@H]([C@H]([C@@H]([C@H]2O)O)N=C(N)N)O)N=C(N)N)O[C@H]3[C@H]([C@@H]([C@H]([C@@H](O3)CO)O)O)NC)(C=O)O	0.07007154780229015	0.0	90	0	BGC0000717:5047;BGC0000431:3012;BGC0001752:1689;BGC0000927:627
CNY666.scaffold00001.region001	62	51188	58	C[C@H]1[C@@]([C@H]([C@@H](O1)O[C@@H]2[C@H]([C@@H]([C@H]([C@@H]([C@H]2O)O)N=C(N)N)O)N=C(N)N)O[C@H]3[C@H]([C@@H]([C@H]([C@@H](O3)CO)O)O)NC)(C=O)O	0.07007154780229015	0.0	90	0	BGC0000717:5042;BGC0000431:2995;BGC0001752:1682;BGC0000927:627;BGC0001590:660;BGC0001674:502;BGC0000315:487
CNY498.scaffold00003.region002	62	51188	58	C[C@H]1[C@@]([C@H]([C@@H](O1)O[C@@H]2[C@H]([C@@H]([C@H]([C@@H]([C@H]2O)O)N=C(N)N)O)N=C(N)N)O[C@H]3[C@H]([C@@H]([C@H]([C@@H](O3)CO)O)O)NC)(C=O)O	0.07007154780229015	0.0	90	0	BGC0000717:5053;BGC0000431:3014;BGC0001752:1687;BGC0000927:628
CNR510.scaffold00002.region002	62	51188	58	C[C@H]1[C@@]([C@H]([C@@H](O1)O[C@@H]2[C@H]([C@@H]([C@H]([C@@H]([C@H]2O)O)N=C(N)N)O)N=C(N)N)O[C@H]3[C@H]([C@@H]([C@H]([C@@H](O3)CO)O)O)NC)(C=O)O	0.07007154780229015	0.0	90	0	BGC0000717:5052;BGC0000431:3015;BGC0001752:1688;BGC0000927:628
CNT403.scaffold00001.region001	62	51188	58	C[C@H]1[C@@]([C@H]([C@@H](O1)O[C@@H]2[C@H]([C@@H]([C@H]([C@@H]([C@H]2O)O)N=C(N)N)O)N=C(N)N)O[C@H]3[C@H]([C@@H]([C@H]([C@@H](O3)CO)O)O)NC)(C=O)O	0.07007154780229015	0.0	90	0	BGC0000717:5108;BGC0000431:2996;BGC0001752:1673;BGC0000927:630
GCA_000514855.AZWS01000008.1.region001	62	51188	58	C[C@H]1[C@@]([C@H]([C@@H](O1)O[C@@H]2[C@H]([C@@H]([C@H]([C@@H]([C@H]2O)O)N=C(N)N)O)N=C(N)N)O[C@H]3[C@H]([C@@H]([C@H]([C@@H](O3)CO)O)O)NC)(C=O)O	0.07007154780229015	0.0	90	0	BGC0000717:5049;BGC0000431:3008;BGC0001752:1687;BGC0000927:623;BGC0001590:640;BGC0001674:479
GCA_000514815.KI911471.1.region001	62	51188	58	C[C@H]1[C@@]([C@H]([C@@H](O1)O[C@@H]2[C@H]([C@@H]([C@H]([C@@H]([C@H]2O)O)N=C(N)N)O)N=C(N)N)O[C@H]3[C@H]([C@@H]([C@H]([C@@H](O3)CO)O)O)NC)(C=O)O	0.07007154780229015	0.0	90	0	BGC0000717:5135;BGC0000431:3009;BGC0001752:1685;BGC0000927:629
GCA_000514835.AZWR01000019.1.region001	62	51188	58	C[C@H]1[C@@]([C@H]([C@@H](O1)O[C@@H]2[C@H]([C@@H]([C@H]([C@@H]([C@H]2O)O)N=C(N)N)O)N=C(N)N)O[C@H]3[C@H]([C@@H]([C@H]([C@@H](O3)CO)O)O)NC)(C=O)O	0.07007154780229015	0.0	90	0	BGC0000717:5092;BGC0000431:2976;BGC0001752:1654;BGC0000927:631
GCA_000378845.KB905359.1.region009	62	51188	58	C[C@H]1[C@@]([C@H]([C@@H](O1)O[C@@H]2[C@H]([C@@H]([C@H]([C@@H]([C@H]2O)O)N=C(N)N)O)N=C(N)N)O[C@H]3[C@H]([C@@H]([C@H]([C@@H](O3)CO)O)O)NC)(C=O)O	0.07007154780229015	0.0	90	0	BGC0000717:5055;BGC0000431:3010;BGC0001752:1686;BGC0000927:628
GCA_000514415.AZVW01000008.1.region001	62	51188	58	C[C@H]1[C@@]([C@H]([C@@H](O1)O[C@@H]2[C@H]([C@@H]([C@H]([C@@H]([C@H]2O)O)N=C(N)N)O)N=C(N)N)O[C@H]3[C@H]([C@@H]([C@H]([C@@H](O3)CO)O)O)NC)(C=O)O	0.07007154780229015	0.0	90	0	BGC0000717:5124;BGC0000431:3009;BGC0001752:1687;BGC0000927:627
GCA_000514475.AZVZ01000005.1.region001	62	51188	58	C[C@H]1[C@@]([C@H]([C@@H](O1)O[C@@H]2[C@H]([C@@H]([C@H]([C@@H]([C@H]2O)O)N=C(N)N)O)N=C(N)N)O[C@H]3[C@H]([C@@H]([C@H]([C@@H](O3)CO)O)O)NC)(C=O)O	0.07007154780229015	0.0	90	0	BGC0000717:5057;BGC0000431:3016;BGC0001752:1689;BGC0000927:628
GCA_000514795.AZWP01000002.1.region002	62	51188	58	C[C@H]1[C@@]([C@H]([C@@H](O1)O[C@@H]2[C@H]([C@@H]([C@H]([C@@H]([C@H]2O)O)N=C(N)N)O)N=C(N)N)O[C@H]3[C@H]([C@@H]([C@H]([C@@H](O3)CO)O)O)NC)(C=O)O	0.07007154780229015	0.0	90	0	BGC0000717:5037;BGC0000431:2997;BGC0001752:1666;BGC0000927:631
GCA_000514775.AZWO01000011.1.region001	62	51188	58	C[C@H]1[C@@]([C@H]([C@@H](O1)O[C@@H]2[C@H]([C@@H]([C@H]([C@@H]([C@H]2O)O)N=C(N)N)O)N=C(N)N)O[C@H]3[C@H]([C@@H]([C@H]([C@@H](O3)CO)O)O)NC)(C=O)O	0.07007154780229015	0.0	90	0	BGC0000717:5056;BGC0000431:3015;BGC0001752:1688;BGC0000927:628;BGC0001590:639;BGC0001674:475
GCA_000514755.AZWN01000003.1.region001	62	51188	58	C[C@H]1[C@@]([C@H]([C@@H](O1)O[C@@H]2[C@H]([C@@H]([C@H]([C@@H]([C@H]2O)O)N=C(N)N)O)N=C(N)N)O[C@H]3[C@H]([C@@H]([C@H]([C@@H](O3)CO)O)O)NC)(C=O)O	0.07007154780229015	0.0	90	0	BGC0000717:5049;BGC0000431:3007;BGC0001752:1685;BGC0000927:627
GCA_000514735.AZWM01000005.1.region001	62	51188	58	C[C@H]1[C@@]([C@H]([C@@H](O1)O[C@@H]2[C@H]([C@@H]([C@H]([C@@H]([C@H]2O)O)N=C(N)N)O)N=C(N)N)O[C@H]3[C@H]([C@@H]([C@H]([C@@H](O3)CO)O)O)NC)(C=O)O	0.07007154780229015	0.0	90	0	BGC0000717:5133;BGC0000431:3011;BGC0001752:1689;BGC0000927:624
GCA_000514535.AZWC01000006.1.region001	62	51188	58	C[C@H]1[C@@]([C@H]([C@@H](O1)O[C@@H]2[C@H]([C@@H]([C@H]([C@@H]([C@H]2O)O)N=C(N)N)O)N=C(N)N)O[C@H]3[C@H]([C@@H]([C@H]([C@@H](O3)CO)O)O)NC)(C=O)O	0.07007154780229015	0.0	90	0	BGC0000717:5121;BGC0000431:3008;BGC0001752:1687;BGC0000927:628
GCA_000514495.AZWA01000004.1.region002	62	51188	58	C[C@H]1[C@@]([C@H]([C@@H](O1)O[C@@H]2[C@H]([C@@H]([C@H]([C@@H]([C@H]2O)O)N=C(N)N)O)N=C(N)N)O[C@H]3[C@H]([C@@H]([C@H]([C@@H](O3)CO)O)O)NC)(C=O)O	0.07007154780229015	0.0	90	0	BGC0000717:5040;BGC0000431:3002;BGC0001752:1677;BGC0000927:625
GCA_000374785.KB895296.1.region001	62	51188	58	C[C@H]1[C@@]([C@H]([C@@H](O1)O[C@@H]2[C@H]([C@@H]([C@H]([C@@H]([C@H]2O)O)N=C(N)N)O)N=C(N)N)O[C@H]3[C@H]([C@@H]([C@H]([C@@H](O3)CO)O)O)NC)(C=O)O	0.07007154780229015	0.0	90	0	BGC0000717:4990;BGC0000431:2978;BGC0001752:1654;BGC0000927:630
GCA_000375285.KB896843.1.region001	62	51188	58	C[C@H]1[C@@]([C@H]([C@@H](O1)O[C@@H]2[C@H]([C@@H]([C@H]([C@@H]([C@H]2O)O)N=C(N)N)O)N=C(N)N)O[C@H]3[C@H]([C@@H]([C@H]([C@@H](O3)CO)O)O)NC)(C=O)O	0.07007154780229015	0.0	90	0	BGC0000717:5133;BGC0000431:3011;BGC0001752:1689;BGC0000927:624
CNR909.scaffold00006.region001	62	51188	58	C[C@H]1[C@@]([C@H]([C@@H](O1)O[C@@H]2[C@H]([C@@H]([C@H]([C@@H]([C@H]2O)O)N=C(N)N)O)N=C(N)N)O[C@H]3[C@H]([C@@H]([C@H]([C@@H](O3)CO)O)O)NC)(C=O)O	0.07007154780229015	0.0	90	0	BGC0000717:5131;BGC0000431:3014;BGC0001752:1687;BGC0000927:628
GCA_000424925.AUKU01000001.1.region002	62	51188	58	C[C@H]1[C@@]([C@H]([C@@H](O1)O[C@@H]2[C@H]([C@@H]([C@H]([C@@H]([C@H]2O)O)N=C(N)N)O)N=C(N)N)O[C@H]3[C@H]([C@@H]([C@H]([C@@H](O3)CO)O)O)NC)(C=O)O	0.07007154780229015	0.0	90	0	BGC0000717:5052;BGC0000431:3009;BGC0001752:1687;BGC0000927:627
GCA_000377045.KB897453.1.region001	62	51188	58	C[C@H]1[C@@]([C@H]([C@@H](O1)O[C@@H]2[C@H]([C@@H]([C@H]([C@@H]([C@H]2O)O)N=C(N)N)O)N=C(N)N)O[C@H]3[C@H]([C@@H]([C@H]([C@@H](O3)CO)O)O)NC)(C=O)O	0.07007154780229015	0.0	90	0	BGC0000717:5132;BGC0000431:3013;BGC0001752:1689;BGC0000927:621
GCA_000377025.KB897008.1.region002	62	51188	58	C[C@H]1[C@@]([C@H]([C@@H](O1)O[C@@H]2[C@H]([C@@H]([C@H]([C@@H]([C@H]2O)O)N=C(N)N)O)N=C(N)N)O[C@H]3[C@H]([C@@H]([C@H]([C@@H](O3)CO)O)O)NC)(C=O)O	0.07007154780229015	0.0	90	0	BGC0000717:5055;BGC0000431:3013;BGC0001752:1689;BGC0000927:625
GCA_000374705.KB894903.1.region001	62	51188	58	C[C@H]1[C@@]([C@H]([C@@H](O1)O[C@@H]2[C@H]([C@@H]([C@H]([C@@H]([C@H]2O)O)N=C(N)N)O)N=C(N)N)O[C@H]3[C@H]([C@@H]([C@H]([C@@H](O3)CO)O)O)NC)(C=O)O	0.07007154780229015	0.0	90	0	BGC0000717:5119;BGC0000431:3000;BGC0001752:1680;BGC0000927:629
GCA_000374765.KB895214.1.region001	62	51188	58	C[C@H]1[C@@]([C@H]([C@@H](O1)O[C@@H]2[C@H]([C@@H]([C@H]([C@@H]([C@H]2O)O)N=C(N)N)O)N=C(N)N)O[C@H]3[C@H]([C@@H]([C@H]([C@@H](O3)CO)O)O)NC)(C=O)O	0.07007154780229015	0.0	90	0	BGC0000717:5079;BGC0000431:2987;BGC0001752:1663;BGC0000927:631
GCA_000374745.KB895094.1.region001	62	51188	58	C[C@H]1[C@@]([C@H]([C@@H](O1)O[C@@H]2[C@H]([C@@H]([C@H]([C@@H]([C@H]2O)O)N=C(N)N)O)N=C(N)N)O[C@H]3[C@H]([C@@H]([C@H]([C@@H](O3)CO)O)O)NC)(C=O)O	0.07007154780229015	0.0	90	0	BGC0000717:5131;BGC0000431:3013;BGC0001752:1688;BGC0000927:631
CNY703.scaffold00002.region001	62	70312	73	C[C@H]1[C@@]([C@H]([C@@H](O1)O[C@@H]2[C@H]([C@@H]([C@H]([C@@H]([C@H]2O)O)N=C(N)N)O)N=C(N)N)O[C@H]3[C@H]([C@@H]([C@H]([C@@H](O3)CO)O)O)NC)(C=O)O	0.07071585956254163	0.0	90	0	BGC0000717:5091;BGC0000431:2975;BGC0001752:1666;BGC0000927:628
CNY673.scaffold00005.region001	62	70312	73	C[C@H]1[C@@]([C@H]([C@@H](O1)O[C@@H]2[C@H]([C@@H]([C@H]([C@@H]([C@H]2O)O)N=C(N)N)O)N=C(N)N)O[C@H]3[C@H]([C@@H]([C@H]([C@@H](O3)CO)O)O)NC)(C=O)O	0.07071585956254163	0.0	90	0	BGC0000717:5091;BGC0000431:3000;BGC0001752:1690;BGC0000927:628
CNH732.scaffold00003.region002	62	70312	73	C[C@H]1[C@@]([C@H]([C@@H](O1)O[C@@H]2[C@H]([C@@H]([C@H]([C@@H]([C@H]2O)O)N=C(N)N)O)N=C(N)N)O[C@H]3[C@H]([C@@H]([C@H]([C@@H](O3)CO)O)O)NC)(C=O)O	0.07071585956254163	0.0	90	0	BGC0000717:5047;BGC0000431:3012;BGC0001752:1689;BGC0000927:627
CNY666.scaffold00001.region001	62	70312	73	C[C@H]1[C@@]([C@H]([C@@H](O1)O[C@@H]2[C@H]([C@@H]([C@H]([C@@H]([C@H]2O)O)N=C(N)N)O)N=C(N)N)O[C@H]3[C@H]([C@@H]([C@H]([C@@H](O3)CO)O)O)NC)(C=O)O	0.07071585956254163	0.0	90	0	BGC0000717:5042;BGC0000431:2995;BGC0001752:1682;BGC0000927:627;BGC0001590:660;BGC0001674:502;BGC0000315:487
CNY498.scaffold00003.region002	62	70312	73	C[C@H]1[C@@]([C@H]([C@@H](O1)O[C@@H]2[C@H]([C@@H]([C@H]([C@@H]([C@H]2O)O)N=C(N)N)O)N=C(N)N)O[C@H]3[C@H]([C@@H]([C@H]([C@@H](O3)CO)O)O)NC)(C=O)O	0.07071585956254163	0.0	90	0	BGC0000717:5053;BGC0000431:3014;BGC0001752:1687;BGC0000927:628
CNR510.scaffold00002.region002	62	70312	73	C[C@H]1[C@@]([C@H]([C@@H](O1)O[C@@H]2[C@H]([C@@H]([C@H]([C@@H]([C@H]2O)O)N=C(N)N)O)N=C(N)N)O[C@H]3[C@H]([C@@H]([C@H]([C@@H](O3)CO)O)O)NC)(C=O)O	0.07071585956254163	0.0	90	0	BGC0000717:5052;BGC0000431:3015;BGC0001752:1688;BGC0000927:628
CNT403.scaffold00001.region001	62	70312	73	C[C@H]1[C@@]([C@H]([C@@H](O1)O[C@@H]2[C@H]([C@@H]([C@H]([C@@H]([C@H]2O)O)N=C(N)N)O)N=C(N)N)O[C@H]3[C@H]([C@@H]([C@H]([C@@H](O3)CO)O)O)NC)(C=O)O	0.07071585956254163	0.0	90	0	BGC0000717:5108;BGC0000431:2996;BGC0001752:1673;BGC0000927:630
GCA_000514855.AZWS01000008.1.region001	62	70312	73	C[C@H]1[C@@]([C@H]([C@@H](O1)O[C@@H]2[C@H]([C@@H]([C@H]([C@@H]([C@H]2O)O)N=C(N)N)O)N=C(N)N)O[C@H]3[C@H]([C@@H]([C@H]([C@@H](O3)CO)O)O)NC)(C=O)O	0.07071585956254163	0.0	90	0	BGC0000717:5049;BGC0000431:3008;BGC0001752:1687;BGC0000927:623;BGC0001590:640;BGC0001674:479
GCA_000514815.KI911471.1.region001	62	70312	73	C[C@H]1[C@@]([C@H]([C@@H](O1)O[C@@H]2[C@H]([C@@H]([C@H]([C@@H]([C@H]2O)O)N=C(N)N)O)N=C(N)N)O[C@H]3[C@H]([C@@H]([C@H]([C@@H](O3)CO)O)O)NC)(C=O)O	0.07071585956254163	0.0	90	0	BGC0000717:5135;BGC0000431:3009;BGC0001752:1685;BGC0000927:629
GCA_000514835.AZWR01000019.1.region001	62	70312	73	C[C@H]1[C@@]([C@H]([C@@H](O1)O[C@@H]2[C@H]([C@@H]([C@H]([C@@H]([C@H]2O)O)N=C(N)N)O)N=C(N)N)O[C@H]3[C@H]([C@@H]([C@H]([C@@H](O3)CO)O)O)NC)(C=O)O	0.07071585956254163	0.0	90	0	BGC0000717:5092;BGC0000431:2976;BGC0001752:1654;BGC0000927:631
GCA_000378845.KB905359.1.region009	62	70312	73	C[C@H]1[C@@]([C@H]([C@@H](O1)O[C@@H]2[C@H]([C@@H]([C@H]([C@@H]([C@H]2O)O)N=C(N)N)O)N=C(N)N)O[C@H]3[C@H]([C@@H]([C@H]([C@@H](O3)CO)O)O)NC)(C=O)O	0.07071585956254163	0.0	90	0	BGC0000717:5055;BGC0000431:3010;BGC0001752:1686;BGC0000927:628
GCA_000514415.AZVW01000008.1.region001	62	70312	73	C[C@H]1[C@@]([C@H]([C@@H](O1)O[C@@H]2[C@H]([C@@H]([C@H]([C@@H]([C@H]2O)O)N=C(N)N)O)N=C(N)N)O[C@H]3[C@H]([C@@H]([C@H]([C@@H](O3)CO)O)O)NC)(C=O)O	0.07071585956254163	0.0	90	0	BGC0000717:5124;BGC0000431:3009;BGC0001752:1687;BGC0000927:627
GCA_000514475.AZVZ01000005.1.region001	62	70312	73	C[C@H]1[C@@]([C@H]([C@@H](O1)O[C@@H]2[C@H]([C@@H]([C@H]([C@@H]([C@H]2O)O)N=C(N)N)O)N=C(N)N)O[C@H]3[C@H]([C@@H]([C@H]([C@@H](O3)CO)O)O)NC)(C=O)O	0.07071585956254163	0.0	90	0	BGC0000717:5057;BGC0000431:3016;BGC0001752:1689;BGC0000927:628
GCA_000514795.AZWP01000002.1.region002	62	70312	73	C[C@H]1[C@@]([C@H]([C@@H](O1)O[C@@H]2[C@H]([C@@H]([C@H]([C@@H]([C@H]2O)O)N=C(N)N)O)N=C(N)N)O[C@H]3[C@H]([C@@H]([C@H]([C@@H](O3)CO)O)O)NC)(C=O)O	0.07071585956254163	0.0	90	0	BGC0000717:5037;BGC0000431:2997;BGC0001752:1666;BGC0000927:631
GCA_000514775.AZWO01000011.1.region001	62	70312	73	C[C@H]1[C@@]([C@H]([C@@H](O1)O[C@@H]2[C@H]([C@@H]([C@H]([C@@H]([C@H]2O)O)N=C(N)N)O)N=C(N)N)O[C@H]3[C@H]([C@@H]([C@H]([C@@H](O3)CO)O)O)NC)(C=O)O	0.07071585956254163	0.0	90	0	BGC0000717:5056;BGC0000431:3015;BGC0001752:1688;BGC0000927:628;BGC0001590:639;BGC0001674:475
GCA_000514755.AZWN01000003.1.region001	62	70312	73	C[C@H]1[C@@]([C@H]([C@@H](O1)O[C@@H]2[C@H]([C@@H]([C@H]([C@@H]([C@H]2O)O)N=C(N)N)O)N=C(N)N)O[C@H]3[C@H]([C@@H]([C@H]([C@@H](O3)CO)O)O)NC)(C=O)O	0.07071585956254163	0.0	90	0	BGC0000717:5049;BGC0000431:3007;BGC0001752:1685;BGC0000927:627
GCA_000514735.AZWM01000005.1.region001	62	70312	73	C[C@H]1[C@@]([C@H]([C@@H](O1)O[C@@H]2[C@H]([C@@H]([C@H]([C@@H]([C@H]2O)O)N=C(N)N)O)N=C(N)N)O[C@H]3[C@H]([C@@H]([C@H]([C@@H](O3)CO)O)O)NC)(C=O)O	0.07071585956254163	0.0	90	0	BGC0000717:5133;BGC0000431:3011;BGC0001752:1689;BGC0000927:624
GCA_000514535.AZWC01000006.1.region001	62	70312	73	C[C@H]1[C@@]([C@H]([C@@H](O1)O[C@@H]2[C@H]([C@@H]([C@H]([C@@H]([C@H]2O)O)N=C(N)N)O)N=C(N)N)O[C@H]3[C@H]([C@@H]([C@H]([C@@H](O3)CO)O)O)NC)(C=O)O	0.07071585956254163	0.0	90	0	BGC0000717:5121;BGC0000431:3008;BGC0001752:1687;BGC0000927:628
GCA_000514495.AZWA01000004.1.region002	62	70312	73	C[C@H]1[C@@]([C@H]([C@@H](O1)O[C@@H]2[C@H]([C@@H]([C@H]([C@@H]([C@H]2O)O)N=C(N)N)O)N=C(N)N)O[C@H]3[C@H]([C@@H]([C@H]([C@@H](O3)CO)O)O)NC)(C=O)O	0.07071585956254163	0.0	90	0	BGC0000717:5040;BGC0000431:3002;BGC0001752:1677;BGC0000927:625
GCA_000374785.KB895296.1.region001	62	70312	73	C[C@H]1[C@@]([C@H]([C@@H](O1)O[C@@H]2[C@H]([C@@H]([C@H]([C@@H]([C@H]2O)O)N=C(N)N)O)N=C(N)N)O[C@H]3[C@H]([C@@H]([C@H]([C@@H](O3)CO)O)O)NC)(C=O)O	0.07071585956254163	0.0	90	0	BGC0000717:4990;BGC0000431:2978;BGC0001752:1654;BGC0000927:630
GCA_000375285.KB896843.1.region001	62	70312	73	C[C@H]1[C@@]([C@H]([C@@H](O1)O[C@@H]2[C@H]([C@@H]([C@H]([C@@H]([C@H]2O)O)N=C(N)N)O)N=C(N)N)O[C@H]3[C@H]([C@@H]([C@H]([C@@H](O3)CO)O)O)NC)(C=O)O	0.07071585956254163	0.0	90	0	BGC0000717:5133;BGC0000431:3011;BGC0001752:1689;BGC0000927:624
CNR909.scaffold00006.region001	62	70312	73	C[C@H]1[C@@]([C@H]([C@@H](O1)O[C@@H]2[C@H]([C@@H]([C@H]([C@@H]([C@H]2O)O)N=C(N)N)O)N=C(N)N)O[C@H]3[C@H]([C@@H]([C@H]([C@@H](O3)CO)O)O)NC)(C=O)O	0.07071585956254163	0.0	90	0	BGC0000717:5131;BGC0000431:3014;BGC0001752:1687;BGC0000927:628
GCA_000424925.AUKU01000001.1.region002	62	70312	73	C[C@H]1[C@@]([C@H]([C@@H](O1)O[C@@H]2[C@H]([C@@H]([C@H]([C@@H]([C@H]2O)O)N=C(N)N)O)N=C(N)N)O[C@H]3[C@H]([C@@H]([C@H]([C@@H](O3)CO)O)O)NC)(C=O)O	0.07071585956254163	0.0	90	0	BGC0000717:5052;BGC0000431:3009;BGC0001752:1687;BGC0000927:627
GCA_000377045.KB897453.1.region001	62	70312	73	C[C@H]1[C@@]([C@H]([C@@H](O1)O[C@@H]2[C@H]([C@@H]([C@H]([C@@H]([C@H]2O)O)N=C(N)N)O)N=C(N)N)O[C@H]3[C@H]([C@@H]([C@H]([C@@H](O3)CO)O)O)NC)(C=O)O	0.07071585956254163	0.0	90	0	BGC0000717:5132;BGC0000431:3013;BGC0001752:1689;BGC0000927:621
GCA_000377025.KB897008.1.region002	62	70312	73	C[C@H]1[C@@]([C@H]([C@@H](O1)O[C@@H]2[C@H]([C@@H]([C@H]([C@@H]([C@H]2O)O)N=C(N)N)O)N=C(N)N)O[C@H]3[C@H]([C@@H]([C@H]([C@@H](O3)CO)O)O)NC)(C=O)O	0.07071585956254163	0.0	90	0	BGC0000717:5055;BGC0000431:3013;BGC0001752:1689;BGC0000927:625
GCA_000374705.KB894903.1.region001	62	70312	73	C[C@H]1[C@@]([C@H]([C@@H](O1)O[C@@H]2[C@H]([C@@H]([C@H]([C@@H]([C@H]2O)O)N=C(N)N)O)N=C(N)N)O[C@H]3[C@H]([C@@H]([C@H]([C@@H](O3)CO)O)O)NC)(C=O)O	0.07071585956254163	0.0	90	0	BGC0000717:5119;BGC0000431:3000;BGC0001752:1680;BGC0000927:629
GCA_000374765.KB895214.1.region001	62	70312	73	C[C@H]1[C@@]([C@H]([C@@H](O1)O[C@@H]2[C@H]([C@@H]([C@H]([C@@H]([C@H]2O)O)N=C(N)N)O)N=C(N)N)O[C@H]3[C@H]([C@@H]([C@H]([C@@H](O3)CO)O)O)NC)(C=O)O	0.07071585956254163	0.0	90	0	BGC0000717:5079;BGC0000431:2987;BGC0001752:1663;BGC0000927:631
GCA_000374745.KB895094.1.region001	62	70312	73	C[C@H]1[C@@]([C@H]([C@@H](O1)O[C@@H]2[C@H]([C@@H]([C@H]([C@@H]([C@H]2O)O)N=C(N)N)O)N=C(N)N)O[C@H]3[C@H]([C@@H]([C@H]([C@@H](O3)CO)O)O)NC)(C=O)O	0.07071585956254163	0.0	90	0	BGC0000717:5131;BGC0000431:3013;BGC0001752:1688;BGC0000927:631
CNY703.scaffold00002.region001	62	6197	-1	C[C@H]1[C@@]([C@H]([C@@H](O1)O[C@@H]2[C@H]([C@@H]([C@H]([C@@H]([C@H]2O)O)N=C(N)N)O)N=C(N)N)O[C@H]3[C@H]([C@@H]([C@H]([C@@H](O3)CO)O)O)NC)(C=O)O	0.06945611669771506	0.0	90	0	BGC0000717:5091;BGC0000431:2975;BGC0001752:1666;BGC0000927:628
CNY673.scaffold00005.region001	62	6197	-1	C[C@H]1[C@@]([C@H]([C@@H](O1)O[C@@H]2[C@H]([C@@H]([C@H]([C@@H]([C@H]2O)O)N=C(N)N)O)N=C(N)N)O[C@H]3[C@H]([C@@H]([C@H]([C@@H](O3)CO)O)O)NC)(C=O)O	0.06945611669771506	0.0	90	0	BGC0000717:5091;BGC0000431:3000;BGC0001752:1690;BGC0000927:628
CNH732.scaffold00003.region002	62	6197	-1	C[C@H]1[C@@]([C@H]([C@@H](O1)O[C@@H]2[C@H]([C@@H]([C@H]([C@@H]([C@H]2O)O)N=C(N)N)O)N=C(N)N)O[C@H]3[C@H]([C@@H]([C@H]([C@@H](O3)CO)O)O)NC)(C=O)O	0.06945611669771506	0.0	90	0	BGC0000717:5047;BGC0000431:3012;BGC0001752:1689;BGC0000927:627
CNY666.scaffold00001.region001	62	6197	-1	C[C@H]1[C@@]([C@H]([C@@H](O1)O[C@@H]2[C@H]([C@@H]([C@H]([C@@H]([C@H]2O)O)N=C(N)N)O)N=C(N)N)O[C@H]3[C@H]([C@@H]([C@H]([C@@H](O3)CO)O)O)NC)(C=O)O	0.06945611669771506	0.0	90	0	BGC0000717:5042;BGC0000431:2995;BGC0001752:1682;BGC0000927:627;BGC0001590:660;BGC0001674:502;BGC0000315:487
CNY498.scaffold00003.region002	62	6197	-1	C[C@H]1[C@@]([C@H]([C@@H](O1)O[C@@H]2[C@H]([C@@H]([C@H]([C@@H]([C@H]2O)O)N=C(N)N)O)N=C(N)N)O[C@H]3[C@H]([C@@H]([C@H]([C@@H](O3)CO)O)O)NC)(C=O)O	0.06945611669771506	0.0	90	0	BGC0000717:5053;BGC0000431:3014;BGC0001752:1687;BGC0000927:628
CNR510.scaffold00002.region002	62	6197	-1	C[C@H]1[C@@]([C@H]([C@@H](O1)O[C@@H]2[C@H]([C@@H]([C@H]([C@@H]([C@H]2O)O)N=C(N)N)O)N=C(N)N)O[C@H]3[C@H]([C@@H]([C@H]([C@@H](O3)CO)O)O)NC)(C=O)O	0.06945611669771506	0.0	90	0	BGC0000717:5052;BGC0000431:3015;BGC0001752:1688;BGC0000927:628
CNT403.scaffold00001.region001	62	6197	-1	C[C@H]1[C@@]([C@H]([C@@H](O1)O[C@@H]2[C@H]([C@@H]([C@H]([C@@H]([C@H]2O)O)N=C(N)N)O)N=C(N)N)O[C@H]3[C@H]([C@@H]([C@H]([C@@H](O3)CO)O)O)NC)(C=O)O	0.06945611669771506	0.0	90	0	BGC0000717:5108;BGC0000431:2996;BGC0001752:1673;BGC0000927:630
GCA_000514855.AZWS01000008.1.region001	62	6197	-1	C[C@H]1[C@@]([C@H]([C@@H](O1)O[C@@H]2[C@H]([C@@H]([C@H]([C@@H]([C@H]2O)O)N=C(N)N)O)N=C(N)N)O[C@H]3[C@H]([C@@H]([C@H]([C@@H](O3)CO)O)O)NC)(C=O)O	0.06945611669771506	0.0	90	0	BGC0000717:5049;BGC0000431:3008;BGC0001752:1687;BGC0000927:623;BGC0001590:640;BGC0001674:479
GCA_000514815.KI911471.1.region001	62	6197	-1	C[C@H]1[C@@]([C@H]([C@@H](O1)O[C@@H]2[C@H]([C@@H]([C@H]([C@@H]([C@H]2O)O)N=C(N)N)O)N=C(N)N)O[C@H]3[C@H]([C@@H]([C@H]([C@@H](O3)CO)O)O)NC)(C=O)O	0.06945611669771506	0.0	90	0	BGC0000717:5135;BGC0000431:3009;BGC0001752:1685;BGC0000927:629
GCA_000514835.AZWR01000019.1.region001	62	6197	-1	C[C@H]1[C@@]([C@H]([C@@H](O1)O[C@@H]2[C@H]([C@@H]([C@H]([C@@H]([C@H]2O)O)N=C(N)N)O)N=C(N)N)O[C@H]3[C@H]([C@@H]([C@H]([C@@H](O3)CO)O)O)NC)(C=O)O	0.06945611669771506	0.0	90	0	BGC0000717:5092;BGC0000431:2976;BGC0001752:1654;BGC0000927:631
GCA_000378845.KB905359.1.region009	62	6197	-1	C[C@H]1[C@@]([C@H]([C@@H](O1)O[C@@H]2[C@H]([C@@H]([C@H]([C@@H]([C@H]2O)O)N=C(N)N)O)N=C(N)N)O[C@H]3[C@H]([C@@H]([C@H]([C@@H](O3)CO)O)O)NC)(C=O)O	0.06945611669771506	0.0	90	0	BGC0000717:5055;BGC0000431:3010;BGC0001752:1686;BGC0000927:628
GCA_000514415.AZVW01000008.1.region001	62	6197	-1	C[C@H]1[C@@]([C@H]([C@@H](O1)O[C@@H]2[C@H]([C@@H]([C@H]([C@@H]([C@H]2O)O)N=C(N)N)O)N=C(N)N)O[C@H]3[C@H]([C@@H]([C@H]([C@@H](O3)CO)O)O)NC)(C=O)O	0.06945611669771506	0.0	90	0	BGC0000717:5124;BGC0000431:3009;BGC0001752:1687;BGC0000927:627
GCA_000514475.AZVZ01000005.1.region001	62	6197	-1	C[C@H]1[C@@]([C@H]([C@@H](O1)O[C@@H]2[C@H]([C@@H]([C@H]([C@@H]([C@H]2O)O)N=C(N)N)O)N=C(N)N)O[C@H]3[C@H]([C@@H]([C@H]([C@@H](O3)CO)O)O)NC)(C=O)O	0.06945611669771506	0.0	90	0	BGC0000717:5057;BGC0000431:3016;BGC0001752:1689;BGC0000927:628
GCA_000514795.AZWP01000002.1.region002	62	6197	-1	C[C@H]1[C@@]([C@H]([C@@H](O1)O[C@@H]2[C@H]([C@@H]([C@H]([C@@H]([C@H]2O)O)N=C(N)N)O)N=C(N)N)O[C@H]3[C@H]([C@@H]([C@H]([C@@H](O3)CO)O)O)NC)(C=O)O	0.06945611669771506	0.0	90	0	BGC0000717:5037;BGC0000431:2997;BGC0001752:1666;BGC0000927:631
GCA_000514775.AZWO01000011.1.region001	62	6197	-1	C[C@H]1[C@@]([C@H]([C@@H](O1)O[C@@H]2[C@H]([C@@H]([C@H]([C@@H]([C@H]2O)O)N=C(N)N)O)N=C(N)N)O[C@H]3[C@H]([C@@H]([C@H]([C@@H](O3)CO)O)O)NC)(C=O)O	0.06945611669771506	0.0	90	0	BGC0000717:5056;BGC0000431:3015;BGC0001752:1688;BGC0000927:628;BGC0001590:639;BGC0001674:475
GCA_000514755.AZWN01000003.1.region001	62	6197	-1	C[C@H]1[C@@]([C@H]([C@@H](O1)O[C@@H]2[C@H]([C@@H]([C@H]([C@@H]([C@H]2O)O)N=C(N)N)O)N=C(N)N)O[C@H]3[C@H]([C@@H]([C@H]([C@@H](O3)CO)O)O)NC)(C=O)O	0.06945611669771506	0.0	90	0	BGC0000717:5049;BGC0000431:3007;BGC0001752:1685;BGC0000927:627
GCA_000514735.AZWM01000005.1.region001	62	6197	-1	C[C@H]1[C@@]([C@H]([C@@H](O1)O[C@@H]2[C@H]([C@@H]([C@H]([C@@H]([C@H]2O)O)N=C(N)N)O)N=C(N)N)O[C@H]3[C@H]([C@@H]([C@H]([C@@H](O3)CO)O)O)NC)(C=O)O	0.06945611669771506	0.0	90	0	BGC0000717:5133;BGC0000431:3011;BGC0001752:1689;BGC0000927:624
GCA_000514535.AZWC01000006.1.region001	62	6197	-1	C[C@H]1[C@@]([C@H]([C@@H](O1)O[C@@H]2[C@H]([C@@H]([C@H]([C@@H]([C@H]2O)O)N=C(N)N)O)N=C(N)N)O[C@H]3[C@H]([C@@H]([C@H]([C@@H](O3)CO)O)O)NC)(C=O)O	0.06945611669771506	0.0	90	0	BGC0000717:5121;BGC0000431:3008;BGC0001752:1687;BGC0000927:628
GCA_000514495.AZWA01000004.1.region002	62	6197	-1	C[C@H]1[C@@]([C@H]([C@@H](O1)O[C@@H]2[C@H]([C@@H]([C@H]([C@@H]([C@H]2O)O)N=C(N)N)O)N=C(N)N)O[C@H]3[C@H]([C@@H]([C@H]([C@@H](O3)CO)O)O)NC)(C=O)O	0.06945611669771506	0.0	90	0	BGC0000717:5040;BGC0000431:3002;BGC0001752:1677;BGC0000927:625
GCA_000374785.KB895296.1.region001	62	6197	-1	C[C@H]1[C@@]([C@H]([C@@H](O1)O[C@@H]2[C@H]([C@@H]([C@H]([C@@H]([C@H]2O)O)N=C(N)N)O)N=C(N)N)O[C@H]3[C@H]([C@@H]([C@H]([C@@H](O3)CO)O)O)NC)(C=O)O	0.06945611669771506	0.0	90	0	BGC0000717:4990;BGC0000431:2978;BGC0001752:1654;BGC0000927:630
GCA_000375285.KB896843.1.region001	62	6197	-1	C[C@H]1[C@@]([C@H]([C@@H](O1)O[C@@H]2[C@H]([C@@H]([C@H]([C@@H]([C@H]2O)O)N=C(N)N)O)N=C(N)N)O[C@H]3[C@H]([C@@H]([C@H]([C@@H](O3)CO)O)O)NC)(C=O)O	0.06945611669771506	0.0	90	0	BGC0000717:5133;BGC0000431:3011;BGC0001752:1689;BGC0000927:624
CNR909.scaffold00006.region001	62	6197	-1	C[C@H]1[C@@]([C@H]([C@@H](O1)O[C@@H]2[C@H]([C@@H]([C@H]([C@@H]([C@H]2O)O)N=C(N)N)O)N=C(N)N)O[C@H]3[C@H]([C@@H]([C@H]([C@@H](O3)CO)O)O)NC)(C=O)O	0.06945611669771506	0.0	90	0	BGC0000717:5131;BGC0000431:3014;BGC0001752:1687;BGC0000927:628
GCA_000424925.AUKU01000001.1.region002	62	6197	-1	C[C@H]1[C@@]([C@H]([C@@H](O1)O[C@@H]2[C@H]([C@@H]([C@H]([C@@H]([C@H]2O)O)N=C(N)N)O)N=C(N)N)O[C@H]3[C@H]([C@@H]([C@H]([C@@H](O3)CO)O)O)NC)(C=O)O	0.06945611669771506	0.0	90	0	BGC0000717:5052;BGC0000431:3009;BGC0001752:1687;BGC0000927:627
GCA_000377045.KB897453.1.region001	62	6197	-1	C[C@H]1[C@@]([C@H]([C@@H](O1)O[C@@H]2[C@H]([C@@H]([C@H]([C@@H]([C@H]2O)O)N=C(N)N)O)N=C(N)N)O[C@H]3[C@H]([C@@H]([C@H]([C@@H](O3)CO)O)O)NC)(C=O)O	0.06945611669771506	0.0	90	0	BGC0000717:5132;BGC0000431:3013;BGC0001752:1689;BGC0000927:621
GCA_000377025.KB897008.1.region002	62	6197	-1	C[C@H]1[C@@]([C@H]([C@@H](O1)O[C@@H]2[C@H]([C@@H]([C@H]([C@@H]([C@H]2O)O)N=C(N)N)O)N=C(N)N)O[C@H]3[C@H]([C@@H]([C@H]([C@@H](O3)CO)O)O)NC)(C=O)O	0.06945611669771506	0.0	90	0	BGC0000717:5055;BGC0000431:3013;BGC0001752:1689;BGC0000927:625
GCA_000374705.KB894903.1.region001	62	6197	-1	C[C@H]1[C@@]([C@H]([C@@H](O1)O[C@@H]2[C@H]([C@@H]([C@H]([C@@H]([C@H]2O)O)N=C(N)N)O)N=C(N)N)O[C@H]3[C@H]([C@@H]([C@H]([C@@H](O3)CO)O)O)NC)(C=O)O	0.06945611669771506	0.0	90	0	BGC0000717:5119;BGC0000431:3000;BGC0001752:1680;BGC0000927:629
GCA_000374765.KB895214.1.region001	62	6197	-1	C[C@H]1[C@@]([C@H]([C@@H](O1)O[C@@H]2[C@H]([C@@H]([C@H]([C@@H]([C@H]2O)O)N=C(N)N)O)N=C(N)N)O[C@H]3[C@H]([C@@H]([C@H]([C@@H](O3)CO)O)O)NC)(C=O)O	0.06945611669771506	0.0	90	0	BGC0000717:5079;BGC0000431:2987;BGC0001752:1663;BGC0000927:631
GCA_000374745.KB895094.1.region001	62	6197	-1	C[C@H]1[C@@]([C@H]([C@@H](O1)O[C@@H]2[C@H]([C@@H]([C@H]([C@@H]([C@H]2O)O)N=C(N)N)O)N=C(N)N)O[C@H]3[C@H]([C@@H]([C@H]([C@@H](O3)CO)O)O)NC)(C=O)O	0.06945611669771506	0.0	90	0	BGC0000717:5131;BGC0000431:3013;BGC0001752:1688;BGC0000927:631
CNY703.scaffold00002.region001	62	36387	161	C[C@H]1[C@@]([C@H]([C@@H](O1)O[C@@H]2[C@H]([C@@H]([C@H]([C@@H]([C@H]2O)O)N=C(N)N)O)N=C(N)N)O[C@H]3[C@H]([C@@H]([C@H]([C@@H](O3)CO)O)O)NC)(C=O)O	0.07355810166669716	0.0	90	0	BGC0000717:5091;BGC0000431:2975;BGC0001752:1666;BGC0000927:628
CNY703.scaffold00002.region001	62	37092	161	C[C@H]1[C@@]([C@H]([C@@H](O1)O[C@@H]2[C@H]([C@@H]([C@H]([C@@H]([C@H]2O)O)N=C(N)N)O)N=C(N)N)O[C@H]3[C@H]([C@@H]([C@H]([C@@H](O3)CO)O)O)NC)(C=O)O	0.06923146398567293	0.0	90	0	BGC0000717:5091;BGC0000431:2975;BGC0001752:1666;BGC0000927:628
CNY673.scaffold00005.region001	62	36387	161	C[C@H]1[C@@]([C@H]([C@@H](O1)O[C@@H]2[C@H]([C@@H]([C@H]([C@@H]([C@H]2O)O)N=C(N)N)O)N=C(N)N)O[C@H]3[C@H]([C@@H]([C@H]([C@@H](O3)CO)O)O)NC)(C=O)O	0.07355810166669716	0.0	90	0	BGC0000717:5091;BGC0000431:3000;BGC0001752:1690;BGC0000927:628
CNY673.scaffold00005.region001	62	37092	161	C[C@H]1[C@@]([C@H]([C@@H](O1)O[C@@H]2[C@H]([C@@H]([C@H]([C@@H]([C@H]2O)O)N=C(N)N)O)N=C(N)N)O[C@H]3[C@H]([C@@H]([C@H]([C@@H](O3)CO)O)O)NC)(C=O)O	0.06923146398567293	0.0	90	0	BGC0000717:5091;BGC0000431:3000;BGC0001752:1690;BGC0000927:628
CNH732.scaffold00003.region002	62	36387	161	C[C@H]1[C@@]([C@H]([C@@H](O1)O[C@@H]2[C@H]([C@@H]([C@H]([C@@H]([C@H]2O)O)N=C(N)N)O)N=C(N)N)O[C@H]3[C@H]([C@@H]([C@H]([C@@H](O3)CO)O)O)NC)(C=O)O	0.07355810166669716	0.0	90	0	BGC0000717:5047;BGC0000431:3012;BGC0001752:1689;BGC0000927:627
CNH732.scaffold00003.region002	62	37092	161	C[C@H]1[C@@]([C@H]([C@@H](O1)O[C@@H]2[C@H]([C@@H]([C@H]([C@@H]([C@H]2O)O)N=C(N)N)O)N=C(N)N)O[C@H]3[C@H]([C@@H]([C@H]([C@@H](O3)CO)O)O)NC)(C=O)O	0.06923146398567293	0.0	90	0	BGC0000717:5047;BGC0000431:3012;BGC0001752:1689;BGC0000927:627
CNY666.scaffold00001.region001	62	36387	161	C[C@H]1[C@@]([C@H]([C@@H](O1)O[C@@H]2[C@H]([C@@H]([C@H]([C@@H]([C@H]2O)O)N=C(N)N)O)N=C(N)N)O[C@H]3[C@H]([C@@H]([C@H]([C@@H](O3)CO)O)O)NC)(C=O)O	0.07355810166669716	0.0	90	0	BGC0000717:5042;BGC0000431:2995;BGC0001752:1682;BGC0000927:627;BGC0001590:660;BGC0001674:502;BGC0000315:487
CNY666.scaffold00001.region001	62	37092	161	C[C@H]1[C@@]([C@H]([C@@H](O1)O[C@@H]2[C@H]([C@@H]([C@H]([C@@H]([C@H]2O)O)N=C(N)N)O)N=C(N)N)O[C@H]3[C@H]([C@@H]([C@H]([C@@H](O3)CO)O)O)NC)(C=O)O	0.06923146398567293	0.0	90	0	BGC0000717:5042;BGC0000431:2995;BGC0001752:1682;BGC0000927:627;BGC0001590:660;BGC0001674:502;BGC0000315:487
CNY498.scaffold00003.region002	62	36387	161	C[C@H]1[C@@]([C@H]([C@@H](O1)O[C@@H]2[C@H]([C@@H]([C@H]([C@@H]([C@H]2O)O)N=C(N)N)O)N=C(N)N)O[C@H]3[C@H]([C@@H]([C@H]([C@@H](O3)CO)O)O)NC)(C=O)O	0.07355810166669716	0.0	90	0	BGC0000717:5053;BGC0000431:3014;BGC0001752:1687;BGC0000927:628
CNY498.scaffold00003.region002	62	37092	161	C[C@H]1[C@@]([C@H]([C@@H](O1)O[C@@H]2[C@H]([C@@H]([C@H]([C@@H]([C@H]2O)O)N=C(N)N)O)N=C(N)N)O[C@H]3[C@H]([C@@H]([C@H]([C@@H](O3)CO)O)O)NC)(C=O)O	0.06923146398567293	0.0	90	0	BGC0000717:5053;BGC0000431:3014;BGC0001752:1687;BGC0000927:628
CNR510.scaffold00002.region002	62	36387	161	C[C@H]1[C@@]([C@H]([C@@H](O1)O[C@@H]2[C@H]([C@@H]([C@H]([C@@H]([C@H]2O)O)N=C(N)N)O)N=C(N)N)O[C@H]3[C@H]([C@@H]([C@H]([C@@H](O3)CO)O)O)NC)(C=O)O	0.07355810166669716	0.0	90	0	BGC0000717:5052;BGC0000431:3015;BGC0001752:1688;BGC0000927:628
CNR510.scaffold00002.region002	62	37092	161	C[C@H]1[C@@]([C@H]([C@@H](O1)O[C@@H]2[C@H]([C@@H]([C@H]([C@@H]([C@H]2O)O)N=C(N)N)O)N=C(N)N)O[C@H]3[C@H]([C@@H]([C@H]([C@@H](O3)CO)O)O)NC)(C=O)O	0.06923146398567293	0.0	90	0	BGC0000717:5052;BGC0000431:3015;BGC0001752:1688;BGC0000927:628
CNT403.scaffold00001.region001	62	36387	161	C[C@H]1[C@@]([C@H]([C@@H](O1)O[C@@H]2[C@H]([C@@H]([C@H]([C@@H]([C@H]2O)O)N=C(N)N)O)N=C(N)N)O[C@H]3[C@H]([C@@H]([C@H]([C@@H](O3)CO)O)O)NC)(C=O)O	0.07355810166669716	0.0	90	0	BGC0000717:5108;BGC0000431:2996;BGC0001752:1673;BGC0000927:630
CNT403.scaffold00001.region001	62	37092	161	C[C@H]1[C@@]([C@H]([C@@H](O1)O[C@@H]2[C@H]([C@@H]([C@H]([C@@H]([C@H]2O)O)N=C(N)N)O)N=C(N)N)O[C@H]3[C@H]([C@@H]([C@H]([C@@H](O3)CO)O)O)NC)(C=O)O	0.06923146398567293	0.0	90	0	BGC0000717:5108;BGC0000431:2996;BGC0001752:1673;BGC0000927:630
GCA_000514855.AZWS01000008.1.region001	62	36387	161	C[C@H]1[C@@]([C@H]([C@@H](O1)O[C@@H]2[C@H]([C@@H]([C@H]([C@@H]([C@H]2O)O)N=C(N)N)O)N=C(N)N)O[C@H]3[C@H]([C@@H]([C@H]([C@@H](O3)CO)O)O)NC)(C=O)O	0.07355810166669716	0.0	90	0	BGC0000717:5049;BGC0000431:3008;BGC0001752:1687;BGC0000927:623;BGC0001590:640;BGC0001674:479
GCA_000514855.AZWS01000008.1.region001	62	37092	161	C[C@H]1[C@@]([C@H]([C@@H](O1)O[C@@H]2[C@H]([C@@H]([C@H]([C@@H]([C@H]2O)O)N=C(N)N)O)N=C(N)N)O[C@H]3[C@H]([C@@H]([C@H]([C@@H](O3)CO)O)O)NC)(C=O)O	0.06923146398567293	0.0	90	0	BGC0000717:5049;BGC0000431:3008;BGC0001752:1687;BGC0000927:623;BGC0001590:640;BGC0001674:479
GCA_000514815.KI911471.1.region001	62	36387	161	C[C@H]1[C@@]([C@H]([C@@H](O1)O[C@@H]2[C@H]([C@@H]([C@H]([C@@H]([C@H]2O)O)N=C(N)N)O)N=C(N)N)O[C@H]3[C@H]([C@@H]([C@H]([C@@H](O3)CO)O)O)NC)(C=O)O	0.07355810166669716	0.0	90	0	BGC0000717:5135;BGC0000431:3009;BGC0001752:1685;BGC0000927:629
GCA_000514815.KI911471.1.region001	62	37092	161	C[C@H]1[C@@]([C@H]([C@@H](O1)O[C@@H]2[C@H]([C@@H]([C@H]([C@@H]([C@H]2O)O)N=C(N)N)O)N=C(N)N)O[C@H]3[C@H]([C@@H]([C@H]([C@@H](O3)CO)O)O)NC)(C=O)O	0.06923146398567293	0.0	90	0	BGC0000717:5135;BGC0000431:3009;BGC0001752:1685;BGC0000927:629
GCA_000514835.AZWR01000019.1.region001	62	36387	161	C[C@H]1[C@@]([C@H]([C@@H](O1)O[C@@H]2[C@H]([C@@H]([C@H]([C@@H]([C@H]2O)O)N=C(N)N)O)N=C(N)N)O[C@H]3[C@H]([C@@H]([C@H]([C@@H](O3)CO)O)O)NC)(C=O)O	0.07355810166669716	0.0	90	0	BGC0000717:5092;BGC0000431:2976;BGC0001752:1654;BGC0000927:631
GCA_000514835.AZWR01000019.1.region001	62	37092	161	C[C@H]1[C@@]([C@H]([C@@H](O1)O[C@@H]2[C@H]([C@@H]([C@H]([C@@H]([C@H]2O)O)N=C(N)N)O)N=C(N)N)O[C@H]3[C@H]([C@@H]([C@H]([C@@H](O3)CO)O)O)NC)(C=O)O	0.06923146398567293	0.0	90	0	BGC0000717:5092;BGC0000431:2976;BGC0001752:1654;BGC0000927:631
GCA_000378845.KB905359.1.region009	62	36387	161	C[C@H]1[C@@]([C@H]([C@@H](O1)O[C@@H]2[C@H]([C@@H]([C@H]([C@@H]([C@H]2O)O)N=C(N)N)O)N=C(N)N)O[C@H]3[C@H]([C@@H]([C@H]([C@@H](O3)CO)O)O)NC)(C=O)O	0.07355810166669716	0.0	90	0	BGC0000717:5055;BGC0000431:3010;BGC0001752:1686;BGC0000927:628
GCA_000378845.KB905359.1.region009	62	37092	161	C[C@H]1[C@@]([C@H]([C@@H](O1)O[C@@H]2[C@H]([C@@H]([C@H]([C@@H]([C@H]2O)O)N=C(N)N)O)N=C(N)N)O[C@H]3[C@H]([C@@H]([C@H]([C@@H](O3)CO)O)O)NC)(C=O)O	0.06923146398567293	0.0	90	0	BGC0000717:5055;BGC0000431:3010;BGC0001752:1686;BGC0000927:628
GCA_000514415.AZVW01000008.1.region001	62	36387	161	C[C@H]1[C@@]([C@H]([C@@H](O1)O[C@@H]2[C@H]([C@@H]([C@H]([C@@H]([C@H]2O)O)N=C(N)N)O)N=C(N)N)O[C@H]3[C@H]([C@@H]([C@H]([C@@H](O3)CO)O)O)NC)(C=O)O	0.07355810166669716	0.0	90	0	BGC0000717:5124;BGC0000431:3009;BGC0001752:1687;BGC0000927:627
GCA_000514415.AZVW01000008.1.region001	62	37092	161	C[C@H]1[C@@]([C@H]([C@@H](O1)O[C@@H]2[C@H]([C@@H]([C@H]([C@@H]([C@H]2O)O)N=C(N)N)O)N=C(N)N)O[C@H]3[C@H]([C@@H]([C@H]([C@@H](O3)CO)O)O)NC)(C=O)O	0.06923146398567293	0.0	90	0	BGC0000717:5124;BGC0000431:3009;BGC0001752:1687;BGC0000927:627
GCA_000514475.AZVZ01000005.1.region001	62	36387	161	C[C@H]1[C@@]([C@H]([C@@H](O1)O[C@@H]2[C@H]([C@@H]([C@H]([C@@H]([C@H]2O)O)N=C(N)N)O)N=C(N)N)O[C@H]3[C@H]([C@@H]([C@H]([C@@H](O3)CO)O)O)NC)(C=O)O	0.07355810166669716	0.0	90	0	BGC0000717:5057;BGC0000431:3016;BGC0001752:1689;BGC0000927:628
GCA_000514475.AZVZ01000005.1.region001	62	37092	161	C[C@H]1[C@@]([C@H]([C@@H](O1)O[C@@H]2[C@H]([C@@H]([C@H]([C@@H]([C@H]2O)O)N=C(N)N)O)N=C(N)N)O[C@H]3[C@H]([C@@H]([C@H]([C@@H](O3)CO)O)O)NC)(C=O)O	0.06923146398567293	0.0	90	0	BGC0000717:5057;BGC0000431:3016;BGC0001752:1689;BGC0000927:628
GCA_000514795.AZWP01000002.1.region002	62	36387	161	C[C@H]1[C@@]([C@H]([C@@H](O1)O[C@@H]2[C@H]([C@@H]([C@H]([C@@H]([C@H]2O)O)N=C(N)N)O)N=C(N)N)O[C@H]3[C@H]([C@@H]([C@H]([C@@H](O3)CO)O)O)NC)(C=O)O	0.07355810166669716	0.0	90	0	BGC0000717:5037;BGC0000431:2997;BGC0001752:1666;BGC0000927:631
GCA_000514795.AZWP01000002.1.region002	62	37092	161	C[C@H]1[C@@]([C@H]([C@@H](O1)O[C@@H]2[C@H]([C@@H]([C@H]([C@@H]([C@H]2O)O)N=C(N)N)O)N=C(N)N)O[C@H]3[C@H]([C@@H]([C@H]([C@@H](O3)CO)O)O)NC)(C=O)O	0.06923146398567293	0.0	90	0	BGC0000717:5037;BGC0000431:2997;BGC0001752:1666;BGC0000927:631
GCA_000514775.AZWO01000011.1.region001	62	36387	161	C[C@H]1[C@@]([C@H]([C@@H](O1)O[C@@H]2[C@H]([C@@H]([C@H]([C@@H]([C@H]2O)O)N=C(N)N)O)N=C(N)N)O[C@H]3[C@H]([C@@H]([C@H]([C@@H](O3)CO)O)O)NC)(C=O)O	0.07355810166669716	0.0	90	0	BGC0000717:5056;BGC0000431:3015;BGC0001752:1688;BGC0000927:628;BGC0001590:639;BGC0001674:475
GCA_000514775.AZWO01000011.1.region001	62	37092	161	C[C@H]1[C@@]([C@H]([C@@H](O1)O[C@@H]2[C@H]([C@@H]([C@H]([C@@H]([C@H]2O)O)N=C(N)N)O)N=C(N)N)O[C@H]3[C@H]([C@@H]([C@H]([C@@H](O3)CO)O)O)NC)(C=O)O	0.06923146398567293	0.0	90	0	BGC0000717:5056;BGC0000431:3015;BGC0001752:1688;BGC0000927:628;BGC0001590:639;BGC0001674:475
GCA_000514755.AZWN01000003.1.region001	62	36387	161	C[C@H]1[C@@]([C@H]([C@@H](O1)O[C@@H]2[C@H]([C@@H]([C@H]([C@@H]([C@H]2O)O)N=C(N)N)O)N=C(N)N)O[C@H]3[C@H]([C@@H]([C@H]([C@@H](O3)CO)O)O)NC)(C=O)O	0.07355810166669716	0.0	90	0	BGC0000717:5049;BGC0000431:3007;BGC0001752:1685;BGC0000927:627
GCA_000514755.AZWN01000003.1.region001	62	37092	161	C[C@H]1[C@@]([C@H]([C@@H](O1)O[C@@H]2[C@H]([C@@H]([C@H]([C@@H]([C@H]2O)O)N=C(N)N)O)N=C(N)N)O[C@H]3[C@H]([C@@H]([C@H]([C@@H](O3)CO)O)O)NC)(C=O)O	0.06923146398567293	0.0	90	0	BGC0000717:5049;BGC0000431:3007;BGC0001752:1685;BGC0000927:627
GCA_000514735.AZWM01000005.1.region001	62	36387	161	C[C@H]1[C@@]([C@H]([C@@H](O1)O[C@@H]2[C@H]([C@@H]([C@H]([C@@H]([C@H]2O)O)N=C(N)N)O)N=C(N)N)O[C@H]3[C@H]([C@@H]([C@H]([C@@H](O3)CO)O)O)NC)(C=O)O	0.07355810166669716	0.0	90	0	BGC0000717:5133;BGC0000431:3011;BGC0001752:1689;BGC0000927:624
GCA_000514735.AZWM01000005.1.region001	62	37092	161	C[C@H]1[C@@]([C@H]([C@@H](O1)O[C@@H]2[C@H]([C@@H]([C@H]([C@@H]([C@H]2O)O)N=C(N)N)O)N=C(N)N)O[C@H]3[C@H]([C@@H]([C@H]([C@@H](O3)CO)O)O)NC)(C=O)O	0.06923146398567293	0.0	90	0	BGC0000717:5133;BGC0000431:3011;BGC0001752:1689;BGC0000927:624
GCA_000514535.AZWC01000006.1.region001	62	36387	161	C[C@H]1[C@@]([C@H]([C@@H](O1)O[C@@H]2[C@H]([C@@H]([C@H]([C@@H]([C@H]2O)O)N=C(N)N)O)N=C(N)N)O[C@H]3[C@H]([C@@H]([C@H]([C@@H](O3)CO)O)O)NC)(C=O)O	0.07355810166669716	0.0	90	0	BGC0000717:5121;BGC0000431:3008;BGC0001752:1687;BGC0000927:628
GCA_000514535.AZWC01000006.1.region001	62	37092	161	C[C@H]1[C@@]([C@H]([C@@H](O1)O[C@@H]2[C@H]([C@@H]([C@H]([C@@H]([C@H]2O)O)N=C(N)N)O)N=C(N)N)O[C@H]3[C@H]([C@@H]([C@H]([C@@H](O3)CO)O)O)NC)(C=O)O	0.06923146398567293	0.0	90	0	BGC0000717:5121;BGC0000431:3008;BGC0001752:1687;BGC0000927:628
GCA_000514495.AZWA01000004.1.region002	62	36387	161	C[C@H]1[C@@]([C@H]([C@@H](O1)O[C@@H]2[C@H]([C@@H]([C@H]([C@@H]([C@H]2O)O)N=C(N)N)O)N=C(N)N)O[C@H]3[C@H]([C@@H]([C@H]([C@@H](O3)CO)O)O)NC)(C=O)O	0.07355810166669716	0.0	90	0	BGC0000717:5040;BGC0000431:3002;BGC0001752:1677;BGC0000927:625
GCA_000514495.AZWA01000004.1.region002	62	37092	161	C[C@H]1[C@@]([C@H]([C@@H](O1)O[C@@H]2[C@H]([C@@H]([C@H]([C@@H]([C@H]2O)O)N=C(N)N)O)N=C(N)N)O[C@H]3[C@H]([C@@H]([C@H]([C@@H](O3)CO)O)O)NC)(C=O)O	0.06923146398567293	0.0	90	0	BGC0000717:5040;BGC0000431:3002;BGC0001752:1677;BGC0000927:625
GCA_000374785.KB895296.1.region001	62	36387	161	C[C@H]1[C@@]([C@H]([C@@H](O1)O[C@@H]2[C@H]([C@@H]([C@H]([C@@H]([C@H]2O)O)N=C(N)N)O)N=C(N)N)O[C@H]3[C@H]([C@@H]([C@H]([C@@H](O3)CO)O)O)NC)(C=O)O	0.07355810166669716	0.0	90	0	BGC0000717:4990;BGC0000431:2978;BGC0001752:1654;BGC0000927:630
GCA_000374785.KB895296.1.region001	62	37092	161	C[C@H]1[C@@]([C@H]([C@@H](O1)O[C@@H]2[C@H]([C@@H]([C@H]([C@@H]([C@H]2O)O)N=C(N)N)O)N=C(N)N)O[C@H]3[C@H]([C@@H]([C@H]([C@@H](O3)CO)O)O)NC)(C=O)O	0.06923146398567293	0.0	90	0	BGC0000717:4990;BGC0000431:2978;BGC0001752:1654;BGC0000927:630
GCA_000375285.KB896843.1.region001	62	36387	161	C[C@H]1[C@@]([C@H]([C@@H](O1)O[C@@H]2[C@H]([C@@H]([C@H]([C@@H]([C@H]2O)O)N=C(N)N)O)N=C(N)N)O[C@H]3[C@H]([C@@H]([C@H]([C@@H](O3)CO)O)O)NC)(C=O)O	0.07355810166669716	0.0	90	0	BGC0000717:5133;BGC0000431:3011;BGC0001752:1689;BGC0000927:624
GCA_000375285.KB896843.1.region001	62	37092	161	C[C@H]1[C@@]([C@H]([C@@H](O1)O[C@@H]2[C@H]([C@@H]([C@H]([C@@H]([C@H]2O)O)N=C(N)N)O)N=C(N)N)O[C@H]3[C@H]([C@@H]([C@H]([C@@H](O3)CO)O)O)NC)(C=O)O	0.06923146398567293	0.0	90	0	BGC0000717:5133;BGC0000431:3011;BGC0001752:1689;BGC0000927:624
CNR909.scaffold00006.region001	62	36387	161	C[C@H]1[C@@]([C@H]([C@@H](O1)O[C@@H]2[C@H]([C@@H]([C@H]([C@@H]([C@H]2O)O)N=C(N)N)O)N=C(N)N)O[C@H]3[C@H]([C@@H]([C@H]([C@@H](O3)CO)O)O)NC)(C=O)O	0.07355810166669716	0.0	90	0	BGC0000717:5131;BGC0000431:3014;BGC0001752:1687;BGC0000927:628
CNR909.scaffold00006.region001	62	37092	161	C[C@H]1[C@@]([C@H]([C@@H](O1)O[C@@H]2[C@H]([C@@H]([C@H]([C@@H]([C@H]2O)O)N=C(N)N)O)N=C(N)N)O[C@H]3[C@H]([C@@H]([C@H]([C@@H](O3)CO)O)O)NC)(C=O)O	0.06923146398567293	0.0	90	0	BGC0000717:5131;BGC0000431:3014;BGC0001752:1687;BGC0000927:628
GCA_000424925.AUKU01000001.1.region002	62	36387	161	C[C@H]1[C@@]([C@H]([C@@H](O1)O[C@@H]2[C@H]([C@@H]([C@H]([C@@H]([C@H]2O)O)N=C(N)N)O)N=C(N)N)O[C@H]3[C@H]([C@@H]([C@H]([C@@H](O3)CO)O)O)NC)(C=O)O	0.07355810166669716	0.0	90	0	BGC0000717:5052;BGC0000431:3009;BGC0001752:1687;BGC0000927:627
GCA_000424925.AUKU01000001.1.region002	62	37092	161	C[C@H]1[C@@]([C@H]([C@@H](O1)O[C@@H]2[C@H]([C@@H]([C@H]([C@@H]([C@H]2O)O)N=C(N)N)O)N=C(N)N)O[C@H]3[C@H]([C@@H]([C@H]([C@@H](O3)CO)O)O)NC)(C=O)O	0.06923146398567293	0.0	90	0	BGC0000717:5052;BGC0000431:3009;BGC0001752:1687;BGC0000927:627
GCA_000377045.KB897453.1.region001	62	36387	161	C[C@H]1[C@@]([C@H]([C@@H](O1)O[C@@H]2[C@H]([C@@H]([C@H]([C@@H]([C@H]2O)O)N=C(N)N)O)N=C(N)N)O[C@H]3[C@H]([C@@H]([C@H]([C@@H](O3)CO)O)O)NC)(C=O)O	0.07355810166669716	0.0	90	0	BGC0000717:5132;BGC0000431:3013;BGC0001752:1689;BGC0000927:621
GCA_000377045.KB897453.1.region001	62	37092	161	C[C@H]1[C@@]([C@H]([C@@H](O1)O[C@@H]2[C@H]([C@@H]([C@H]([C@@H]([C@H]2O)O)N=C(N)N)O)N=C(N)N)O[C@H]3[C@H]([C@@H]([C@H]([C@@H](O3)CO)O)O)NC)(C=O)O	0.06923146398567293	0.0	90	0	BGC0000717:5132;BGC0000431:3013;BGC0001752:1689;BGC0000927:621
GCA_000377025.KB897008.1.region002	62	36387	161	C[C@H]1[C@@]([C@H]([C@@H](O1)O[C@@H]2[C@H]([C@@H]([C@H]([C@@H]([C@H]2O)O)N=C(N)N)O)N=C(N)N)O[C@H]3[C@H]([C@@H]([C@H]([C@@H](O3)CO)O)O)NC)(C=O)O	0.07355810166669716	0.0	90	0	BGC0000717:5055;BGC0000431:3013;BGC0001752:1689;BGC0000927:625
GCA_000377025.KB897008.1.region002	62	37092	161	C[C@H]1[C@@]([C@H]([C@@H](O1)O[C@@H]2[C@H]([C@@H]([C@H]([C@@H]([C@H]2O)O)N=C(N)N)O)N=C(N)N)O[C@H]3[C@H]([C@@H]([C@H]([C@@H](O3)CO)O)O)NC)(C=O)O	0.06923146398567293	0.0	90	0	BGC0000717:5055;BGC0000431:3013;BGC0001752:1689;BGC0000927:625
GCA_000374705.KB894903.1.region001	62	36387	161	C[C@H]1[C@@]([C@H]([C@@H](O1)O[C@@H]2[C@H]([C@@H]([C@H]([C@@H]([C@H]2O)O)N=C(N)N)O)N=C(N)N)O[C@H]3[C@H]([C@@H]([C@H]([C@@H](O3)CO)O)O)NC)(C=O)O	0.07355810166669716	0.0	90	0	BGC0000717:5119;BGC0000431:3000;BGC0001752:1680;BGC0000927:629
GCA_000374705.KB894903.1.region001	62	37092	161	C[C@H]1[C@@]([C@H]([C@@H](O1)O[C@@H]2[C@H]([C@@H]([C@H]([C@@H]([C@H]2O)O)N=C(N)N)O)N=C(N)N)O[C@H]3[C@H]([C@@H]([C@H]([C@@H](O3)CO)O)O)NC)(C=O)O	0.06923146398567293	0.0	90	0	BGC0000717:5119;BGC0000431:3000;BGC0001752:1680;BGC0000927:629
GCA_000374765.KB895214.1.region001	62	36387	161	C[C@H]1[C@@]([C@H]([C@@H](O1)O[C@@H]2[C@H]([C@@H]([C@H]([C@@H]([C@H]2O)O)N=C(N)N)O)N=C(N)N)O[C@H]3[C@H]([C@@H]([C@H]([C@@H](O3)CO)O)O)NC)(C=O)O	0.07355810166669716	0.0	90	0	BGC0000717:5079;BGC0000431:2987;BGC0001752:1663;BGC0000927:631
GCA_000374765.KB895214.1.region001	62	37092	161	C[C@H]1[C@@]([C@H]([C@@H](O1)O[C@@H]2[C@H]([C@@H]([C@H]([C@@H]([C@H]2O)O)N=C(N)N)O)N=C(N)N)O[C@H]3[C@H]([C@@H]([C@H]([C@@H](O3)CO)O)O)NC)(C=O)O	0.06923146398567293	0.0	90	0	BGC0000717:5079;BGC0000431:2987;BGC0001752:1663;BGC0000927:631
GCA_000374745.KB895094.1.region001	62	36387	161	C[C@H]1[C@@]([C@H]([C@@H](O1)O[C@@H]2[C@H]([C@@H]([C@H]([C@@H]([C@H]2O)O)N=C(N)N)O)N=C(N)N)O[C@H]3[C@H]([C@@H]([C@H]([C@@H](O3)CO)O)O)NC)(C=O)O	0.07355810166669716	0.0	90	0	BGC0000717:5131;BGC0000431:3013;BGC0001752:1688;BGC0000927:631
GCA_000374745.KB895094.1.region001	62	37092	161	C[C@H]1[C@@]([C@H]([C@@H](O1)O[C@@H]2[C@H]([C@@H]([C@H]([C@@H]([C@H]2O)O)N=C(N)N)O)N=C(N)N)O[C@H]3[C@H]([C@@H]([C@H]([C@@H](O3)CO)O)O)NC)(C=O)O	0.06923146398567293	0.0	90	0	BGC0000717:5131;BGC0000431:3013;BGC0001752:1688;BGC0000927:631
CNY703.scaffold00002.region001	62	37708	-1	C[C@H]1[C@@]([C@H]([C@@H](O1)O[C@@H]2[C@H]([C@@H]([C@H]([C@@H]([C@H]2O)O)N=C(N)N)O)N=C(N)N)O[C@H]3[C@H]([C@@H]([C@H]([C@@H](O3)CO)O)O)NC)(C=O)O	0.07379684164337728	0.0	90	0	BGC0000717:5091;BGC0000431:2975;BGC0001752:1666;BGC0000927:628
CNY673.scaffold00005.region001	62	37708	-1	C[C@H]1[C@@]([C@H]([C@@H](O1)O[C@@H]2[C@H]([C@@H]([C@H]([C@@H]([C@H]2O)O)N=C(N)N)O)N=C(N)N)O[C@H]3[C@H]([C@@H]([C@H]([C@@H](O3)CO)O)O)NC)(C=O)O	0.07379684164337728	0.0	90	0	BGC0000717:5091;BGC0000431:3000;BGC0001752:1690;BGC0000927:628
CNH732.scaffold00003.region002	62	37708	-1	C[C@H]1[C@@]([C@H]([C@@H](O1)O[C@@H]2[C@H]([C@@H]([C@H]([C@@H]([C@H]2O)O)N=C(N)N)O)N=C(N)N)O[C@H]3[C@H]([C@@H]([C@H]([C@@H](O3)CO)O)O)NC)(C=O)O	0.07379684164337728	0.0	90	0	BGC0000717:5047;BGC0000431:3012;BGC0001752:1689;BGC0000927:627
CNY666.scaffold00001.region001	62	37708	-1	C[C@H]1[C@@]([C@H]([C@@H](O1)O[C@@H]2[C@H]([C@@H]([C@H]([C@@H]([C@H]2O)O)N=C(N)N)O)N=C(N)N)O[C@H]3[C@H]([C@@H]([C@H]([C@@H](O3)CO)O)O)NC)(C=O)O	0.07379684164337728	0.0	90	0	BGC0000717:5042;BGC0000431:2995;BGC0001752:1682;BGC0000927:627;BGC0001590:660;BGC0001674:502;BGC0000315:487
CNY498.scaffold00003.region002	62	37708	-1	C[C@H]1[C@@]([C@H]([C@@H](O1)O[C@@H]2[C@H]([C@@H]([C@H]([C@@H]([C@H]2O)O)N=C(N)N)O)N=C(N)N)O[C@H]3[C@H]([C@@H]([C@H]([C@@H](O3)CO)O)O)NC)(C=O)O	0.07379684164337728	0.0	90	0	BGC0000717:5053;BGC0000431:3014;BGC0001752:1687;BGC0000927:628
CNR510.scaffold00002.region002	62	37708	-1	C[C@H]1[C@@]([C@H]([C@@H](O1)O[C@@H]2[C@H]([C@@H]([C@H]([C@@H]([C@H]2O)O)N=C(N)N)O)N=C(N)N)O[C@H]3[C@H]([C@@H]([C@H]([C@@H](O3)CO)O)O)NC)(C=O)O	0.07379684164337728	0.0	90	0	BGC0000717:5052;BGC0000431:3015;BGC0001752:1688;BGC0000927:628
CNT403.scaffold00001.region001	62	37708	-1	C[C@H]1[C@@]([C@H]([C@@H](O1)O[C@@H]2[C@H]([C@@H]([C@H]([C@@H]([C@H]2O)O)N=C(N)N)O)N=C(N)N)O[C@H]3[C@H]([C@@H]([C@H]([C@@H](O3)CO)O)O)NC)(C=O)O	0.07379684164337728	0.0	90	0	BGC0000717:5108;BGC0000431:2996;BGC0001752:1673;BGC0000927:630
GCA_000514855.AZWS01000008.1.region001	62	37708	-1	C[C@H]1[C@@]([C@H]([C@@H](O1)O[C@@H]2[C@H]([C@@H]([C@H]([C@@H]([C@H]2O)O)N=C(N)N)O)N=C(N)N)O[C@H]3[C@H]([C@@H]([C@H]([C@@H](O3)CO)O)O)NC)(C=O)O	0.07379684164337728	0.0	90	0	BGC0000717:5049;BGC0000431:3008;BGC0001752:1687;BGC0000927:623;BGC0001590:640;BGC0001674:479
GCA_000514815.KI911471.1.region001	62	37708	-1	C[C@H]1[C@@]([C@H]([C@@H](O1)O[C@@H]2[C@H]([C@@H]([C@H]([C@@H]([C@H]2O)O)N=C(N)N)O)N=C(N)N)O[C@H]3[C@H]([C@@H]([C@H]([C@@H](O3)CO)O)O)NC)(C=O)O	0.07379684164337728	0.0	90	0	BGC0000717:5135;BGC0000431:3009;BGC0001752:1685;BGC0000927:629
GCA_000514835.AZWR01000019.1.region001	62	37708	-1	C[C@H]1[C@@]([C@H]([C@@H](O1)O[C@@H]2[C@H]([C@@H]([C@H]([C@@H]([C@H]2O)O)N=C(N)N)O)N=C(N)N)O[C@H]3[C@H]([C@@H]([C@H]([C@@H](O3)CO)O)O)NC)(C=O)O	0.07379684164337728	0.0	90	0	BGC0000717:5092;BGC0000431:2976;BGC0001752:1654;BGC0000927:631
GCA_000378845.KB905359.1.region009	62	37708	-1	C[C@H]1[C@@]([C@H]([C@@H](O1)O[C@@H]2[C@H]([C@@H]([C@H]([C@@H]([C@H]2O)O)N=C(N)N)O)N=C(N)N)O[C@H]3[C@H]([C@@H]([C@H]([C@@H](O3)CO)O)O)NC)(C=O)O	0.07379684164337728	0.0	90	0	BGC0000717:5055;BGC0000431:3010;BGC0001752:1686;BGC0000927:628
GCA_000514415.AZVW01000008.1.region001	62	37708	-1	C[C@H]1[C@@]([C@H]([C@@H](O1)O[C@@H]2[C@H]([C@@H]([C@H]([C@@H]([C@H]2O)O)N=C(N)N)O)N=C(N)N)O[C@H]3[C@H]([C@@H]([C@H]([C@@H](O3)CO)O)O)NC)(C=O)O	0.07379684164337728	0.0	90	0	BGC0000717:5124;BGC0000431:3009;BGC0001752:1687;BGC0000927:627
GCA_000514475.AZVZ01000005.1.region001	62	37708	-1	C[C@H]1[C@@]([C@H]([C@@H](O1)O[C@@H]2[C@H]([C@@H]([C@H]([C@@H]([C@H]2O)O)N=C(N)N)O)N=C(N)N)O[C@H]3[C@H]([C@@H]([C@H]([C@@H](O3)CO)O)O)NC)(C=O)O	0.07379684164337728	0.0	90	0	BGC0000717:5057;BGC0000431:3016;BGC0001752:1689;BGC0000927:628
GCA_000514795.AZWP01000002.1.region002	62	37708	-1	C[C@H]1[C@@]([C@H]([C@@H](O1)O[C@@H]2[C@H]([C@@H]([C@H]([C@@H]([C@H]2O)O)N=C(N)N)O)N=C(N)N)O[C@H]3[C@H]([C@@H]([C@H]([C@@H](O3)CO)O)O)NC)(C=O)O	0.07379684164337728	0.0	90	0	BGC0000717:5037;BGC0000431:2997;BGC0001752:1666;BGC0000927:631
GCA_000514775.AZWO01000011.1.region001	62	37708	-1	C[C@H]1[C@@]([C@H]([C@@H](O1)O[C@@H]2[C@H]([C@@H]([C@H]([C@@H]([C@H]2O)O)N=C(N)N)O)N=C(N)N)O[C@H]3[C@H]([C@@H]([C@H]([C@@H](O3)CO)O)O)NC)(C=O)O	0.07379684164337728	0.0	90	0	BGC0000717:5056;BGC0000431:3015;BGC0001752:1688;BGC0000927:628;BGC0001590:639;BGC0001674:475
GCA_000514755.AZWN01000003.1.region001	62	37708	-1	C[C@H]1[C@@]([C@H]([C@@H](O1)O[C@@H]2[C@H]([C@@H]([C@H]([C@@H]([C@H]2O)O)N=C(N)N)O)N=C(N)N)O[C@H]3[C@H]([C@@H]([C@H]([C@@H](O3)CO)O)O)NC)(C=O)O	0.07379684164337728	0.0	90	0	BGC0000717:5049;BGC0000431:3007;BGC0001752:1685;BGC0000927:627
GCA_000514735.AZWM01000005.1.region001	62	37708	-1	C[C@H]1[C@@]([C@H]([C@@H](O1)O[C@@H]2[C@H]([C@@H]([C@H]([C@@H]([C@H]2O)O)N=C(N)N)O)N=C(N)N)O[C@H]3[C@H]([C@@H]([C@H]([C@@H](O3)CO)O)O)NC)(C=O)O	0.07379684164337728	0.0	90	0	BGC0000717:5133;BGC0000431:3011;BGC0001752:1689;BGC0000927:624
GCA_000514535.AZWC01000006.1.region001	62	37708	-1	C[C@H]1[C@@]([C@H]([C@@H](O1)O[C@@H]2[C@H]([C@@H]([C@H]([C@@H]([C@H]2O)O)N=C(N)N)O)N=C(N)N)O[C@H]3[C@H]([C@@H]([C@H]([C@@H](O3)CO)O)O)NC)(C=O)O	0.07379684164337728	0.0	90	0	BGC0000717:5121;BGC0000431:3008;BGC0001752:1687;BGC0000927:628
GCA_000514495.AZWA01000004.1.region002	62	37708	-1	C[C@H]1[C@@]([C@H]([C@@H](O1)O[C@@H]2[C@H]([C@@H]([C@H]([C@@H]([C@H]2O)O)N=C(N)N)O)N=C(N)N)O[C@H]3[C@H]([C@@H]([C@H]([C@@H](O3)CO)O)O)NC)(C=O)O	0.07379684164337728	0.0	90	0	BGC0000717:5040;BGC0000431:3002;BGC0001752:1677;BGC0000927:625
GCA_000374785.KB895296.1.region001	62	37708	-1	C[C@H]1[C@@]([C@H]([C@@H](O1)O[C@@H]2[C@H]([C@@H]([C@H]([C@@H]([C@H]2O)O)N=C(N)N)O)N=C(N)N)O[C@H]3[C@H]([C@@H]([C@H]([C@@H](O3)CO)O)O)NC)(C=O)O	0.07379684164337728	0.0	90	0	BGC0000717:4990;BGC0000431:2978;BGC0001752:1654;BGC0000927:630
GCA_000375285.KB896843.1.region001	62	37708	-1	C[C@H]1[C@@]([C@H]([C@@H](O1)O[C@@H]2[C@H]([C@@H]([C@H]([C@@H]([C@H]2O)O)N=C(N)N)O)N=C(N)N)O[C@H]3[C@H]([C@@H]([C@H]([C@@H](O3)CO)O)O)NC)(C=O)O	0.07379684164337728	0.0	90	0	BGC0000717:5133;BGC0000431:3011;BGC0001752:1689;BGC0000927:624
CNR909.scaffold00006.region001	62	37708	-1	C[C@H]1[C@@]([C@H]([C@@H](O1)O[C@@H]2[C@H]([C@@H]([C@H]([C@@H]([C@H]2O)O)N=C(N)N)O)N=C(N)N)O[C@H]3[C@H]([C@@H]([C@H]([C@@H](O3)CO)O)O)NC)(C=O)O	0.07379684164337728	0.0	90	0	BGC0000717:5131;BGC0000431:3014;BGC0001752:1687;BGC0000927:628
GCA_000424925.AUKU01000001.1.region002	62	37708	-1	C[C@H]1[C@@]([C@H]([C@@H](O1)O[C@@H]2[C@H]([C@@H]([C@H]([C@@H]([C@H]2O)O)N=C(N)N)O)N=C(N)N)O[C@H]3[C@H]([C@@H]([C@H]([C@@H](O3)CO)O)O)NC)(C=O)O	0.07379684164337728	0.0	90	0	BGC0000717:5052;BGC0000431:3009;BGC0001752:1687;BGC0000927:627
GCA_000377045.KB897453.1.region001	62	37708	-1	C[C@H]1[C@@]([C@H]([C@@H](O1)O[C@@H]2[C@H]([C@@H]([C@H]([C@@H]([C@H]2O)O)N=C(N)N)O)N=C(N)N)O[C@H]3[C@H]([C@@H]([C@H]([C@@H](O3)CO)O)O)NC)(C=O)O	0.07379684164337728	0.0	90	0	BGC0000717:5132;BGC0000431:3013;BGC0001752:1689;BGC0000927:621
GCA_000377025.KB897008.1.region002	62	37708	-1	C[C@H]1[C@@]([C@H]([C@@H](O1)O[C@@H]2[C@H]([C@@H]([C@H]([C@@H]([C@H]2O)O)N=C(N)N)O)N=C(N)N)O[C@H]3[C@H]([C@@H]([C@H]([C@@H](O3)CO)O)O)NC)(C=O)O	0.07379684164337728	0.0	90	0	BGC0000717:5055;BGC0000431:3013;BGC0001752:1689;BGC0000927:625
GCA_000374705.KB894903.1.region001	62	37708	-1	C[C@H]1[C@@]([C@H]([C@@H](O1)O[C@@H]2[C@H]([C@@H]([C@H]([C@@H]([C@H]2O)O)N=C(N)N)O)N=C(N)N)O[C@H]3[C@H]([C@@H]([C@H]([C@@H](O3)CO)O)O)NC)(C=O)O	0.07379684164337728	0.0	90	0	BGC0000717:5119;BGC0000431:3000;BGC0001752:1680;BGC0000927:629
GCA_000374765.KB895214.1.region001	62	37708	-1	C[C@H]1[C@@]([C@H]([C@@H](O1)O[C@@H]2[C@H]([C@@H]([C@H]([C@@H]([C@H]2O)O)N=C(N)N)O)N=C(N)N)O[C@H]3[C@H]([C@@H]([C@H]([C@@H](O3)CO)O)O)NC)(C=O)O	0.07379684164337728	0.0	90	0	BGC0000717:5079;BGC0000431:2987;BGC0001752:1663;BGC0000927:631
GCA_000374745.KB895094.1.region001	62	37708	-1	C[C@H]1[C@@]([C@H]([C@@H](O1)O[C@@H]2[C@H]([C@@H]([C@H]([C@@H]([C@H]2O)O)N=C(N)N)O)N=C(N)N)O[C@H]3[C@H]([C@@H]([C@H]([C@@H](O3)CO)O)O)NC)(C=O)O	0.07379684164337728	0.0	90	0	BGC0000717:5131;BGC0000431:3013;BGC0001752:1688;BGC0000927:631
CNY703.scaffold00002.region001	62	66666	181	C[C@H]1[C@@]([C@H]([C@@H](O1)O[C@@H]2[C@H]([C@@H]([C@H]([C@@H]([C@H]2O)O)N=C(N)N)O)N=C(N)N)O[C@H]3[C@H]([C@@H]([C@H]([C@@H](O3)CO)O)O)NC)(C=O)O	0.07790735095674411	0.0	90	0	BGC0000717:5091;BGC0000431:2975;BGC0001752:1666;BGC0000927:628
CNY673.scaffold00005.region001	62	66666	181	C[C@H]1[C@@]([C@H]([C@@H](O1)O[C@@H]2[C@H]([C@@H]([C@H]([C@@H]([C@H]2O)O)N=C(N)N)O)N=C(N)N)O[C@H]3[C@H]([C@@H]([C@H]([C@@H](O3)CO)O)O)NC)(C=O)O	0.07790735095674411	0.0	90	0	BGC0000717:5091;BGC0000431:3000;BGC0001752:1690;BGC0000927:628
CNH732.scaffold00003.region002	62	66666	181	C[C@H]1[C@@]([C@H]([C@@H](O1)O[C@@H]2[C@H]([C@@H]([C@H]([C@@H]([C@H]2O)O)N=C(N)N)O)N=C(N)N)O[C@H]3[C@H]([C@@H]([C@H]([C@@H](O3)CO)O)O)NC)(C=O)O	0.07790735095674411	0.0	90	0	BGC0000717:5047;BGC0000431:3012;BGC0001752:1689;BGC0000927:627
CNY666.scaffold00001.region001	62	66666	181	C[C@H]1[C@@]([C@H]([C@@H](O1)O[C@@H]2[C@H]([C@@H]([C@H]([C@@H]([C@H]2O)O)N=C(N)N)O)N=C(N)N)O[C@H]3[C@H]([C@@H]([C@H]([C@@H](O3)CO)O)O)NC)(C=O)O	0.07790735095674411	0.0	90	0	BGC0000717:5042;BGC0000431:2995;BGC0001752:1682;BGC0000927:627;BGC0001590:660;BGC0001674:502;BGC0000315:487
CNY498.scaffold00003.region002	62	66666	181	C[C@H]1[C@@]([C@H]([C@@H](O1)O[C@@H]2[C@H]([C@@H]([C@H]([C@@H]([C@H]2O)O)N=C(N)N)O)N=C(N)N)O[C@H]3[C@H]([C@@H]([C@H]([C@@H](O3)CO)O)O)NC)(C=O)O	0.07790735095674411	0.0	90	0	BGC0000717:5053;BGC0000431:3014;BGC0001752:1687;BGC0000927:628
CNR510.scaffold00002.region002	62	66666	181	C[C@H]1[C@@]([C@H]([C@@H](O1)O[C@@H]2[C@H]([C@@H]([C@H]([C@@H]([C@H]2O)O)N=C(N)N)O)N=C(N)N)O[C@H]3[C@H]([C@@H]([C@H]([C@@H](O3)CO)O)O)NC)(C=O)O	0.07790735095674411	0.0	90	0	BGC0000717:5052;BGC0000431:3015;BGC0001752:1688;BGC0000927:628
CNT403.scaffold00001.region001	62	66666	181	C[C@H]1[C@@]([C@H]([C@@H](O1)O[C@@H]2[C@H]([C@@H]([C@H]([C@@H]([C@H]2O)O)N=C(N)N)O)N=C(N)N)O[C@H]3[C@H]([C@@H]([C@H]([C@@H](O3)CO)O)O)NC)(C=O)O	0.07790735095674411	0.0	90	0	BGC0000717:5108;BGC0000431:2996;BGC0001752:1673;BGC0000927:630
GCA_000514855.AZWS01000008.1.region001	62	66666	181	C[C@H]1[C@@]([C@H]([C@@H](O1)O[C@@H]2[C@H]([C@@H]([C@H]([C@@H]([C@H]2O)O)N=C(N)N)O)N=C(N)N)O[C@H]3[C@H]([C@@H]([C@H]([C@@H](O3)CO)O)O)NC)(C=O)O	0.07790735095674411	0.0	90	0	BGC0000717:5049;BGC0000431:3008;BGC0001752:1687;BGC0000927:623;BGC0001590:640;BGC0001674:479
GCA_000514815.KI911471.1.region001	62	66666	181	C[C@H]1[C@@]([C@H]([C@@H](O1)O[C@@H]2[C@H]([C@@H]([C@H]([C@@H]([C@H]2O)O)N=C(N)N)O)N=C(N)N)O[C@H]3[C@H]([C@@H]([C@H]([C@@H](O3)CO)O)O)NC)(C=O)O	0.07790735095674411	0.0	90	0	BGC0000717:5135;BGC0000431:3009;BGC0001752:1685;BGC0000927:629
GCA_000514835.AZWR01000019.1.region001	62	66666	181	C[C@H]1[C@@]([C@H]([C@@H](O1)O[C@@H]2[C@H]([C@@H]([C@H]([C@@H]([C@H]2O)O)N=C(N)N)O)N=C(N)N)O[C@H]3[C@H]([C@@H]([C@H]([C@@H](O3)CO)O)O)NC)(C=O)O	0.07790735095674411	0.0	90	0	BGC0000717:5092;BGC0000431:2976;BGC0001752:1654;BGC0000927:631
GCA_000378845.KB905359.1.region009	62	66666	181	C[C@H]1[C@@]([C@H]([C@@H](O1)O[C@@H]2[C@H]([C@@H]([C@H]([C@@H]([C@H]2O)O)N=C(N)N)O)N=C(N)N)O[C@H]3[C@H]([C@@H]([C@H]([C@@H](O3)CO)O)O)NC)(C=O)O	0.07790735095674411	0.0	90	0	BGC0000717:5055;BGC0000431:3010;BGC0001752:1686;BGC0000927:628
GCA_000514415.AZVW01000008.1.region001	62	66666	181	C[C@H]1[C@@]([C@H]([C@@H](O1)O[C@@H]2[C@H]([C@@H]([C@H]([C@@H]([C@H]2O)O)N=C(N)N)O)N=C(N)N)O[C@H]3[C@H]([C@@H]([C@H]([C@@H](O3)CO)O)O)NC)(C=O)O	0.07790735095674411	0.0	90	0	BGC0000717:5124;BGC0000431:3009;BGC0001752:1687;BGC0000927:627
GCA_000514475.AZVZ01000005.1.region001	62	66666	181	C[C@H]1[C@@]([C@H]([C@@H](O1)O[C@@H]2[C@H]([C@@H]([C@H]([C@@H]([C@H]2O)O)N=C(N)N)O)N=C(N)N)O[C@H]3[C@H]([C@@H]([C@H]([C@@H](O3)CO)O)O)NC)(C=O)O	0.07790735095674411	0.0	90	0	BGC0000717:5057;BGC0000431:3016;BGC0001752:1689;BGC0000927:628
GCA_000514795.AZWP01000002.1.region002	62	66666	181	C[C@H]1[C@@]([C@H]([C@@H](O1)O[C@@H]2[C@H]([C@@H]([C@H]([C@@H]([C@H]2O)O)N=C(N)N)O)N=C(N)N)O[C@H]3[C@H]([C@@H]([C@H]([C@@H](O3)CO)O)O)NC)(C=O)O	0.07790735095674411	0.0	90	0	BGC0000717:5037;BGC0000431:2997;BGC0001752:1666;BGC0000927:631
GCA_000514775.AZWO01000011.1.region001	62	66666	181	C[C@H]1[C@@]([C@H]([C@@H](O1)O[C@@H]2[C@H]([C@@H]([C@H]([C@@H]([C@H]2O)O)N=C(N)N)O)N=C(N)N)O[C@H]3[C@H]([C@@H]([C@H]([C@@H](O3)CO)O)O)NC)(C=O)O	0.07790735095674411	0.0	90	0	BGC0000717:5056;BGC0000431:3015;BGC0001752:1688;BGC0000927:628;BGC0001590:639;BGC0001674:475
GCA_000514755.AZWN01000003.1.region001	62	66666	181	C[C@H]1[C@@]([C@H]([C@@H](O1)O[C@@H]2[C@H]([C@@H]([C@H]([C@@H]([C@H]2O)O)N=C(N)N)O)N=C(N)N)O[C@H]3[C@H]([C@@H]([C@H]([C@@H](O3)CO)O)O)NC)(C=O)O	0.07790735095674411	0.0	90	0	BGC0000717:5049;BGC0000431:3007;BGC0001752:1685;BGC0000927:627
GCA_000514735.AZWM01000005.1.region001	62	66666	181	C[C@H]1[C@@]([C@H]([C@@H](O1)O[C@@H]2[C@H]([C@@H]([C@H]([C@@H]([C@H]2O)O)N=C(N)N)O)N=C(N)N)O[C@H]3[C@H]([C@@H]([C@H]([C@@H](O3)CO)O)O)NC)(C=O)O	0.07790735095674411	0.0	90	0	BGC0000717:5133;BGC0000431:3011;BGC0001752:1689;BGC0000927:624
GCA_000514535.AZWC01000006.1.region001	62	66666	181	C[C@H]1[C@@]([C@H]([C@@H](O1)O[C@@H]2[C@H]([C@@H]([C@H]([C@@H]([C@H]2O)O)N=C(N)N)O)N=C(N)N)O[C@H]3[C@H]([C@@H]([C@H]([C@@H](O3)CO)O)O)NC)(C=O)O	0.07790735095674411	0.0	90	0	BGC0000717:5121;BGC0000431:3008;BGC0001752:1687;BGC0000927:628
GCA_000514495.AZWA01000004.1.region002	62	66666	181	C[C@H]1[C@@]([C@H]([C@@H](O1)O[C@@H]2[C@H]([C@@H]([C@H]([C@@H]([C@H]2O)O)N=C(N)N)O)N=C(N)N)O[C@H]3[C@H]([C@@H]([C@H]([C@@H](O3)CO)O)O)NC)(C=O)O	0.07790735095674411	0.0	90	0	BGC0000717:5040;BGC0000431:3002;BGC0001752:1677;BGC0000927:625
GCA_000374785.KB895296.1.region001	62	66666	181	C[C@H]1[C@@]([C@H]([C@@H](O1)O[C@@H]2[C@H]([C@@H]([C@H]([C@@H]([C@H]2O)O)N=C(N)N)O)N=C(N)N)O[C@H]3[C@H]([C@@H]([C@H]([C@@H](O3)CO)O)O)NC)(C=O)O	0.07790735095674411	0.0	90	0	BGC0000717:4990;BGC0000431:2978;BGC0001752:1654;BGC0000927:630
GCA_000375285.KB896843.1.region001	62	66666	181	C[C@H]1[C@@]([C@H]([C@@H](O1)O[C@@H]2[C@H]([C@@H]([C@H]([C@@H]([C@H]2O)O)N=C(N)N)O)N=C(N)N)O[C@H]3[C@H]([C@@H]([C@H]([C@@H](O3)CO)O)O)NC)(C=O)O	0.07790735095674411	0.0	90	0	BGC0000717:5133;BGC0000431:3011;BGC0001752:1689;BGC0000927:624
CNR909.scaffold00006.region001	62	66666	181	C[C@H]1[C@@]([C@H]([C@@H](O1)O[C@@H]2[C@H]([C@@H]([C@H]([C@@H]([C@H]2O)O)N=C(N)N)O)N=C(N)N)O[C@H]3[C@H]([C@@H]([C@H]([C@@H](O3)CO)O)O)NC)(C=O)O	0.07790735095674411	0.0	90	0	BGC0000717:5131;BGC0000431:3014;BGC0001752:1687;BGC0000927:628
GCA_000424925.AUKU01000001.1.region002	62	66666	181	C[C@H]1[C@@]([C@H]([C@@H](O1)O[C@@H]2[C@H]([C@@H]([C@H]([C@@H]([C@H]2O)O)N=C(N)N)O)N=C(N)N)O[C@H]3[C@H]([C@@H]([C@H]([C@@H](O3)CO)O)O)NC)(C=O)O	0.07790735095674411	0.0	90	0	BGC0000717:5052;BGC0000431:3009;BGC0001752:1687;BGC0000927:627
GCA_000377045.KB897453.1.region001	62	66666	181	C[C@H]1[C@@]([C@H]([C@@H](O1)O[C@@H]2[C@H]([C@@H]([C@H]([C@@H]([C@H]2O)O)N=C(N)N)O)N=C(N)N)O[C@H]3[C@H]([C@@H]([C@H]([C@@H](O3)CO)O)O)NC)(C=O)O	0.07790735095674411	0.0	90	0	BGC0000717:5132;BGC0000431:3013;BGC0001752:1689;BGC0000927:621
GCA_000377025.KB897008.1.region002	62	66666	181	C[C@H]1[C@@]([C@H]([C@@H](O1)O[C@@H]2[C@H]([C@@H]([C@H]([C@@H]([C@H]2O)O)N=C(N)N)O)N=C(N)N)O[C@H]3[C@H]([C@@H]([C@H]([C@@H](O3)CO)O)O)NC)(C=O)O	0.07790735095674411	0.0	90	0	BGC0000717:5055;BGC0000431:3013;BGC0001752:1689;BGC0000927:625
GCA_000374705.KB894903.1.region001	62	66666	181	C[C@H]1[C@@]([C@H]([C@@H](O1)O[C@@H]2[C@H]([C@@H]([C@H]([C@@H]([C@H]2O)O)N=C(N)N)O)N=C(N)N)O[C@H]3[C@H]([C@@H]([C@H]([C@@H](O3)CO)O)O)NC)(C=O)O	0.07790735095674411	0.0	90	0	BGC0000717:5119;BGC0000431:3000;BGC0001752:1680;BGC0000927:629
GCA_000374765.KB895214.1.region001	62	66666	181	C[C@H]1[C@@]([C@H]([C@@H](O1)O[C@@H]2[C@H]([C@@H]([C@H]([C@@H]([C@H]2O)O)N=C(N)N)O)N=C(N)N)O[C@H]3[C@H]([C@@H]([C@H]([C@@H](O3)CO)O)O)NC)(C=O)O	0.07790735095674411	0.0	90	0	BGC0000717:5079;BGC0000431:2987;BGC0001752:1663;BGC0000927:631
GCA_000374745.KB895094.1.region001	62	66666	181	C[C@H]1[C@@]([C@H]([C@@H](O1)O[C@@H]2[C@H]([C@@H]([C@H]([C@@H]([C@H]2O)O)N=C(N)N)O)N=C(N)N)O[C@H]3[C@H]([C@@H]([C@H]([C@@H](O3)CO)O)O)NC)(C=O)O	0.07790735095674411	0.0	90	0	BGC0000717:5131;BGC0000431:3013;BGC0001752:1688;BGC0000927:631
CNY703.scaffold00002.region001	62	78937	184	C[C@H]1[C@@]([C@H]([C@@H](O1)O[C@@H]2[C@H]([C@@H]([C@H]([C@@H]([C@H]2O)O)N=C(N)N)O)N=C(N)N)O[C@H]3[C@H]([C@@H]([C@H]([C@@H](O3)CO)O)O)NC)(C=O)O	0.08307026552709926	0.0	90	0	BGC0000717:5091;BGC0000431:2975;BGC0001752:1666;BGC0000927:628
CNY703.scaffold00002.region001	62	98963	184	C[C@H]1[C@@]([C@H]([C@@H](O1)O[C@@H]2[C@H]([C@@H]([C@H]([C@@H]([C@H]2O)O)N=C(N)N)O)N=C(N)N)O[C@H]3[C@H]([C@@H]([C@H]([C@@H](O3)CO)O)O)NC)(C=O)O	0.07221679791031756	0.0	90	0	BGC0000717:5091;BGC0000431:2975;BGC0001752:1666;BGC0000927:628
CNY673.scaffold00005.region001	62	78937	184	C[C@H]1[C@@]([C@H]([C@@H](O1)O[C@@H]2[C@H]([C@@H]([C@H]([C@@H]([C@H]2O)O)N=C(N)N)O)N=C(N)N)O[C@H]3[C@H]([C@@H]([C@H]([C@@H](O3)CO)O)O)NC)(C=O)O	0.08307026552709926	0.0	90	0	BGC0000717:5091;BGC0000431:3000;BGC0001752:1690;BGC0000927:628
CNY673.scaffold00005.region001	62	98963	184	C[C@H]1[C@@]([C@H]([C@@H](O1)O[C@@H]2[C@H]([C@@H]([C@H]([C@@H]([C@H]2O)O)N=C(N)N)O)N=C(N)N)O[C@H]3[C@H]([C@@H]([C@H]([C@@H](O3)CO)O)O)NC)(C=O)O	0.07221679791031756	0.0	90	0	BGC0000717:5091;BGC0000431:3000;BGC0001752:1690;BGC0000927:628
CNH732.scaffold00003.region002	62	78937	184	C[C@H]1[C@@]([C@H]([C@@H](O1)O[C@@H]2[C@H]([C@@H]([C@H]([C@@H]([C@H]2O)O)N=C(N)N)O)N=C(N)N)O[C@H]3[C@H]([C@@H]([C@H]([C@@H](O3)CO)O)O)NC)(C=O)O	0.08307026552709926	0.0	90	0	BGC0000717:5047;BGC0000431:3012;BGC0001752:1689;BGC0000927:627
CNH732.scaffold00003.region002	62	98963	184	C[C@H]1[C@@]([C@H]([C@@H](O1)O[C@@H]2[C@H]([C@@H]([C@H]([C@@H]([C@H]2O)O)N=C(N)N)O)N=C(N)N)O[C@H]3[C@H]([C@@H]([C@H]([C@@H](O3)CO)O)O)NC)(C=O)O	0.07221679791031756	0.0	90	0	BGC0000717:5047;BGC0000431:3012;BGC0001752:1689;BGC0000927:627
CNY666.scaffold00001.region001	62	78937	184	C[C@H]1[C@@]([C@H]([C@@H](O1)O[C@@H]2[C@H]([C@@H]([C@H]([C@@H]([C@H]2O)O)N=C(N)N)O)N=C(N)N)O[C@H]3[C@H]([C@@H]([C@H]([C@@H](O3)CO)O)O)NC)(C=O)O	0.08307026552709926	0.0	90	0	BGC0000717:5042;BGC0000431:2995;BGC0001752:1682;BGC0000927:627;BGC0001590:660;BGC0001674:502;BGC0000315:487
CNY666.scaffold00001.region001	62	98963	184	C[C@H]1[C@@]([C@H]([C@@H](O1)O[C@@H]2[C@H]([C@@H]([C@H]([C@@H]([C@H]2O)O)N=C(N)N)O)N=C(N)N)O[C@H]3[C@H]([C@@H]([C@H]([C@@H](O3)CO)O)O)NC)(C=O)O	0.07221679791031756	0.0	90	0	BGC0000717:5042;BGC0000431:2995;BGC0001752:1682;BGC0000927:627;BGC0001590:660;BGC0001674:502;BGC0000315:487
CNY498.scaffold00003.region002	62	78937	184	C[C@H]1[C@@]([C@H]([C@@H](O1)O[C@@H]2[C@H]([C@@H]([C@H]([C@@H]([C@H]2O)O)N=C(N)N)O)N=C(N)N)O[C@H]3[C@H]([C@@H]([C@H]([C@@H](O3)CO)O)O)NC)(C=O)O	0.08307026552709926	0.0	90	0	BGC0000717:5053;BGC0000431:3014;BGC0001752:1687;BGC0000927:628
CNY498.scaffold00003.region002	62	98963	184	C[C@H]1[C@@]([C@H]([C@@H](O1)O[C@@H]2[C@H]([C@@H]([C@H]([C@@H]([C@H]2O)O)N=C(N)N)O)N=C(N)N)O[C@H]3[C@H]([C@@H]([C@H]([C@@H](O3)CO)O)O)NC)(C=O)O	0.07221679791031756	0.0	90	0	BGC0000717:5053;BGC0000431:3014;BGC0001752:1687;BGC0000927:628
CNR510.scaffold00002.region002	62	78937	184	C[C@H]1[C@@]([C@H]([C@@H](O1)O[C@@H]2[C@H]([C@@H]([C@H]([C@@H]([C@H]2O)O)N=C(N)N)O)N=C(N)N)O[C@H]3[C@H]([C@@H]([C@H]([C@@H](O3)CO)O)O)NC)(C=O)O	0.08307026552709926	0.0	90	0	BGC0000717:5052;BGC0000431:3015;BGC0001752:1688;BGC0000927:628
CNR510.scaffold00002.region002	62	98963	184	C[C@H]1[C@@]([C@H]([C@@H](O1)O[C@@H]2[C@H]([C@@H]([C@H]([C@@H]([C@H]2O)O)N=C(N)N)O)N=C(N)N)O[C@H]3[C@H]([C@@H]([C@H]([C@@H](O3)CO)O)O)NC)(C=O)O	0.07221679791031756	0.0	90	0	BGC0000717:5052;BGC0000431:3015;BGC0001752:1688;BGC0000927:628
CNT403.scaffold00001.region001	62	78937	184	C[C@H]1[C@@]([C@H]([C@@H](O1)O[C@@H]2[C@H]([C@@H]([C@H]([C@@H]([C@H]2O)O)N=C(N)N)O)N=C(N)N)O[C@H]3[C@H]([C@@H]([C@H]([C@@H](O3)CO)O)O)NC)(C=O)O	0.08307026552709926	0.0	90	0	BGC0000717:5108;BGC0000431:2996;BGC0001752:1673;BGC0000927:630
CNT403.scaffold00001.region001	62	98963	184	C[C@H]1[C@@]([C@H]([C@@H](O1)O[C@@H]2[C@H]([C@@H]([C@H]([C@@H]([C@H]2O)O)N=C(N)N)O)N=C(N)N)O[C@H]3[C@H]([C@@H]([C@H]([C@@H](O3)CO)O)O)NC)(C=O)O	0.07221679791031756	0.0	90	0	BGC0000717:5108;BGC0000431:2996;BGC0001752:1673;BGC0000927:630
GCA_000514855.AZWS01000008.1.region001	62	78937	184	C[C@H]1[C@@]([C@H]([C@@H](O1)O[C@@H]2[C@H]([C@@H]([C@H]([C@@H]([C@H]2O)O)N=C(N)N)O)N=C(N)N)O[C@H]3[C@H]([C@@H]([C@H]([C@@H](O3)CO)O)O)NC)(C=O)O	0.08307026552709926	0.0	90	0	BGC0000717:5049;BGC0000431:3008;BGC0001752:1687;BGC0000927:623;BGC0001590:640;BGC0001674:479
GCA_000514855.AZWS01000008.1.region001	62	98963	184	C[C@H]1[C@@]([C@H]([C@@H](O1)O[C@@H]2[C@H]([C@@H]([C@H]([C@@H]([C@H]2O)O)N=C(N)N)O)N=C(N)N)O[C@H]3[C@H]([C@@H]([C@H]([C@@H](O3)CO)O)O)NC)(C=O)O	0.07221679791031756	0.0	90	0	BGC0000717:5049;BGC0000431:3008;BGC0001752:1687;BGC0000927:623;BGC0001590:640;BGC0001674:479
GCA_000514815.KI911471.1.region001	62	78937	184	C[C@H]1[C@@]([C@H]([C@@H](O1)O[C@@H]2[C@H]([C@@H]([C@H]([C@@H]([C@H]2O)O)N=C(N)N)O)N=C(N)N)O[C@H]3[C@H]([C@@H]([C@H]([C@@H](O3)CO)O)O)NC)(C=O)O	0.08307026552709926	0.0	90	0	BGC0000717:5135;BGC0000431:3009;BGC0001752:1685;BGC0000927:629
GCA_000514815.KI911471.1.region001	62	98963	184	C[C@H]1[C@@]([C@H]([C@@H](O1)O[C@@H]2[C@H]([C@@H]([C@H]([C@@H]([C@H]2O)O)N=C(N)N)O)N=C(N)N)O[C@H]3[C@H]([C@@H]([C@H]([C@@H](O3)CO)O)O)NC)(C=O)O	0.07221679791031756	0.0	90	0	BGC0000717:5135;BGC0000431:3009;BGC0001752:1685;BGC0000927:629
GCA_000514835.AZWR01000019.1.region001	62	78937	184	C[C@H]1[C@@]([C@H]([C@@H](O1)O[C@@H]2[C@H]([C@@H]([C@H]([C@@H]([C@H]2O)O)N=C(N)N)O)N=C(N)N)O[C@H]3[C@H]([C@@H]([C@H]([C@@H](O3)CO)O)O)NC)(C=O)O	0.08307026552709926	0.0	90	0	BGC0000717:5092;BGC0000431:2976;BGC0001752:1654;BGC0000927:631
GCA_000514835.AZWR01000019.1.region001	62	98963	184	C[C@H]1[C@@]([C@H]([C@@H](O1)O[C@@H]2[C@H]([C@@H]([C@H]([C@@H]([C@H]2O)O)N=C(N)N)O)N=C(N)N)O[C@H]3[C@H]([C@@H]([C@H]([C@@H](O3)CO)O)O)NC)(C=O)O	0.07221679791031756	0.0	90	0	BGC0000717:5092;BGC0000431:2976;BGC0001752:1654;BGC0000927:631
GCA_000378845.KB905359.1.region009	62	78937	184	C[C@H]1[C@@]([C@H]([C@@H](O1)O[C@@H]2[C@H]([C@@H]([C@H]([C@@H]([C@H]2O)O)N=C(N)N)O)N=C(N)N)O[C@H]3[C@H]([C@@H]([C@H]([C@@H](O3)CO)O)O)NC)(C=O)O	0.08307026552709926	0.0	90	0	BGC0000717:5055;BGC0000431:3010;BGC0001752:1686;BGC0000927:628
GCA_000378845.KB905359.1.region009	62	98963	184	C[C@H]1[C@@]([C@H]([C@@H](O1)O[C@@H]2[C@H]([C@@H]([C@H]([C@@H]([C@H]2O)O)N=C(N)N)O)N=C(N)N)O[C@H]3[C@H]([C@@H]([C@H]([C@@H](O3)CO)O)O)NC)(C=O)O	0.07221679791031756	0.0	90	0	BGC0000717:5055;BGC0000431:3010;BGC0001752:1686;BGC0000927:628
GCA_000514415.AZVW01000008.1.region001	62	78937	184	C[C@H]1[C@@]([C@H]([C@@H](O1)O[C@@H]2[C@H]([C@@H]([C@H]([C@@H]([C@H]2O)O)N=C(N)N)O)N=C(N)N)O[C@H]3[C@H]([C@@H]([C@H]([C@@H](O3)CO)O)O)NC)(C=O)O	0.08307026552709926	0.0	90	0	BGC0000717:5124;BGC0000431:3009;BGC0001752:1687;BGC0000927:627
GCA_000514415.AZVW01000008.1.region001	62	98963	184	C[C@H]1[C@@]([C@H]([C@@H](O1)O[C@@H]2[C@H]([C@@H]([C@H]([C@@H]([C@H]2O)O)N=C(N)N)O)N=C(N)N)O[C@H]3[C@H]([C@@H]([C@H]([C@@H](O3)CO)O)O)NC)(C=O)O	0.07221679791031756	0.0	90	0	BGC0000717:5124;BGC0000431:3009;BGC0001752:1687;BGC0000927:627
GCA_000514475.AZVZ01000005.1.region001	62	78937	184	C[C@H]1[C@@]([C@H]([C@@H](O1)O[C@@H]2[C@H]([C@@H]([C@H]([C@@H]([C@H]2O)O)N=C(N)N)O)N=C(N)N)O[C@H]3[C@H]([C@@H]([C@H]([C@@H](O3)CO)O)O)NC)(C=O)O	0.08307026552709926	0.0	90	0	BGC0000717:5057;BGC0000431:3016;BGC0001752:1689;BGC0000927:628
GCA_000514475.AZVZ01000005.1.region001	62	98963	184	C[C@H]1[C@@]([C@H]([C@@H](O1)O[C@@H]2[C@H]([C@@H]([C@H]([C@@H]([C@H]2O)O)N=C(N)N)O)N=C(N)N)O[C@H]3[C@H]([C@@H]([C@H]([C@@H](O3)CO)O)O)NC)(C=O)O	0.07221679791031756	0.0	90	0	BGC0000717:5057;BGC0000431:3016;BGC0001752:1689;BGC0000927:628
GCA_000514795.AZWP01000002.1.region002	62	78937	184	C[C@H]1[C@@]([C@H]([C@@H](O1)O[C@@H]2[C@H]([C@@H]([C@H]([C@@H]([C@H]2O)O)N=C(N)N)O)N=C(N)N)O[C@H]3[C@H]([C@@H]([C@H]([C@@H](O3)CO)O)O)NC)(C=O)O	0.08307026552709926	0.0	90	0	BGC0000717:5037;BGC0000431:2997;BGC0001752:1666;BGC0000927:631
GCA_000514795.AZWP01000002.1.region002	62	98963	184	C[C@H]1[C@@]([C@H]([C@@H](O1)O[C@@H]2[C@H]([C@@H]([C@H]([C@@H]([C@H]2O)O)N=C(N)N)O)N=C(N)N)O[C@H]3[C@H]([C@@H]([C@H]([C@@H](O3)CO)O)O)NC)(C=O)O	0.07221679791031756	0.0	90	0	BGC0000717:5037;BGC0000431:2997;BGC0001752:1666;BGC0000927:631
GCA_000514775.AZWO01000011.1.region001	62	78937	184	C[C@H]1[C@@]([C@H]([C@@H](O1)O[C@@H]2[C@H]([C@@H]([C@H]([C@@H]([C@H]2O)O)N=C(N)N)O)N=C(N)N)O[C@H]3[C@H]([C@@H]([C@H]([C@@H](O3)CO)O)O)NC)(C=O)O	0.08307026552709926	0.0	90	0	BGC0000717:5056;BGC0000431:3015;BGC0001752:1688;BGC0000927:628;BGC0001590:639;BGC0001674:475
GCA_000514775.AZWO01000011.1.region001	62	98963	184	C[C@H]1[C@@]([C@H]([C@@H](O1)O[C@@H]2[C@H]([C@@H]([C@H]([C@@H]([C@H]2O)O)N=C(N)N)O)N=C(N)N)O[C@H]3[C@H]([C@@H]([C@H]([C@@H](O3)CO)O)O)NC)(C=O)O	0.07221679791031756	0.0	90	0	BGC0000717:5056;BGC0000431:3015;BGC0001752:1688;BGC0000927:628;BGC0001590:639;BGC0001674:475
GCA_000514755.AZWN01000003.1.region001	62	78937	184	C[C@H]1[C@@]([C@H]([C@@H](O1)O[C@@H]2[C@H]([C@@H]([C@H]([C@@H]([C@H]2O)O)N=C(N)N)O)N=C(N)N)O[C@H]3[C@H]([C@@H]([C@H]([C@@H](O3)CO)O)O)NC)(C=O)O	0.08307026552709926	0.0	90	0	BGC0000717:5049;BGC0000431:3007;BGC0001752:1685;BGC0000927:627
GCA_000514755.AZWN01000003.1.region001	62	98963	184	C[C@H]1[C@@]([C@H]([C@@H](O1)O[C@@H]2[C@H]([C@@H]([C@H]([C@@H]([C@H]2O)O)N=C(N)N)O)N=C(N)N)O[C@H]3[C@H]([C@@H]([C@H]([C@@H](O3)CO)O)O)NC)(C=O)O	0.07221679791031756	0.0	90	0	BGC0000717:5049;BGC0000431:3007;BGC0001752:1685;BGC0000927:627
GCA_000514735.AZWM01000005.1.region001	62	78937	184	C[C@H]1[C@@]([C@H]([C@@H](O1)O[C@@H]2[C@H]([C@@H]([C@H]([C@@H]([C@H]2O)O)N=C(N)N)O)N=C(N)N)O[C@H]3[C@H]([C@@H]([C@H]([C@@H](O3)CO)O)O)NC)(C=O)O	0.08307026552709926	0.0	90	0	BGC0000717:5133;BGC0000431:3011;BGC0001752:1689;BGC0000927:624
GCA_000514735.AZWM01000005.1.region001	62	98963	184	C[C@H]1[C@@]([C@H]([C@@H](O1)O[C@@H]2[C@H]([C@@H]([C@H]([C@@H]([C@H]2O)O)N=C(N)N)O)N=C(N)N)O[C@H]3[C@H]([C@@H]([C@H]([C@@H](O3)CO)O)O)NC)(C=O)O	0.07221679791031756	0.0	90	0	BGC0000717:5133;BGC0000431:3011;BGC0001752:1689;BGC0000927:624
GCA_000514535.AZWC01000006.1.region001	62	78937	184	C[C@H]1[C@@]([C@H]([C@@H](O1)O[C@@H]2[C@H]([C@@H]([C@H]([C@@H]([C@H]2O)O)N=C(N)N)O)N=C(N)N)O[C@H]3[C@H]([C@@H]([C@H]([C@@H](O3)CO)O)O)NC)(C=O)O	0.08307026552709926	0.0	90	0	BGC0000717:5121;BGC0000431:3008;BGC0001752:1687;BGC0000927:628
GCA_000514535.AZWC01000006.1.region001	62	98963	184	C[C@H]1[C@@]([C@H]([C@@H](O1)O[C@@H]2[C@H]([C@@H]([C@H]([C@@H]([C@H]2O)O)N=C(N)N)O)N=C(N)N)O[C@H]3[C@H]([C@@H]([C@H]([C@@H](O3)CO)O)O)NC)(C=O)O	0.07221679791031756	0.0	90	0	BGC0000717:5121;BGC0000431:3008;BGC0001752:1687;BGC0000927:628
GCA_000514495.AZWA01000004.1.region002	62	78937	184	C[C@H]1[C@@]([C@H]([C@@H](O1)O[C@@H]2[C@H]([C@@H]([C@H]([C@@H]([C@H]2O)O)N=C(N)N)O)N=C(N)N)O[C@H]3[C@H]([C@@H]([C@H]([C@@H](O3)CO)O)O)NC)(C=O)O	0.08307026552709926	0.0	90	0	BGC0000717:5040;BGC0000431:3002;BGC0001752:1677;BGC0000927:625
GCA_000514495.AZWA01000004.1.region002	62	98963	184	C[C@H]1[C@@]([C@H]([C@@H](O1)O[C@@H]2[C@H]([C@@H]([C@H]([C@@H]([C@H]2O)O)N=C(N)N)O)N=C(N)N)O[C@H]3[C@H]([C@@H]([C@H]([C@@H](O3)CO)O)O)NC)(C=O)O	0.07221679791031756	0.0	90	0	BGC0000717:5040;BGC0000431:3002;BGC0001752:1677;BGC0000927:625
GCA_000374785.KB895296.1.region001	62	78937	184	C[C@H]1[C@@]([C@H]([C@@H](O1)O[C@@H]2[C@H]([C@@H]([C@H]([C@@H]([C@H]2O)O)N=C(N)N)O)N=C(N)N)O[C@H]3[C@H]([C@@H]([C@H]([C@@H](O3)CO)O)O)NC)(C=O)O	0.08307026552709926	0.0	90	0	BGC0000717:4990;BGC0000431:2978;BGC0001752:1654;BGC0000927:630
GCA_000374785.KB895296.1.region001	62	98963	184	C[C@H]1[C@@]([C@H]([C@@H](O1)O[C@@H]2[C@H]([C@@H]([C@H]([C@@H]([C@H]2O)O)N=C(N)N)O)N=C(N)N)O[C@H]3[C@H]([C@@H]([C@H]([C@@H](O3)CO)O)O)NC)(C=O)O	0.07221679791031756	0.0	90	0	BGC0000717:4990;BGC0000431:2978;BGC0001752:1654;BGC0000927:630
GCA_000375285.KB896843.1.region001	62	78937	184	C[C@H]1[C@@]([C@H]([C@@H](O1)O[C@@H]2[C@H]([C@@H]([C@H]([C@@H]([C@H]2O)O)N=C(N)N)O)N=C(N)N)O[C@H]3[C@H]([C@@H]([C@H]([C@@H](O3)CO)O)O)NC)(C=O)O	0.08307026552709926	0.0	90	0	BGC0000717:5133;BGC0000431:3011;BGC0001752:1689;BGC0000927:624
GCA_000375285.KB896843.1.region001	62	98963	184	C[C@H]1[C@@]([C@H]([C@@H](O1)O[C@@H]2[C@H]([C@@H]([C@H]([C@@H]([C@H]2O)O)N=C(N)N)O)N=C(N)N)O[C@H]3[C@H]([C@@H]([C@H]([C@@H](O3)CO)O)O)NC)(C=O)O	0.07221679791031756	0.0	90	0	BGC0000717:5133;BGC0000431:3011;BGC0001752:1689;BGC0000927:624
CNR909.scaffold00006.region001	62	78937	184	C[C@H]1[C@@]([C@H]([C@@H](O1)O[C@@H]2[C@H]([C@@H]([C@H]([C@@H]([C@H]2O)O)N=C(N)N)O)N=C(N)N)O[C@H]3[C@H]([C@@H]([C@H]([C@@H](O3)CO)O)O)NC)(C=O)O	0.08307026552709926	0.0	90	0	BGC0000717:5131;BGC0000431:3014;BGC0001752:1687;BGC0000927:628
CNR909.scaffold00006.region001	62	98963	184	C[C@H]1[C@@]([C@H]([C@@H](O1)O[C@@H]2[C@H]([C@@H]([C@H]([C@@H]([C@H]2O)O)N=C(N)N)O)N=C(N)N)O[C@H]3[C@H]([C@@H]([C@H]([C@@H](O3)CO)O)O)NC)(C=O)O	0.07221679791031756	0.0	90	0	BGC0000717:5131;BGC0000431:3014;BGC0001752:1687;BGC0000927:628
GCA_000424925.AUKU01000001.1.region002	62	78937	184	C[C@H]1[C@@]([C@H]([C@@H](O1)O[C@@H]2[C@H]([C@@H]([C@H]([C@@H]([C@H]2O)O)N=C(N)N)O)N=C(N)N)O[C@H]3[C@H]([C@@H]([C@H]([C@@H](O3)CO)O)O)NC)(C=O)O	0.08307026552709926	0.0	90	0	BGC0000717:5052;BGC0000431:3009;BGC0001752:1687;BGC0000927:627
GCA_000424925.AUKU01000001.1.region002	62	98963	184	C[C@H]1[C@@]([C@H]([C@@H](O1)O[C@@H]2[C@H]([C@@H]([C@H]([C@@H]([C@H]2O)O)N=C(N)N)O)N=C(N)N)O[C@H]3[C@H]([C@@H]([C@H]([C@@H](O3)CO)O)O)NC)(C=O)O	0.07221679791031756	0.0	90	0	BGC0000717:5052;BGC0000431:3009;BGC0001752:1687;BGC0000927:627
GCA_000377045.KB897453.1.region001	62	78937	184	C[C@H]1[C@@]([C@H]([C@@H](O1)O[C@@H]2[C@H]([C@@H]([C@H]([C@@H]([C@H]2O)O)N=C(N)N)O)N=C(N)N)O[C@H]3[C@H]([C@@H]([C@H]([C@@H](O3)CO)O)O)NC)(C=O)O	0.08307026552709926	0.0	90	0	BGC0000717:5132;BGC0000431:3013;BGC0001752:1689;BGC0000927:621
GCA_000377045.KB897453.1.region001	62	98963	184	C[C@H]1[C@@]([C@H]([C@@H](O1)O[C@@H]2[C@H]([C@@H]([C@H]([C@@H]([C@H]2O)O)N=C(N)N)O)N=C(N)N)O[C@H]3[C@H]([C@@H]([C@H]([C@@H](O3)CO)O)O)NC)(C=O)O	0.07221679791031756	0.0	90	0	BGC0000717:5132;BGC0000431:3013;BGC0001752:1689;BGC0000927:621
GCA_000377025.KB897008.1.region002	62	78937	184	C[C@H]1[C@@]([C@H]([C@@H](O1)O[C@@H]2[C@H]([C@@H]([C@H]([C@@H]([C@H]2O)O)N=C(N)N)O)N=C(N)N)O[C@H]3[C@H]([C@@H]([C@H]([C@@H](O3)CO)O)O)NC)(C=O)O	0.08307026552709926	0.0	90	0	BGC0000717:5055;BGC0000431:3013;BGC0001752:1689;BGC0000927:625
GCA_000377025.KB897008.1.region002	62	98963	184	C[C@H]1[C@@]([C@H]([C@@H](O1)O[C@@H]2[C@H]([C@@H]([C@H]([C@@H]([C@H]2O)O)N=C(N)N)O)N=C(N)N)O[C@H]3[C@H]([C@@H]([C@H]([C@@H](O3)CO)O)O)NC)(C=O)O	0.07221679791031756	0.0	90	0	BGC0000717:5055;BGC0000431:3013;BGC0001752:1689;BGC0000927:625
GCA_000374705.KB894903.1.region001	62	78937	184	C[C@H]1[C@@]([C@H]([C@@H](O1)O[C@@H]2[C@H]([C@@H]([C@H]([C@@H]([C@H]2O)O)N=C(N)N)O)N=C(N)N)O[C@H]3[C@H]([C@@H]([C@H]([C@@H](O3)CO)O)O)NC)(C=O)O	0.08307026552709926	0.0	90	0	BGC0000717:5119;BGC0000431:3000;BGC0001752:1680;BGC0000927:629
GCA_000374705.KB894903.1.region001	62	98963	184	C[C@H]1[C@@]([C@H]([C@@H](O1)O[C@@H]2[C@H]([C@@H]([C@H]([C@@H]([C@H]2O)O)N=C(N)N)O)N=C(N)N)O[C@H]3[C@H]([C@@H]([C@H]([C@@H](O3)CO)O)O)NC)(C=O)O	0.07221679791031756	0.0	90	0	BGC0000717:5119;BGC0000431:3000;BGC0001752:1680;BGC0000927:629
GCA_000374765.KB895214.1.region001	62	78937	184	C[C@H]1[C@@]([C@H]([C@@H](O1)O[C@@H]2[C@H]([C@@H]([C@H]([C@@H]([C@H]2O)O)N=C(N)N)O)N=C(N)N)O[C@H]3[C@H]([C@@H]([C@H]([C@@H](O3)CO)O)O)NC)(C=O)O	0.08307026552709926	0.0	90	0	BGC0000717:5079;BGC0000431:2987;BGC0001752:1663;BGC0000927:631
GCA_000374765.KB895214.1.region001	62	98963	184	C[C@H]1[C@@]([C@H]([C@@H](O1)O[C@@H]2[C@H]([C@@H]([C@H]([C@@H]([C@H]2O)O)N=C(N)N)O)N=C(N)N)O[C@H]3[C@H]([C@@H]([C@H]([C@@H](O3)CO)O)O)NC)(C=O)O	0.07221679791031756	0.0	90	0	BGC0000717:5079;BGC0000431:2987;BGC0001752:1663;BGC0000927:631
GCA_000374745.KB895094.1.region001	62	78937	184	C[C@H]1[C@@]([C@H]([C@@H](O1)O[C@@H]2[C@H]([C@@H]([C@H]([C@@H]([C@H]2O)O)N=C(N)N)O)N=C(N)N)O[C@H]3[C@H]([C@@H]([C@H]([C@@H](O3)CO)O)O)NC)(C=O)O	0.08307026552709926	0.0	90	0	BGC0000717:5131;BGC0000431:3013;BGC0001752:1688;BGC0000927:631
GCA_000374745.KB895094.1.region001	62	98963	184	C[C@H]1[C@@]([C@H]([C@@H](O1)O[C@@H]2[C@H]([C@@H]([C@H]([C@@H]([C@H]2O)O)N=C(N)N)O)N=C(N)N)O[C@H]3[C@H]([C@@H]([C@H]([C@@H](O3)CO)O)O)NC)(C=O)O	0.07221679791031756	0.0	90	0	BGC0000717:5131;BGC0000431:3013;BGC0001752:1688;BGC0000927:631
CNY703.scaffold00002.region001	62	66126	209	C[C@H]1[C@@]([C@H]([C@@H](O1)O[C@@H]2[C@H]([C@@H]([C@H]([C@@H]([C@H]2O)O)N=C(N)N)O)N=C(N)N)O[C@H]3[C@H]([C@@H]([C@H]([C@@H](O3)CO)O)O)NC)(C=O)O	0.07316468612465137	0.0	90	0	BGC0000717:5091;BGC0000431:2975;BGC0001752:1666;BGC0000927:628
CNY673.scaffold00005.region001	62	66126	209	C[C@H]1[C@@]([C@H]([C@@H](O1)O[C@@H]2[C@H]([C@@H]([C@H]([C@@H]([C@H]2O)O)N=C(N)N)O)N=C(N)N)O[C@H]3[C@H]([C@@H]([C@H]([C@@H](O3)CO)O)O)NC)(C=O)O	0.07316468612465137	0.0	90	0	BGC0000717:5091;BGC0000431:3000;BGC0001752:1690;BGC0000927:628
CNH732.scaffold00003.region002	62	66126	209	C[C@H]1[C@@]([C@H]([C@@H](O1)O[C@@H]2[C@H]([C@@H]([C@H]([C@@H]([C@H]2O)O)N=C(N)N)O)N=C(N)N)O[C@H]3[C@H]([C@@H]([C@H]([C@@H](O3)CO)O)O)NC)(C=O)O	0.07316468612465137	0.0	90	0	BGC0000717:5047;BGC0000431:3012;BGC0001752:1689;BGC0000927:627
CNY666.scaffold00001.region001	62	66126	209	C[C@H]1[C@@]([C@H]([C@@H](O1)O[C@@H]2[C@H]([C@@H]([C@H]([C@@H]([C@H]2O)O)N=C(N)N)O)N=C(N)N)O[C@H]3[C@H]([C@@H]([C@H]([C@@H](O3)CO)O)O)NC)(C=O)O	0.07316468612465137	0.0	90	0	BGC0000717:5042;BGC0000431:2995;BGC0001752:1682;BGC0000927:627;BGC0001590:660;BGC0001674:502;BGC0000315:487
CNY498.scaffold00003.region002	62	66126	209	C[C@H]1[C@@]([C@H]([C@@H](O1)O[C@@H]2[C@H]([C@@H]([C@H]([C@@H]([C@H]2O)O)N=C(N)N)O)N=C(N)N)O[C@H]3[C@H]([C@@H]([C@H]([C@@H](O3)CO)O)O)NC)(C=O)O	0.07316468612465137	0.0	90	0	BGC0000717:5053;BGC0000431:3014;BGC0001752:1687;BGC0000927:628
CNR510.scaffold00002.region002	62	66126	209	C[C@H]1[C@@]([C@H]([C@@H](O1)O[C@@H]2[C@H]([C@@H]([C@H]([C@@H]([C@H]2O)O)N=C(N)N)O)N=C(N)N)O[C@H]3[C@H]([C@@H]([C@H]([C@@H](O3)CO)O)O)NC)(C=O)O	0.07316468612465137	0.0	90	0	BGC0000717:5052;BGC0000431:3015;BGC0001752:1688;BGC0000927:628
CNT403.scaffold00001.region001	62	66126	209	C[C@H]1[C@@]([C@H]([C@@H](O1)O[C@@H]2[C@H]([C@@H]([C@H]([C@@H]([C@H]2O)O)N=C(N)N)O)N=C(N)N)O[C@H]3[C@H]([C@@H]([C@H]([C@@H](O3)CO)O)O)NC)(C=O)O	0.07316468612465137	0.0	90	0	BGC0000717:5108;BGC0000431:2996;BGC0001752:1673;BGC0000927:630
GCA_000514855.AZWS01000008.1.region001	62	66126	209	C[C@H]1[C@@]([C@H]([C@@H](O1)O[C@@H]2[C@H]([C@@H]([C@H]([C@@H]([C@H]2O)O)N=C(N)N)O)N=C(N)N)O[C@H]3[C@H]([C@@H]([C@H]([C@@H](O3)CO)O)O)NC)(C=O)O	0.07316468612465137	0.0	90	0	BGC0000717:5049;BGC0000431:3008;BGC0001752:1687;BGC0000927:623;BGC0001590:640;BGC0001674:479
GCA_000514815.KI911471.1.region001	62	66126	209	C[C@H]1[C@@]([C@H]([C@@H](O1)O[C@@H]2[C@H]([C@@H]([C@H]([C@@H]([C@H]2O)O)N=C(N)N)O)N=C(N)N)O[C@H]3[C@H]([C@@H]([C@H]([C@@H](O3)CO)O)O)NC)(C=O)O	0.07316468612465137	0.0	90	0	BGC0000717:5135;BGC0000431:3009;BGC0001752:1685;BGC0000927:629
GCA_000514835.AZWR01000019.1.region001	62	66126	209	C[C@H]1[C@@]([C@H]([C@@H](O1)O[C@@H]2[C@H]([C@@H]([C@H]([C@@H]([C@H]2O)O)N=C(N)N)O)N=C(N)N)O[C@H]3[C@H]([C@@H]([C@H]([C@@H](O3)CO)O)O)NC)(C=O)O	0.07316468612465137	0.0	90	0	BGC0000717:5092;BGC0000431:2976;BGC0001752:1654;BGC0000927:631
GCA_000378845.KB905359.1.region009	62	66126	209	C[C@H]1[C@@]([C@H]([C@@H](O1)O[C@@H]2[C@H]([C@@H]([C@H]([C@@H]([C@H]2O)O)N=C(N)N)O)N=C(N)N)O[C@H]3[C@H]([C@@H]([C@H]([C@@H](O3)CO)O)O)NC)(C=O)O	0.07316468612465137	0.0	90	0	BGC0000717:5055;BGC0000431:3010;BGC0001752:1686;BGC0000927:628
GCA_000514415.AZVW01000008.1.region001	62	66126	209	C[C@H]1[C@@]([C@H]([C@@H](O1)O[C@@H]2[C@H]([C@@H]([C@H]([C@@H]([C@H]2O)O)N=C(N)N)O)N=C(N)N)O[C@H]3[C@H]([C@@H]([C@H]([C@@H](O3)CO)O)O)NC)(C=O)O	0.07316468612465137	0.0	90	0	BGC0000717:5124;BGC0000431:3009;BGC0001752:1687;BGC0000927:627
GCA_000514475.AZVZ01000005.1.region001	62	66126	209	C[C@H]1[C@@]([C@H]([C@@H](O1)O[C@@H]2[C@H]([C@@H]([C@H]([C@@H]([C@H]2O)O)N=C(N)N)O)N=C(N)N)O[C@H]3[C@H]([C@@H]([C@H]([C@@H](O3)CO)O)O)NC)(C=O)O	0.07316468612465137	0.0	90	0	BGC0000717:5057;BGC0000431:3016;BGC0001752:1689;BGC0000927:628
GCA_000514795.AZWP01000002.1.region002	62	66126	209	C[C@H]1[C@@]([C@H]([C@@H](O1)O[C@@H]2[C@H]([C@@H]([C@H]([C@@H]([C@H]2O)O)N=C(N)N)O)N=C(N)N)O[C@H]3[C@H]([C@@H]([C@H]([C@@H](O3)CO)O)O)NC)(C=O)O	0.07316468612465137	0.0	90	0	BGC0000717:5037;BGC0000431:2997;BGC0001752:1666;BGC0000927:631
GCA_000514775.AZWO01000011.1.region001	62	66126	209	C[C@H]1[C@@]([C@H]([C@@H](O1)O[C@@H]2[C@H]([C@@H]([C@H]([C@@H]([C@H]2O)O)N=C(N)N)O)N=C(N)N)O[C@H]3[C@H]([C@@H]([C@H]([C@@H](O3)CO)O)O)NC)(C=O)O	0.07316468612465137	0.0	90	0	BGC0000717:5056;BGC0000431:3015;BGC0001752:1688;BGC0000927:628;BGC0001590:639;BGC0001674:475
GCA_000514755.AZWN01000003.1.region001	62	66126	209	C[C@H]1[C@@]([C@H]([C@@H](O1)O[C@@H]2[C@H]([C@@H]([C@H]([C@@H]([C@H]2O)O)N=C(N)N)O)N=C(N)N)O[C@H]3[C@H]([C@@H]([C@H]([C@@H](O3)CO)O)O)NC)(C=O)O	0.07316468612465137	0.0	90	0	BGC0000717:5049;BGC0000431:3007;BGC0001752:1685;BGC0000927:627
GCA_000514735.AZWM01000005.1.region001	62	66126	209	C[C@H]1[C@@]([C@H]([C@@H](O1)O[C@@H]2[C@H]([C@@H]([C@H]([C@@H]([C@H]2O)O)N=C(N)N)O)N=C(N)N)O[C@H]3[C@H]([C@@H]([C@H]([C@@H](O3)CO)O)O)NC)(C=O)O	0.07316468612465137	0.0	90	0	BGC0000717:5133;BGC0000431:3011;BGC0001752:1689;BGC0000927:624
GCA_000514535.AZWC01000006.1.region001	62	66126	209	C[C@H]1[C@@]([C@H]([C@@H](O1)O[C@@H]2[C@H]([C@@H]([C@H]([C@@H]([C@H]2O)O)N=C(N)N)O)N=C(N)N)O[C@H]3[C@H]([C@@H]([C@H]([C@@H](O3)CO)O)O)NC)(C=O)O	0.07316468612465137	0.0	90	0	BGC0000717:5121;BGC0000431:3008;BGC0001752:1687;BGC0000927:628
GCA_000514495.AZWA01000004.1.region002	62	66126	209	C[C@H]1[C@@]([C@H]([C@@H](O1)O[C@@H]2[C@H]([C@@H]([C@H]([C@@H]([C@H]2O)O)N=C(N)N)O)N=C(N)N)O[C@H]3[C@H]([C@@H]([C@H]([C@@H](O3)CO)O)O)NC)(C=O)O	0.07316468612465137	0.0	90	0	BGC0000717:5040;BGC0000431:3002;BGC0001752:1677;BGC0000927:625
GCA_000374785.KB895296.1.region001	62	66126	209	C[C@H]1[C@@]([C@H]([C@@H](O1)O[C@@H]2[C@H]([C@@H]([C@H]([C@@H]([C@H]2O)O)N=C(N)N)O)N=C(N)N)O[C@H]3[C@H]([C@@H]([C@H]([C@@H](O3)CO)O)O)NC)(C=O)O	0.07316468612465137	0.0	90	0	BGC0000717:4990;BGC0000431:2978;BGC0001752:1654;BGC0000927:630
GCA_000375285.KB896843.1.region001	62	66126	209	C[C@H]1[C@@]([C@H]([C@@H](O1)O[C@@H]2[C@H]([C@@H]([C@H]([C@@H]([C@H]2O)O)N=C(N)N)O)N=C(N)N)O[C@H]3[C@H]([C@@H]([C@H]([C@@H](O3)CO)O)O)NC)(C=O)O	0.07316468612465137	0.0	90	0	BGC0000717:5133;BGC0000431:3011;BGC0001752:1689;BGC0000927:624
CNR909.scaffold00006.region001	62	66126	209	C[C@H]1[C@@]([C@H]([C@@H](O1)O[C@@H]2[C@H]([C@@H]([C@H]([C@@H]([C@H]2O)O)N=C(N)N)O)N=C(N)N)O[C@H]3[C@H]([C@@H]([C@H]([C@@H](O3)CO)O)O)NC)(C=O)O	0.07316468612465137	0.0	90	0	BGC0000717:5131;BGC0000431:3014;BGC0001752:1687;BGC0000927:628
GCA_000424925.AUKU01000001.1.region002	62	66126	209	C[C@H]1[C@@]([C@H]([C@@H](O1)O[C@@H]2[C@H]([C@@H]([C@H]([C@@H]([C@H]2O)O)N=C(N)N)O)N=C(N)N)O[C@H]3[C@H]([C@@H]([C@H]([C@@H](O3)CO)O)O)NC)(C=O)O	0.07316468612465137	0.0	90	0	BGC0000717:5052;BGC0000431:3009;BGC0001752:1687;BGC0000927:627
GCA_000377045.KB897453.1.region001	62	66126	209	C[C@H]1[C@@]([C@H]([C@@H](O1)O[C@@H]2[C@H]([C@@H]([C@H]([C@@H]([C@H]2O)O)N=C(N)N)O)N=C(N)N)O[C@H]3[C@H]([C@@H]([C@H]([C@@H](O3)CO)O)O)NC)(C=O)O	0.07316468612465137	0.0	90	0	BGC0000717:5132;BGC0000431:3013;BGC0001752:1689;BGC0000927:621
GCA_000377025.KB897008.1.region002	62	66126	209	C[C@H]1[C@@]([C@H]([C@@H](O1)O[C@@H]2[C@H]([C@@H]([C@H]([C@@H]([C@H]2O)O)N=C(N)N)O)N=C(N)N)O[C@H]3[C@H]([C@@H]([C@H]([C@@H](O3)CO)O)O)NC)(C=O)O	0.07316468612465137	0.0	90	0	BGC0000717:5055;BGC0000431:3013;BGC0001752:1689;BGC0000927:625
GCA_000374705.KB894903.1.region001	62	66126	209	C[C@H]1[C@@]([C@H]([C@@H](O1)O[C@@H]2[C@H]([C@@H]([C@H]([C@@H]([C@H]2O)O)N=C(N)N)O)N=C(N)N)O[C@H]3[C@H]([C@@H]([C@H]([C@@H](O3)CO)O)O)NC)(C=O)O	0.07316468612465137	0.0	90	0	BGC0000717:5119;BGC0000431:3000;BGC0001752:1680;BGC0000927:629
GCA_000374765.KB895214.1.region001	62	66126	209	C[C@H]1[C@@]([C@H]([C@@H](O1)O[C@@H]2[C@H]([C@@H]([C@H]([C@@H]([C@H]2O)O)N=C(N)N)O)N=C(N)N)O[C@H]3[C@H]([C@@H]([C@H]([C@@H](O3)CO)O)O)NC)(C=O)O	0.07316468612465137	0.0	90	0	BGC0000717:5079;BGC0000431:2987;BGC0001752:1663;BGC0000927:631
GCA_000374745.KB895094.1.region001	62	66126	209	C[C@H]1[C@@]([C@H]([C@@H](O1)O[C@@H]2[C@H]([C@@H]([C@H]([C@@H]([C@H]2O)O)N=C(N)N)O)N=C(N)N)O[C@H]3[C@H]([C@@H]([C@H]([C@@H](O3)CO)O)O)NC)(C=O)O	0.07316468612465137	0.0	90	0	BGC0000717:5131;BGC0000431:3013;BGC0001752:1688;BGC0000927:631
CNY703.scaffold00002.region001	62	52050	262	C[C@H]1[C@@]([C@H]([C@@H](O1)O[C@@H]2[C@H]([C@@H]([C@H]([C@@H]([C@H]2O)O)N=C(N)N)O)N=C(N)N)O[C@H]3[C@H]([C@@H]([C@H]([C@@H](O3)CO)O)O)NC)(C=O)O	0.0766842405292712	0.0	90	0	BGC0000717:5091;BGC0000431:2975;BGC0001752:1666;BGC0000927:628
CNY673.scaffold00005.region001	62	52050	262	C[C@H]1[C@@]([C@H]([C@@H](O1)O[C@@H]2[C@H]([C@@H]([C@H]([C@@H]([C@H]2O)O)N=C(N)N)O)N=C(N)N)O[C@H]3[C@H]([C@@H]([C@H]([C@@H](O3)CO)O)O)NC)(C=O)O	0.0766842405292712	0.0	90	0	BGC0000717:5091;BGC0000431:3000;BGC0001752:1690;BGC0000927:628
CNH732.scaffold00003.region002	62	52050	262	C[C@H]1[C@@]([C@H]([C@@H](O1)O[C@@H]2[C@H]([C@@H]([C@H]([C@@H]([C@H]2O)O)N=C(N)N)O)N=C(N)N)O[C@H]3[C@H]([C@@H]([C@H]([C@@H](O3)CO)O)O)NC)(C=O)O	0.0766842405292712	0.0	90	0	BGC0000717:5047;BGC0000431:3012;BGC0001752:1689;BGC0000927:627
CNY666.scaffold00001.region001	62	52050	262	C[C@H]1[C@@]([C@H]([C@@H](O1)O[C@@H]2[C@H]([C@@H]([C@H]([C@@H]([C@H]2O)O)N=C(N)N)O)N=C(N)N)O[C@H]3[C@H]([C@@H]([C@H]([C@@H](O3)CO)O)O)NC)(C=O)O	0.0766842405292712	0.0	90	0	BGC0000717:5042;BGC0000431:2995;BGC0001752:1682;BGC0000927:627;BGC0001590:660;BGC0001674:502;BGC0000315:487
CNY498.scaffold00003.region002	62	52050	262	C[C@H]1[C@@]([C@H]([C@@H](O1)O[C@@H]2[C@H]([C@@H]([C@H]([C@@H]([C@H]2O)O)N=C(N)N)O)N=C(N)N)O[C@H]3[C@H]([C@@H]([C@H]([C@@H](O3)CO)O)O)NC)(C=O)O	0.0766842405292712	0.0	90	0	BGC0000717:5053;BGC0000431:3014;BGC0001752:1687;BGC0000927:628
CNR510.scaffold00002.region002	62	52050	262	C[C@H]1[C@@]([C@H]([C@@H](O1)O[C@@H]2[C@H]([C@@H]([C@H]([C@@H]([C@H]2O)O)N=C(N)N)O)N=C(N)N)O[C@H]3[C@H]([C@@H]([C@H]([C@@H](O3)CO)O)O)NC)(C=O)O	0.0766842405292712	0.0	90	0	BGC0000717:5052;BGC0000431:3015;BGC0001752:1688;BGC0000927:628
CNT403.scaffold00001.region001	62	52050	262	C[C@H]1[C@@]([C@H]([C@@H](O1)O[C@@H]2[C@H]([C@@H]([C@H]([C@@H]([C@H]2O)O)N=C(N)N)O)N=C(N)N)O[C@H]3[C@H]([C@@H]([C@H]([C@@H](O3)CO)O)O)NC)(C=O)O	0.0766842405292712	0.0	90	0	BGC0000717:5108;BGC0000431:2996;BGC0001752:1673;BGC0000927:630
GCA_000514855.AZWS01000008.1.region001	62	52050	262	C[C@H]1[C@@]([C@H]([C@@H](O1)O[C@@H]2[C@H]([C@@H]([C@H]([C@@H]([C@H]2O)O)N=C(N)N)O)N=C(N)N)O[C@H]3[C@H]([C@@H]([C@H]([C@@H](O3)CO)O)O)NC)(C=O)O	0.0766842405292712	0.0	90	0	BGC0000717:5049;BGC0000431:3008;BGC0001752:1687;BGC0000927:623;BGC0001590:640;BGC0001674:479
GCA_000514815.KI911471.1.region001	62	52050	262	C[C@H]1[C@@]([C@H]([C@@H](O1)O[C@@H]2[C@H]([C@@H]([C@H]([C@@H]([C@H]2O)O)N=C(N)N)O)N=C(N)N)O[C@H]3[C@H]([C@@H]([C@H]([C@@H](O3)CO)O)O)NC)(C=O)O	0.0766842405292712	0.0	90	0	BGC0000717:5135;BGC0000431:3009;BGC0001752:1685;BGC0000927:629
GCA_000514835.AZWR01000019.1.region001	62	52050	262	C[C@H]1[C@@]([C@H]([C@@H](O1)O[C@@H]2[C@H]([C@@H]([C@H]([C@@H]([C@H]2O)O)N=C(N)N)O)N=C(N)N)O[C@H]3[C@H]([C@@H]([C@H]([C@@H](O3)CO)O)O)NC)(C=O)O	0.0766842405292712	0.0	90	0	BGC0000717:5092;BGC0000431:2976;BGC0001752:1654;BGC0000927:631
GCA_000378845.KB905359.1.region009	62	52050	262	C[C@H]1[C@@]([C@H]([C@@H](O1)O[C@@H]2[C@H]([C@@H]([C@H]([C@@H]([C@H]2O)O)N=C(N)N)O)N=C(N)N)O[C@H]3[C@H]([C@@H]([C@H]([C@@H](O3)CO)O)O)NC)(C=O)O	0.0766842405292712	0.0	90	0	BGC0000717:5055;BGC0000431:3010;BGC0001752:1686;BGC0000927:628
GCA_000514415.AZVW01000008.1.region001	62	52050	262	C[C@H]1[C@@]([C@H]([C@@H](O1)O[C@@H]2[C@H]([C@@H]([C@H]([C@@H]([C@H]2O)O)N=C(N)N)O)N=C(N)N)O[C@H]3[C@H]([C@@H]([C@H]([C@@H](O3)CO)O)O)NC)(C=O)O	0.0766842405292712	0.0	90	0	BGC0000717:5124;BGC0000431:3009;BGC0001752:1687;BGC0000927:627
GCA_000514475.AZVZ01000005.1.region001	62	52050	262	C[C@H]1[C@@]([C@H]([C@@H](O1)O[C@@H]2[C@H]([C@@H]([C@H]([C@@H]([C@H]2O)O)N=C(N)N)O)N=C(N)N)O[C@H]3[C@H]([C@@H]([C@H]([C@@H](O3)CO)O)O)NC)(C=O)O	0.0766842405292712	0.0	90	0	BGC0000717:5057;BGC0000431:3016;BGC0001752:1689;BGC0000927:628
GCA_000514795.AZWP01000002.1.region002	62	52050	262	C[C@H]1[C@@]([C@H]([C@@H](O1)O[C@@H]2[C@H]([C@@H]([C@H]([C@@H]([C@H]2O)O)N=C(N)N)O)N=C(N)N)O[C@H]3[C@H]([C@@H]([C@H]([C@@H](O3)CO)O)O)NC)(C=O)O	0.0766842405292712	0.0	90	0	BGC0000717:5037;BGC0000431:2997;BGC0001752:1666;BGC0000927:631
GCA_000514775.AZWO01000011.1.region001	62	52050	262	C[C@H]1[C@@]([C@H]([C@@H](O1)O[C@@H]2[C@H]([C@@H]([C@H]([C@@H]([C@H]2O)O)N=C(N)N)O)N=C(N)N)O[C@H]3[C@H]([C@@H]([C@H]([C@@H](O3)CO)O)O)NC)(C=O)O	0.0766842405292712	0.0	90	0	BGC0000717:5056;BGC0000431:3015;BGC0001752:1688;BGC0000927:628;BGC0001590:639;BGC0001674:475
GCA_000514755.AZWN01000003.1.region001	62	52050	262	C[C@H]1[C@@]([C@H]([C@@H](O1)O[C@@H]2[C@H]([C@@H]([C@H]([C@@H]([C@H]2O)O)N=C(N)N)O)N=C(N)N)O[C@H]3[C@H]([C@@H]([C@H]([C@@H](O3)CO)O)O)NC)(C=O)O	0.0766842405292712	0.0	90	0	BGC0000717:5049;BGC0000431:3007;BGC0001752:1685;BGC0000927:627
GCA_000514735.AZWM01000005.1.region001	62	52050	262	C[C@H]1[C@@]([C@H]([C@@H](O1)O[C@@H]2[C@H]([C@@H]([C@H]([C@@H]([C@H]2O)O)N=C(N)N)O)N=C(N)N)O[C@H]3[C@H]([C@@H]([C@H]([C@@H](O3)CO)O)O)NC)(C=O)O	0.0766842405292712	0.0	90	0	BGC0000717:5133;BGC0000431:3011;BGC0001752:1689;BGC0000927:624
GCA_000514535.AZWC01000006.1.region001	62	52050	262	C[C@H]1[C@@]([C@H]([C@@H](O1)O[C@@H]2[C@H]([C@@H]([C@H]([C@@H]([C@H]2O)O)N=C(N)N)O)N=C(N)N)O[C@H]3[C@H]([C@@H]([C@H]([C@@H](O3)CO)O)O)NC)(C=O)O	0.0766842405292712	0.0	90	0	BGC0000717:5121;BGC0000431:3008;BGC0001752:1687;BGC0000927:628
GCA_000514495.AZWA01000004.1.region002	62	52050	262	C[C@H]1[C@@]([C@H]([C@@H](O1)O[C@@H]2[C@H]([C@@H]([C@H]([C@@H]([C@H]2O)O)N=C(N)N)O)N=C(N)N)O[C@H]3[C@H]([C@@H]([C@H]([C@@H](O3)CO)O)O)NC)(C=O)O	0.0766842405292712	0.0	90	0	BGC0000717:5040;BGC0000431:3002;BGC0001752:1677;BGC0000927:625
GCA_000374785.KB895296.1.region001	62	52050	262	C[C@H]1[C@@]([C@H]([C@@H](O1)O[C@@H]2[C@H]([C@@H]([C@H]([C@@H]([C@H]2O)O)N=C(N)N)O)N=C(N)N)O[C@H]3[C@H]([C@@H]([C@H]([C@@H](O3)CO)O)O)NC)(C=O)O	0.0766842405292712	0.0	90	0	BGC0000717:4990;BGC0000431:2978;BGC0001752:1654;BGC0000927:630
GCA_000375285.KB896843.1.region001	62	52050	262	C[C@H]1[C@@]([C@H]([C@@H](O1)O[C@@H]2[C@H]([C@@H]([C@H]([C@@H]([C@H]2O)O)N=C(N)N)O)N=C(N)N)O[C@H]3[C@H]([C@@H]([C@H]([C@@H](O3)CO)O)O)NC)(C=O)O	0.0766842405292712	0.0	90	0	BGC0000717:5133;BGC0000431:3011;BGC0001752:1689;BGC0000927:624
CNR909.scaffold00006.region001	62	52050	262	C[C@H]1[C@@]([C@H]([C@@H](O1)O[C@@H]2[C@H]([C@@H]([C@H]([C@@H]([C@H]2O)O)N=C(N)N)O)N=C(N)N)O[C@H]3[C@H]([C@@H]([C@H]([C@@H](O3)CO)O)O)NC)(C=O)O	0.0766842405292712	0.0	90	0	BGC0000717:5131;BGC0000431:3014;BGC0001752:1687;BGC0000927:628
GCA_000424925.AUKU01000001.1.region002	62	52050	262	C[C@H]1[C@@]([C@H]([C@@H](O1)O[C@@H]2[C@H]([C@@H]([C@H]([C@@H]([C@H]2O)O)N=C(N)N)O)N=C(N)N)O[C@H]3[C@H]([C@@H]([C@H]([C@@H](O3)CO)O)O)NC)(C=O)O	0.0766842405292712	0.0	90	0	BGC0000717:5052;BGC0000431:3009;BGC0001752:1687;BGC0000927:627
GCA_000377045.KB897453.1.region001	62	52050	262	C[C@H]1[C@@]([C@H]([C@@H](O1)O[C@@H]2[C@H]([C@@H]([C@H]([C@@H]([C@H]2O)O)N=C(N)N)O)N=C(N)N)O[C@H]3[C@H]([C@@H]([C@H]([C@@H](O3)CO)O)O)NC)(C=O)O	0.0766842405292712	0.0	90	0	BGC0000717:5132;BGC0000431:3013;BGC0001752:1689;BGC0000927:621
GCA_000377025.KB897008.1.region002	62	52050	262	C[C@H]1[C@@]([C@H]([C@@H](O1)O[C@@H]2[C@H]([C@@H]([C@H]([C@@H]([C@H]2O)O)N=C(N)N)O)N=C(N)N)O[C@H]3[C@H]([C@@H]([C@H]([C@@H](O3)CO)O)O)NC)(C=O)O	0.0766842405292712	0.0	90	0	BGC0000717:5055;BGC0000431:3013;BGC0001752:1689;BGC0000927:625
GCA_000374705.KB894903.1.region001	62	52050	262	C[C@H]1[C@@]([C@H]([C@@H](O1)O[C@@H]2[C@H]([C@@H]([C@H]([C@@H]([C@H]2O)O)N=C(N)N)O)N=C(N)N)O[C@H]3[C@H]([C@@H]([C@H]([C@@H](O3)CO)O)O)NC)(C=O)O	0.0766842405292712	0.0	90	0	BGC0000717:5119;BGC0000431:3000;BGC0001752:1680;BGC0000927:629
GCA_000374765.KB895214.1.region001	62	52050	262	C[C@H]1[C@@]([C@H]([C@@H](O1)O[C@@H]2[C@H]([C@@H]([C@H]([C@@H]([C@H]2O)O)N=C(N)N)O)N=C(N)N)O[C@H]3[C@H]([C@@H]([C@H]([C@@H](O3)CO)O)O)NC)(C=O)O	0.0766842405292712	0.0	90	0	BGC0000717:5079;BGC0000431:2987;BGC0001752:1663;BGC0000927:631
GCA_000374745.KB895094.1.region001	62	52050	262	C[C@H]1[C@@]([C@H]([C@@H](O1)O[C@@H]2[C@H]([C@@H]([C@H]([C@@H]([C@H]2O)O)N=C(N)N)O)N=C(N)N)O[C@H]3[C@H]([C@@H]([C@H]([C@@H](O3)CO)O)O)NC)(C=O)O	0.0766842405292712	0.0	90	0	BGC0000717:5131;BGC0000431:3013;BGC0001752:1688;BGC0000927:631
CNY703.scaffold00002.region001	62	57744	298	C[C@H]1[C@@]([C@H]([C@@H](O1)O[C@@H]2[C@H]([C@@H]([C@H]([C@@H]([C@H]2O)O)N=C(N)N)O)N=C(N)N)O[C@H]3[C@H]([C@@H]([C@H]([C@@H](O3)CO)O)O)NC)(C=O)O	0.07349107162449355	0.0	90	0	BGC0000717:5091;BGC0000431:2975;BGC0001752:1666;BGC0000927:628
CNY673.scaffold00005.region001	62	57744	298	C[C@H]1[C@@]([C@H]([C@@H](O1)O[C@@H]2[C@H]([C@@H]([C@H]([C@@H]([C@H]2O)O)N=C(N)N)O)N=C(N)N)O[C@H]3[C@H]([C@@H]([C@H]([C@@H](O3)CO)O)O)NC)(C=O)O	0.07349107162449355	0.0	90	0	BGC0000717:5091;BGC0000431:3000;BGC0001752:1690;BGC0000927:628
CNH732.scaffold00003.region002	62	57744	298	C[C@H]1[C@@]([C@H]([C@@H](O1)O[C@@H]2[C@H]([C@@H]([C@H]([C@@H]([C@H]2O)O)N=C(N)N)O)N=C(N)N)O[C@H]3[C@H]([C@@H]([C@H]([C@@H](O3)CO)O)O)NC)(C=O)O	0.07349107162449355	0.0	90	0	BGC0000717:5047;BGC0000431:3012;BGC0001752:1689;BGC0000927:627
CNY666.scaffold00001.region001	62	57744	298	C[C@H]1[C@@]([C@H]([C@@H](O1)O[C@@H]2[C@H]([C@@H]([C@H]([C@@H]([C@H]2O)O)N=C(N)N)O)N=C(N)N)O[C@H]3[C@H]([C@@H]([C@H]([C@@H](O3)CO)O)O)NC)(C=O)O	0.07349107162449355	0.0	90	0	BGC0000717:5042;BGC0000431:2995;BGC0001752:1682;BGC0000927:627;BGC0001590:660;BGC0001674:502;BGC0000315:487
CNY498.scaffold00003.region002	62	57744	298	C[C@H]1[C@@]([C@H]([C@@H](O1)O[C@@H]2[C@H]([C@@H]([C@H]([C@@H]([C@H]2O)O)N=C(N)N)O)N=C(N)N)O[C@H]3[C@H]([C@@H]([C@H]([C@@H](O3)CO)O)O)NC)(C=O)O	0.07349107162449355	0.0	90	0	BGC0000717:5053;BGC0000431:3014;BGC0001752:1687;BGC0000927:628
CNR510.scaffold00002.region002	62	57744	298	C[C@H]1[C@@]([C@H]([C@@H](O1)O[C@@H]2[C@H]([C@@H]([C@H]([C@@H]([C@H]2O)O)N=C(N)N)O)N=C(N)N)O[C@H]3[C@H]([C@@H]([C@H]([C@@H](O3)CO)O)O)NC)(C=O)O	0.07349107162449355	0.0	90	0	BGC0000717:5052;BGC0000431:3015;BGC0001752:1688;BGC0000927:628
CNT403.scaffold00001.region001	62	57744	298	C[C@H]1[C@@]([C@H]([C@@H](O1)O[C@@H]2[C@H]([C@@H]([C@H]([C@@H]([C@H]2O)O)N=C(N)N)O)N=C(N)N)O[C@H]3[C@H]([C@@H]([C@H]([C@@H](O3)CO)O)O)NC)(C=O)O	0.07349107162449355	0.0	90	0	BGC0000717:5108;BGC0000431:2996;BGC0001752:1673;BGC0000927:630
GCA_000514855.AZWS01000008.1.region001	62	57744	298	C[C@H]1[C@@]([C@H]([C@@H](O1)O[C@@H]2[C@H]([C@@H]([C@H]([C@@H]([C@H]2O)O)N=C(N)N)O)N=C(N)N)O[C@H]3[C@H]([C@@H]([C@H]([C@@H](O3)CO)O)O)NC)(C=O)O	0.07349107162449355	0.0	90	0	BGC0000717:5049;BGC0000431:3008;BGC0001752:1687;BGC0000927:623;BGC0001590:640;BGC0001674:479
GCA_000514815.KI911471.1.region001	62	57744	298	C[C@H]1[C@@]([C@H]([C@@H](O1)O[C@@H]2[C@H]([C@@H]([C@H]([C@@H]([C@H]2O)O)N=C(N)N)O)N=C(N)N)O[C@H]3[C@H]([C@@H]([C@H]([C@@H](O3)CO)O)O)NC)(C=O)O	0.07349107162449355	0.0	90	0	BGC0000717:5135;BGC0000431:3009;BGC0001752:1685;BGC0000927:629
GCA_000514835.AZWR01000019.1.region001	62	57744	298	C[C@H]1[C@@]([C@H]([C@@H](O1)O[C@@H]2[C@H]([C@@H]([C@H]([C@@H]([C@H]2O)O)N=C(N)N)O)N=C(N)N)O[C@H]3[C@H]([C@@H]([C@H]([C@@H](O3)CO)O)O)NC)(C=O)O	0.07349107162449355	0.0	90	0	BGC0000717:5092;BGC0000431:2976;BGC0001752:1654;BGC0000927:631
GCA_000378845.KB905359.1.region009	62	57744	298	C[C@H]1[C@@]([C@H]([C@@H](O1)O[C@@H]2[C@H]([C@@H]([C@H]([C@@H]([C@H]2O)O)N=C(N)N)O)N=C(N)N)O[C@H]3[C@H]([C@@H]([C@H]([C@@H](O3)CO)O)O)NC)(C=O)O	0.07349107162449355	0.0	90	0	BGC0000717:5055;BGC0000431:3010;BGC0001752:1686;BGC0000927:628
GCA_000514415.AZVW01000008.1.region001	62	57744	298	C[C@H]1[C@@]([C@H]([C@@H](O1)O[C@@H]2[C@H]([C@@H]([C@H]([C@@H]([C@H]2O)O)N=C(N)N)O)N=C(N)N)O[C@H]3[C@H]([C@@H]([C@H]([C@@H](O3)CO)O)O)NC)(C=O)O	0.07349107162449355	0.0	90	0	BGC0000717:5124;BGC0000431:3009;BGC0001752:1687;BGC0000927:627
GCA_000514475.AZVZ01000005.1.region001	62	57744	298	C[C@H]1[C@@]([C@H]([C@@H](O1)O[C@@H]2[C@H]([C@@H]([C@H]([C@@H]([C@H]2O)O)N=C(N)N)O)N=C(N)N)O[C@H]3[C@H]([C@@H]([C@H]([C@@H](O3)CO)O)O)NC)(C=O)O	0.07349107162449355	0.0	90	0	BGC0000717:5057;BGC0000431:3016;BGC0001752:1689;BGC0000927:628
GCA_000514795.AZWP01000002.1.region002	62	57744	298	C[C@H]1[C@@]([C@H]([C@@H](O1)O[C@@H]2[C@H]([C@@H]([C@H]([C@@H]([C@H]2O)O)N=C(N)N)O)N=C(N)N)O[C@H]3[C@H]([C@@H]([C@H]([C@@H](O3)CO)O)O)NC)(C=O)O	0.07349107162449355	0.0	90	0	BGC0000717:5037;BGC0000431:2997;BGC0001752:1666;BGC0000927:631
GCA_000514775.AZWO01000011.1.region001	62	57744	298	C[C@H]1[C@@]([C@H]([C@@H](O1)O[C@@H]2[C@H]([C@@H]([C@H]([C@@H]([C@H]2O)O)N=C(N)N)O)N=C(N)N)O[C@H]3[C@H]([C@@H]([C@H]([C@@H](O3)CO)O)O)NC)(C=O)O	0.07349107162449355	0.0	90	0	BGC0000717:5056;BGC0000431:3015;BGC0001752:1688;BGC0000927:628;BGC0001590:639;BGC0001674:475
GCA_000514755.AZWN01000003.1.region001	62	57744	298	C[C@H]1[C@@]([C@H]([C@@H](O1)O[C@@H]2[C@H]([C@@H]([C@H]([C@@H]([C@H]2O)O)N=C(N)N)O)N=C(N)N)O[C@H]3[C@H]([C@@H]([C@H]([C@@H](O3)CO)O)O)NC)(C=O)O	0.07349107162449355	0.0	90	0	BGC0000717:5049;BGC0000431:3007;BGC0001752:1685;BGC0000927:627
GCA_000514735.AZWM01000005.1.region001	62	57744	298	C[C@H]1[C@@]([C@H]([C@@H](O1)O[C@@H]2[C@H]([C@@H]([C@H]([C@@H]([C@H]2O)O)N=C(N)N)O)N=C(N)N)O[C@H]3[C@H]([C@@H]([C@H]([C@@H](O3)CO)O)O)NC)(C=O)O	0.07349107162449355	0.0	90	0	BGC0000717:5133;BGC0000431:3011;BGC0001752:1689;BGC0000927:624
GCA_000514535.AZWC01000006.1.region001	62	57744	298	C[C@H]1[C@@]([C@H]([C@@H](O1)O[C@@H]2[C@H]([C@@H]([C@H]([C@@H]([C@H]2O)O)N=C(N)N)O)N=C(N)N)O[C@H]3[C@H]([C@@H]([C@H]([C@@H](O3)CO)O)O)NC)(C=O)O	0.07349107162449355	0.0	90	0	BGC0000717:5121;BGC0000431:3008;BGC0001752:1687;BGC0000927:628
GCA_000514495.AZWA01000004.1.region002	62	57744	298	C[C@H]1[C@@]([C@H]([C@@H](O1)O[C@@H]2[C@H]([C@@H]([C@H]([C@@H]([C@H]2O)O)N=C(N)N)O)N=C(N)N)O[C@H]3[C@H]([C@@H]([C@H]([C@@H](O3)CO)O)O)NC)(C=O)O	0.07349107162449355	0.0	90	0	BGC0000717:5040;BGC0000431:3002;BGC0001752:1677;BGC0000927:625
GCA_000374785.KB895296.1.region001	62	57744	298	C[C@H]1[C@@]([C@H]([C@@H](O1)O[C@@H]2[C@H]([C@@H]([C@H]([C@@H]([C@H]2O)O)N=C(N)N)O)N=C(N)N)O[C@H]3[C@H]([C@@H]([C@H]([C@@H](O3)CO)O)O)NC)(C=O)O	0.07349107162449355	0.0	90	0	BGC0000717:4990;BGC0000431:2978;BGC0001752:1654;BGC0000927:630
GCA_000375285.KB896843.1.region001	62	57744	298	C[C@H]1[C@@]([C@H]([C@@H](O1)O[C@@H]2[C@H]([C@@H]([C@H]([C@@H]([C@H]2O)O)N=C(N)N)O)N=C(N)N)O[C@H]3[C@H]([C@@H]([C@H]([C@@H](O3)CO)O)O)NC)(C=O)O	0.07349107162449355	0.0	90	0	BGC0000717:5133;BGC0000431:3011;BGC0001752:1689;BGC0000927:624
CNR909.scaffold00006.region001	62	57744	298	C[C@H]1[C@@]([C@H]([C@@H](O1)O[C@@H]2[C@H]([C@@H]([C@H]([C@@H]([C@H]2O)O)N=C(N)N)O)N=C(N)N)O[C@H]3[C@H]([C@@H]([C@H]([C@@H](O3)CO)O)O)NC)(C=O)O	0.07349107162449355	0.0	90	0	BGC0000717:5131;BGC0000431:3014;BGC0001752:1687;BGC0000927:628
GCA_000424925.AUKU01000001.1.region002	62	57744	298	C[C@H]1[C@@]([C@H]([C@@H](O1)O[C@@H]2[C@H]([C@@H]([C@H]([C@@H]([C@H]2O)O)N=C(N)N)O)N=C(N)N)O[C@H]3[C@H]([C@@H]([C@H]([C@@H](O3)CO)O)O)NC)(C=O)O	0.07349107162449355	0.0	90	0	BGC0000717:5052;BGC0000431:3009;BGC0001752:1687;BGC0000927:627
GCA_000377045.KB897453.1.region001	62	57744	298	C[C@H]1[C@@]([C@H]([C@@H](O1)O[C@@H]2[C@H]([C@@H]([C@H]([C@@H]([C@H]2O)O)N=C(N)N)O)N=C(N)N)O[C@H]3[C@H]([C@@H]([C@H]([C@@H](O3)CO)O)O)NC)(C=O)O	0.07349107162449355	0.0	90	0	BGC0000717:5132;BGC0000431:3013;BGC0001752:1689;BGC0000927:621
GCA_000377025.KB897008.1.region002	62	57744	298	C[C@H]1[C@@]([C@H]([C@@H](O1)O[C@@H]2[C@H]([C@@H]([C@H]([C@@H]([C@H]2O)O)N=C(N)N)O)N=C(N)N)O[C@H]3[C@H]([C@@H]([C@H]([C@@H](O3)CO)O)O)NC)(C=O)O	0.07349107162449355	0.0	90	0	BGC0000717:5055;BGC0000431:3013;BGC0001752:1689;BGC0000927:625
GCA_000374705.KB894903.1.region001	62	57744	298	C[C@H]1[C@@]([C@H]([C@@H](O1)O[C@@H]2[C@H]([C@@H]([C@H]([C@@H]([C@H]2O)O)N=C(N)N)O)N=C(N)N)O[C@H]3[C@H]([C@@H]([C@H]([C@@H](O3)CO)O)O)NC)(C=O)O	0.07349107162449355	0.0	90	0	BGC0000717:5119;BGC0000431:3000;BGC0001752:1680;BGC0000927:629
GCA_000374765.KB895214.1.region001	62	57744	298	C[C@H]1[C@@]([C@H]([C@@H](O1)O[C@@H]2[C@H]([C@@H]([C@H]([C@@H]([C@H]2O)O)N=C(N)N)O)N=C(N)N)O[C@H]3[C@H]([C@@H]([C@H]([C@@H](O3)CO)O)O)NC)(C=O)O	0.07349107162449355	0.0	90	0	BGC0000717:5079;BGC0000431:2987;BGC0001752:1663;BGC0000927:631
GCA_000374745.KB895094.1.region001	62	57744	298	C[C@H]1[C@@]([C@H]([C@@H](O1)O[C@@H]2[C@H]([C@@H]([C@H]([C@@H]([C@H]2O)O)N=C(N)N)O)N=C(N)N)O[C@H]3[C@H]([C@@H]([C@H]([C@@H](O3)CO)O)O)NC)(C=O)O	0.07349107162449355	0.0	90	0	BGC0000717:5131;BGC0000431:3013;BGC0001752:1688;BGC0000927:631
CNY703.scaffold00002.region001	62	63947	-1	C[C@H]1[C@@]([C@H]([C@@H](O1)O[C@@H]2[C@H]([C@@H]([C@H]([C@@H]([C@H]2O)O)N=C(N)N)O)N=C(N)N)O[C@H]3[C@H]([C@@H]([C@H]([C@@H](O3)CO)O)O)NC)(C=O)O	0.09362629606755564	0.0	90	0	BGC0000717:5091;BGC0000431:2975;BGC0001752:1666;BGC0000927:628
CNY673.scaffold00005.region001	62	63947	-1	C[C@H]1[C@@]([C@H]([C@@H](O1)O[C@@H]2[C@H]([C@@H]([C@H]([C@@H]([C@H]2O)O)N=C(N)N)O)N=C(N)N)O[C@H]3[C@H]([C@@H]([C@H]([C@@H](O3)CO)O)O)NC)(C=O)O	0.09362629606755564	0.0	90	0	BGC0000717:5091;BGC0000431:3000;BGC0001752:1690;BGC0000927:628
CNH732.scaffold00003.region002	62	63947	-1	C[C@H]1[C@@]([C@H]([C@@H](O1)O[C@@H]2[C@H]([C@@H]([C@H]([C@@H]([C@H]2O)O)N=C(N)N)O)N=C(N)N)O[C@H]3[C@H]([C@@H]([C@H]([C@@H](O3)CO)O)O)NC)(C=O)O	0.09362629606755564	0.0	90	0	BGC0000717:5047;BGC0000431:3012;BGC0001752:1689;BGC0000927:627
CNY666.scaffold00001.region001	62	63947	-1	C[C@H]1[C@@]([C@H]([C@@H](O1)O[C@@H]2[C@H]([C@@H]([C@H]([C@@H]([C@H]2O)O)N=C(N)N)O)N=C(N)N)O[C@H]3[C@H]([C@@H]([C@H]([C@@H](O3)CO)O)O)NC)(C=O)O	0.09362629606755564	0.0	90	0	BGC0000717:5042;BGC0000431:2995;BGC0001752:1682;BGC0000927:627;BGC0001590:660;BGC0001674:502;BGC0000315:487
CNY498.scaffold00003.region002	62	63947	-1	C[C@H]1[C@@]([C@H]([C@@H](O1)O[C@@H]2[C@H]([C@@H]([C@H]([C@@H]([C@H]2O)O)N=C(N)N)O)N=C(N)N)O[C@H]3[C@H]([C@@H]([C@H]([C@@H](O3)CO)O)O)NC)(C=O)O	0.09362629606755564	0.0	90	0	BGC0000717:5053;BGC0000431:3014;BGC0001752:1687;BGC0000927:628
CNR510.scaffold00002.region002	62	63947	-1	C[C@H]1[C@@]([C@H]([C@@H](O1)O[C@@H]2[C@H]([C@@H]([C@H]([C@@H]([C@H]2O)O)N=C(N)N)O)N=C(N)N)O[C@H]3[C@H]([C@@H]([C@H]([C@@H](O3)CO)O)O)NC)(C=O)O	0.09362629606755564	0.0	90	0	BGC0000717:5052;BGC0000431:3015;BGC0001752:1688;BGC0000927:628
CNT403.scaffold00001.region001	62	63947	-1	C[C@H]1[C@@]([C@H]([C@@H](O1)O[C@@H]2[C@H]([C@@H]([C@H]([C@@H]([C@H]2O)O)N=C(N)N)O)N=C(N)N)O[C@H]3[C@H]([C@@H]([C@H]([C@@H](O3)CO)O)O)NC)(C=O)O	0.09362629606755564	0.0	90	0	BGC0000717:5108;BGC0000431:2996;BGC0001752:1673;BGC0000927:630
GCA_000514855.AZWS01000008.1.region001	62	63947	-1	C[C@H]1[C@@]([C@H]([C@@H](O1)O[C@@H]2[C@H]([C@@H]([C@H]([C@@H]([C@H]2O)O)N=C(N)N)O)N=C(N)N)O[C@H]3[C@H]([C@@H]([C@H]([C@@H](O3)CO)O)O)NC)(C=O)O	0.09362629606755564	0.0	90	0	BGC0000717:5049;BGC0000431:3008;BGC0001752:1687;BGC0000927:623;BGC0001590:640;BGC0001674:479
GCA_000514815.KI911471.1.region001	62	63947	-1	C[C@H]1[C@@]([C@H]([C@@H](O1)O[C@@H]2[C@H]([C@@H]([C@H]([C@@H]([C@H]2O)O)N=C(N)N)O)N=C(N)N)O[C@H]3[C@H]([C@@H]([C@H]([C@@H](O3)CO)O)O)NC)(C=O)O	0.09362629606755564	0.0	90	0	BGC0000717:5135;BGC0000431:3009;BGC0001752:1685;BGC0000927:629
GCA_000514835.AZWR01000019.1.region001	62	63947	-1	C[C@H]1[C@@]([C@H]([C@@H](O1)O[C@@H]2[C@H]([C@@H]([C@H]([C@@H]([C@H]2O)O)N=C(N)N)O)N=C(N)N)O[C@H]3[C@H]([C@@H]([C@H]([C@@H](O3)CO)O)O)NC)(C=O)O	0.09362629606755564	0.0	90	0	BGC0000717:5092;BGC0000431:2976;BGC0001752:1654;BGC0000927:631
GCA_000378845.KB905359.1.region009	62	63947	-1	C[C@H]1[C@@]([C@H]([C@@H](O1)O[C@@H]2[C@H]([C@@H]([C@H]([C@@H]([C@H]2O)O)N=C(N)N)O)N=C(N)N)O[C@H]3[C@H]([C@@H]([C@H]([C@@H](O3)CO)O)O)NC)(C=O)O	0.09362629606755564	0.0	90	0	BGC0000717:5055;BGC0000431:3010;BGC0001752:1686;BGC0000927:628
GCA_000514415.AZVW01000008.1.region001	62	63947	-1	C[C@H]1[C@@]([C@H]([C@@H](O1)O[C@@H]2[C@H]([C@@H]([C@H]([C@@H]([C@H]2O)O)N=C(N)N)O)N=C(N)N)O[C@H]3[C@H]([C@@H]([C@H]([C@@H](O3)CO)O)O)NC)(C=O)O	0.09362629606755564	0.0	90	0	BGC0000717:5124;BGC0000431:3009;BGC0001752:1687;BGC0000927:627
GCA_000514475.AZVZ01000005.1.region001	62	63947	-1	C[C@H]1[C@@]([C@H]([C@@H](O1)O[C@@H]2[C@H]([C@@H]([C@H]([C@@H]([C@H]2O)O)N=C(N)N)O)N=C(N)N)O[C@H]3[C@H]([C@@H]([C@H]([C@@H](O3)CO)O)O)NC)(C=O)O	0.09362629606755564	0.0	90	0	BGC0000717:5057;BGC0000431:3016;BGC0001752:1689;BGC0000927:628
GCA_000514795.AZWP01000002.1.region002	62	63947	-1	C[C@H]1[C@@]([C@H]([C@@H](O1)O[C@@H]2[C@H]([C@@H]([C@H]([C@@H]([C@H]2O)O)N=C(N)N)O)N=C(N)N)O[C@H]3[C@H]([C@@H]([C@H]([C@@H](O3)CO)O)O)NC)(C=O)O	0.09362629606755564	0.0	90	0	BGC0000717:5037;BGC0000431:2997;BGC0001752:1666;BGC0000927:631
GCA_000514775.AZWO01000011.1.region001	62	63947	-1	C[C@H]1[C@@]([C@H]([C@@H](O1)O[C@@H]2[C@H]([C@@H]([C@H]([C@@H]([C@H]2O)O)N=C(N)N)O)N=C(N)N)O[C@H]3[C@H]([C@@H]([C@H]([C@@H](O3)CO)O)O)NC)(C=O)O	0.09362629606755564	0.0	90	0	BGC0000717:5056;BGC0000431:3015;BGC0001752:1688;BGC0000927:628;BGC0001590:639;BGC0001674:475
GCA_000514755.AZWN01000003.1.region001	62	63947	-1	C[C@H]1[C@@]([C@H]([C@@H](O1)O[C@@H]2[C@H]([C@@H]([C@H]([C@@H]([C@H]2O)O)N=C(N)N)O)N=C(N)N)O[C@H]3[C@H]([C@@H]([C@H]([C@@H](O3)CO)O)O)NC)(C=O)O	0.09362629606755564	0.0	90	0	BGC0000717:5049;BGC0000431:3007;BGC0001752:1685;BGC0000927:627
GCA_000514735.AZWM01000005.1.region001	62	63947	-1	C[C@H]1[C@@]([C@H]([C@@H](O1)O[C@@H]2[C@H]([C@@H]([C@H]([C@@H]([C@H]2O)O)N=C(N)N)O)N=C(N)N)O[C@H]3[C@H]([C@@H]([C@H]([C@@H](O3)CO)O)O)NC)(C=O)O	0.09362629606755564	0.0	90	0	BGC0000717:5133;BGC0000431:3011;BGC0001752:1689;BGC0000927:624
GCA_000514535.AZWC01000006.1.region001	62	63947	-1	C[C@H]1[C@@]([C@H]([C@@H](O1)O[C@@H]2[C@H]([C@@H]([C@H]([C@@H]([C@H]2O)O)N=C(N)N)O)N=C(N)N)O[C@H]3[C@H]([C@@H]([C@H]([C@@H](O3)CO)O)O)NC)(C=O)O	0.09362629606755564	0.0	90	0	BGC0000717:5121;BGC0000431:3008;BGC0001752:1687;BGC0000927:628
GCA_000514495.AZWA01000004.1.region002	62	63947	-1	C[C@H]1[C@@]([C@H]([C@@H](O1)O[C@@H]2[C@H]([C@@H]([C@H]([C@@H]([C@H]2O)O)N=C(N)N)O)N=C(N)N)O[C@H]3[C@H]([C@@H]([C@H]([C@@H](O3)CO)O)O)NC)(C=O)O	0.09362629606755564	0.0	90	0	BGC0000717:5040;BGC0000431:3002;BGC0001752:1677;BGC0000927:625
GCA_000374785.KB895296.1.region001	62	63947	-1	C[C@H]1[C@@]([C@H]([C@@H](O1)O[C@@H]2[C@H]([C@@H]([C@H]([C@@H]([C@H]2O)O)N=C(N)N)O)N=C(N)N)O[C@H]3[C@H]([C@@H]([C@H]([C@@H](O3)CO)O)O)NC)(C=O)O	0.09362629606755564	0.0	90	0	BGC0000717:4990;BGC0000431:2978;BGC0001752:1654;BGC0000927:630
GCA_000375285.KB896843.1.region001	62	63947	-1	C[C@H]1[C@@]([C@H]([C@@H](O1)O[C@@H]2[C@H]([C@@H]([C@H]([C@@H]([C@H]2O)O)N=C(N)N)O)N=C(N)N)O[C@H]3[C@H]([C@@H]([C@H]([C@@H](O3)CO)O)O)NC)(C=O)O	0.09362629606755564	0.0	90	0	BGC0000717:5133;BGC0000431:3011;BGC0001752:1689;BGC0000927:624
CNR909.scaffold00006.region001	62	63947	-1	C[C@H]1[C@@]([C@H]([C@@H](O1)O[C@@H]2[C@H]([C@@H]([C@H]([C@@H]([C@H]2O)O)N=C(N)N)O)N=C(N)N)O[C@H]3[C@H]([C@@H]([C@H]([C@@H](O3)CO)O)O)NC)(C=O)O	0.09362629606755564	0.0	90	0	BGC0000717:5131;BGC0000431:3014;BGC0001752:1687;BGC0000927:628
GCA_000424925.AUKU01000001.1.region002	62	63947	-1	C[C@H]1[C@@]([C@H]([C@@H](O1)O[C@@H]2[C@H]([C@@H]([C@H]([C@@H]([C@H]2O)O)N=C(N)N)O)N=C(N)N)O[C@H]3[C@H]([C@@H]([C@H]([C@@H](O3)CO)O)O)NC)(C=O)O	0.09362629606755564	0.0	90	0	BGC0000717:5052;BGC0000431:3009;BGC0001752:1687;BGC0000927:627
GCA_000377045.KB897453.1.region001	62	63947	-1	C[C@H]1[C@@]([C@H]([C@@H](O1)O[C@@H]2[C@H]([C@@H]([C@H]([C@@H]([C@H]2O)O)N=C(N)N)O)N=C(N)N)O[C@H]3[C@H]([C@@H]([C@H]([C@@H](O3)CO)O)O)NC)(C=O)O	0.09362629606755564	0.0	90	0	BGC0000717:5132;BGC0000431:3013;BGC0001752:1689;BGC0000927:621
GCA_000377025.KB897008.1.region002	62	63947	-1	C[C@H]1[C@@]([C@H]([C@@H](O1)O[C@@H]2[C@H]([C@@H]([C@H]([C@@H]([C@H]2O)O)N=C(N)N)O)N=C(N)N)O[C@H]3[C@H]([C@@H]([C@H]([C@@H](O3)CO)O)O)NC)(C=O)O	0.09362629606755564	0.0	90	0	BGC0000717:5055;BGC0000431:3013;BGC0001752:1689;BGC0000927:625
GCA_000374705.KB894903.1.region001	62	63947	-1	C[C@H]1[C@@]([C@H]([C@@H](O1)O[C@@H]2[C@H]([C@@H]([C@H]([C@@H]([C@H]2O)O)N=C(N)N)O)N=C(N)N)O[C@H]3[C@H]([C@@H]([C@H]([C@@H](O3)CO)O)O)NC)(C=O)O	0.09362629606755564	0.0	90	0	BGC0000717:5119;BGC0000431:3000;BGC0001752:1680;BGC0000927:629
GCA_000374765.KB895214.1.region001	62	63947	-1	C[C@H]1[C@@]([C@H]([C@@H](O1)O[C@@H]2[C@H]([C@@H]([C@H]([C@@H]([C@H]2O)O)N=C(N)N)O)N=C(N)N)O[C@H]3[C@H]([C@@H]([C@H]([C@@H](O3)CO)O)O)NC)(C=O)O	0.09362629606755564	0.0	90	0	BGC0000717:5079;BGC0000431:2987;BGC0001752:1663;BGC0000927:631
GCA_000374745.KB895094.1.region001	62	63947	-1	C[C@H]1[C@@]([C@H]([C@@H](O1)O[C@@H]2[C@H]([C@@H]([C@H]([C@@H]([C@H]2O)O)N=C(N)N)O)N=C(N)N)O[C@H]3[C@H]([C@@H]([C@H]([C@@H](O3)CO)O)O)NC)(C=O)O	0.09362629606755564	0.0	90	0	BGC0000717:5131;BGC0000431:3013;BGC0001752:1688;BGC0000927:631
CNY703.scaffold00002.region001	62	68933	-1	C[C@H]1[C@@]([C@H]([C@@H](O1)O[C@@H]2[C@H]([C@@H]([C@H]([C@@H]([C@H]2O)O)N=C(N)N)O)N=C(N)N)O[C@H]3[C@H]([C@@H]([C@H]([C@@H](O3)CO)O)O)NC)(C=O)O	0.08628191171053799	0.0	90	0	BGC0000717:5091;BGC0000431:2975;BGC0001752:1666;BGC0000927:628
CNY673.scaffold00005.region001	62	68933	-1	C[C@H]1[C@@]([C@H]([C@@H](O1)O[C@@H]2[C@H]([C@@H]([C@H]([C@@H]([C@H]2O)O)N=C(N)N)O)N=C(N)N)O[C@H]3[C@H]([C@@H]([C@H]([C@@H](O3)CO)O)O)NC)(C=O)O	0.08628191171053799	0.0	90	0	BGC0000717:5091;BGC0000431:3000;BGC0001752:1690;BGC0000927:628
CNH732.scaffold00003.region002	62	68933	-1	C[C@H]1[C@@]([C@H]([C@@H](O1)O[C@@H]2[C@H]([C@@H]([C@H]([C@@H]([C@H]2O)O)N=C(N)N)O)N=C(N)N)O[C@H]3[C@H]([C@@H]([C@H]([C@@H](O3)CO)O)O)NC)(C=O)O	0.08628191171053799	0.0	90	0	BGC0000717:5047;BGC0000431:3012;BGC0001752:1689;BGC0000927:627
CNY666.scaffold00001.region001	62	68933	-1	C[C@H]1[C@@]([C@H]([C@@H](O1)O[C@@H]2[C@H]([C@@H]([C@H]([C@@H]([C@H]2O)O)N=C(N)N)O)N=C(N)N)O[C@H]3[C@H]([C@@H]([C@H]([C@@H](O3)CO)O)O)NC)(C=O)O	0.08628191171053799	0.0	90	0	BGC0000717:5042;BGC0000431:2995;BGC0001752:1682;BGC0000927:627;BGC0001590:660;BGC0001674:502;BGC0000315:487
CNY498.scaffold00003.region002	62	68933	-1	C[C@H]1[C@@]([C@H]([C@@H](O1)O[C@@H]2[C@H]([C@@H]([C@H]([C@@H]([C@H]2O)O)N=C(N)N)O)N=C(N)N)O[C@H]3[C@H]([C@@H]([C@H]([C@@H](O3)CO)O)O)NC)(C=O)O	0.08628191171053799	0.0	90	0	BGC0000717:5053;BGC0000431:3014;BGC0001752:1687;BGC0000927:628
CNR510.scaffold00002.region002	62	68933	-1	C[C@H]1[C@@]([C@H]([C@@H](O1)O[C@@H]2[C@H]([C@@H]([C@H]([C@@H]([C@H]2O)O)N=C(N)N)O)N=C(N)N)O[C@H]3[C@H]([C@@H]([C@H]([C@@H](O3)CO)O)O)NC)(C=O)O	0.08628191171053799	0.0	90	0	BGC0000717:5052;BGC0000431:3015;BGC0001752:1688;BGC0000927:628
CNT403.scaffold00001.region001	62	68933	-1	C[C@H]1[C@@]([C@H]([C@@H](O1)O[C@@H]2[C@H]([C@@H]([C@H]([C@@H]([C@H]2O)O)N=C(N)N)O)N=C(N)N)O[C@H]3[C@H]([C@@H]([C@H]([C@@H](O3)CO)O)O)NC)(C=O)O	0.08628191171053799	0.0	90	0	BGC0000717:5108;BGC0000431:2996;BGC0001752:1673;BGC0000927:630
GCA_000514855.AZWS01000008.1.region001	62	68933	-1	C[C@H]1[C@@]([C@H]([C@@H](O1)O[C@@H]2[C@H]([C@@H]([C@H]([C@@H]([C@H]2O)O)N=C(N)N)O)N=C(N)N)O[C@H]3[C@H]([C@@H]([C@H]([C@@H](O3)CO)O)O)NC)(C=O)O	0.08628191171053799	0.0	90	0	BGC0000717:5049;BGC0000431:3008;BGC0001752:1687;BGC0000927:623;BGC0001590:640;BGC0001674:479
GCA_000514815.KI911471.1.region001	62	68933	-1	C[C@H]1[C@@]([C@H]([C@@H](O1)O[C@@H]2[C@H]([C@@H]([C@H]([C@@H]([C@H]2O)O)N=C(N)N)O)N=C(N)N)O[C@H]3[C@H]([C@@H]([C@H]([C@@H](O3)CO)O)O)NC)(C=O)O	0.08628191171053799	0.0	90	0	BGC0000717:5135;BGC0000431:3009;BGC0001752:1685;BGC0000927:629
GCA_000514835.AZWR01000019.1.region001	62	68933	-1	C[C@H]1[C@@]([C@H]([C@@H](O1)O[C@@H]2[C@H]([C@@H]([C@H]([C@@H]([C@H]2O)O)N=C(N)N)O)N=C(N)N)O[C@H]3[C@H]([C@@H]([C@H]([C@@H](O3)CO)O)O)NC)(C=O)O	0.08628191171053799	0.0	90	0	BGC0000717:5092;BGC0000431:2976;BGC0001752:1654;BGC0000927:631
GCA_000378845.KB905359.1.region009	62	68933	-1	C[C@H]1[C@@]([C@H]([C@@H](O1)O[C@@H]2[C@H]([C@@H]([C@H]([C@@H]([C@H]2O)O)N=C(N)N)O)N=C(N)N)O[C@H]3[C@H]([C@@H]([C@H]([C@@H](O3)CO)O)O)NC)(C=O)O	0.08628191171053799	0.0	90	0	BGC0000717:5055;BGC0000431:3010;BGC0001752:1686;BGC0000927:628
GCA_000514415.AZVW01000008.1.region001	62	68933	-1	C[C@H]1[C@@]([C@H]([C@@H](O1)O[C@@H]2[C@H]([C@@H]([C@H]([C@@H]([C@H]2O)O)N=C(N)N)O)N=C(N)N)O[C@H]3[C@H]([C@@H]([C@H]([C@@H](O3)CO)O)O)NC)(C=O)O	0.08628191171053799	0.0	90	0	BGC0000717:5124;BGC0000431:3009;BGC0001752:1687;BGC0000927:627
GCA_000514475.AZVZ01000005.1.region001	62	68933	-1	C[C@H]1[C@@]([C@H]([C@@H](O1)O[C@@H]2[C@H]([C@@H]([C@H]([C@@H]([C@H]2O)O)N=C(N)N)O)N=C(N)N)O[C@H]3[C@H]([C@@H]([C@H]([C@@H](O3)CO)O)O)NC)(C=O)O	0.08628191171053799	0.0	90	0	BGC0000717:5057;BGC0000431:3016;BGC0001752:1689;BGC0000927:628
GCA_000514795.AZWP01000002.1.region002	62	68933	-1	C[C@H]1[C@@]([C@H]([C@@H](O1)O[C@@H]2[C@H]([C@@H]([C@H]([C@@H]([C@H]2O)O)N=C(N)N)O)N=C(N)N)O[C@H]3[C@H]([C@@H]([C@H]([C@@H](O3)CO)O)O)NC)(C=O)O	0.08628191171053799	0.0	90	0	BGC0000717:5037;BGC0000431:2997;BGC0001752:1666;BGC0000927:631
GCA_000514775.AZWO01000011.1.region001	62	68933	-1	C[C@H]1[C@@]([C@H]([C@@H](O1)O[C@@H]2[C@H]([C@@H]([C@H]([C@@H]([C@H]2O)O)N=C(N)N)O)N=C(N)N)O[C@H]3[C@H]([C@@H]([C@H]([C@@H](O3)CO)O)O)NC)(C=O)O	0.08628191171053799	0.0	90	0	BGC0000717:5056;BGC0000431:3015;BGC0001752:1688;BGC0000927:628;BGC0001590:639;BGC0001674:475
GCA_000514755.AZWN01000003.1.region001	62	68933	-1	C[C@H]1[C@@]([C@H]([C@@H](O1)O[C@@H]2[C@H]([C@@H]([C@H]([C@@H]([C@H]2O)O)N=C(N)N)O)N=C(N)N)O[C@H]3[C@H]([C@@H]([C@H]([C@@H](O3)CO)O)O)NC)(C=O)O	0.08628191171053799	0.0	90	0	BGC0000717:5049;BGC0000431:3007;BGC0001752:1685;BGC0000927:627
GCA_000514735.AZWM01000005.1.region001	62	68933	-1	C[C@H]1[C@@]([C@H]([C@@H](O1)O[C@@H]2[C@H]([C@@H]([C@H]([C@@H]([C@H]2O)O)N=C(N)N)O)N=C(N)N)O[C@H]3[C@H]([C@@H]([C@H]([C@@H](O3)CO)O)O)NC)(C=O)O	0.08628191171053799	0.0	90	0	BGC0000717:5133;BGC0000431:3011;BGC0001752:1689;BGC0000927:624
GCA_000514535.AZWC01000006.1.region001	62	68933	-1	C[C@H]1[C@@]([C@H]([C@@H](O1)O[C@@H]2[C@H]([C@@H]([C@H]([C@@H]([C@H]2O)O)N=C(N)N)O)N=C(N)N)O[C@H]3[C@H]([C@@H]([C@H]([C@@H](O3)CO)O)O)NC)(C=O)O	0.08628191171053799	0.0	90	0	BGC0000717:5121;BGC0000431:3008;BGC0001752:1687;BGC0000927:628
GCA_000514495.AZWA01000004.1.region002	62	68933	-1	C[C@H]1[C@@]([C@H]([C@@H](O1)O[C@@H]2[C@H]([C@@H]([C@H]([C@@H]([C@H]2O)O)N=C(N)N)O)N=C(N)N)O[C@H]3[C@H]([C@@H]([C@H]([C@@H](O3)CO)O)O)NC)(C=O)O	0.08628191171053799	0.0	90	0	BGC0000717:5040;BGC0000431:3002;BGC0001752:1677;BGC0000927:625
GCA_000374785.KB895296.1.region001	62	68933	-1	C[C@H]1[C@@]([C@H]([C@@H](O1)O[C@@H]2[C@H]([C@@H]([C@H]([C@@H]([C@H]2O)O)N=C(N)N)O)N=C(N)N)O[C@H]3[C@H]([C@@H]([C@H]([C@@H](O3)CO)O)O)NC)(C=O)O	0.08628191171053799	0.0	90	0	BGC0000717:4990;BGC0000431:2978;BGC0001752:1654;BGC0000927:630
GCA_000375285.KB896843.1.region001	62	68933	-1	C[C@H]1[C@@]([C@H]([C@@H](O1)O[C@@H]2[C@H]([C@@H]([C@H]([C@@H]([C@H]2O)O)N=C(N)N)O)N=C(N)N)O[C@H]3[C@H]([C@@H]([C@H]([C@@H](O3)CO)O)O)NC)(C=O)O	0.08628191171053799	0.0	90	0	BGC0000717:5133;BGC0000431:3011;BGC0001752:1689;BGC0000927:624
CNR909.scaffold00006.region001	62	68933	-1	C[C@H]1[C@@]([C@H]([C@@H](O1)O[C@@H]2[C@H]([C@@H]([C@H]([C@@H]([C@H]2O)O)N=C(N)N)O)N=C(N)N)O[C@H]3[C@H]([C@@H]([C@H]([C@@H](O3)CO)O)O)NC)(C=O)O	0.08628191171053799	0.0	90	0	BGC0000717:5131;BGC0000431:3014;BGC0001752:1687;BGC0000927:628
GCA_000424925.AUKU01000001.1.region002	62	68933	-1	C[C@H]1[C@@]([C@H]([C@@H](O1)O[C@@H]2[C@H]([C@@H]([C@H]([C@@H]([C@H]2O)O)N=C(N)N)O)N=C(N)N)O[C@H]3[C@H]([C@@H]([C@H]([C@@H](O3)CO)O)O)NC)(C=O)O	0.08628191171053799	0.0	90	0	BGC0000717:5052;BGC0000431:3009;BGC0001752:1687;BGC0000927:627
GCA_000377045.KB897453.1.region001	62	68933	-1	C[C@H]1[C@@]([C@H]([C@@H](O1)O[C@@H]2[C@H]([C@@H]([C@H]([C@@H]([C@H]2O)O)N=C(N)N)O)N=C(N)N)O[C@H]3[C@H]([C@@H]([C@H]([C@@H](O3)CO)O)O)NC)(C=O)O	0.08628191171053799	0.0	90	0	BGC0000717:5132;BGC0000431:3013;BGC0001752:1689;BGC0000927:621
GCA_000377025.KB897008.1.region002	62	68933	-1	C[C@H]1[C@@]([C@H]([C@@H](O1)O[C@@H]2[C@H]([C@@H]([C@H]([C@@H]([C@H]2O)O)N=C(N)N)O)N=C(N)N)O[C@H]3[C@H]([C@@H]([C@H]([C@@H](O3)CO)O)O)NC)(C=O)O	0.08628191171053799	0.0	90	0	BGC0000717:5055;BGC0000431:3013;BGC0001752:1689;BGC0000927:625
GCA_000374705.KB894903.1.region001	62	68933	-1	C[C@H]1[C@@]([C@H]([C@@H](O1)O[C@@H]2[C@H]([C@@H]([C@H]([C@@H]([C@H]2O)O)N=C(N)N)O)N=C(N)N)O[C@H]3[C@H]([C@@H]([C@H]([C@@H](O3)CO)O)O)NC)(C=O)O	0.08628191171053799	0.0	90	0	BGC0000717:5119;BGC0000431:3000;BGC0001752:1680;BGC0000927:629
GCA_000374765.KB895214.1.region001	62	68933	-1	C[C@H]1[C@@]([C@H]([C@@H](O1)O[C@@H]2[C@H]([C@@H]([C@H]([C@@H]([C@H]2O)O)N=C(N)N)O)N=C(N)N)O[C@H]3[C@H]([C@@H]([C@H]([C@@H](O3)CO)O)O)NC)(C=O)O	0.08628191171053799	0.0	90	0	BGC0000717:5079;BGC0000431:2987;BGC0001752:1663;BGC0000927:631
GCA_000374745.KB895094.1.region001	62	68933	-1	C[C@H]1[C@@]([C@H]([C@@H](O1)O[C@@H]2[C@H]([C@@H]([C@H]([C@@H]([C@H]2O)O)N=C(N)N)O)N=C(N)N)O[C@H]3[C@H]([C@@H]([C@H]([C@@H](O3)CO)O)O)NC)(C=O)O	0.08628191171053799	0.0	90	0	BGC0000717:5131;BGC0000431:3013;BGC0001752:1688;BGC0000927:631
CNY703.scaffold00002.region001	62	77121	-1	C[C@H]1[C@@]([C@H]([C@@H](O1)O[C@@H]2[C@H]([C@@H]([C@H]([C@@H]([C@H]2O)O)N=C(N)N)O)N=C(N)N)O[C@H]3[C@H]([C@@H]([C@H]([C@@H](O3)CO)O)O)NC)(C=O)O	0.07534498276765458	0.0	90	0	BGC0000717:5091;BGC0000431:2975;BGC0001752:1666;BGC0000927:628
CNY673.scaffold00005.region001	62	77121	-1	C[C@H]1[C@@]([C@H]([C@@H](O1)O[C@@H]2[C@H]([C@@H]([C@H]([C@@H]([C@H]2O)O)N=C(N)N)O)N=C(N)N)O[C@H]3[C@H]([C@@H]([C@H]([C@@H](O3)CO)O)O)NC)(C=O)O	0.07534498276765458	0.0	90	0	BGC0000717:5091;BGC0000431:3000;BGC0001752:1690;BGC0000927:628
CNH732.scaffold00003.region002	62	77121	-1	C[C@H]1[C@@]([C@H]([C@@H](O1)O[C@@H]2[C@H]([C@@H]([C@H]([C@@H]([C@H]2O)O)N=C(N)N)O)N=C(N)N)O[C@H]3[C@H]([C@@H]([C@H]([C@@H](O3)CO)O)O)NC)(C=O)O	0.07534498276765458	0.0	90	0	BGC0000717:5047;BGC0000431:3012;BGC0001752:1689;BGC0000927:627
CNY666.scaffold00001.region001	62	77121	-1	C[C@H]1[C@@]([C@H]([C@@H](O1)O[C@@H]2[C@H]([C@@H]([C@H]([C@@H]([C@H]2O)O)N=C(N)N)O)N=C(N)N)O[C@H]3[C@H]([C@@H]([C@H]([C@@H](O3)CO)O)O)NC)(C=O)O	0.07534498276765458	0.0	90	0	BGC0000717:5042;BGC0000431:2995;BGC0001752:1682;BGC0000927:627;BGC0001590:660;BGC0001674:502;BGC0000315:487
CNY498.scaffold00003.region002	62	77121	-1	C[C@H]1[C@@]([C@H]([C@@H](O1)O[C@@H]2[C@H]([C@@H]([C@H]([C@@H]([C@H]2O)O)N=C(N)N)O)N=C(N)N)O[C@H]3[C@H]([C@@H]([C@H]([C@@H](O3)CO)O)O)NC)(C=O)O	0.07534498276765458	0.0	90	0	BGC0000717:5053;BGC0000431:3014;BGC0001752:1687;BGC0000927:628
CNR510.scaffold00002.region002	62	77121	-1	C[C@H]1[C@@]([C@H]([C@@H](O1)O[C@@H]2[C@H]([C@@H]([C@H]([C@@H]([C@H]2O)O)N=C(N)N)O)N=C(N)N)O[C@H]3[C@H]([C@@H]([C@H]([C@@H](O3)CO)O)O)NC)(C=O)O	0.07534498276765458	0.0	90	0	BGC0000717:5052;BGC0000431:3015;BGC0001752:1688;BGC0000927:628
CNT403.scaffold00001.region001	62	77121	-1	C[C@H]1[C@@]([C@H]([C@@H](O1)O[C@@H]2[C@H]([C@@H]([C@H]([C@@H]([C@H]2O)O)N=C(N)N)O)N=C(N)N)O[C@H]3[C@H]([C@@H]([C@H]([C@@H](O3)CO)O)O)NC)(C=O)O	0.07534498276765458	0.0	90	0	BGC0000717:5108;BGC0000431:2996;BGC0001752:1673;BGC0000927:630
GCA_000514855.AZWS01000008.1.region001	62	77121	-1	C[C@H]1[C@@]([C@H]([C@@H](O1)O[C@@H]2[C@H]([C@@H]([C@H]([C@@H]([C@H]2O)O)N=C(N)N)O)N=C(N)N)O[C@H]3[C@H]([C@@H]([C@H]([C@@H](O3)CO)O)O)NC)(C=O)O	0.07534498276765458	0.0	90	0	BGC0000717:5049;BGC0000431:3008;BGC0001752:1687;BGC0000927:623;BGC0001590:640;BGC0001674:479
GCA_000514815.KI911471.1.region001	62	77121	-1	C[C@H]1[C@@]([C@H]([C@@H](O1)O[C@@H]2[C@H]([C@@H]([C@H]([C@@H]([C@H]2O)O)N=C(N)N)O)N=C(N)N)O[C@H]3[C@H]([C@@H]([C@H]([C@@H](O3)CO)O)O)NC)(C=O)O	0.07534498276765458	0.0	90	0	BGC0000717:5135;BGC0000431:3009;BGC0001752:1685;BGC0000927:629
GCA_000514835.AZWR01000019.1.region001	62	77121	-1	C[C@H]1[C@@]([C@H]([C@@H](O1)O[C@@H]2[C@H]([C@@H]([C@H]([C@@H]([C@H]2O)O)N=C(N)N)O)N=C(N)N)O[C@H]3[C@H]([C@@H]([C@H]([C@@H](O3)CO)O)O)NC)(C=O)O	0.07534498276765458	0.0	90	0	BGC0000717:5092;BGC0000431:2976;BGC0001752:1654;BGC0000927:631
GCA_000378845.KB905359.1.region009	62	77121	-1	C[C@H]1[C@@]([C@H]([C@@H](O1)O[C@@H]2[C@H]([C@@H]([C@H]([C@@H]([C@H]2O)O)N=C(N)N)O)N=C(N)N)O[C@H]3[C@H]([C@@H]([C@H]([C@@H](O3)CO)O)O)NC)(C=O)O	0.07534498276765458	0.0	90	0	BGC0000717:5055;BGC0000431:3010;BGC0001752:1686;BGC0000927:628
GCA_000514415.AZVW01000008.1.region001	62	77121	-1	C[C@H]1[C@@]([C@H]([C@@H](O1)O[C@@H]2[C@H]([C@@H]([C@H]([C@@H]([C@H]2O)O)N=C(N)N)O)N=C(N)N)O[C@H]3[C@H]([C@@H]([C@H]([C@@H](O3)CO)O)O)NC)(C=O)O	0.07534498276765458	0.0	90	0	BGC0000717:5124;BGC0000431:3009;BGC0001752:1687;BGC0000927:627
GCA_000514475.AZVZ01000005.1.region001	62	77121	-1	C[C@H]1[C@@]([C@H]([C@@H](O1)O[C@@H]2[C@H]([C@@H]([C@H]([C@@H]([C@H]2O)O)N=C(N)N)O)N=C(N)N)O[C@H]3[C@H]([C@@H]([C@H]([C@@H](O3)CO)O)O)NC)(C=O)O	0.07534498276765458	0.0	90	0	BGC0000717:5057;BGC0000431:3016;BGC0001752:1689;BGC0000927:628
GCA_000514795.AZWP01000002.1.region002	62	77121	-1	C[C@H]1[C@@]([C@H]([C@@H](O1)O[C@@H]2[C@H]([C@@H]([C@H]([C@@H]([C@H]2O)O)N=C(N)N)O)N=C(N)N)O[C@H]3[C@H]([C@@H]([C@H]([C@@H](O3)CO)O)O)NC)(C=O)O	0.07534498276765458	0.0	90	0	BGC0000717:5037;BGC0000431:2997;BGC0001752:1666;BGC0000927:631
GCA_000514775.AZWO01000011.1.region001	62	77121	-1	C[C@H]1[C@@]([C@H]([C@@H](O1)O[C@@H]2[C@H]([C@@H]([C@H]([C@@H]([C@H]2O)O)N=C(N)N)O)N=C(N)N)O[C@H]3[C@H]([C@@H]([C@H]([C@@H](O3)CO)O)O)NC)(C=O)O	0.07534498276765458	0.0	90	0	BGC0000717:5056;BGC0000431:3015;BGC0001752:1688;BGC0000927:628;BGC0001590:639;BGC0001674:475
GCA_000514755.AZWN01000003.1.region001	62	77121	-1	C[C@H]1[C@@]([C@H]([C@@H](O1)O[C@@H]2[C@H]([C@@H]([C@H]([C@@H]([C@H]2O)O)N=C(N)N)O)N=C(N)N)O[C@H]3[C@H]([C@@H]([C@H]([C@@H](O3)CO)O)O)NC)(C=O)O	0.07534498276765458	0.0	90	0	BGC0000717:5049;BGC0000431:3007;BGC0001752:1685;BGC0000927:627
GCA_000514735.AZWM01000005.1.region001	62	77121	-1	C[C@H]1[C@@]([C@H]([C@@H](O1)O[C@@H]2[C@H]([C@@H]([C@H]([C@@H]([C@H]2O)O)N=C(N)N)O)N=C(N)N)O[C@H]3[C@H]([C@@H]([C@H]([C@@H](O3)CO)O)O)NC)(C=O)O	0.07534498276765458	0.0	90	0	BGC0000717:5133;BGC0000431:3011;BGC0001752:1689;BGC0000927:624
GCA_000514535.AZWC01000006.1.region001	62	77121	-1	C[C@H]1[C@@]([C@H]([C@@H](O1)O[C@@H]2[C@H]([C@@H]([C@H]([C@@H]([C@H]2O)O)N=C(N)N)O)N=C(N)N)O[C@H]3[C@H]([C@@H]([C@H]([C@@H](O3)CO)O)O)NC)(C=O)O	0.07534498276765458	0.0	90	0	BGC0000717:5121;BGC0000431:3008;BGC0001752:1687;BGC0000927:628
GCA_000514495.AZWA01000004.1.region002	62	77121	-1	C[C@H]1[C@@]([C@H]([C@@H](O1)O[C@@H]2[C@H]([C@@H]([C@H]([C@@H]([C@H]2O)O)N=C(N)N)O)N=C(N)N)O[C@H]3[C@H]([C@@H]([C@H]([C@@H](O3)CO)O)O)NC)(C=O)O	0.07534498276765458	0.0	90	0	BGC0000717:5040;BGC0000431:3002;BGC0001752:1677;BGC0000927:625
GCA_000374785.KB895296.1.region001	62	77121	-1	C[C@H]1[C@@]([C@H]([C@@H](O1)O[C@@H]2[C@H]([C@@H]([C@H]([C@@H]([C@H]2O)O)N=C(N)N)O)N=C(N)N)O[C@H]3[C@H]([C@@H]([C@H]([C@@H](O3)CO)O)O)NC)(C=O)O	0.07534498276765458	0.0	90	0	BGC0000717:4990;BGC0000431:2978;BGC0001752:1654;BGC0000927:630
GCA_000375285.KB896843.1.region001	62	77121	-1	C[C@H]1[C@@]([C@H]([C@@H](O1)O[C@@H]2[C@H]([C@@H]([C@H]([C@@H]([C@H]2O)O)N=C(N)N)O)N=C(N)N)O[C@H]3[C@H]([C@@H]([C@H]([C@@H](O3)CO)O)O)NC)(C=O)O	0.07534498276765458	0.0	90	0	BGC0000717:5133;BGC0000431:3011;BGC0001752:1689;BGC0000927:624
CNR909.scaffold00006.region001	62	77121	-1	C[C@H]1[C@@]([C@H]([C@@H](O1)O[C@@H]2[C@H]([C@@H]([C@H]([C@@H]([C@H]2O)O)N=C(N)N)O)N=C(N)N)O[C@H]3[C@H]([C@@H]([C@H]([C@@H](O3)CO)O)O)NC)(C=O)O	0.07534498276765458	0.0	90	0	BGC0000717:5131;BGC0000431:3014;BGC0001752:1687;BGC0000927:628
GCA_000424925.AUKU01000001.1.region002	62	77121	-1	C[C@H]1[C@@]([C@H]([C@@H](O1)O[C@@H]2[C@H]([C@@H]([C@H]([C@@H]([C@H]2O)O)N=C(N)N)O)N=C(N)N)O[C@H]3[C@H]([C@@H]([C@H]([C@@H](O3)CO)O)O)NC)(C=O)O	0.07534498276765458	0.0	90	0	BGC0000717:5052;BGC0000431:3009;BGC0001752:1687;BGC0000927:627
GCA_000377045.KB897453.1.region001	62	77121	-1	C[C@H]1[C@@]([C@H]([C@@H](O1)O[C@@H]2[C@H]([C@@H]([C@H]([C@@H]([C@H]2O)O)N=C(N)N)O)N=C(N)N)O[C@H]3[C@H]([C@@H]([C@H]([C@@H](O3)CO)O)O)NC)(C=O)O	0.07534498276765458	0.0	90	0	BGC0000717:5132;BGC0000431:3013;BGC0001752:1689;BGC0000927:621
GCA_000377025.KB897008.1.region002	62	77121	-1	C[C@H]1[C@@]([C@H]([C@@H](O1)O[C@@H]2[C@H]([C@@H]([C@H]([C@@H]([C@H]2O)O)N=C(N)N)O)N=C(N)N)O[C@H]3[C@H]([C@@H]([C@H]([C@@H](O3)CO)O)O)NC)(C=O)O	0.07534498276765458	0.0	90	0	BGC0000717:5055;BGC0000431:3013;BGC0001752:1689;BGC0000927:625
GCA_000374705.KB894903.1.region001	62	77121	-1	C[C@H]1[C@@]([C@H]([C@@H](O1)O[C@@H]2[C@H]([C@@H]([C@H]([C@@H]([C@H]2O)O)N=C(N)N)O)N=C(N)N)O[C@H]3[C@H]([C@@H]([C@H]([C@@H](O3)CO)O)O)NC)(C=O)O	0.07534498276765458	0.0	90	0	BGC0000717:5119;BGC0000431:3000;BGC0001752:1680;BGC0000927:629
GCA_000374765.KB895214.1.region001	62	77121	-1	C[C@H]1[C@@]([C@H]([C@@H](O1)O[C@@H]2[C@H]([C@@H]([C@H]([C@@H]([C@H]2O)O)N=C(N)N)O)N=C(N)N)O[C@H]3[C@H]([C@@H]([C@H]([C@@H](O3)CO)O)O)NC)(C=O)O	0.07534498276765458	0.0	90	0	BGC0000717:5079;BGC0000431:2987;BGC0001752:1663;BGC0000927:631
GCA_000374745.KB895094.1.region001	62	77121	-1	C[C@H]1[C@@]([C@H]([C@@H](O1)O[C@@H]2[C@H]([C@@H]([C@H]([C@@H]([C@H]2O)O)N=C(N)N)O)N=C(N)N)O[C@H]3[C@H]([C@@H]([C@H]([C@@H](O3)CO)O)O)NC)(C=O)O	0.07534498276765458	0.0	90	0	BGC0000717:5131;BGC0000431:3013;BGC0001752:1688;BGC0000927:631
CNY703.scaffold00002.region001	62	98712	453	C[C@H]1[C@@]([C@H]([C@@H](O1)O[C@@H]2[C@H]([C@@H]([C@H]([C@@H]([C@H]2O)O)N=C(N)N)O)N=C(N)N)O[C@H]3[C@H]([C@@H]([C@H]([C@@H](O3)CO)O)O)NC)(C=O)O	0.07904859060589357	0.0	90	0	BGC0000717:5091;BGC0000431:2975;BGC0001752:1666;BGC0000927:628
CNY703.scaffold00002.region001	62	98929	453	C[C@H]1[C@@]([C@H]([C@@H](O1)O[C@@H]2[C@H]([C@@H]([C@H]([C@@H]([C@H]2O)O)N=C(N)N)O)N=C(N)N)O[C@H]3[C@H]([C@@H]([C@H]([C@@H](O3)CO)O)O)NC)(C=O)O	0.08134303429318876	0.0	90	0	BGC0000717:5091;BGC0000431:2975;BGC0001752:1666;BGC0000927:628
CNY703.scaffold00002.region001	62	100691	453	C[C@H]1[C@@]([C@H]([C@@H](O1)O[C@@H]2[C@H]([C@@H]([C@H]([C@@H]([C@H]2O)O)N=C(N)N)O)N=C(N)N)O[C@H]3[C@H]([C@@H]([C@H]([C@@H](O3)CO)O)O)NC)(C=O)O	0.07399918071350017	0.0	90	0	BGC0000717:5091;BGC0000431:2975;BGC0001752:1666;BGC0000927:628
CNY673.scaffold00005.region001	62	98712	453	C[C@H]1[C@@]([C@H]([C@@H](O1)O[C@@H]2[C@H]([C@@H]([C@H]([C@@H]([C@H]2O)O)N=C(N)N)O)N=C(N)N)O[C@H]3[C@H]([C@@H]([C@H]([C@@H](O3)CO)O)O)NC)(C=O)O	0.07904859060589357	0.0	90	0	BGC0000717:5091;BGC0000431:3000;BGC0001752:1690;BGC0000927:628
CNY673.scaffold00005.region001	62	98929	453	C[C@H]1[C@@]([C@H]([C@@H](O1)O[C@@H]2[C@H]([C@@H]([C@H]([C@@H]([C@H]2O)O)N=C(N)N)O)N=C(N)N)O[C@H]3[C@H]([C@@H]([C@H]([C@@H](O3)CO)O)O)NC)(C=O)O	0.08134303429318876	0.0	90	0	BGC0000717:5091;BGC0000431:3000;BGC0001752:1690;BGC0000927:628
CNY673.scaffold00005.region001	62	100691	453	C[C@H]1[C@@]([C@H]([C@@H](O1)O[C@@H]2[C@H]([C@@H]([C@H]([C@@H]([C@H]2O)O)N=C(N)N)O)N=C(N)N)O[C@H]3[C@H]([C@@H]([C@H]([C@@H](O3)CO)O)O)NC)(C=O)O	0.07399918071350017	0.0	90	0	BGC0000717:5091;BGC0000431:3000;BGC0001752:1690;BGC0000927:628
CNH732.scaffold00003.region002	62	98712	453	C[C@H]1[C@@]([C@H]([C@@H](O1)O[C@@H]2[C@H]([C@@H]([C@H]([C@@H]([C@H]2O)O)N=C(N)N)O)N=C(N)N)O[C@H]3[C@H]([C@@H]([C@H]([C@@H](O3)CO)O)O)NC)(C=O)O	0.07904859060589357	0.0	90	0	BGC0000717:5047;BGC0000431:3012;BGC0001752:1689;BGC0000927:627
CNH732.scaffold00003.region002	62	98929	453	C[C@H]1[C@@]([C@H]([C@@H](O1)O[C@@H]2[C@H]([C@@H]([C@H]([C@@H]([C@H]2O)O)N=C(N)N)O)N=C(N)N)O[C@H]3[C@H]([C@@H]([C@H]([C@@H](O3)CO)O)O)NC)(C=O)O	0.08134303429318876	0.0	90	0	BGC0000717:5047;BGC0000431:3012;BGC0001752:1689;BGC0000927:627
CNH732.scaffold00003.region002	62	100691	453	C[C@H]1[C@@]([C@H]([C@@H](O1)O[C@@H]2[C@H]([C@@H]([C@H]([C@@H]([C@H]2O)O)N=C(N)N)O)N=C(N)N)O[C@H]3[C@H]([C@@H]([C@H]([C@@H](O3)CO)O)O)NC)(C=O)O	0.07399918071350017	0.0	90	0	BGC0000717:5047;BGC0000431:3012;BGC0001752:1689;BGC0000927:627
CNY666.scaffold00001.region001	62	98712	453	C[C@H]1[C@@]([C@H]([C@@H](O1)O[C@@H]2[C@H]([C@@H]([C@H]([C@@H]([C@H]2O)O)N=C(N)N)O)N=C(N)N)O[C@H]3[C@H]([C@@H]([C@H]([C@@H](O3)CO)O)O)NC)(C=O)O	0.07904859060589357	0.0	90	0	BGC0000717:5042;BGC0000431:2995;BGC0001752:1682;BGC0000927:627;BGC0001590:660;BGC0001674:502;BGC0000315:487
CNY666.scaffold00001.region001	62	98929	453	C[C@H]1[C@@]([C@H]([C@@H](O1)O[C@@H]2[C@H]([C@@H]([C@H]([C@@H]([C@H]2O)O)N=C(N)N)O)N=C(N)N)O[C@H]3[C@H]([C@@H]([C@H]([C@@H](O3)CO)O)O)NC)(C=O)O	0.08134303429318876	0.0	90	0	BGC0000717:5042;BGC0000431:2995;BGC0001752:1682;BGC0000927:627;BGC0001590:660;BGC0001674:502;BGC0000315:487
CNY666.scaffold00001.region001	62	100691	453	C[C@H]1[C@@]([C@H]([C@@H](O1)O[C@@H]2[C@H]([C@@H]([C@H]([C@@H]([C@H]2O)O)N=C(N)N)O)N=C(N)N)O[C@H]3[C@H]([C@@H]([C@H]([C@@H](O3)CO)O)O)NC)(C=O)O	0.07399918071350017	0.0	90	0	BGC0000717:5042;BGC0000431:2995;BGC0001752:1682;BGC0000927:627;BGC0001590:660;BGC0001674:502;BGC0000315:487
CNY498.scaffold00003.region002	62	98712	453	C[C@H]1[C@@]([C@H]([C@@H](O1)O[C@@H]2[C@H]([C@@H]([C@H]([C@@H]([C@H]2O)O)N=C(N)N)O)N=C(N)N)O[C@H]3[C@H]([C@@H]([C@H]([C@@H](O3)CO)O)O)NC)(C=O)O	0.07904859060589357	0.0	90	0	BGC0000717:5053;BGC0000431:3014;BGC0001752:1687;BGC0000927:628
CNY498.scaffold00003.region002	62	98929	453	C[C@H]1[C@@]([C@H]([C@@H](O1)O[C@@H]2[C@H]([C@@H]([C@H]([C@@H]([C@H]2O)O)N=C(N)N)O)N=C(N)N)O[C@H]3[C@H]([C@@H]([C@H]([C@@H](O3)CO)O)O)NC)(C=O)O	0.08134303429318876	0.0	90	0	BGC0000717:5053;BGC0000431:3014;BGC0001752:1687;BGC0000927:628
CNY498.scaffold00003.region002	62	100691	453	C[C@H]1[C@@]([C@H]([C@@H](O1)O[C@@H]2[C@H]([C@@H]([C@H]([C@@H]([C@H]2O)O)N=C(N)N)O)N=C(N)N)O[C@H]3[C@H]([C@@H]([C@H]([C@@H](O3)CO)O)O)NC)(C=O)O	0.07399918071350017	0.0	90	0	BGC0000717:5053;BGC0000431:3014;BGC0001752:1687;BGC0000927:628
CNR510.scaffold00002.region002	62	98712	453	C[C@H]1[C@@]([C@H]([C@@H](O1)O[C@@H]2[C@H]([C@@H]([C@H]([C@@H]([C@H]2O)O)N=C(N)N)O)N=C(N)N)O[C@H]3[C@H]([C@@H]([C@H]([C@@H](O3)CO)O)O)NC)(C=O)O	0.07904859060589357	0.0	90	0	BGC0000717:5052;BGC0000431:3015;BGC0001752:1688;BGC0000927:628
CNR510.scaffold00002.region002	62	98929	453	C[C@H]1[C@@]([C@H]([C@@H](O1)O[C@@H]2[C@H]([C@@H]([C@H]([C@@H]([C@H]2O)O)N=C(N)N)O)N=C(N)N)O[C@H]3[C@H]([C@@H]([C@H]([C@@H](O3)CO)O)O)NC)(C=O)O	0.08134303429318876	0.0	90	0	BGC0000717:5052;BGC0000431:3015;BGC0001752:1688;BGC0000927:628
CNR510.scaffold00002.region002	62	100691	453	C[C@H]1[C@@]([C@H]([C@@H](O1)O[C@@H]2[C@H]([C@@H]([C@H]([C@@H]([C@H]2O)O)N=C(N)N)O)N=C(N)N)O[C@H]3[C@H]([C@@H]([C@H]([C@@H](O3)CO)O)O)NC)(C=O)O	0.07399918071350017	0.0	90	0	BGC0000717:5052;BGC0000431:3015;BGC0001752:1688;BGC0000927:628
CNT403.scaffold00001.region001	62	98712	453	C[C@H]1[C@@]([C@H]([C@@H](O1)O[C@@H]2[C@H]([C@@H]([C@H]([C@@H]([C@H]2O)O)N=C(N)N)O)N=C(N)N)O[C@H]3[C@H]([C@@H]([C@H]([C@@H](O3)CO)O)O)NC)(C=O)O	0.07904859060589357	0.0	90	0	BGC0000717:5108;BGC0000431:2996;BGC0001752:1673;BGC0000927:630
CNT403.scaffold00001.region001	62	98929	453	C[C@H]1[C@@]([C@H]([C@@H](O1)O[C@@H]2[C@H]([C@@H]([C@H]([C@@H]([C@H]2O)O)N=C(N)N)O)N=C(N)N)O[C@H]3[C@H]([C@@H]([C@H]([C@@H](O3)CO)O)O)NC)(C=O)O	0.08134303429318876	0.0	90	0	BGC0000717:5108;BGC0000431:2996;BGC0001752:1673;BGC0000927:630
CNT403.scaffold00001.region001	62	100691	453	C[C@H]1[C@@]([C@H]([C@@H](O1)O[C@@H]2[C@H]([C@@H]([C@H]([C@@H]([C@H]2O)O)N=C(N)N)O)N=C(N)N)O[C@H]3[C@H]([C@@H]([C@H]([C@@H](O3)CO)O)O)NC)(C=O)O	0.07399918071350017	0.0	90	0	BGC0000717:5108;BGC0000431:2996;BGC0001752:1673;BGC0000927:630
GCA_000514855.AZWS01000008.1.region001	62	98712	453	C[C@H]1[C@@]([C@H]([C@@H](O1)O[C@@H]2[C@H]([C@@H]([C@H]([C@@H]([C@H]2O)O)N=C(N)N)O)N=C(N)N)O[C@H]3[C@H]([C@@H]([C@H]([C@@H](O3)CO)O)O)NC)(C=O)O	0.07904859060589357	0.0	90	0	BGC0000717:5049;BGC0000431:3008;BGC0001752:1687;BGC0000927:623;BGC0001590:640;BGC0001674:479
GCA_000514855.AZWS01000008.1.region001	62	98929	453	C[C@H]1[C@@]([C@H]([C@@H](O1)O[C@@H]2[C@H]([C@@H]([C@H]([C@@H]([C@H]2O)O)N=C(N)N)O)N=C(N)N)O[C@H]3[C@H]([C@@H]([C@H]([C@@H](O3)CO)O)O)NC)(C=O)O	0.08134303429318876	0.0	90	0	BGC0000717:5049;BGC0000431:3008;BGC0001752:1687;BGC0000927:623;BGC0001590:640;BGC0001674:479
GCA_000514855.AZWS01000008.1.region001	62	100691	453	C[C@H]1[C@@]([C@H]([C@@H](O1)O[C@@H]2[C@H]([C@@H]([C@H]([C@@H]([C@H]2O)O)N=C(N)N)O)N=C(N)N)O[C@H]3[C@H]([C@@H]([C@H]([C@@H](O3)CO)O)O)NC)(C=O)O	0.07399918071350017	0.0	90	0	BGC0000717:5049;BGC0000431:3008;BGC0001752:1687;BGC0000927:623;BGC0001590:640;BGC0001674:479
GCA_000514815.KI911471.1.region001	62	98712	453	C[C@H]1[C@@]([C@H]([C@@H](O1)O[C@@H]2[C@H]([C@@H]([C@H]([C@@H]([C@H]2O)O)N=C(N)N)O)N=C(N)N)O[C@H]3[C@H]([C@@H]([C@H]([C@@H](O3)CO)O)O)NC)(C=O)O	0.07904859060589357	0.0	90	0	BGC0000717:5135;BGC0000431:3009;BGC0001752:1685;BGC0000927:629
GCA_000514815.KI911471.1.region001	62	98929	453	C[C@H]1[C@@]([C@H]([C@@H](O1)O[C@@H]2[C@H]([C@@H]([C@H]([C@@H]([C@H]2O)O)N=C(N)N)O)N=C(N)N)O[C@H]3[C@H]([C@@H]([C@H]([C@@H](O3)CO)O)O)NC)(C=O)O	0.08134303429318876	0.0	90	0	BGC0000717:5135;BGC0000431:3009;BGC0001752:1685;BGC0000927:629
GCA_000514815.KI911471.1.region001	62	100691	453	C[C@H]1[C@@]([C@H]([C@@H](O1)O[C@@H]2[C@H]([C@@H]([C@H]([C@@H]([C@H]2O)O)N=C(N)N)O)N=C(N)N)O[C@H]3[C@H]([C@@H]([C@H]([C@@H](O3)CO)O)O)NC)(C=O)O	0.07399918071350017	0.0	90	0	BGC0000717:5135;BGC0000431:3009;BGC0001752:1685;BGC0000927:629
GCA_000514835.AZWR01000019.1.region001	62	98712	453	C[C@H]1[C@@]([C@H]([C@@H](O1)O[C@@H]2[C@H]([C@@H]([C@H]([C@@H]([C@H]2O)O)N=C(N)N)O)N=C(N)N)O[C@H]3[C@H]([C@@H]([C@H]([C@@H](O3)CO)O)O)NC)(C=O)O	0.07904859060589357	0.0	90	0	BGC0000717:5092;BGC0000431:2976;BGC0001752:1654;BGC0000927:631
GCA_000514835.AZWR01000019.1.region001	62	98929	453	C[C@H]1[C@@]([C@H]([C@@H](O1)O[C@@H]2[C@H]([C@@H]([C@H]([C@@H]([C@H]2O)O)N=C(N)N)O)N=C(N)N)O[C@H]3[C@H]([C@@H]([C@H]([C@@H](O3)CO)O)O)NC)(C=O)O	0.08134303429318876	0.0	90	0	BGC0000717:5092;BGC0000431:2976;BGC0001752:1654;BGC0000927:631
GCA_000514835.AZWR01000019.1.region001	62	100691	453	C[C@H]1[C@@]([C@H]([C@@H](O1)O[C@@H]2[C@H]([C@@H]([C@H]([C@@H]([C@H]2O)O)N=C(N)N)O)N=C(N)N)O[C@H]3[C@H]([C@@H]([C@H]([C@@H](O3)CO)O)O)NC)(C=O)O	0.07399918071350017	0.0	90	0	BGC0000717:5092;BGC0000431:2976;BGC0001752:1654;BGC0000927:631
GCA_000378845.KB905359.1.region009	62	98712	453	C[C@H]1[C@@]([C@H]([C@@H](O1)O[C@@H]2[C@H]([C@@H]([C@H]([C@@H]([C@H]2O)O)N=C(N)N)O)N=C(N)N)O[C@H]3[C@H]([C@@H]([C@H]([C@@H](O3)CO)O)O)NC)(C=O)O	0.07904859060589357	0.0	90	0	BGC0000717:5055;BGC0000431:3010;BGC0001752:1686;BGC0000927:628
GCA_000378845.KB905359.1.region009	62	98929	453	C[C@H]1[C@@]([C@H]([C@@H](O1)O[C@@H]2[C@H]([C@@H]([C@H]([C@@H]([C@H]2O)O)N=C(N)N)O)N=C(N)N)O[C@H]3[C@H]([C@@H]([C@H]([C@@H](O3)CO)O)O)NC)(C=O)O	0.08134303429318876	0.0	90	0	BGC0000717:5055;BGC0000431:3010;BGC0001752:1686;BGC0000927:628
GCA_000378845.KB905359.1.region009	62	100691	453	C[C@H]1[C@@]([C@H]([C@@H](O1)O[C@@H]2[C@H]([C@@H]([C@H]([C@@H]([C@H]2O)O)N=C(N)N)O)N=C(N)N)O[C@H]3[C@H]([C@@H]([C@H]([C@@H](O3)CO)O)O)NC)(C=O)O	0.07399918071350017	0.0	90	0	BGC0000717:5055;BGC0000431:3010;BGC0001752:1686;BGC0000927:628
GCA_000514415.AZVW01000008.1.region001	62	98712	453	C[C@H]1[C@@]([C@H]([C@@H](O1)O[C@@H]2[C@H]([C@@H]([C@H]([C@@H]([C@H]2O)O)N=C(N)N)O)N=C(N)N)O[C@H]3[C@H]([C@@H]([C@H]([C@@H](O3)CO)O)O)NC)(C=O)O	0.07904859060589357	0.0	90	0	BGC0000717:5124;BGC0000431:3009;BGC0001752:1687;BGC0000927:627
GCA_000514415.AZVW01000008.1.region001	62	98929	453	C[C@H]1[C@@]([C@H]([C@@H](O1)O[C@@H]2[C@H]([C@@H]([C@H]([C@@H]([C@H]2O)O)N=C(N)N)O)N=C(N)N)O[C@H]3[C@H]([C@@H]([C@H]([C@@H](O3)CO)O)O)NC)(C=O)O	0.08134303429318876	0.0	90	0	BGC0000717:5124;BGC0000431:3009;BGC0001752:1687;BGC0000927:627
GCA_000514415.AZVW01000008.1.region001	62	100691	453	C[C@H]1[C@@]([C@H]([C@@H](O1)O[C@@H]2[C@H]([C@@H]([C@H]([C@@H]([C@H]2O)O)N=C(N)N)O)N=C(N)N)O[C@H]3[C@H]([C@@H]([C@H]([C@@H](O3)CO)O)O)NC)(C=O)O	0.07399918071350017	0.0	90	0	BGC0000717:5124;BGC0000431:3009;BGC0001752:1687;BGC0000927:627
GCA_000514475.AZVZ01000005.1.region001	62	98712	453	C[C@H]1[C@@]([C@H]([C@@H](O1)O[C@@H]2[C@H]([C@@H]([C@H]([C@@H]([C@H]2O)O)N=C(N)N)O)N=C(N)N)O[C@H]3[C@H]([C@@H]([C@H]([C@@H](O3)CO)O)O)NC)(C=O)O	0.07904859060589357	0.0	90	0	BGC0000717:5057;BGC0000431:3016;BGC0001752:1689;BGC0000927:628
GCA_000514475.AZVZ01000005.1.region001	62	98929	453	C[C@H]1[C@@]([C@H]([C@@H](O1)O[C@@H]2[C@H]([C@@H]([C@H]([C@@H]([C@H]2O)O)N=C(N)N)O)N=C(N)N)O[C@H]3[C@H]([C@@H]([C@H]([C@@H](O3)CO)O)O)NC)(C=O)O	0.08134303429318876	0.0	90	0	BGC0000717:5057;BGC0000431:3016;BGC0001752:1689;BGC0000927:628
GCA_000514475.AZVZ01000005.1.region001	62	100691	453	C[C@H]1[C@@]([C@H]([C@@H](O1)O[C@@H]2[C@H]([C@@H]([C@H]([C@@H]([C@H]2O)O)N=C(N)N)O)N=C(N)N)O[C@H]3[C@H]([C@@H]([C@H]([C@@H](O3)CO)O)O)NC)(C=O)O	0.07399918071350017	0.0	90	0	BGC0000717:5057;BGC0000431:3016;BGC0001752:1689;BGC0000927:628
GCA_000514795.AZWP01000002.1.region002	62	98712	453	C[C@H]1[C@@]([C@H]([C@@H](O1)O[C@@H]2[C@H]([C@@H]([C@H]([C@@H]([C@H]2O)O)N=C(N)N)O)N=C(N)N)O[C@H]3[C@H]([C@@H]([C@H]([C@@H](O3)CO)O)O)NC)(C=O)O	0.07904859060589357	0.0	90	0	BGC0000717:5037;BGC0000431:2997;BGC0001752:1666;BGC0000927:631
GCA_000514795.AZWP01000002.1.region002	62	98929	453	C[C@H]1[C@@]([C@H]([C@@H](O1)O[C@@H]2[C@H]([C@@H]([C@H]([C@@H]([C@H]2O)O)N=C(N)N)O)N=C(N)N)O[C@H]3[C@H]([C@@H]([C@H]([C@@H](O3)CO)O)O)NC)(C=O)O	0.08134303429318876	0.0	90	0	BGC0000717:5037;BGC0000431:2997;BGC0001752:1666;BGC0000927:631
GCA_000514795.AZWP01000002.1.region002	62	100691	453	C[C@H]1[C@@]([C@H]([C@@H](O1)O[C@@H]2[C@H]([C@@H]([C@H]([C@@H]([C@H]2O)O)N=C(N)N)O)N=C(N)N)O[C@H]3[C@H]([C@@H]([C@H]([C@@H](O3)CO)O)O)NC)(C=O)O	0.07399918071350017	0.0	90	0	BGC0000717:5037;BGC0000431:2997;BGC0001752:1666;BGC0000927:631
GCA_000514775.AZWO01000011.1.region001	62	98712	453	C[C@H]1[C@@]([C@H]([C@@H](O1)O[C@@H]2[C@H]([C@@H]([C@H]([C@@H]([C@H]2O)O)N=C(N)N)O)N=C(N)N)O[C@H]3[C@H]([C@@H]([C@H]([C@@H](O3)CO)O)O)NC)(C=O)O	0.07904859060589357	0.0	90	0	BGC0000717:5056;BGC0000431:3015;BGC0001752:1688;BGC0000927:628;BGC0001590:639;BGC0001674:475
GCA_000514775.AZWO01000011.1.region001	62	98929	453	C[C@H]1[C@@]([C@H]([C@@H](O1)O[C@@H]2[C@H]([C@@H]([C@H]([C@@H]([C@H]2O)O)N=C(N)N)O)N=C(N)N)O[C@H]3[C@H]([C@@H]([C@H]([C@@H](O3)CO)O)O)NC)(C=O)O	0.08134303429318876	0.0	90	0	BGC0000717:5056;BGC0000431:3015;BGC0001752:1688;BGC0000927:628;BGC0001590:639;BGC0001674:475
GCA_000514775.AZWO01000011.1.region001	62	100691	453	C[C@H]1[C@@]([C@H]([C@@H](O1)O[C@@H]2[C@H]([C@@H]([C@H]([C@@H]([C@H]2O)O)N=C(N)N)O)N=C(N)N)O[C@H]3[C@H]([C@@H]([C@H]([C@@H](O3)CO)O)O)NC)(C=O)O	0.07399918071350017	0.0	90	0	BGC0000717:5056;BGC0000431:3015;BGC0001752:1688;BGC0000927:628;BGC0001590:639;BGC0001674:475
GCA_000514755.AZWN01000003.1.region001	62	98712	453	C[C@H]1[C@@]([C@H]([C@@H](O1)O[C@@H]2[C@H]([C@@H]([C@H]([C@@H]([C@H]2O)O)N=C(N)N)O)N=C(N)N)O[C@H]3[C@H]([C@@H]([C@H]([C@@H](O3)CO)O)O)NC)(C=O)O	0.07904859060589357	0.0	90	0	BGC0000717:5049;BGC0000431:3007;BGC0001752:1685;BGC0000927:627
GCA_000514755.AZWN01000003.1.region001	62	98929	453	C[C@H]1[C@@]([C@H]([C@@H](O1)O[C@@H]2[C@H]([C@@H]([C@H]([C@@H]([C@H]2O)O)N=C(N)N)O)N=C(N)N)O[C@H]3[C@H]([C@@H]([C@H]([C@@H](O3)CO)O)O)NC)(C=O)O	0.08134303429318876	0.0	90	0	BGC0000717:5049;BGC0000431:3007;BGC0001752:1685;BGC0000927:627
GCA_000514755.AZWN01000003.1.region001	62	100691	453	C[C@H]1[C@@]([C@H]([C@@H](O1)O[C@@H]2[C@H]([C@@H]([C@H]([C@@H]([C@H]2O)O)N=C(N)N)O)N=C(N)N)O[C@H]3[C@H]([C@@H]([C@H]([C@@H](O3)CO)O)O)NC)(C=O)O	0.07399918071350017	0.0	90	0	BGC0000717:5049;BGC0000431:3007;BGC0001752:1685;BGC0000927:627
GCA_000514735.AZWM01000005.1.region001	62	98712	453	C[C@H]1[C@@]([C@H]([C@@H](O1)O[C@@H]2[C@H]([C@@H]([C@H]([C@@H]([C@H]2O)O)N=C(N)N)O)N=C(N)N)O[C@H]3[C@H]([C@@H]([C@H]([C@@H](O3)CO)O)O)NC)(C=O)O	0.07904859060589357	0.0	90	0	BGC0000717:5133;BGC0000431:3011;BGC0001752:1689;BGC0000927:624
GCA_000514735.AZWM01000005.1.region001	62	98929	453	C[C@H]1[C@@]([C@H]([C@@H](O1)O[C@@H]2[C@H]([C@@H]([C@H]([C@@H]([C@H]2O)O)N=C(N)N)O)N=C(N)N)O[C@H]3[C@H]([C@@H]([C@H]([C@@H](O3)CO)O)O)NC)(C=O)O	0.08134303429318876	0.0	90	0	BGC0000717:5133;BGC0000431:3011;BGC0001752:1689;BGC0000927:624
GCA_000514735.AZWM01000005.1.region001	62	100691	453	C[C@H]1[C@@]([C@H]([C@@H](O1)O[C@@H]2[C@H]([C@@H]([C@H]([C@@H]([C@H]2O)O)N=C(N)N)O)N=C(N)N)O[C@H]3[C@H]([C@@H]([C@H]([C@@H](O3)CO)O)O)NC)(C=O)O	0.07399918071350017	0.0	90	0	BGC0000717:5133;BGC0000431:3011;BGC0001752:1689;BGC0000927:624
GCA_000514535.AZWC01000006.1.region001	62	98712	453	C[C@H]1[C@@]([C@H]([C@@H](O1)O[C@@H]2[C@H]([C@@H]([C@H]([C@@H]([C@H]2O)O)N=C(N)N)O)N=C(N)N)O[C@H]3[C@H]([C@@H]([C@H]([C@@H](O3)CO)O)O)NC)(C=O)O	0.07904859060589357	0.0	90	0	BGC0000717:5121;BGC0000431:3008;BGC0001752:1687;BGC0000927:628
GCA_000514535.AZWC01000006.1.region001	62	98929	453	C[C@H]1[C@@]([C@H]([C@@H](O1)O[C@@H]2[C@H]([C@@H]([C@H]([C@@H]([C@H]2O)O)N=C(N)N)O)N=C(N)N)O[C@H]3[C@H]([C@@H]([C@H]([C@@H](O3)CO)O)O)NC)(C=O)O	0.08134303429318876	0.0	90	0	BGC0000717:5121;BGC0000431:3008;BGC0001752:1687;BGC0000927:628
GCA_000514535.AZWC01000006.1.region001	62	100691	453	C[C@H]1[C@@]([C@H]([C@@H](O1)O[C@@H]2[C@H]([C@@H]([C@H]([C@@H]([C@H]2O)O)N=C(N)N)O)N=C(N)N)O[C@H]3[C@H]([C@@H]([C@H]([C@@H](O3)CO)O)O)NC)(C=O)O	0.07399918071350017	0.0	90	0	BGC0000717:5121;BGC0000431:3008;BGC0001752:1687;BGC0000927:628
GCA_000514495.AZWA01000004.1.region002	62	98712	453	C[C@H]1[C@@]([C@H]([C@@H](O1)O[C@@H]2[C@H]([C@@H]([C@H]([C@@H]([C@H]2O)O)N=C(N)N)O)N=C(N)N)O[C@H]3[C@H]([C@@H]([C@H]([C@@H](O3)CO)O)O)NC)(C=O)O	0.07904859060589357	0.0	90	0	BGC0000717:5040;BGC0000431:3002;BGC0001752:1677;BGC0000927:625
GCA_000514495.AZWA01000004.1.region002	62	98929	453	C[C@H]1[C@@]([C@H]([C@@H](O1)O[C@@H]2[C@H]([C@@H]([C@H]([C@@H]([C@H]2O)O)N=C(N)N)O)N=C(N)N)O[C@H]3[C@H]([C@@H]([C@H]([C@@H](O3)CO)O)O)NC)(C=O)O	0.08134303429318876	0.0	90	0	BGC0000717:5040;BGC0000431:3002;BGC0001752:1677;BGC0000927:625
GCA_000514495.AZWA01000004.1.region002	62	100691	453	C[C@H]1[C@@]([C@H]([C@@H](O1)O[C@@H]2[C@H]([C@@H]([C@H]([C@@H]([C@H]2O)O)N=C(N)N)O)N=C(N)N)O[C@H]3[C@H]([C@@H]([C@H]([C@@H](O3)CO)O)O)NC)(C=O)O	0.07399918071350017	0.0	90	0	BGC0000717:5040;BGC0000431:3002;BGC0001752:1677;BGC0000927:625
GCA_000374785.KB895296.1.region001	62	98712	453	C[C@H]1[C@@]([C@H]([C@@H](O1)O[C@@H]2[C@H]([C@@H]([C@H]([C@@H]([C@H]2O)O)N=C(N)N)O)N=C(N)N)O[C@H]3[C@H]([C@@H]([C@H]([C@@H](O3)CO)O)O)NC)(C=O)O	0.07904859060589357	0.0	90	0	BGC0000717:4990;BGC0000431:2978;BGC0001752:1654;BGC0000927:630
GCA_000374785.KB895296.1.region001	62	98929	453	C[C@H]1[C@@]([C@H]([C@@H](O1)O[C@@H]2[C@H]([C@@H]([C@H]([C@@H]([C@H]2O)O)N=C(N)N)O)N=C(N)N)O[C@H]3[C@H]([C@@H]([C@H]([C@@H](O3)CO)O)O)NC)(C=O)O	0.08134303429318876	0.0	90	0	BGC0000717:4990;BGC0000431:2978;BGC0001752:1654;BGC0000927:630
GCA_000374785.KB895296.1.region001	62	100691	453	C[C@H]1[C@@]([C@H]([C@@H](O1)O[C@@H]2[C@H]([C@@H]([C@H]([C@@H]([C@H]2O)O)N=C(N)N)O)N=C(N)N)O[C@H]3[C@H]([C@@H]([C@H]([C@@H](O3)CO)O)O)NC)(C=O)O	0.07399918071350017	0.0	90	0	BGC0000717:4990;BGC0000431:2978;BGC0001752:1654;BGC0000927:630
GCA_000375285.KB896843.1.region001	62	98712	453	C[C@H]1[C@@]([C@H]([C@@H](O1)O[C@@H]2[C@H]([C@@H]([C@H]([C@@H]([C@H]2O)O)N=C(N)N)O)N=C(N)N)O[C@H]3[C@H]([C@@H]([C@H]([C@@H](O3)CO)O)O)NC)(C=O)O	0.07904859060589357	0.0	90	0	BGC0000717:5133;BGC0000431:3011;BGC0001752:1689;BGC0000927:624
GCA_000375285.KB896843.1.region001	62	98929	453	C[C@H]1[C@@]([C@H]([C@@H](O1)O[C@@H]2[C@H]([C@@H]([C@H]([C@@H]([C@H]2O)O)N=C(N)N)O)N=C(N)N)O[C@H]3[C@H]([C@@H]([C@H]([C@@H](O3)CO)O)O)NC)(C=O)O	0.08134303429318876	0.0	90	0	BGC0000717:5133;BGC0000431:3011;BGC0001752:1689;BGC0000927:624
GCA_000375285.KB896843.1.region001	62	100691	453	C[C@H]1[C@@]([C@H]([C@@H](O1)O[C@@H]2[C@H]([C@@H]([C@H]([C@@H]([C@H]2O)O)N=C(N)N)O)N=C(N)N)O[C@H]3[C@H]([C@@H]([C@H]([C@@H](O3)CO)O)O)NC)(C=O)O	0.07399918071350017	0.0	90	0	BGC0000717:5133;BGC0000431:3011;BGC0001752:1689;BGC0000927:624
CNR909.scaffold00006.region001	62	98712	453	C[C@H]1[C@@]([C@H]([C@@H](O1)O[C@@H]2[C@H]([C@@H]([C@H]([C@@H]([C@H]2O)O)N=C(N)N)O)N=C(N)N)O[C@H]3[C@H]([C@@H]([C@H]([C@@H](O3)CO)O)O)NC)(C=O)O	0.07904859060589357	0.0	90	0	BGC0000717:5131;BGC0000431:3014;BGC0001752:1687;BGC0000927:628
CNR909.scaffold00006.region001	62	98929	453	C[C@H]1[C@@]([C@H]([C@@H](O1)O[C@@H]2[C@H]([C@@H]([C@H]([C@@H]([C@H]2O)O)N=C(N)N)O)N=C(N)N)O[C@H]3[C@H]([C@@H]([C@H]([C@@H](O3)CO)O)O)NC)(C=O)O	0.08134303429318876	0.0	90	0	BGC0000717:5131;BGC0000431:3014;BGC0001752:1687;BGC0000927:628
CNR909.scaffold00006.region001	62	100691	453	C[C@H]1[C@@]([C@H]([C@@H](O1)O[C@@H]2[C@H]([C@@H]([C@H]([C@@H]([C@H]2O)O)N=C(N)N)O)N=C(N)N)O[C@H]3[C@H]([C@@H]([C@H]([C@@H](O3)CO)O)O)NC)(C=O)O	0.07399918071350017	0.0	90	0	BGC0000717:5131;BGC0000431:3014;BGC0001752:1687;BGC0000927:628
GCA_000424925.AUKU01000001.1.region002	62	98712	453	C[C@H]1[C@@]([C@H]([C@@H](O1)O[C@@H]2[C@H]([C@@H]([C@H]([C@@H]([C@H]2O)O)N=C(N)N)O)N=C(N)N)O[C@H]3[C@H]([C@@H]([C@H]([C@@H](O3)CO)O)O)NC)(C=O)O	0.07904859060589357	0.0	90	0	BGC0000717:5052;BGC0000431:3009;BGC0001752:1687;BGC0000927:627
GCA_000424925.AUKU01000001.1.region002	62	98929	453	C[C@H]1[C@@]([C@H]([C@@H](O1)O[C@@H]2[C@H]([C@@H]([C@H]([C@@H]([C@H]2O)O)N=C(N)N)O)N=C(N)N)O[C@H]3[C@H]([C@@H]([C@H]([C@@H](O3)CO)O)O)NC)(C=O)O	0.08134303429318876	0.0	90	0	BGC0000717:5052;BGC0000431:3009;BGC0001752:1687;BGC0000927:627
GCA_000424925.AUKU01000001.1.region002	62	100691	453	C[C@H]1[C@@]([C@H]([C@@H](O1)O[C@@H]2[C@H]([C@@H]([C@H]([C@@H]([C@H]2O)O)N=C(N)N)O)N=C(N)N)O[C@H]3[C@H]([C@@H]([C@H]([C@@H](O3)CO)O)O)NC)(C=O)O	0.07399918071350017	0.0	90	0	BGC0000717:5052;BGC0000431:3009;BGC0001752:1687;BGC0000927:627
GCA_000377045.KB897453.1.region001	62	98712	453	C[C@H]1[C@@]([C@H]([C@@H](O1)O[C@@H]2[C@H]([C@@H]([C@H]([C@@H]([C@H]2O)O)N=C(N)N)O)N=C(N)N)O[C@H]3[C@H]([C@@H]([C@H]([C@@H](O3)CO)O)O)NC)(C=O)O	0.07904859060589357	0.0	90	0	BGC0000717:5132;BGC0000431:3013;BGC0001752:1689;BGC0000927:621
GCA_000377045.KB897453.1.region001	62	98929	453	C[C@H]1[C@@]([C@H]([C@@H](O1)O[C@@H]2[C@H]([C@@H]([C@H]([C@@H]([C@H]2O)O)N=C(N)N)O)N=C(N)N)O[C@H]3[C@H]([C@@H]([C@H]([C@@H](O3)CO)O)O)NC)(C=O)O	0.08134303429318876	0.0	90	0	BGC0000717:5132;BGC0000431:3013;BGC0001752:1689;BGC0000927:621
GCA_000377045.KB897453.1.region001	62	100691	453	C[C@H]1[C@@]([C@H]([C@@H](O1)O[C@@H]2[C@H]([C@@H]([C@H]([C@@H]([C@H]2O)O)N=C(N)N)O)N=C(N)N)O[C@H]3[C@H]([C@@H]([C@H]([C@@H](O3)CO)O)O)NC)(C=O)O	0.07399918071350017	0.0	90	0	BGC0000717:5132;BGC0000431:3013;BGC0001752:1689;BGC0000927:621
GCA_000377025.KB897008.1.region002	62	98712	453	C[C@H]1[C@@]([C@H]([C@@H](O1)O[C@@H]2[C@H]([C@@H]([C@H]([C@@H]([C@H]2O)O)N=C(N)N)O)N=C(N)N)O[C@H]3[C@H]([C@@H]([C@H]([C@@H](O3)CO)O)O)NC)(C=O)O	0.07904859060589357	0.0	90	0	BGC0000717:5055;BGC0000431:3013;BGC0001752:1689;BGC0000927:625
GCA_000377025.KB897008.1.region002	62	98929	453	C[C@H]1[C@@]([C@H]([C@@H](O1)O[C@@H]2[C@H]([C@@H]([C@H]([C@@H]([C@H]2O)O)N=C(N)N)O)N=C(N)N)O[C@H]3[C@H]([C@@H]([C@H]([C@@H](O3)CO)O)O)NC)(C=O)O	0.08134303429318876	0.0	90	0	BGC0000717:5055;BGC0000431:3013;BGC0001752:1689;BGC0000927:625
GCA_000377025.KB897008.1.region002	62	100691	453	C[C@H]1[C@@]([C@H]([C@@H](O1)O[C@@H]2[C@H]([C@@H]([C@H]([C@@H]([C@H]2O)O)N=C(N)N)O)N=C(N)N)O[C@H]3[C@H]([C@@H]([C@H]([C@@H](O3)CO)O)O)NC)(C=O)O	0.07399918071350017	0.0	90	0	BGC0000717:5055;BGC0000431:3013;BGC0001752:1689;BGC0000927:625
GCA_000374705.KB894903.1.region001	62	98712	453	C[C@H]1[C@@]([C@H]([C@@H](O1)O[C@@H]2[C@H]([C@@H]([C@H]([C@@H]([C@H]2O)O)N=C(N)N)O)N=C(N)N)O[C@H]3[C@H]([C@@H]([C@H]([C@@H](O3)CO)O)O)NC)(C=O)O	0.07904859060589357	0.0	90	0	BGC0000717:5119;BGC0000431:3000;BGC0001752:1680;BGC0000927:629
GCA_000374705.KB894903.1.region001	62	98929	453	C[C@H]1[C@@]([C@H]([C@@H](O1)O[C@@H]2[C@H]([C@@H]([C@H]([C@@H]([C@H]2O)O)N=C(N)N)O)N=C(N)N)O[C@H]3[C@H]([C@@H]([C@H]([C@@H](O3)CO)O)O)NC)(C=O)O	0.08134303429318876	0.0	90	0	BGC0000717:5119;BGC0000431:3000;BGC0001752:1680;BGC0000927:629
GCA_000374705.KB894903.1.region001	62	100691	453	C[C@H]1[C@@]([C@H]([C@@H](O1)O[C@@H]2[C@H]([C@@H]([C@H]([C@@H]([C@H]2O)O)N=C(N)N)O)N=C(N)N)O[C@H]3[C@H]([C@@H]([C@H]([C@@H](O3)CO)O)O)NC)(C=O)O	0.07399918071350017	0.0	90	0	BGC0000717:5119;BGC0000431:3000;BGC0001752:1680;BGC0000927:629
GCA_000374765.KB895214.1.region001	62	98712	453	C[C@H]1[C@@]([C@H]([C@@H](O1)O[C@@H]2[C@H]([C@@H]([C@H]([C@@H]([C@H]2O)O)N=C(N)N)O)N=C(N)N)O[C@H]3[C@H]([C@@H]([C@H]([C@@H](O3)CO)O)O)NC)(C=O)O	0.07904859060589357	0.0	90	0	BGC0000717:5079;BGC0000431:2987;BGC0001752:1663;BGC0000927:631
GCA_000374765.KB895214.1.region001	62	98929	453	C[C@H]1[C@@]([C@H]([C@@H](O1)O[C@@H]2[C@H]([C@@H]([C@H]([C@@H]([C@H]2O)O)N=C(N)N)O)N=C(N)N)O[C@H]3[C@H]([C@@H]([C@H]([C@@H](O3)CO)O)O)NC)(C=O)O	0.08134303429318876	0.0	90	0	BGC0000717:5079;BGC0000431:2987;BGC0001752:1663;BGC0000927:631
GCA_000374765.KB895214.1.region001	62	100691	453	C[C@H]1[C@@]([C@H]([C@@H](O1)O[C@@H]2[C@H]([C@@H]([C@H]([C@@H]([C@H]2O)O)N=C(N)N)O)N=C(N)N)O[C@H]3[C@H]([C@@H]([C@H]([C@@H](O3)CO)O)O)NC)(C=O)O	0.07399918071350017	0.0	90	0	BGC0000717:5079;BGC0000431:2987;BGC0001752:1663;BGC0000927:631
GCA_000374745.KB895094.1.region001	62	98712	453	C[C@H]1[C@@]([C@H]([C@@H](O1)O[C@@H]2[C@H]([C@@H]([C@H]([C@@H]([C@H]2O)O)N=C(N)N)O)N=C(N)N)O[C@H]3[C@H]([C@@H]([C@H]([C@@H](O3)CO)O)O)NC)(C=O)O	0.07904859060589357	0.0	90	0	BGC0000717:5131;BGC0000431:3013;BGC0001752:1688;BGC0000927:631
GCA_000374745.KB895094.1.region001	62	98929	453	C[C@H]1[C@@]([C@H]([C@@H](O1)O[C@@H]2[C@H]([C@@H]([C@H]([C@@H]([C@H]2O)O)N=C(N)N)O)N=C(N)N)O[C@H]3[C@H]([C@@H]([C@H]([C@@H](O3)CO)O)O)NC)(C=O)O	0.08134303429318876	0.0	90	0	BGC0000717:5131;BGC0000431:3013;BGC0001752:1688;BGC0000927:631
GCA_000374745.KB895094.1.region001	62	100691	453	C[C@H]1[C@@]([C@H]([C@@H](O1)O[C@@H]2[C@H]([C@@H]([C@H]([C@@H]([C@H]2O)O)N=C(N)N)O)N=C(N)N)O[C@H]3[C@H]([C@@H]([C@H]([C@@H](O3)CO)O)O)NC)(C=O)O	0.07399918071350017	0.0	90	0	BGC0000717:5131;BGC0000431:3013;BGC0001752:1688;BGC0000927:631
CNY703.scaffold00002.region001	62	101533	-1	C[C@H]1[C@@]([C@H]([C@@H](O1)O[C@@H]2[C@H]([C@@H]([C@H]([C@@H]([C@H]2O)O)N=C(N)N)O)N=C(N)N)O[C@H]3[C@H]([C@@H]([C@H]([C@@H](O3)CO)O)O)NC)(C=O)O	0.06893872859552058	0.0	90	0	BGC0000717:5091;BGC0000431:2975;BGC0001752:1666;BGC0000927:628
CNY673.scaffold00005.region001	62	101533	-1	C[C@H]1[C@@]([C@H]([C@@H](O1)O[C@@H]2[C@H]([C@@H]([C@H]([C@@H]([C@H]2O)O)N=C(N)N)O)N=C(N)N)O[C@H]3[C@H]([C@@H]([C@H]([C@@H](O3)CO)O)O)NC)(C=O)O	0.06893872859552058	0.0	90	0	BGC0000717:5091;BGC0000431:3000;BGC0001752:1690;BGC0000927:628
CNH732.scaffold00003.region002	62	101533	-1	C[C@H]1[C@@]([C@H]([C@@H](O1)O[C@@H]2[C@H]([C@@H]([C@H]([C@@H]([C@H]2O)O)N=C(N)N)O)N=C(N)N)O[C@H]3[C@H]([C@@H]([C@H]([C@@H](O3)CO)O)O)NC)(C=O)O	0.06893872859552058	0.0	90	0	BGC0000717:5047;BGC0000431:3012;BGC0001752:1689;BGC0000927:627
CNY666.scaffold00001.region001	62	101533	-1	C[C@H]1[C@@]([C@H]([C@@H](O1)O[C@@H]2[C@H]([C@@H]([C@H]([C@@H]([C@H]2O)O)N=C(N)N)O)N=C(N)N)O[C@H]3[C@H]([C@@H]([C@H]([C@@H](O3)CO)O)O)NC)(C=O)O	0.06893872859552058	0.0	90	0	BGC0000717:5042;BGC0000431:2995;BGC0001752:1682;BGC0000927:627;BGC0001590:660;BGC0001674:502;BGC0000315:487
CNY498.scaffold00003.region002	62	101533	-1	C[C@H]1[C@@]([C@H]([C@@H](O1)O[C@@H]2[C@H]([C@@H]([C@H]([C@@H]([C@H]2O)O)N=C(N)N)O)N=C(N)N)O[C@H]3[C@H]([C@@H]([C@H]([C@@H](O3)CO)O)O)NC)(C=O)O	0.06893872859552058	0.0	90	0	BGC0000717:5053;BGC0000431:3014;BGC0001752:1687;BGC0000927:628
CNR510.scaffold00002.region002	62	101533	-1	C[C@H]1[C@@]([C@H]([C@@H](O1)O[C@@H]2[C@H]([C@@H]([C@H]([C@@H]([C@H]2O)O)N=C(N)N)O)N=C(N)N)O[C@H]3[C@H]([C@@H]([C@H]([C@@H](O3)CO)O)O)NC)(C=O)O	0.06893872859552058	0.0	90	0	BGC0000717:5052;BGC0000431:3015;BGC0001752:1688;BGC0000927:628
CNT403.scaffold00001.region001	62	101533	-1	C[C@H]1[C@@]([C@H]([C@@H](O1)O[C@@H]2[C@H]([C@@H]([C@H]([C@@H]([C@H]2O)O)N=C(N)N)O)N=C(N)N)O[C@H]3[C@H]([C@@H]([C@H]([C@@H](O3)CO)O)O)NC)(C=O)O	0.06893872859552058	0.0	90	0	BGC0000717:5108;BGC0000431:2996;BGC0001752:1673;BGC0000927:630
GCA_000514855.AZWS01000008.1.region001	62	101533	-1	C[C@H]1[C@@]([C@H]([C@@H](O1)O[C@@H]2[C@H]([C@@H]([C@H]([C@@H]([C@H]2O)O)N=C(N)N)O)N=C(N)N)O[C@H]3[C@H]([C@@H]([C@H]([C@@H](O3)CO)O)O)NC)(C=O)O	0.06893872859552058	0.0	90	0	BGC0000717:5049;BGC0000431:3008;BGC0001752:1687;BGC0000927:623;BGC0001590:640;BGC0001674:479
GCA_000514815.KI911471.1.region001	62	101533	-1	C[C@H]1[C@@]([C@H]([C@@H](O1)O[C@@H]2[C@H]([C@@H]([C@H]([C@@H]([C@H]2O)O)N=C(N)N)O)N=C(N)N)O[C@H]3[C@H]([C@@H]([C@H]([C@@H](O3)CO)O)O)NC)(C=O)O	0.06893872859552058	0.0	90	0	BGC0000717:5135;BGC0000431:3009;BGC0001752:1685;BGC0000927:629
GCA_000514835.AZWR01000019.1.region001	62	101533	-1	C[C@H]1[C@@]([C@H]([C@@H](O1)O[C@@H]2[C@H]([C@@H]([C@H]([C@@H]([C@H]2O)O)N=C(N)N)O)N=C(N)N)O[C@H]3[C@H]([C@@H]([C@H]([C@@H](O3)CO)O)O)NC)(C=O)O	0.06893872859552058	0.0	90	0	BGC0000717:5092;BGC0000431:2976;BGC0001752:1654;BGC0000927:631
GCA_000378845.KB905359.1.region009	62	101533	-1	C[C@H]1[C@@]([C@H]([C@@H](O1)O[C@@H]2[C@H]([C@@H]([C@H]([C@@H]([C@H]2O)O)N=C(N)N)O)N=C(N)N)O[C@H]3[C@H]([C@@H]([C@H]([C@@H](O3)CO)O)O)NC)(C=O)O	0.06893872859552058	0.0	90	0	BGC0000717:5055;BGC0000431:3010;BGC0001752:1686;BGC0000927:628
GCA_000514415.AZVW01000008.1.region001	62	101533	-1	C[C@H]1[C@@]([C@H]([C@@H](O1)O[C@@H]2[C@H]([C@@H]([C@H]([C@@H]([C@H]2O)O)N=C(N)N)O)N=C(N)N)O[C@H]3[C@H]([C@@H]([C@H]([C@@H](O3)CO)O)O)NC)(C=O)O	0.06893872859552058	0.0	90	0	BGC0000717:5124;BGC0000431:3009;BGC0001752:1687;BGC0000927:627
GCA_000514475.AZVZ01000005.1.region001	62	101533	-1	C[C@H]1[C@@]([C@H]([C@@H](O1)O[C@@H]2[C@H]([C@@H]([C@H]([C@@H]([C@H]2O)O)N=C(N)N)O)N=C(N)N)O[C@H]3[C@H]([C@@H]([C@H]([C@@H](O3)CO)O)O)NC)(C=O)O	0.06893872859552058	0.0	90	0	BGC0000717:5057;BGC0000431:3016;BGC0001752:1689;BGC0000927:628
GCA_000514795.AZWP01000002.1.region002	62	101533	-1	C[C@H]1[C@@]([C@H]([C@@H](O1)O[C@@H]2[C@H]([C@@H]([C@H]([C@@H]([C@H]2O)O)N=C(N)N)O)N=C(N)N)O[C@H]3[C@H]([C@@H]([C@H]([C@@H](O3)CO)O)O)NC)(C=O)O	0.06893872859552058	0.0	90	0	BGC0000717:5037;BGC0000431:2997;BGC0001752:1666;BGC0000927:631
GCA_000514775.AZWO01000011.1.region001	62	101533	-1	C[C@H]1[C@@]([C@H]([C@@H](O1)O[C@@H]2[C@H]([C@@H]([C@H]([C@@H]([C@H]2O)O)N=C(N)N)O)N=C(N)N)O[C@H]3[C@H]([C@@H]([C@H]([C@@H](O3)CO)O)O)NC)(C=O)O	0.06893872859552058	0.0	90	0	BGC0000717:5056;BGC0000431:3015;BGC0001752:1688;BGC0000927:628;BGC0001590:639;BGC0001674:475
GCA_000514755.AZWN01000003.1.region001	62	101533	-1	C[C@H]1[C@@]([C@H]([C@@H](O1)O[C@@H]2[C@H]([C@@H]([C@H]([C@@H]([C@H]2O)O)N=C(N)N)O)N=C(N)N)O[C@H]3[C@H]([C@@H]([C@H]([C@@H](O3)CO)O)O)NC)(C=O)O	0.06893872859552058	0.0	90	0	BGC0000717:5049;BGC0000431:3007;BGC0001752:1685;BGC0000927:627
GCA_000514735.AZWM01000005.1.region001	62	101533	-1	C[C@H]1[C@@]([C@H]([C@@H](O1)O[C@@H]2[C@H]([C@@H]([C@H]([C@@H]([C@H]2O)O)N=C(N)N)O)N=C(N)N)O[C@H]3[C@H]([C@@H]([C@H]([C@@H](O3)CO)O)O)NC)(C=O)O	0.06893872859552058	0.0	90	0	BGC0000717:5133;BGC0000431:3011;BGC0001752:1689;BGC0000927:624
GCA_000514535.AZWC01000006.1.region001	62	101533	-1	C[C@H]1[C@@]([C@H]([C@@H](O1)O[C@@H]2[C@H]([C@@H]([C@H]([C@@H]([C@H]2O)O)N=C(N)N)O)N=C(N)N)O[C@H]3[C@H]([C@@H]([C@H]([C@@H](O3)CO)O)O)NC)(C=O)O	0.06893872859552058	0.0	90	0	BGC0000717:5121;BGC0000431:3008;BGC0001752:1687;BGC0000927:628
GCA_000514495.AZWA01000004.1.region002	62	101533	-1	C[C@H]1[C@@]([C@H]([C@@H](O1)O[C@@H]2[C@H]([C@@H]([C@H]([C@@H]([C@H]2O)O)N=C(N)N)O)N=C(N)N)O[C@H]3[C@H]([C@@H]([C@H]([C@@H](O3)CO)O)O)NC)(C=O)O	0.06893872859552058	0.0	90	0	BGC0000717:5040;BGC0000431:3002;BGC0001752:1677;BGC0000927:625
GCA_000374785.KB895296.1.region001	62	101533	-1	C[C@H]1[C@@]([C@H]([C@@H](O1)O[C@@H]2[C@H]([C@@H]([C@H]([C@@H]([C@H]2O)O)N=C(N)N)O)N=C(N)N)O[C@H]3[C@H]([C@@H]([C@H]([C@@H](O3)CO)O)O)NC)(C=O)O	0.06893872859552058	0.0	90	0	BGC0000717:4990;BGC0000431:2978;BGC0001752:1654;BGC0000927:630
GCA_000375285.KB896843.1.region001	62	101533	-1	C[C@H]1[C@@]([C@H]([C@@H](O1)O[C@@H]2[C@H]([C@@H]([C@H]([C@@H]([C@H]2O)O)N=C(N)N)O)N=C(N)N)O[C@H]3[C@H]([C@@H]([C@H]([C@@H](O3)CO)O)O)NC)(C=O)O	0.06893872859552058	0.0	90	0	BGC0000717:5133;BGC0000431:3011;BGC0001752:1689;BGC0000927:624
CNR909.scaffold00006.region001	62	101533	-1	C[C@H]1[C@@]([C@H]([C@@H](O1)O[C@@H]2[C@H]([C@@H]([C@H]([C@@H]([C@H]2O)O)N=C(N)N)O)N=C(N)N)O[C@H]3[C@H]([C@@H]([C@H]([C@@H](O3)CO)O)O)NC)(C=O)O	0.06893872859552058	0.0	90	0	BGC0000717:5131;BGC0000431:3014;BGC0001752:1687;BGC0000927:628
GCA_000424925.AUKU01000001.1.region002	62	101533	-1	C[C@H]1[C@@]([C@H]([C@@H](O1)O[C@@H]2[C@H]([C@@H]([C@H]([C@@H]([C@H]2O)O)N=C(N)N)O)N=C(N)N)O[C@H]3[C@H]([C@@H]([C@H]([C@@H](O3)CO)O)O)NC)(C=O)O	0.06893872859552058	0.0	90	0	BGC0000717:5052;BGC0000431:3009;BGC0001752:1687;BGC0000927:627
GCA_000377045.KB897453.1.region001	62	101533	-1	C[C@H]1[C@@]([C@H]([C@@H](O1)O[C@@H]2[C@H]([C@@H]([C@H]([C@@H]([C@H]2O)O)N=C(N)N)O)N=C(N)N)O[C@H]3[C@H]([C@@H]([C@H]([C@@H](O3)CO)O)O)NC)(C=O)O	0.06893872859552058	0.0	90	0	BGC0000717:5132;BGC0000431:3013;BGC0001752:1689;BGC0000927:621
GCA_000377025.KB897008.1.region002	62	101533	-1	C[C@H]1[C@@]([C@H]([C@@H](O1)O[C@@H]2[C@H]([C@@H]([C@H]([C@@H]([C@H]2O)O)N=C(N)N)O)N=C(N)N)O[C@H]3[C@H]([C@@H]([C@H]([C@@H](O3)CO)O)O)NC)(C=O)O	0.06893872859552058	0.0	90	0	BGC0000717:5055;BGC0000431:3013;BGC0001752:1689;BGC0000927:625
GCA_000374705.KB894903.1.region001	62	101533	-1	C[C@H]1[C@@]([C@H]([C@@H](O1)O[C@@H]2[C@H]([C@@H]([C@H]([C@@H]([C@H]2O)O)N=C(N)N)O)N=C(N)N)O[C@H]3[C@H]([C@@H]([C@H]([C@@H](O3)CO)O)O)NC)(C=O)O	0.06893872859552058	0.0	90	0	BGC0000717:5119;BGC0000431:3000;BGC0001752:1680;BGC0000927:629
GCA_000374765.KB895214.1.region001	62	101533	-1	C[C@H]1[C@@]([C@H]([C@@H](O1)O[C@@H]2[C@H]([C@@H]([C@H]([C@@H]([C@H]2O)O)N=C(N)N)O)N=C(N)N)O[C@H]3[C@H]([C@@H]([C@H]([C@@H](O3)CO)O)O)NC)(C=O)O	0.06893872859552058	0.0	90	0	BGC0000717:5079;BGC0000431:2987;BGC0001752:1663;BGC0000927:631
GCA_000374745.KB895094.1.region001	62	101533	-1	C[C@H]1[C@@]([C@H]([C@@H](O1)O[C@@H]2[C@H]([C@@H]([C@H]([C@@H]([C@H]2O)O)N=C(N)N)O)N=C(N)N)O[C@H]3[C@H]([C@@H]([C@H]([C@@H](O3)CO)O)O)NC)(C=O)O	0.06893872859552058	0.0	90	0	BGC0000717:5131;BGC0000431:3013;BGC0001752:1688;BGC0000927:631
GCA_000514635.AZWH01000035.1.region001	83	63965	15	CC(C)[C@H](N)C(=O)NC(C1CC(O)C2CN12)C(O)=O	0.06889111655770608	0.0	74	0	BGC0001818:533;BGC0000445:415;BGC0000450:409;BGC0000339:406;BGC0000415:403;BGC0001058:495;BGC0000963:406
GCA_000514915.AZWV01000038.1.region001	83	63965	15	CC(C)[C@H](N)C(=O)NC(C1CC(O)C2CN12)C(O)=O	0.06889111655770608	0.0	74	0	BGC0001818:539;BGC0000445:418;BGC0000450:410;BGC0000339:407;BGC0000415:404;BGC0001058:496;BGC0000963:408
GCA_000514615.AZWG01000025.1.region001	83	63965	15	CC(C)[C@H](N)C(=O)NC(C1CC(O)C2CN12)C(O)=O	0.06889111655770608	0.0	74	0	BGC0001818:538;BGC0000445:418;BGC0000450:409;BGC0000339:407;BGC0000415:403;BGC0001058:495;BGC0000963:406
CNY230.scaffold00036.region001	83	63965	15	CC(C)[C@H](N)C(=O)NC(C1CC(O)C2CN12)C(O)=O	0.06889111655770608	0.0	74	0	BGC0001818:538;BGC0000445:420;BGC0000339:410;BGC0000415:407;BGC0001058:498;BGC0000963:407
GCA_000514595.AZWF01000022.1.region001	83	63965	15	CC(C)[C@H](N)C(=O)NC(C1CC(O)C2CN12)C(O)=O	0.06889111655770608	0.0	74	0	BGC0001818:537;BGC0000445:418;BGC0000450:410;BGC0000339:406;BGC0000415:403;BGC0001058:495;BGC0000963:409
CNS848.scaffold00006.region001	83	63965	15	CC(C)[C@H](N)C(=O)NC(C1CC(O)C2CN12)C(O)=O	0.06889111655770608	0.0	74	0	BGC0001818:537;BGC0000445:417;BGC0000450:412;BGC0000339:409;BGC0000415:406;BGC0001058:496;BGC0000963:407
GCA_000424745.AUKM01000025.1.region001	83	63965	15	CC(C)[C@H](N)C(=O)NC(C1CC(O)C2CN12)C(O)=O	0.06889111655770608	0.0	74	0	BGC0001818:539;BGC0000445:418;BGC0000450:410;BGC0000339:406;BGC0000415:403;BGC0001058:498;BGC0000963:409
GCA_000514035.AZVD01000027.1.region001	83	63965	15	CC(C)[C@H](N)C(=O)NC(C1CC(O)C2CN12)C(O)=O	0.06889111655770608	0.0	74	0	BGC0001818:538;BGC0000445:418;BGC0000450:409;BGC0000339:407;BGC0000415:403;BGC0001058:495;BGC0000963:406
CNS296.scaffold00005.region001	83	63965	15	CC(C)[C@H](N)C(=O)NC(C1CC(O)C2CN12)C(O)=O	0.06889111655770608	0.0	74	0	BGC0001818:537;BGC0000445:417;BGC0000450:409;BGC0000339:406;BGC0000415:403;BGC0001058:494;BGC0000963:407
GCA_000377605.KB898433.1.region001	83	63965	15	CC(C)[C@H](N)C(=O)NC(C1CC(O)C2CN12)C(O)=O	0.06889111655770608	0.0	74	0	BGC0001818:538;BGC0000445:418;BGC0000450:410;BGC0000339:407;BGC0000415:404;BGC0001058:495;BGC0000963:407
GCA_000375025.KB896103.1.region001	83	63965	15	CC(C)[C@H](N)C(=O)NC(C1CC(O)C2CN12)C(O)=O	0.06889111655770608	0.0	74	0	BGC0001818:539;BGC0000445:418;BGC0000450:410;BGC0000339:407;BGC0000415:404;BGC0001058:496;BGC0000963:408
GCA_000515175.AZXI01000021.1.region001	83	63965	15	CC(C)[C@H](N)C(=O)NC(C1CC(O)C2CN12)C(O)=O	0.06889111655770608	0.0	74	0	BGC0001818:539;BGC0000445:413;BGC0000450:411;BGC0000339:408;BGC0000415:402;BGC0000461:393;BGC0001058:494;BGC0000963:409;BGC0000378:120
CNY694.scaffold00019.region001	83	63965	15	CC(C)[C@H](N)C(=O)NC(C1CC(O)C2CN12)C(O)=O	0.06889111655770608	0.0	74	0	BGC0001818:537;BGC0000445:414;BGC0000339:407;BGC0000450:405;BGC0000415:399;BGC0000461:395;BGC0001058:491;BGC0000963:410;BGC0000459:385;BGC0000378:120
GCA_000514635.AZWH01000035.1.region001	83	66199	23	CC(C)[C@H](N)C(=O)NC(C1CC(O)C2CN12)C(O)=O	0.08432388366273696	0.0	74	0	BGC0001818:533;BGC0000445:415;BGC0000450:409;BGC0000339:406;BGC0000415:403;BGC0001058:495;BGC0000963:406
GCA_000514635.AZWH01000035.1.region001	83	67781	23	CC(C)[C@H](N)C(=O)NC(C1CC(O)C2CN12)C(O)=O	0.08173968625024094	0.0	74	0	BGC0001818:533;BGC0000445:415;BGC0000450:409;BGC0000339:406;BGC0000415:403;BGC0001058:495;BGC0000963:406
GCA_000514635.AZWH01000035.1.region001	83	74737	23	CC(C)[C@H](N)C(=O)NC(C1CC(O)C2CN12)C(O)=O	0.07241698692174607	0.0	74	0	BGC0001818:533;BGC0000445:415;BGC0000450:409;BGC0000339:406;BGC0000415:403;BGC0001058:495;BGC0000963:406
GCA_000514915.AZWV01000038.1.region001	83	66199	23	CC(C)[C@H](N)C(=O)NC(C1CC(O)C2CN12)C(O)=O	0.08432388366273696	0.0	74	0	BGC0001818:539;BGC0000445:418;BGC0000450:410;BGC0000339:407;BGC0000415:404;BGC0001058:496;BGC0000963:408
GCA_000514915.AZWV01000038.1.region001	83	67781	23	CC(C)[C@H](N)C(=O)NC(C1CC(O)C2CN12)C(O)=O	0.08173968625024094	0.0	74	0	BGC0001818:539;BGC0000445:418;BGC0000450:410;BGC0000339:407;BGC0000415:404;BGC0001058:496;BGC0000963:408
GCA_000514915.AZWV01000038.1.region001	83	74737	23	CC(C)[C@H](N)C(=O)NC(C1CC(O)C2CN12)C(O)=O	0.07241698692174607	0.0	74	0	BGC0001818:539;BGC0000445:418;BGC0000450:410;BGC0000339:407;BGC0000415:404;BGC0001058:496;BGC0000963:408
GCA_000514615.AZWG01000025.1.region001	83	66199	23	CC(C)[C@H](N)C(=O)NC(C1CC(O)C2CN12)C(O)=O	0.08432388366273696	0.0	74	0	BGC0001818:538;BGC0000445:418;BGC0000450:409;BGC0000339:407;BGC0000415:403;BGC0001058:495;BGC0000963:406
GCA_000514615.AZWG01000025.1.region001	83	67781	23	CC(C)[C@H](N)C(=O)NC(C1CC(O)C2CN12)C(O)=O	0.08173968625024094	0.0	74	0	BGC0001818:538;BGC0000445:418;BGC0000450:409;BGC0000339:407;BGC0000415:403;BGC0001058:495;BGC0000963:406
GCA_000514615.AZWG01000025.1.region001	83	74737	23	CC(C)[C@H](N)C(=O)NC(C1CC(O)C2CN12)C(O)=O	0.07241698692174607	0.0	74	0	BGC0001818:538;BGC0000445:418;BGC0000450:409;BGC0000339:407;BGC0000415:403;BGC0001058:495;BGC0000963:406
CNY230.scaffold00036.region001	83	66199	23	CC(C)[C@H](N)C(=O)NC(C1CC(O)C2CN12)C(O)=O	0.08432388366273696	0.0	74	0	BGC0001818:538;BGC0000445:420;BGC0000339:410;BGC0000415:407;BGC0001058:498;BGC0000963:407
CNY230.scaffold00036.region001	83	67781	23	CC(C)[C@H](N)C(=O)NC(C1CC(O)C2CN12)C(O)=O	0.08173968625024094	0.0	74	0	BGC0001818:538;BGC0000445:420;BGC0000339:410;BGC0000415:407;BGC0001058:498;BGC0000963:407
CNY230.scaffold00036.region001	83	74737	23	CC(C)[C@H](N)C(=O)NC(C1CC(O)C2CN12)C(O)=O	0.07241698692174607	0.0	74	0	BGC0001818:538;BGC0000445:420;BGC0000339:410;BGC0000415:407;BGC0001058:498;BGC0000963:407
GCA_000514595.AZWF01000022.1.region001	83	66199	23	CC(C)[C@H](N)C(=O)NC(C1CC(O)C2CN12)C(O)=O	0.08432388366273696	0.0	74	0	BGC0001818:537;BGC0000445:418;BGC0000450:410;BGC0000339:406;BGC0000415:403;BGC0001058:495;BGC0000963:409
GCA_000514595.AZWF01000022.1.region001	83	67781	23	CC(C)[C@H](N)C(=O)NC(C1CC(O)C2CN12)C(O)=O	0.08173968625024094	0.0	74	0	BGC0001818:537;BGC0000445:418;BGC0000450:410;BGC0000339:406;BGC0000415:403;BGC0001058:495;BGC0000963:409
GCA_000514595.AZWF01000022.1.region001	83	74737	23	CC(C)[C@H](N)C(=O)NC(C1CC(O)C2CN12)C(O)=O	0.07241698692174607	0.0	74	0	BGC0001818:537;BGC0000445:418;BGC0000450:410;BGC0000339:406;BGC0000415:403;BGC0001058:495;BGC0000963:409
CNS848.scaffold00006.region001	83	66199	23	CC(C)[C@H](N)C(=O)NC(C1CC(O)C2CN12)C(O)=O	0.08432388366273696	0.0	74	0	BGC0001818:537;BGC0000445:417;BGC0000450:412;BGC0000339:409;BGC0000415:406;BGC0001058:496;BGC0000963:407
CNS848.scaffold00006.region001	83	67781	23	CC(C)[C@H](N)C(=O)NC(C1CC(O)C2CN12)C(O)=O	0.08173968625024094	0.0	74	0	BGC0001818:537;BGC0000445:417;BGC0000450:412;BGC0000339:409;BGC0000415:406;BGC0001058:496;BGC0000963:407
CNS848.scaffold00006.region001	83	74737	23	CC(C)[C@H](N)C(=O)NC(C1CC(O)C2CN12)C(O)=O	0.07241698692174607	0.0	74	0	BGC0001818:537;BGC0000445:417;BGC0000450:412;BGC0000339:409;BGC0000415:406;BGC0001058:496;BGC0000963:407
GCA_000424745.AUKM01000025.1.region001	83	66199	23	CC(C)[C@H](N)C(=O)NC(C1CC(O)C2CN12)C(O)=O	0.08432388366273696	0.0	74	0	BGC0001818:539;BGC0000445:418;BGC0000450:410;BGC0000339:406;BGC0000415:403;BGC0001058:498;BGC0000963:409
GCA_000424745.AUKM01000025.1.region001	83	67781	23	CC(C)[C@H](N)C(=O)NC(C1CC(O)C2CN12)C(O)=O	0.08173968625024094	0.0	74	0	BGC0001818:539;BGC0000445:418;BGC0000450:410;BGC0000339:406;BGC0000415:403;BGC0001058:498;BGC0000963:409
GCA_000424745.AUKM01000025.1.region001	83	74737	23	CC(C)[C@H](N)C(=O)NC(C1CC(O)C2CN12)C(O)=O	0.07241698692174607	0.0	74	0	BGC0001818:539;BGC0000445:418;BGC0000450:410;BGC0000339:406;BGC0000415:403;BGC0001058:498;BGC0000963:409
GCA_000514035.AZVD01000027.1.region001	83	66199	23	CC(C)[C@H](N)C(=O)NC(C1CC(O)C2CN12)C(O)=O	0.08432388366273696	0.0	74	0	BGC0001818:538;BGC0000445:418;BGC0000450:409;BGC0000339:407;BGC0000415:403;BGC0001058:495;BGC0000963:406
GCA_000514035.AZVD01000027.1.region001	83	67781	23	CC(C)[C@H](N)C(=O)NC(C1CC(O)C2CN12)C(O)=O	0.08173968625024094	0.0	74	0	BGC0001818:538;BGC0000445:418;BGC0000450:409;BGC0000339:407;BGC0000415:403;BGC0001058:495;BGC0000963:406
GCA_000514035.AZVD01000027.1.region001	83	74737	23	CC(C)[C@H](N)C(=O)NC(C1CC(O)C2CN12)C(O)=O	0.07241698692174607	0.0	74	0	BGC0001818:538;BGC0000445:418;BGC0000450:409;BGC0000339:407;BGC0000415:403;BGC0001058:495;BGC0000963:406
CNS296.scaffold00005.region001	83	66199	23	CC(C)[C@H](N)C(=O)NC(C1CC(O)C2CN12)C(O)=O	0.08432388366273696	0.0	74	0	BGC0001818:537;BGC0000445:417;BGC0000450:409;BGC0000339:406;BGC0000415:403;BGC0001058:494;BGC0000963:407
CNS296.scaffold00005.region001	83	67781	23	CC(C)[C@H](N)C(=O)NC(C1CC(O)C2CN12)C(O)=O	0.08173968625024094	0.0	74	0	BGC0001818:537;BGC0000445:417;BGC0000450:409;BGC0000339:406;BGC0000415:403;BGC0001058:494;BGC0000963:407
CNS296.scaffold00005.region001	83	74737	23	CC(C)[C@H](N)C(=O)NC(C1CC(O)C2CN12)C(O)=O	0.07241698692174607	0.0	74	0	BGC0001818:537;BGC0000445:417;BGC0000450:409;BGC0000339:406;BGC0000415:403;BGC0001058:494;BGC0000963:407
GCA_000377605.KB898433.1.region001	83	66199	23	CC(C)[C@H](N)C(=O)NC(C1CC(O)C2CN12)C(O)=O	0.08432388366273696	0.0	74	0	BGC0001818:538;BGC0000445:418;BGC0000450:410;BGC0000339:407;BGC0000415:404;BGC0001058:495;BGC0000963:407
GCA_000377605.KB898433.1.region001	83	67781	23	CC(C)[C@H](N)C(=O)NC(C1CC(O)C2CN12)C(O)=O	0.08173968625024094	0.0	74	0	BGC0001818:538;BGC0000445:418;BGC0000450:410;BGC0000339:407;BGC0000415:404;BGC0001058:495;BGC0000963:407
GCA_000377605.KB898433.1.region001	83	74737	23	CC(C)[C@H](N)C(=O)NC(C1CC(O)C2CN12)C(O)=O	0.07241698692174607	0.0	74	0	BGC0001818:538;BGC0000445:418;BGC0000450:410;BGC0000339:407;BGC0000415:404;BGC0001058:495;BGC0000963:407
GCA_000375025.KB896103.1.region001	83	66199	23	CC(C)[C@H](N)C(=O)NC(C1CC(O)C2CN12)C(O)=O	0.08432388366273696	0.0	74	0	BGC0001818:539;BGC0000445:418;BGC0000450:410;BGC0000339:407;BGC0000415:404;BGC0001058:496;BGC0000963:408
GCA_000375025.KB896103.1.region001	83	67781	23	CC(C)[C@H](N)C(=O)NC(C1CC(O)C2CN12)C(O)=O	0.08173968625024094	0.0	74	0	BGC0001818:539;BGC0000445:418;BGC0000450:410;BGC0000339:407;BGC0000415:404;BGC0001058:496;BGC0000963:408
GCA_000375025.KB896103.1.region001	83	74737	23	CC(C)[C@H](N)C(=O)NC(C1CC(O)C2CN12)C(O)=O	0.07241698692174607	0.0	74	0	BGC0001818:539;BGC0000445:418;BGC0000450:410;BGC0000339:407;BGC0000415:404;BGC0001058:496;BGC0000963:408
GCA_000515175.AZXI01000021.1.region001	83	66199	23	CC(C)[C@H](N)C(=O)NC(C1CC(O)C2CN12)C(O)=O	0.08432388366273696	0.0	74	0	BGC0001818:539;BGC0000445:413;BGC0000450:411;BGC0000339:408;BGC0000415:402;BGC0000461:393;BGC0001058:494;BGC0000963:409;BGC0000378:120
GCA_000515175.AZXI01000021.1.region001	83	67781	23	CC(C)[C@H](N)C(=O)NC(C1CC(O)C2CN12)C(O)=O	0.08173968625024094	0.0	74	0	BGC0001818:539;BGC0000445:413;BGC0000450:411;BGC0000339:408;BGC0000415:402;BGC0000461:393;BGC0001058:494;BGC0000963:409;BGC0000378:120
GCA_000515175.AZXI01000021.1.region001	83	74737	23	CC(C)[C@H](N)C(=O)NC(C1CC(O)C2CN12)C(O)=O	0.07241698692174607	0.0	74	0	BGC0001818:539;BGC0000445:413;BGC0000450:411;BGC0000339:408;BGC0000415:402;BGC0000461:393;BGC0001058:494;BGC0000963:409;BGC0000378:120
CNY694.scaffold00019.region001	83	66199	23	CC(C)[C@H](N)C(=O)NC(C1CC(O)C2CN12)C(O)=O	0.08432388366273696	0.0	74	0	BGC0001818:537;BGC0000445:414;BGC0000339:407;BGC0000450:405;BGC0000415:399;BGC0000461:395;BGC0001058:491;BGC0000963:410;BGC0000459:385;BGC0000378:120
CNY694.scaffold00019.region001	83	67781	23	CC(C)[C@H](N)C(=O)NC(C1CC(O)C2CN12)C(O)=O	0.08173968625024094	0.0	74	0	BGC0001818:537;BGC0000445:414;BGC0000339:407;BGC0000450:405;BGC0000415:399;BGC0000461:395;BGC0001058:491;BGC0000963:410;BGC0000459:385;BGC0000378:120
CNY694.scaffold00019.region001	83	74737	23	CC(C)[C@H](N)C(=O)NC(C1CC(O)C2CN12)C(O)=O	0.07241698692174607	0.0	74	0	BGC0001818:537;BGC0000445:414;BGC0000339:407;BGC0000450:405;BGC0000415:399;BGC0000461:395;BGC0001058:491;BGC0000963:410;BGC0000459:385;BGC0000378:120
GCA_000514635.AZWH01000035.1.region001	83	42910	26	CC(C)[C@H](N)C(=O)NC(C1CC(O)C2CN12)C(O)=O	0.07300101943098541	0.0	74	0	BGC0001818:533;BGC0000445:415;BGC0000450:409;BGC0000339:406;BGC0000415:403;BGC0001058:495;BGC0000963:406
GCA_000514915.AZWV01000038.1.region001	83	42910	26	CC(C)[C@H](N)C(=O)NC(C1CC(O)C2CN12)C(O)=O	0.07300101943098541	0.0	74	0	BGC0001818:539;BGC0000445:418;BGC0000450:410;BGC0000339:407;BGC0000415:404;BGC0001058:496;BGC0000963:408
GCA_000514615.AZWG01000025.1.region001	83	42910	26	CC(C)[C@H](N)C(=O)NC(C1CC(O)C2CN12)C(O)=O	0.07300101943098541	0.0	74	0	BGC0001818:538;BGC0000445:418;BGC0000450:409;BGC0000339:407;BGC0000415:403;BGC0001058:495;BGC0000963:406
CNY230.scaffold00036.region001	83	42910	26	CC(C)[C@H](N)C(=O)NC(C1CC(O)C2CN12)C(O)=O	0.07300101943098541	0.0	74	0	BGC0001818:538;BGC0000445:420;BGC0000339:410;BGC0000415:407;BGC0001058:498;BGC0000963:407
GCA_000514595.AZWF01000022.1.region001	83	42910	26	CC(C)[C@H](N)C(=O)NC(C1CC(O)C2CN12)C(O)=O	0.07300101943098541	0.0	74	0	BGC0001818:537;BGC0000445:418;BGC0000450:410;BGC0000339:406;BGC0000415:403;BGC0001058:495;BGC0000963:409
CNS848.scaffold00006.region001	83	42910	26	CC(C)[C@H](N)C(=O)NC(C1CC(O)C2CN12)C(O)=O	0.07300101943098541	0.0	74	0	BGC0001818:537;BGC0000445:417;BGC0000450:412;BGC0000339:409;BGC0000415:406;BGC0001058:496;BGC0000963:407
GCA_000424745.AUKM01000025.1.region001	83	42910	26	CC(C)[C@H](N)C(=O)NC(C1CC(O)C2CN12)C(O)=O	0.07300101943098541	0.0	74	0	BGC0001818:539;BGC0000445:418;BGC0000450:410;BGC0000339:406;BGC0000415:403;BGC0001058:498;BGC0000963:409
GCA_000514035.AZVD01000027.1.region001	83	42910	26	CC(C)[C@H](N)C(=O)NC(C1CC(O)C2CN12)C(O)=O	0.07300101943098541	0.0	74	0	BGC0001818:538;BGC0000445:418;BGC0000450:409;BGC0000339:407;BGC0000415:403;BGC0001058:495;BGC0000963:406
CNS296.scaffold00005.region001	83	42910	26	CC(C)[C@H](N)C(=O)NC(C1CC(O)C2CN12)C(O)=O	0.07300101943098541	0.0	74	0	BGC0001818:537;BGC0000445:417;BGC0000450:409;BGC0000339:406;BGC0000415:403;BGC0001058:494;BGC0000963:407
GCA_000377605.KB898433.1.region001	83	42910	26	CC(C)[C@H](N)C(=O)NC(C1CC(O)C2CN12)C(O)=O	0.07300101943098541	0.0	74	0	BGC0001818:538;BGC0000445:418;BGC0000450:410;BGC0000339:407;BGC0000415:404;BGC0001058:495;BGC0000963:407
GCA_000375025.KB896103.1.region001	83	42910	26	CC(C)[C@H](N)C(=O)NC(C1CC(O)C2CN12)C(O)=O	0.07300101943098541	0.0	74	0	BGC0001818:539;BGC0000445:418;BGC0000450:410;BGC0000339:407;BGC0000415:404;BGC0001058:496;BGC0000963:408
GCA_000515175.AZXI01000021.1.region001	83	42910	26	CC(C)[C@H](N)C(=O)NC(C1CC(O)C2CN12)C(O)=O	0.07300101943098541	0.0	74	0	BGC0001818:539;BGC0000445:413;BGC0000450:411;BGC0000339:408;BGC0000415:402;BGC0000461:393;BGC0001058:494;BGC0000963:409;BGC0000378:120
CNY694.scaffold00019.region001	83	42910	26	CC(C)[C@H](N)C(=O)NC(C1CC(O)C2CN12)C(O)=O	0.07300101943098541	0.0	74	0	BGC0001818:537;BGC0000445:414;BGC0000339:407;BGC0000450:405;BGC0000415:399;BGC0000461:395;BGC0001058:491;BGC0000963:410;BGC0000459:385;BGC0000378:120
GCA_000514635.AZWH01000035.1.region001	83	3012	49	CC(C)[C@H](N)C(=O)NC(C1CC(O)C2CN12)C(O)=O	0.0753572930857792	0.0	74	0	BGC0001818:533;BGC0000445:415;BGC0000450:409;BGC0000339:406;BGC0000415:403;BGC0001058:495;BGC0000963:406
GCA_000514915.AZWV01000038.1.region001	83	3012	49	CC(C)[C@H](N)C(=O)NC(C1CC(O)C2CN12)C(O)=O	0.0753572930857792	0.0	74	0	BGC0001818:539;BGC0000445:418;BGC0000450:410;BGC0000339:407;BGC0000415:404;BGC0001058:496;BGC0000963:408
GCA_000514615.AZWG01000025.1.region001	83	3012	49	CC(C)[C@H](N)C(=O)NC(C1CC(O)C2CN12)C(O)=O	0.0753572930857792	0.0	74	0	BGC0001818:538;BGC0000445:418;BGC0000450:409;BGC0000339:407;BGC0000415:403;BGC0001058:495;BGC0000963:406
CNY230.scaffold00036.region001	83	3012	49	CC(C)[C@H](N)C(=O)NC(C1CC(O)C2CN12)C(O)=O	0.0753572930857792	0.0	74	0	BGC0001818:538;BGC0000445:420;BGC0000339:410;BGC0000415:407;BGC0001058:498;BGC0000963:407
GCA_000514595.AZWF01000022.1.region001	83	3012	49	CC(C)[C@H](N)C(=O)NC(C1CC(O)C2CN12)C(O)=O	0.0753572930857792	0.0	74	0	BGC0001818:537;BGC0000445:418;BGC0000450:410;BGC0000339:406;BGC0000415:403;BGC0001058:495;BGC0000963:409
CNS848.scaffold00006.region001	83	3012	49	CC(C)[C@H](N)C(=O)NC(C1CC(O)C2CN12)C(O)=O	0.0753572930857792	0.0	74	0	BGC0001818:537;BGC0000445:417;BGC0000450:412;BGC0000339:409;BGC0000415:406;BGC0001058:496;BGC0000963:407
GCA_000424745.AUKM01000025.1.region001	83	3012	49	CC(C)[C@H](N)C(=O)NC(C1CC(O)C2CN12)C(O)=O	0.0753572930857792	0.0	74	0	BGC0001818:539;BGC0000445:418;BGC0000450:410;BGC0000339:406;BGC0000415:403;BGC0001058:498;BGC0000963:409
GCA_000514035.AZVD01000027.1.region001	83	3012	49	CC(C)[C@H](N)C(=O)NC(C1CC(O)C2CN12)C(O)=O	0.0753572930857792	0.0	74	0	BGC0001818:538;BGC0000445:418;BGC0000450:409;BGC0000339:407;BGC0000415:403;BGC0001058:495;BGC0000963:406
CNS296.scaffold00005.region001	83	3012	49	CC(C)[C@H](N)C(=O)NC(C1CC(O)C2CN12)C(O)=O	0.0753572930857792	0.0	74	0	BGC0001818:537;BGC0000445:417;BGC0000450:409;BGC0000339:406;BGC0000415:403;BGC0001058:494;BGC0000963:407
GCA_000377605.KB898433.1.region001	83	3012	49	CC(C)[C@H](N)C(=O)NC(C1CC(O)C2CN12)C(O)=O	0.0753572930857792	0.0	74	0	BGC0001818:538;BGC0000445:418;BGC0000450:410;BGC0000339:407;BGC0000415:404;BGC0001058:495;BGC0000963:407
GCA_000375025.KB896103.1.region001	83	3012	49	CC(C)[C@H](N)C(=O)NC(C1CC(O)C2CN12)C(O)=O	0.0753572930857792	0.0	74	0	BGC0001818:539;BGC0000445:418;BGC0000450:410;BGC0000339:407;BGC0000415:404;BGC0001058:496;BGC0000963:408
GCA_000515175.AZXI01000021.1.region001	83	3012	49	CC(C)[C@H](N)C(=O)NC(C1CC(O)C2CN12)C(O)=O	0.0753572930857792	0.0	74	0	BGC0001818:539;BGC0000445:413;BGC0000450:411;BGC0000339:408;BGC0000415:402;BGC0000461:393;BGC0001058:494;BGC0000963:409;BGC0000378:120
CNY694.scaffold00019.region001	83	3012	49	CC(C)[C@H](N)C(=O)NC(C1CC(O)C2CN12)C(O)=O	0.0753572930857792	0.0	74	0	BGC0001818:537;BGC0000445:414;BGC0000339:407;BGC0000450:405;BGC0000415:399;BGC0000461:395;BGC0001058:491;BGC0000963:410;BGC0000459:385;BGC0000378:120
CNY363.scaffold00040.region001	83	3799	-1	C\C(=C\C=C/C=C/CC1=CN=CO1)[C@@H](O)C(C)(C)C(N)=O	0.07236598944901293	0.0	74	0	BGC0001740:1676
GCA_000514635.AZWH01000035.1.region001	83	3803	-1	CC(C)[C@H](N)C(=O)NC(C1CC(O)C2CN12)C(O)=O	0.10866400411890213	0.0	74	0	BGC0001818:533;BGC0000445:415;BGC0000450:409;BGC0000339:406;BGC0000415:403;BGC0001058:495;BGC0000963:406
GCA_000514915.AZWV01000038.1.region001	83	3803	-1	CC(C)[C@H](N)C(=O)NC(C1CC(O)C2CN12)C(O)=O	0.10866400411890213	0.0	74	0	BGC0001818:539;BGC0000445:418;BGC0000450:410;BGC0000339:407;BGC0000415:404;BGC0001058:496;BGC0000963:408
GCA_000514615.AZWG01000025.1.region001	83	3803	-1	CC(C)[C@H](N)C(=O)NC(C1CC(O)C2CN12)C(O)=O	0.10866400411890213	0.0	74	0	BGC0001818:538;BGC0000445:418;BGC0000450:409;BGC0000339:407;BGC0000415:403;BGC0001058:495;BGC0000963:406
CNY230.scaffold00036.region001	83	3803	-1	CC(C)[C@H](N)C(=O)NC(C1CC(O)C2CN12)C(O)=O	0.10866400411890213	0.0	74	0	BGC0001818:538;BGC0000445:420;BGC0000339:410;BGC0000415:407;BGC0001058:498;BGC0000963:407
GCA_000514595.AZWF01000022.1.region001	83	3803	-1	CC(C)[C@H](N)C(=O)NC(C1CC(O)C2CN12)C(O)=O	0.10866400411890213	0.0	74	0	BGC0001818:537;BGC0000445:418;BGC0000450:410;BGC0000339:406;BGC0000415:403;BGC0001058:495;BGC0000963:409
CNS848.scaffold00006.region001	83	3803	-1	CC(C)[C@H](N)C(=O)NC(C1CC(O)C2CN12)C(O)=O	0.10866400411890213	0.0	74	0	BGC0001818:537;BGC0000445:417;BGC0000450:412;BGC0000339:409;BGC0000415:406;BGC0001058:496;BGC0000963:407
GCA_000424745.AUKM01000025.1.region001	83	3803	-1	CC(C)[C@H](N)C(=O)NC(C1CC(O)C2CN12)C(O)=O	0.10866400411890213	0.0	74	0	BGC0001818:539;BGC0000445:418;BGC0000450:410;BGC0000339:406;BGC0000415:403;BGC0001058:498;BGC0000963:409
GCA_000514035.AZVD01000027.1.region001	83	3803	-1	CC(C)[C@H](N)C(=O)NC(C1CC(O)C2CN12)C(O)=O	0.10866400411890213	0.0	74	0	BGC0001818:538;BGC0000445:418;BGC0000450:409;BGC0000339:407;BGC0000415:403;BGC0001058:495;BGC0000963:406
CNS296.scaffold00005.region001	83	3803	-1	CC(C)[C@H](N)C(=O)NC(C1CC(O)C2CN12)C(O)=O	0.10866400411890213	0.0	74	0	BGC0001818:537;BGC0000445:417;BGC0000450:409;BGC0000339:406;BGC0000415:403;BGC0001058:494;BGC0000963:407
GCA_000377605.KB898433.1.region001	83	3803	-1	CC(C)[C@H](N)C(=O)NC(C1CC(O)C2CN12)C(O)=O	0.10866400411890213	0.0	74	0	BGC0001818:538;BGC0000445:418;BGC0000450:410;BGC0000339:407;BGC0000415:404;BGC0001058:495;BGC0000963:407
GCA_000375025.KB896103.1.region001	83	3803	-1	CC(C)[C@H](N)C(=O)NC(C1CC(O)C2CN12)C(O)=O	0.10866400411890213	0.0	74	0	BGC0001818:539;BGC0000445:418;BGC0000450:410;BGC0000339:407;BGC0000415:404;BGC0001058:496;BGC0000963:408
GCA_000515175.AZXI01000021.1.region001	83	3803	-1	CC(C)[C@H](N)C(=O)NC(C1CC(O)C2CN12)C(O)=O	0.10866400411890213	0.0	74	0	BGC0001818:539;BGC0000445:413;BGC0000450:411;BGC0000339:408;BGC0000415:402;BGC0000461:393;BGC0001058:494;BGC0000963:409;BGC0000378:120
CNY363.scaffold00040.region001	83	3803	-1	C\C(=C\C=C/C=C/CC1=CN=CO1)[C@@H](O)C(C)(C)C(N)=O	0.11567868346749186	0.0	74	0	BGC0001740:1676
CNY694.scaffold00019.region001	83	3803	-1	CC(C)[C@H](N)C(=O)NC(C1CC(O)C2CN12)C(O)=O	0.10866400411890213	0.0	74	0	BGC0001818:537;BGC0000445:414;BGC0000339:407;BGC0000450:405;BGC0000415:399;BGC0000461:395;BGC0001058:491;BGC0000963:410;BGC0000459:385;BGC0000378:120
GCA_000514635.AZWH01000035.1.region001	83	21529	57	CC(C)[C@H](N)C(=O)NC(C1CC(O)C2CN12)C(O)=O	0.0915885272246531	0.0	74	0	BGC0001818:533;BGC0000445:415;BGC0000450:409;BGC0000339:406;BGC0000415:403;BGC0001058:495;BGC0000963:406
GCA_000514915.AZWV01000038.1.region001	83	21529	57	CC(C)[C@H](N)C(=O)NC(C1CC(O)C2CN12)C(O)=O	0.0915885272246531	0.0	74	0	BGC0001818:539;BGC0000445:418;BGC0000450:410;BGC0000339:407;BGC0000415:404;BGC0001058:496;BGC0000963:408
GCA_000514615.AZWG01000025.1.region001	83	21529	57	CC(C)[C@H](N)C(=O)NC(C1CC(O)C2CN12)C(O)=O	0.0915885272246531	0.0	74	0	BGC0001818:538;BGC0000445:418;BGC0000450:409;BGC0000339:407;BGC0000415:403;BGC0001058:495;BGC0000963:406
CNY230.scaffold00036.region001	83	21529	57	CC(C)[C@H](N)C(=O)NC(C1CC(O)C2CN12)C(O)=O	0.0915885272246531	0.0	74	0	BGC0001818:538;BGC0000445:420;BGC0000339:410;BGC0000415:407;BGC0001058:498;BGC0000963:407
GCA_000514595.AZWF01000022.1.region001	83	21529	57	CC(C)[C@H](N)C(=O)NC(C1CC(O)C2CN12)C(O)=O	0.0915885272246531	0.0	74	0	BGC0001818:537;BGC0000445:418;BGC0000450:410;BGC0000339:406;BGC0000415:403;BGC0001058:495;BGC0000963:409
CNS848.scaffold00006.region001	83	21529	57	CC(C)[C@H](N)C(=O)NC(C1CC(O)C2CN12)C(O)=O	0.0915885272246531	0.0	74	0	BGC0001818:537;BGC0000445:417;BGC0000450:412;BGC0000339:409;BGC0000415:406;BGC0001058:496;BGC0000963:407
GCA_000424745.AUKM01000025.1.region001	83	21529	57	CC(C)[C@H](N)C(=O)NC(C1CC(O)C2CN12)C(O)=O	0.0915885272246531	0.0	74	0	BGC0001818:539;BGC0000445:418;BGC0000450:410;BGC0000339:406;BGC0000415:403;BGC0001058:498;BGC0000963:409
GCA_000514035.AZVD01000027.1.region001	83	21529	57	CC(C)[C@H](N)C(=O)NC(C1CC(O)C2CN12)C(O)=O	0.0915885272246531	0.0	74	0	BGC0001818:538;BGC0000445:418;BGC0000450:409;BGC0000339:407;BGC0000415:403;BGC0001058:495;BGC0000963:406
CNS296.scaffold00005.region001	83	21529	57	CC(C)[C@H](N)C(=O)NC(C1CC(O)C2CN12)C(O)=O	0.0915885272246531	0.0	74	0	BGC0001818:537;BGC0000445:417;BGC0000450:409;BGC0000339:406;BGC0000415:403;BGC0001058:494;BGC0000963:407
GCA_000377605.KB898433.1.region001	83	21529	57	CC(C)[C@H](N)C(=O)NC(C1CC(O)C2CN12)C(O)=O	0.0915885272246531	0.0	74	0	BGC0001818:538;BGC0000445:418;BGC0000450:410;BGC0000339:407;BGC0000415:404;BGC0001058:495;BGC0000963:407
GCA_000375025.KB896103.1.region001	83	21529	57	CC(C)[C@H](N)C(=O)NC(C1CC(O)C2CN12)C(O)=O	0.0915885272246531	0.0	74	0	BGC0001818:539;BGC0000445:418;BGC0000450:410;BGC0000339:407;BGC0000415:404;BGC0001058:496;BGC0000963:408
GCA_000515175.AZXI01000021.1.region001	83	21529	57	CC(C)[C@H](N)C(=O)NC(C1CC(O)C2CN12)C(O)=O	0.0915885272246531	0.0	74	0	BGC0001818:539;BGC0000445:413;BGC0000450:411;BGC0000339:408;BGC0000415:402;BGC0000461:393;BGC0001058:494;BGC0000963:409;BGC0000378:120
CNY363.scaffold00040.region001	83	21529	57	C\C(=C\C=C/C=C/CC1=CN=CO1)[C@@H](O)C(C)(C)C(N)=O	0.09856090305460836	0.0	74	0	BGC0001740:1676
CNY363.scaffold00040.region001	83	43883	57	C\C(=C\C=C/C=C/CC1=CN=CO1)[C@@H](O)C(C)(C)C(N)=O	0.0707291670810901	0.0	74	0	BGC0001740:1676
CNY694.scaffold00019.region001	83	21529	57	CC(C)[C@H](N)C(=O)NC(C1CC(O)C2CN12)C(O)=O	0.0915885272246531	0.0	74	0	BGC0001818:537;BGC0000445:414;BGC0000339:407;BGC0000450:405;BGC0000415:399;BGC0000461:395;BGC0001058:491;BGC0000963:410;BGC0000459:385;BGC0000378:120
GCA_000514635.AZWH01000035.1.region001	83	51188	58	CC(C)[C@H](N)C(=O)NC(C1CC(O)C2CN12)C(O)=O	0.07324398759033413	0.0	74	0	BGC0001818:533;BGC0000445:415;BGC0000450:409;BGC0000339:406;BGC0000415:403;BGC0001058:495;BGC0000963:406
GCA_000514915.AZWV01000038.1.region001	83	51188	58	CC(C)[C@H](N)C(=O)NC(C1CC(O)C2CN12)C(O)=O	0.07324398759033413	0.0	74	0	BGC0001818:539;BGC0000445:418;BGC0000450:410;BGC0000339:407;BGC0000415:404;BGC0001058:496;BGC0000963:408
GCA_000514615.AZWG01000025.1.region001	83	51188	58	CC(C)[C@H](N)C(=O)NC(C1CC(O)C2CN12)C(O)=O	0.07324398759033413	0.0	74	0	BGC0001818:538;BGC0000445:418;BGC0000450:409;BGC0000339:407;BGC0000415:403;BGC0001058:495;BGC0000963:406
CNY230.scaffold00036.region001	83	51188	58	CC(C)[C@H](N)C(=O)NC(C1CC(O)C2CN12)C(O)=O	0.07324398759033413	0.0	74	0	BGC0001818:538;BGC0000445:420;BGC0000339:410;BGC0000415:407;BGC0001058:498;BGC0000963:407
GCA_000514595.AZWF01000022.1.region001	83	51188	58	CC(C)[C@H](N)C(=O)NC(C1CC(O)C2CN12)C(O)=O	0.07324398759033413	0.0	74	0	BGC0001818:537;BGC0000445:418;BGC0000450:410;BGC0000339:406;BGC0000415:403;BGC0001058:495;BGC0000963:409
CNS848.scaffold00006.region001	83	51188	58	CC(C)[C@H](N)C(=O)NC(C1CC(O)C2CN12)C(O)=O	0.07324398759033413	0.0	74	0	BGC0001818:537;BGC0000445:417;BGC0000450:412;BGC0000339:409;BGC0000415:406;BGC0001058:496;BGC0000963:407
GCA_000424745.AUKM01000025.1.region001	83	51188	58	CC(C)[C@H](N)C(=O)NC(C1CC(O)C2CN12)C(O)=O	0.07324398759033413	0.0	74	0	BGC0001818:539;BGC0000445:418;BGC0000450:410;BGC0000339:406;BGC0000415:403;BGC0001058:498;BGC0000963:409
GCA_000514035.AZVD01000027.1.region001	83	51188	58	CC(C)[C@H](N)C(=O)NC(C1CC(O)C2CN12)C(O)=O	0.07324398759033413	0.0	74	0	BGC0001818:538;BGC0000445:418;BGC0000450:409;BGC0000339:407;BGC0000415:403;BGC0001058:495;BGC0000963:406
CNS296.scaffold00005.region001	83	51188	58	CC(C)[C@H](N)C(=O)NC(C1CC(O)C2CN12)C(O)=O	0.07324398759033413	0.0	74	0	BGC0001818:537;BGC0000445:417;BGC0000450:409;BGC0000339:406;BGC0000415:403;BGC0001058:494;BGC0000963:407
GCA_000377605.KB898433.1.region001	83	51188	58	CC(C)[C@H](N)C(=O)NC(C1CC(O)C2CN12)C(O)=O	0.07324398759033413	0.0	74	0	BGC0001818:538;BGC0000445:418;BGC0000450:410;BGC0000339:407;BGC0000415:404;BGC0001058:495;BGC0000963:407
GCA_000375025.KB896103.1.region001	83	51188	58	CC(C)[C@H](N)C(=O)NC(C1CC(O)C2CN12)C(O)=O	0.07324398759033413	0.0	74	0	BGC0001818:539;BGC0000445:418;BGC0000450:410;BGC0000339:407;BGC0000415:404;BGC0001058:496;BGC0000963:408
GCA_000515175.AZXI01000021.1.region001	83	51188	58	CC(C)[C@H](N)C(=O)NC(C1CC(O)C2CN12)C(O)=O	0.07324398759033413	0.0	74	0	BGC0001818:539;BGC0000445:413;BGC0000450:411;BGC0000339:408;BGC0000415:402;BGC0000461:393;BGC0001058:494;BGC0000963:409;BGC0000378:120
CNY363.scaffold00040.region001	83	51188	58	C\C(=C\C=C/C=C/CC1=CN=CO1)[C@@H](O)C(C)(C)C(N)=O	0.08799261890271537	0.0	74	0	BGC0001740:1676
CNY694.scaffold00019.region001	83	51188	58	CC(C)[C@H](N)C(=O)NC(C1CC(O)C2CN12)C(O)=O	0.07324398759033413	0.0	74	0	BGC0001818:537;BGC0000445:414;BGC0000339:407;BGC0000450:405;BGC0000415:399;BGC0000461:395;BGC0001058:491;BGC0000963:410;BGC0000459:385;BGC0000378:120
GCA_000514635.AZWH01000035.1.region001	83	53637	71	CC(C)[C@H](N)C(=O)NC(C1CC(O)C2CN12)C(O)=O	0.07011787291254853	0.0	74	0	BGC0001818:533;BGC0000445:415;BGC0000450:409;BGC0000339:406;BGC0000415:403;BGC0001058:495;BGC0000963:406
GCA_000514915.AZWV01000038.1.region001	83	53637	71	CC(C)[C@H](N)C(=O)NC(C1CC(O)C2CN12)C(O)=O	0.07011787291254853	0.0	74	0	BGC0001818:539;BGC0000445:418;BGC0000450:410;BGC0000339:407;BGC0000415:404;BGC0001058:496;BGC0000963:408
GCA_000514615.AZWG01000025.1.region001	83	53637	71	CC(C)[C@H](N)C(=O)NC(C1CC(O)C2CN12)C(O)=O	0.07011787291254853	0.0	74	0	BGC0001818:538;BGC0000445:418;BGC0000450:409;BGC0000339:407;BGC0000415:403;BGC0001058:495;BGC0000963:406
CNY230.scaffold00036.region001	83	53637	71	CC(C)[C@H](N)C(=O)NC(C1CC(O)C2CN12)C(O)=O	0.07011787291254853	0.0	74	0	BGC0001818:538;BGC0000445:420;BGC0000339:410;BGC0000415:407;BGC0001058:498;BGC0000963:407
GCA_000514595.AZWF01000022.1.region001	83	53637	71	CC(C)[C@H](N)C(=O)NC(C1CC(O)C2CN12)C(O)=O	0.07011787291254853	0.0	74	0	BGC0001818:537;BGC0000445:418;BGC0000450:410;BGC0000339:406;BGC0000415:403;BGC0001058:495;BGC0000963:409
CNS848.scaffold00006.region001	83	53637	71	CC(C)[C@H](N)C(=O)NC(C1CC(O)C2CN12)C(O)=O	0.07011787291254853	0.0	74	0	BGC0001818:537;BGC0000445:417;BGC0000450:412;BGC0000339:409;BGC0000415:406;BGC0001058:496;BGC0000963:407
GCA_000424745.AUKM01000025.1.region001	83	53637	71	CC(C)[C@H](N)C(=O)NC(C1CC(O)C2CN12)C(O)=O	0.07011787291254853	0.0	74	0	BGC0001818:539;BGC0000445:418;BGC0000450:410;BGC0000339:406;BGC0000415:403;BGC0001058:498;BGC0000963:409
GCA_000514035.AZVD01000027.1.region001	83	53637	71	CC(C)[C@H](N)C(=O)NC(C1CC(O)C2CN12)C(O)=O	0.07011787291254853	0.0	74	0	BGC0001818:538;BGC0000445:418;BGC0000450:409;BGC0000339:407;BGC0000415:403;BGC0001058:495;BGC0000963:406
CNS296.scaffold00005.region001	83	53637	71	CC(C)[C@H](N)C(=O)NC(C1CC(O)C2CN12)C(O)=O	0.07011787291254853	0.0	74	0	BGC0001818:537;BGC0000445:417;BGC0000450:409;BGC0000339:406;BGC0000415:403;BGC0001058:494;BGC0000963:407
GCA_000377605.KB898433.1.region001	83	53637	71	CC(C)[C@H](N)C(=O)NC(C1CC(O)C2CN12)C(O)=O	0.07011787291254853	0.0	74	0	BGC0001818:538;BGC0000445:418;BGC0000450:410;BGC0000339:407;BGC0000415:404;BGC0001058:495;BGC0000963:407
GCA_000375025.KB896103.1.region001	83	53637	71	CC(C)[C@H](N)C(=O)NC(C1CC(O)C2CN12)C(O)=O	0.07011787291254853	0.0	74	0	BGC0001818:539;BGC0000445:418;BGC0000450:410;BGC0000339:407;BGC0000415:404;BGC0001058:496;BGC0000963:408
GCA_000515175.AZXI01000021.1.region001	83	53637	71	CC(C)[C@H](N)C(=O)NC(C1CC(O)C2CN12)C(O)=O	0.07011787291254853	0.0	74	0	BGC0001818:539;BGC0000445:413;BGC0000450:411;BGC0000339:408;BGC0000415:402;BGC0000461:393;BGC0001058:494;BGC0000963:409;BGC0000378:120
CNY694.scaffold00019.region001	83	53637	71	CC(C)[C@H](N)C(=O)NC(C1CC(O)C2CN12)C(O)=O	0.07011787291254853	0.0	74	0	BGC0001818:537;BGC0000445:414;BGC0000339:407;BGC0000450:405;BGC0000415:399;BGC0000461:395;BGC0001058:491;BGC0000963:410;BGC0000459:385;BGC0000378:120
GCA_000514635.AZWH01000035.1.region001	83	57351	73	CC(C)[C@H](N)C(=O)NC(C1CC(O)C2CN12)C(O)=O	0.06980258113033705	0.0	74	0	BGC0001818:533;BGC0000445:415;BGC0000450:409;BGC0000339:406;BGC0000415:403;BGC0001058:495;BGC0000963:406
GCA_000514635.AZWH01000035.1.region001	83	70312	73	CC(C)[C@H](N)C(=O)NC(C1CC(O)C2CN12)C(O)=O	0.08968737437043442	0.0	74	0	BGC0001818:533;BGC0000445:415;BGC0000450:409;BGC0000339:406;BGC0000415:403;BGC0001058:495;BGC0000963:406
GCA_000514915.AZWV01000038.1.region001	83	57351	73	CC(C)[C@H](N)C(=O)NC(C1CC(O)C2CN12)C(O)=O	0.06980258113033705	0.0	74	0	BGC0001818:539;BGC0000445:418;BGC0000450:410;BGC0000339:407;BGC0000415:404;BGC0001058:496;BGC0000963:408
GCA_000514915.AZWV01000038.1.region001	83	70312	73	CC(C)[C@H](N)C(=O)NC(C1CC(O)C2CN12)C(O)=O	0.08968737437043442	0.0	74	0	BGC0001818:539;BGC0000445:418;BGC0000450:410;BGC0000339:407;BGC0000415:404;BGC0001058:496;BGC0000963:408
GCA_000514615.AZWG01000025.1.region001	83	57351	73	CC(C)[C@H](N)C(=O)NC(C1CC(O)C2CN12)C(O)=O	0.06980258113033705	0.0	74	0	BGC0001818:538;BGC0000445:418;BGC0000450:409;BGC0000339:407;BGC0000415:403;BGC0001058:495;BGC0000963:406
GCA_000514615.AZWG01000025.1.region001	83	70312	73	CC(C)[C@H](N)C(=O)NC(C1CC(O)C2CN12)C(O)=O	0.08968737437043442	0.0	74	0	BGC0001818:538;BGC0000445:418;BGC0000450:409;BGC0000339:407;BGC0000415:403;BGC0001058:495;BGC0000963:406
CNY230.scaffold00036.region001	83	57351	73	CC(C)[C@H](N)C(=O)NC(C1CC(O)C2CN12)C(O)=O	0.06980258113033705	0.0	74	0	BGC0001818:538;BGC0000445:420;BGC0000339:410;BGC0000415:407;BGC0001058:498;BGC0000963:407
CNY230.scaffold00036.region001	83	70312	73	CC(C)[C@H](N)C(=O)NC(C1CC(O)C2CN12)C(O)=O	0.08968737437043442	0.0	74	0	BGC0001818:538;BGC0000445:420;BGC0000339:410;BGC0000415:407;BGC0001058:498;BGC0000963:407
GCA_000514595.AZWF01000022.1.region001	83	57351	73	CC(C)[C@H](N)C(=O)NC(C1CC(O)C2CN12)C(O)=O	0.06980258113033705	0.0	74	0	BGC0001818:537;BGC0000445:418;BGC0000450:410;BGC0000339:406;BGC0000415:403;BGC0001058:495;BGC0000963:409
GCA_000514595.AZWF01000022.1.region001	83	70312	73	CC(C)[C@H](N)C(=O)NC(C1CC(O)C2CN12)C(O)=O	0.08968737437043442	0.0	74	0	BGC0001818:537;BGC0000445:418;BGC0000450:410;BGC0000339:406;BGC0000415:403;BGC0001058:495;BGC0000963:409
CNS848.scaffold00006.region001	83	57351	73	CC(C)[C@H](N)C(=O)NC(C1CC(O)C2CN12)C(O)=O	0.06980258113033705	0.0	74	0	BGC0001818:537;BGC0000445:417;BGC0000450:412;BGC0000339:409;BGC0000415:406;BGC0001058:496;BGC0000963:407
CNS848.scaffold00006.region001	83	70312	73	CC(C)[C@H](N)C(=O)NC(C1CC(O)C2CN12)C(O)=O	0.08968737437043442	0.0	74	0	BGC0001818:537;BGC0000445:417;BGC0000450:412;BGC0000339:409;BGC0000415:406;BGC0001058:496;BGC0000963:407
GCA_000424745.AUKM01000025.1.region001	83	57351	73	CC(C)[C@H](N)C(=O)NC(C1CC(O)C2CN12)C(O)=O	0.06980258113033705	0.0	74	0	BGC0001818:539;BGC0000445:418;BGC0000450:410;BGC0000339:406;BGC0000415:403;BGC0001058:498;BGC0000963:409
GCA_000424745.AUKM01000025.1.region001	83	70312	73	CC(C)[C@H](N)C(=O)NC(C1CC(O)C2CN12)C(O)=O	0.08968737437043442	0.0	74	0	BGC0001818:539;BGC0000445:418;BGC0000450:410;BGC0000339:406;BGC0000415:403;BGC0001058:498;BGC0000963:409
GCA_000514035.AZVD01000027.1.region001	83	57351	73	CC(C)[C@H](N)C(=O)NC(C1CC(O)C2CN12)C(O)=O	0.06980258113033705	0.0	74	0	BGC0001818:538;BGC0000445:418;BGC0000450:409;BGC0000339:407;BGC0000415:403;BGC0001058:495;BGC0000963:406
GCA_000514035.AZVD01000027.1.region001	83	70312	73	CC(C)[C@H](N)C(=O)NC(C1CC(O)C2CN12)C(O)=O	0.08968737437043442	0.0	74	0	BGC0001818:538;BGC0000445:418;BGC0000450:409;BGC0000339:407;BGC0000415:403;BGC0001058:495;BGC0000963:406
CNS296.scaffold00005.region001	83	57351	73	CC(C)[C@H](N)C(=O)NC(C1CC(O)C2CN12)C(O)=O	0.06980258113033705	0.0	74	0	BGC0001818:537;BGC0000445:417;BGC0000450:409;BGC0000339:406;BGC0000415:403;BGC0001058:494;BGC0000963:407
CNS296.scaffold00005.region001	83	70312	73	CC(C)[C@H](N)C(=O)NC(C1CC(O)C2CN12)C(O)=O	0.08968737437043442	0.0	74	0	BGC0001818:537;BGC0000445:417;BGC0000450:409;BGC0000339:406;BGC0000415:403;BGC0001058:494;BGC0000963:407
GCA_000377605.KB898433.1.region001	83	57351	73	CC(C)[C@H](N)C(=O)NC(C1CC(O)C2CN12)C(O)=O	0.06980258113033705	0.0	74	0	BGC0001818:538;BGC0000445:418;BGC0000450:410;BGC0000339:407;BGC0000415:404;BGC0001058:495;BGC0000963:407
GCA_000377605.KB898433.1.region001	83	70312	73	CC(C)[C@H](N)C(=O)NC(C1CC(O)C2CN12)C(O)=O	0.08968737437043442	0.0	74	0	BGC0001818:538;BGC0000445:418;BGC0000450:410;BGC0000339:407;BGC0000415:404;BGC0001058:495;BGC0000963:407
GCA_000375025.KB896103.1.region001	83	57351	73	CC(C)[C@H](N)C(=O)NC(C1CC(O)C2CN12)C(O)=O	0.06980258113033705	0.0	74	0	BGC0001818:539;BGC0000445:418;BGC0000450:410;BGC0000339:407;BGC0000415:404;BGC0001058:496;BGC0000963:408
GCA_000375025.KB896103.1.region001	83	70312	73	CC(C)[C@H](N)C(=O)NC(C1CC(O)C2CN12)C(O)=O	0.08968737437043442	0.0	74	0	BGC0001818:539;BGC0000445:418;BGC0000450:410;BGC0000339:407;BGC0000415:404;BGC0001058:496;BGC0000963:408
GCA_000515175.AZXI01000021.1.region001	83	57351	73	CC(C)[C@H](N)C(=O)NC(C1CC(O)C2CN12)C(O)=O	0.06980258113033705	0.0	74	0	BGC0001818:539;BGC0000445:413;BGC0000450:411;BGC0000339:408;BGC0000415:402;BGC0000461:393;BGC0001058:494;BGC0000963:409;BGC0000378:120
GCA_000515175.AZXI01000021.1.region001	83	70312	73	CC(C)[C@H](N)C(=O)NC(C1CC(O)C2CN12)C(O)=O	0.08968737437043442	0.0	74	0	BGC0001818:539;BGC0000445:413;BGC0000450:411;BGC0000339:408;BGC0000415:402;BGC0000461:393;BGC0001058:494;BGC0000963:409;BGC0000378:120
CNY363.scaffold00040.region001	83	70312	73	C\C(=C\C=C/C=C/CC1=CN=CO1)[C@@H](O)C(C)(C)C(N)=O	0.08382428518528018	0.0	74	0	BGC0001740:1676
CNY694.scaffold00019.region001	83	57351	73	CC(C)[C@H](N)C(=O)NC(C1CC(O)C2CN12)C(O)=O	0.06980258113033705	0.0	74	0	BGC0001818:537;BGC0000445:414;BGC0000339:407;BGC0000450:405;BGC0000415:399;BGC0000461:395;BGC0001058:491;BGC0000963:410;BGC0000459:385;BGC0000378:120
CNY694.scaffold00019.region001	83	70312	73	CC(C)[C@H](N)C(=O)NC(C1CC(O)C2CN12)C(O)=O	0.08968737437043442	0.0	74	0	BGC0001818:537;BGC0000445:414;BGC0000339:407;BGC0000450:405;BGC0000415:399;BGC0000461:395;BGC0001058:491;BGC0000963:410;BGC0000459:385;BGC0000378:120
GCA_000514635.AZWH01000035.1.region001	83	55792	125	CC(C)[C@H](N)C(=O)NC(C1CC(O)C2CN12)C(O)=O	0.083566389477662	0.0	74	0	BGC0001818:533;BGC0000445:415;BGC0000450:409;BGC0000339:406;BGC0000415:403;BGC0001058:495;BGC0000963:406
GCA_000514635.AZWH01000035.1.region001	83	57384	125	CC(C)[C@H](N)C(=O)NC(C1CC(O)C2CN12)C(O)=O	0.07377876007140857	0.0	74	0	BGC0001818:533;BGC0000445:415;BGC0000450:409;BGC0000339:406;BGC0000415:403;BGC0001058:495;BGC0000963:406
GCA_000514915.AZWV01000038.1.region001	83	55792	125	CC(C)[C@H](N)C(=O)NC(C1CC(O)C2CN12)C(O)=O	0.083566389477662	0.0	74	0	BGC0001818:539;BGC0000445:418;BGC0000450:410;BGC0000339:407;BGC0000415:404;BGC0001058:496;BGC0000963:408
GCA_000514915.AZWV01000038.1.region001	83	57384	125	CC(C)[C@H](N)C(=O)NC(C1CC(O)C2CN12)C(O)=O	0.07377876007140857	0.0	74	0	BGC0001818:539;BGC0000445:418;BGC0000450:410;BGC0000339:407;BGC0000415:404;BGC0001058:496;BGC0000963:408
GCA_000514615.AZWG01000025.1.region001	83	55792	125	CC(C)[C@H](N)C(=O)NC(C1CC(O)C2CN12)C(O)=O	0.083566389477662	0.0	74	0	BGC0001818:538;BGC0000445:418;BGC0000450:409;BGC0000339:407;BGC0000415:403;BGC0001058:495;BGC0000963:406
GCA_000514615.AZWG01000025.1.region001	83	57384	125	CC(C)[C@H](N)C(=O)NC(C1CC(O)C2CN12)C(O)=O	0.07377876007140857	0.0	74	0	BGC0001818:538;BGC0000445:418;BGC0000450:409;BGC0000339:407;BGC0000415:403;BGC0001058:495;BGC0000963:406
CNY230.scaffold00036.region001	83	55792	125	CC(C)[C@H](N)C(=O)NC(C1CC(O)C2CN12)C(O)=O	0.083566389477662	0.0	74	0	BGC0001818:538;BGC0000445:420;BGC0000339:410;BGC0000415:407;BGC0001058:498;BGC0000963:407
CNY230.scaffold00036.region001	83	57384	125	CC(C)[C@H](N)C(=O)NC(C1CC(O)C2CN12)C(O)=O	0.07377876007140857	0.0	74	0	BGC0001818:538;BGC0000445:420;BGC0000339:410;BGC0000415:407;BGC0001058:498;BGC0000963:407
GCA_000514595.AZWF01000022.1.region001	83	55792	125	CC(C)[C@H](N)C(=O)NC(C1CC(O)C2CN12)C(O)=O	0.083566389477662	0.0	74	0	BGC0001818:537;BGC0000445:418;BGC0000450:410;BGC0000339:406;BGC0000415:403;BGC0001058:495;BGC0000963:409
GCA_000514595.AZWF01000022.1.region001	83	57384	125	CC(C)[C@H](N)C(=O)NC(C1CC(O)C2CN12)C(O)=O	0.07377876007140857	0.0	74	0	BGC0001818:537;BGC0000445:418;BGC0000450:410;BGC0000339:406;BGC0000415:403;BGC0001058:495;BGC0000963:409
CNS848.scaffold00006.region001	83	55792	125	CC(C)[C@H](N)C(=O)NC(C1CC(O)C2CN12)C(O)=O	0.083566389477662	0.0	74	0	BGC0001818:537;BGC0000445:417;BGC0000450:412;BGC0000339:409;BGC0000415:406;BGC0001058:496;BGC0000963:407
CNS848.scaffold00006.region001	83	57384	125	CC(C)[C@H](N)C(=O)NC(C1CC(O)C2CN12)C(O)=O	0.07377876007140857	0.0	74	0	BGC0001818:537;BGC0000445:417;BGC0000450:412;BGC0000339:409;BGC0000415:406;BGC0001058:496;BGC0000963:407
GCA_000424745.AUKM01000025.1.region001	83	55792	125	CC(C)[C@H](N)C(=O)NC(C1CC(O)C2CN12)C(O)=O	0.083566389477662	0.0	74	0	BGC0001818:539;BGC0000445:418;BGC0000450:410;BGC0000339:406;BGC0000415:403;BGC0001058:498;BGC0000963:409
GCA_000424745.AUKM01000025.1.region001	83	57384	125	CC(C)[C@H](N)C(=O)NC(C1CC(O)C2CN12)C(O)=O	0.07377876007140857	0.0	74	0	BGC0001818:539;BGC0000445:418;BGC0000450:410;BGC0000339:406;BGC0000415:403;BGC0001058:498;BGC0000963:409
GCA_000514035.AZVD01000027.1.region001	83	55792	125	CC(C)[C@H](N)C(=O)NC(C1CC(O)C2CN12)C(O)=O	0.083566389477662	0.0	74	0	BGC0001818:538;BGC0000445:418;BGC0000450:409;BGC0000339:407;BGC0000415:403;BGC0001058:495;BGC0000963:406
GCA_000514035.AZVD01000027.1.region001	83	57384	125	CC(C)[C@H](N)C(=O)NC(C1CC(O)C2CN12)C(O)=O	0.07377876007140857	0.0	74	0	BGC0001818:538;BGC0000445:418;BGC0000450:409;BGC0000339:407;BGC0000415:403;BGC0001058:495;BGC0000963:406
CNS296.scaffold00005.region001	83	55792	125	CC(C)[C@H](N)C(=O)NC(C1CC(O)C2CN12)C(O)=O	0.083566389477662	0.0	74	0	BGC0001818:537;BGC0000445:417;BGC0000450:409;BGC0000339:406;BGC0000415:403;BGC0001058:494;BGC0000963:407
CNS296.scaffold00005.region001	83	57384	125	CC(C)[C@H](N)C(=O)NC(C1CC(O)C2CN12)C(O)=O	0.07377876007140857	0.0	74	0	BGC0001818:537;BGC0000445:417;BGC0000450:409;BGC0000339:406;BGC0000415:403;BGC0001058:494;BGC0000963:407
GCA_000377605.KB898433.1.region001	83	55792	125	CC(C)[C@H](N)C(=O)NC(C1CC(O)C2CN12)C(O)=O	0.083566389477662	0.0	74	0	BGC0001818:538;BGC0000445:418;BGC0000450:410;BGC0000339:407;BGC0000415:404;BGC0001058:495;BGC0000963:407
GCA_000377605.KB898433.1.region001	83	57384	125	CC(C)[C@H](N)C(=O)NC(C1CC(O)C2CN12)C(O)=O	0.07377876007140857	0.0	74	0	BGC0001818:538;BGC0000445:418;BGC0000450:410;BGC0000339:407;BGC0000415:404;BGC0001058:495;BGC0000963:407
GCA_000375025.KB896103.1.region001	83	55792	125	CC(C)[C@H](N)C(=O)NC(C1CC(O)C2CN12)C(O)=O	0.083566389477662	0.0	74	0	BGC0001818:539;BGC0000445:418;BGC0000450:410;BGC0000339:407;BGC0000415:404;BGC0001058:496;BGC0000963:408
GCA_000375025.KB896103.1.region001	83	57384	125	CC(C)[C@H](N)C(=O)NC(C1CC(O)C2CN12)C(O)=O	0.07377876007140857	0.0	74	0	BGC0001818:539;BGC0000445:418;BGC0000450:410;BGC0000339:407;BGC0000415:404;BGC0001058:496;BGC0000963:408
GCA_000515175.AZXI01000021.1.region001	83	55792	125	CC(C)[C@H](N)C(=O)NC(C1CC(O)C2CN12)C(O)=O	0.083566389477662	0.0	74	0	BGC0001818:539;BGC0000445:413;BGC0000450:411;BGC0000339:408;BGC0000415:402;BGC0000461:393;BGC0001058:494;BGC0000963:409;BGC0000378:120
GCA_000515175.AZXI01000021.1.region001	83	57384	125	CC(C)[C@H](N)C(=O)NC(C1CC(O)C2CN12)C(O)=O	0.07377876007140857	0.0	74	0	BGC0001818:539;BGC0000445:413;BGC0000450:411;BGC0000339:408;BGC0000415:402;BGC0000461:393;BGC0001058:494;BGC0000963:409;BGC0000378:120
CNY363.scaffold00040.region001	83	55792	125	C\C(=C\C=C/C=C/CC1=CN=CO1)[C@@H](O)C(C)(C)C(N)=O	0.07766298704645576	0.0	74	0	BGC0001740:1676
CNY363.scaffold00040.region001	83	63055	125	C\C(=C\C=C/C=C/CC1=CN=CO1)[C@@H](O)C(C)(C)C(N)=O	0.08681635679004676	0.0	74	0	BGC0001740:1676
CNY694.scaffold00019.region001	83	55792	125	CC(C)[C@H](N)C(=O)NC(C1CC(O)C2CN12)C(O)=O	0.083566389477662	0.0	74	0	BGC0001818:537;BGC0000445:414;BGC0000339:407;BGC0000450:405;BGC0000415:399;BGC0000461:395;BGC0001058:491;BGC0000963:410;BGC0000459:385;BGC0000378:120
CNY694.scaffold00019.region001	83	57384	125	CC(C)[C@H](N)C(=O)NC(C1CC(O)C2CN12)C(O)=O	0.07377876007140857	0.0	74	0	BGC0001818:537;BGC0000445:414;BGC0000339:407;BGC0000450:405;BGC0000415:399;BGC0000461:395;BGC0001058:491;BGC0000963:410;BGC0000459:385;BGC0000378:120
GCA_000514635.AZWH01000035.1.region001	83	36923	-1	CC(C)[C@H](N)C(=O)NC(C1CC(O)C2CN12)C(O)=O	0.07675880960094121	0.0	74	0	BGC0001818:533;BGC0000445:415;BGC0000450:409;BGC0000339:406;BGC0000415:403;BGC0001058:495;BGC0000963:406
GCA_000514915.AZWV01000038.1.region001	83	36923	-1	CC(C)[C@H](N)C(=O)NC(C1CC(O)C2CN12)C(O)=O	0.07675880960094121	0.0	74	0	BGC0001818:539;BGC0000445:418;BGC0000450:410;BGC0000339:407;BGC0000415:404;BGC0001058:496;BGC0000963:408
GCA_000514615.AZWG01000025.1.region001	83	36923	-1	CC(C)[C@H](N)C(=O)NC(C1CC(O)C2CN12)C(O)=O	0.07675880960094121	0.0	74	0	BGC0001818:538;BGC0000445:418;BGC0000450:409;BGC0000339:407;BGC0000415:403;BGC0001058:495;BGC0000963:406
CNY230.scaffold00036.region001	83	36923	-1	CC(C)[C@H](N)C(=O)NC(C1CC(O)C2CN12)C(O)=O	0.07675880960094121	0.0	74	0	BGC0001818:538;BGC0000445:420;BGC0000339:410;BGC0000415:407;BGC0001058:498;BGC0000963:407
GCA_000514595.AZWF01000022.1.region001	83	36923	-1	CC(C)[C@H](N)C(=O)NC(C1CC(O)C2CN12)C(O)=O	0.07675880960094121	0.0	74	0	BGC0001818:537;BGC0000445:418;BGC0000450:410;BGC0000339:406;BGC0000415:403;BGC0001058:495;BGC0000963:409
CNS848.scaffold00006.region001	83	36923	-1	CC(C)[C@H](N)C(=O)NC(C1CC(O)C2CN12)C(O)=O	0.07675880960094121	0.0	74	0	BGC0001818:537;BGC0000445:417;BGC0000450:412;BGC0000339:409;BGC0000415:406;BGC0001058:496;BGC0000963:407
GCA_000424745.AUKM01000025.1.region001	83	36923	-1	CC(C)[C@H](N)C(=O)NC(C1CC(O)C2CN12)C(O)=O	0.07675880960094121	0.0	74	0	BGC0001818:539;BGC0000445:418;BGC0000450:410;BGC0000339:406;BGC0000415:403;BGC0001058:498;BGC0000963:409
GCA_000514035.AZVD01000027.1.region001	83	36923	-1	CC(C)[C@H](N)C(=O)NC(C1CC(O)C2CN12)C(O)=O	0.07675880960094121	0.0	74	0	BGC0001818:538;BGC0000445:418;BGC0000450:409;BGC0000339:407;BGC0000415:403;BGC0001058:495;BGC0000963:406
CNS296.scaffold00005.region001	83	36923	-1	CC(C)[C@H](N)C(=O)NC(C1CC(O)C2CN12)C(O)=O	0.07675880960094121	0.0	74	0	BGC0001818:537;BGC0000445:417;BGC0000450:409;BGC0000339:406;BGC0000415:403;BGC0001058:494;BGC0000963:407
GCA_000377605.KB898433.1.region001	83	36923	-1	CC(C)[C@H](N)C(=O)NC(C1CC(O)C2CN12)C(O)=O	0.07675880960094121	0.0	74	0	BGC0001818:538;BGC0000445:418;BGC0000450:410;BGC0000339:407;BGC0000415:404;BGC0001058:495;BGC0000963:407
GCA_000375025.KB896103.1.region001	83	36923	-1	CC(C)[C@H](N)C(=O)NC(C1CC(O)C2CN12)C(O)=O	0.07675880960094121	0.0	74	0	BGC0001818:539;BGC0000445:418;BGC0000450:410;BGC0000339:407;BGC0000415:404;BGC0001058:496;BGC0000963:408
GCA_000515175.AZXI01000021.1.region001	83	36923	-1	CC(C)[C@H](N)C(=O)NC(C1CC(O)C2CN12)C(O)=O	0.07675880960094121	0.0	74	0	BGC0001818:539;BGC0000445:413;BGC0000450:411;BGC0000339:408;BGC0000415:402;BGC0000461:393;BGC0001058:494;BGC0000963:409;BGC0000378:120
CNY694.scaffold00019.region001	83	36923	-1	CC(C)[C@H](N)C(=O)NC(C1CC(O)C2CN12)C(O)=O	0.07675880960094121	0.0	74	0	BGC0001818:537;BGC0000445:414;BGC0000339:407;BGC0000450:405;BGC0000415:399;BGC0000461:395;BGC0001058:491;BGC0000963:410;BGC0000459:385;BGC0000378:120
GCA_000514635.AZWH01000035.1.region001	83	92663	166	CC(C)[C@H](N)C(=O)NC(C1CC(O)C2CN12)C(O)=O	0.07389439307723429	0.0	74	0	BGC0001818:533;BGC0000445:415;BGC0000450:409;BGC0000339:406;BGC0000415:403;BGC0001058:495;BGC0000963:406
GCA_000514915.AZWV01000038.1.region001	83	92663	166	CC(C)[C@H](N)C(=O)NC(C1CC(O)C2CN12)C(O)=O	0.07389439307723429	0.0	74	0	BGC0001818:539;BGC0000445:418;BGC0000450:410;BGC0000339:407;BGC0000415:404;BGC0001058:496;BGC0000963:408
GCA_000514615.AZWG01000025.1.region001	83	92663	166	CC(C)[C@H](N)C(=O)NC(C1CC(O)C2CN12)C(O)=O	0.07389439307723429	0.0	74	0	BGC0001818:538;BGC0000445:418;BGC0000450:409;BGC0000339:407;BGC0000415:403;BGC0001058:495;BGC0000963:406
CNY230.scaffold00036.region001	83	92663	166	CC(C)[C@H](N)C(=O)NC(C1CC(O)C2CN12)C(O)=O	0.07389439307723429	0.0	74	0	BGC0001818:538;BGC0000445:420;BGC0000339:410;BGC0000415:407;BGC0001058:498;BGC0000963:407
GCA_000514595.AZWF01000022.1.region001	83	92663	166	CC(C)[C@H](N)C(=O)NC(C1CC(O)C2CN12)C(O)=O	0.07389439307723429	0.0	74	0	BGC0001818:537;BGC0000445:418;BGC0000450:410;BGC0000339:406;BGC0000415:403;BGC0001058:495;BGC0000963:409
CNS848.scaffold00006.region001	83	92663	166	CC(C)[C@H](N)C(=O)NC(C1CC(O)C2CN12)C(O)=O	0.07389439307723429	0.0	74	0	BGC0001818:537;BGC0000445:417;BGC0000450:412;BGC0000339:409;BGC0000415:406;BGC0001058:496;BGC0000963:407
GCA_000424745.AUKM01000025.1.region001	83	92663	166	CC(C)[C@H](N)C(=O)NC(C1CC(O)C2CN12)C(O)=O	0.07389439307723429	0.0	74	0	BGC0001818:539;BGC0000445:418;BGC0000450:410;BGC0000339:406;BGC0000415:403;BGC0001058:498;BGC0000963:409
GCA_000514035.AZVD01000027.1.region001	83	92663	166	CC(C)[C@H](N)C(=O)NC(C1CC(O)C2CN12)C(O)=O	0.07389439307723429	0.0	74	0	BGC0001818:538;BGC0000445:418;BGC0000450:409;BGC0000339:407;BGC0000415:403;BGC0001058:495;BGC0000963:406
CNS296.scaffold00005.region001	83	92663	166	CC(C)[C@H](N)C(=O)NC(C1CC(O)C2CN12)C(O)=O	0.07389439307723429	0.0	74	0	BGC0001818:537;BGC0000445:417;BGC0000450:409;BGC0000339:406;BGC0000415:403;BGC0001058:494;BGC0000963:407
GCA_000377605.KB898433.1.region001	83	92663	166	CC(C)[C@H](N)C(=O)NC(C1CC(O)C2CN12)C(O)=O	0.07389439307723429	0.0	74	0	BGC0001818:538;BGC0000445:418;BGC0000450:410;BGC0000339:407;BGC0000415:404;BGC0001058:495;BGC0000963:407
GCA_000375025.KB896103.1.region001	83	92663	166	CC(C)[C@H](N)C(=O)NC(C1CC(O)C2CN12)C(O)=O	0.07389439307723429	0.0	74	0	BGC0001818:539;BGC0000445:418;BGC0000450:410;BGC0000339:407;BGC0000415:404;BGC0001058:496;BGC0000963:408
GCA_000515175.AZXI01000021.1.region001	83	92663	166	CC(C)[C@H](N)C(=O)NC(C1CC(O)C2CN12)C(O)=O	0.07389439307723429	0.0	74	0	BGC0001818:539;BGC0000445:413;BGC0000450:411;BGC0000339:408;BGC0000415:402;BGC0000461:393;BGC0001058:494;BGC0000963:409;BGC0000378:120
CNY694.scaffold00019.region001	83	92663	166	CC(C)[C@H](N)C(=O)NC(C1CC(O)C2CN12)C(O)=O	0.07389439307723429	0.0	74	0	BGC0001818:537;BGC0000445:414;BGC0000339:407;BGC0000450:405;BGC0000415:399;BGC0000461:395;BGC0001058:491;BGC0000963:410;BGC0000459:385;BGC0000378:120
GCA_000514635.AZWH01000035.1.region001	83	37714	169	CC(C)[C@H](N)C(=O)NC(C1CC(O)C2CN12)C(O)=O	0.07317048429503206	0.0	74	0	BGC0001818:533;BGC0000445:415;BGC0000450:409;BGC0000339:406;BGC0000415:403;BGC0001058:495;BGC0000963:406
GCA_000514915.AZWV01000038.1.region001	83	37714	169	CC(C)[C@H](N)C(=O)NC(C1CC(O)C2CN12)C(O)=O	0.07317048429503206	0.0	74	0	BGC0001818:539;BGC0000445:418;BGC0000450:410;BGC0000339:407;BGC0000415:404;BGC0001058:496;BGC0000963:408
GCA_000514615.AZWG01000025.1.region001	83	37714	169	CC(C)[C@H](N)C(=O)NC(C1CC(O)C2CN12)C(O)=O	0.07317048429503206	0.0	74	0	BGC0001818:538;BGC0000445:418;BGC0000450:409;BGC0000339:407;BGC0000415:403;BGC0001058:495;BGC0000963:406
CNY230.scaffold00036.region001	83	37714	169	CC(C)[C@H](N)C(=O)NC(C1CC(O)C2CN12)C(O)=O	0.07317048429503206	0.0	74	0	BGC0001818:538;BGC0000445:420;BGC0000339:410;BGC0000415:407;BGC0001058:498;BGC0000963:407
GCA_000514595.AZWF01000022.1.region001	83	37714	169	CC(C)[C@H](N)C(=O)NC(C1CC(O)C2CN12)C(O)=O	0.07317048429503206	0.0	74	0	BGC0001818:537;BGC0000445:418;BGC0000450:410;BGC0000339:406;BGC0000415:403;BGC0001058:495;BGC0000963:409
CNS848.scaffold00006.region001	83	37714	169	CC(C)[C@H](N)C(=O)NC(C1CC(O)C2CN12)C(O)=O	0.07317048429503206	0.0	74	0	BGC0001818:537;BGC0000445:417;BGC0000450:412;BGC0000339:409;BGC0000415:406;BGC0001058:496;BGC0000963:407
GCA_000424745.AUKM01000025.1.region001	83	37714	169	CC(C)[C@H](N)C(=O)NC(C1CC(O)C2CN12)C(O)=O	0.07317048429503206	0.0	74	0	BGC0001818:539;BGC0000445:418;BGC0000450:410;BGC0000339:406;BGC0000415:403;BGC0001058:498;BGC0000963:409
GCA_000514035.AZVD01000027.1.region001	83	37714	169	CC(C)[C@H](N)C(=O)NC(C1CC(O)C2CN12)C(O)=O	0.07317048429503206	0.0	74	0	BGC0001818:538;BGC0000445:418;BGC0000450:409;BGC0000339:407;BGC0000415:403;BGC0001058:495;BGC0000963:406
CNS296.scaffold00005.region001	83	37714	169	CC(C)[C@H](N)C(=O)NC(C1CC(O)C2CN12)C(O)=O	0.07317048429503206	0.0	74	0	BGC0001818:537;BGC0000445:417;BGC0000450:409;BGC0000339:406;BGC0000415:403;BGC0001058:494;BGC0000963:407
GCA_000377605.KB898433.1.region001	83	37714	169	CC(C)[C@H](N)C(=O)NC(C1CC(O)C2CN12)C(O)=O	0.07317048429503206	0.0	74	0	BGC0001818:538;BGC0000445:418;BGC0000450:410;BGC0000339:407;BGC0000415:404;BGC0001058:495;BGC0000963:407
GCA_000375025.KB896103.1.region001	83	37714	169	CC(C)[C@H](N)C(=O)NC(C1CC(O)C2CN12)C(O)=O	0.07317048429503206	0.0	74	0	BGC0001818:539;BGC0000445:418;BGC0000450:410;BGC0000339:407;BGC0000415:404;BGC0001058:496;BGC0000963:408
GCA_000515175.AZXI01000021.1.region001	83	37714	169	CC(C)[C@H](N)C(=O)NC(C1CC(O)C2CN12)C(O)=O	0.07317048429503206	0.0	74	0	BGC0001818:539;BGC0000445:413;BGC0000450:411;BGC0000339:408;BGC0000415:402;BGC0000461:393;BGC0001058:494;BGC0000963:409;BGC0000378:120
CNY694.scaffold00019.region001	83	37714	169	CC(C)[C@H](N)C(=O)NC(C1CC(O)C2CN12)C(O)=O	0.07317048429503206	0.0	74	0	BGC0001818:537;BGC0000445:414;BGC0000339:407;BGC0000450:405;BGC0000415:399;BGC0000461:395;BGC0001058:491;BGC0000963:410;BGC0000459:385;BGC0000378:120
GCA_000514635.AZWH01000035.1.region001	83	37708	-1	CC(C)[C@H](N)C(=O)NC(C1CC(O)C2CN12)C(O)=O	0.08467772166815307	0.0	74	0	BGC0001818:533;BGC0000445:415;BGC0000450:409;BGC0000339:406;BGC0000415:403;BGC0001058:495;BGC0000963:406
GCA_000514915.AZWV01000038.1.region001	83	37708	-1	CC(C)[C@H](N)C(=O)NC(C1CC(O)C2CN12)C(O)=O	0.08467772166815307	0.0	74	0	BGC0001818:539;BGC0000445:418;BGC0000450:410;BGC0000339:407;BGC0000415:404;BGC0001058:496;BGC0000963:408
GCA_000514615.AZWG01000025.1.region001	83	37708	-1	CC(C)[C@H](N)C(=O)NC(C1CC(O)C2CN12)C(O)=O	0.08467772166815307	0.0	74	0	BGC0001818:538;BGC0000445:418;BGC0000450:409;BGC0000339:407;BGC0000415:403;BGC0001058:495;BGC0000963:406
CNY230.scaffold00036.region001	83	37708	-1	CC(C)[C@H](N)C(=O)NC(C1CC(O)C2CN12)C(O)=O	0.08467772166815307	0.0	74	0	BGC0001818:538;BGC0000445:420;BGC0000339:410;BGC0000415:407;BGC0001058:498;BGC0000963:407
GCA_000514595.AZWF01000022.1.region001	83	37708	-1	CC(C)[C@H](N)C(=O)NC(C1CC(O)C2CN12)C(O)=O	0.08467772166815307	0.0	74	0	BGC0001818:537;BGC0000445:418;BGC0000450:410;BGC0000339:406;BGC0000415:403;BGC0001058:495;BGC0000963:409
CNS848.scaffold00006.region001	83	37708	-1	CC(C)[C@H](N)C(=O)NC(C1CC(O)C2CN12)C(O)=O	0.08467772166815307	0.0	74	0	BGC0001818:537;BGC0000445:417;BGC0000450:412;BGC0000339:409;BGC0000415:406;BGC0001058:496;BGC0000963:407
GCA_000424745.AUKM01000025.1.region001	83	37708	-1	CC(C)[C@H](N)C(=O)NC(C1CC(O)C2CN12)C(O)=O	0.08467772166815307	0.0	74	0	BGC0001818:539;BGC0000445:418;BGC0000450:410;BGC0000339:406;BGC0000415:403;BGC0001058:498;BGC0000963:409
GCA_000514035.AZVD01000027.1.region001	83	37708	-1	CC(C)[C@H](N)C(=O)NC(C1CC(O)C2CN12)C(O)=O	0.08467772166815307	0.0	74	0	BGC0001818:538;BGC0000445:418;BGC0000450:409;BGC0000339:407;BGC0000415:403;BGC0001058:495;BGC0000963:406
CNS296.scaffold00005.region001	83	37708	-1	CC(C)[C@H](N)C(=O)NC(C1CC(O)C2CN12)C(O)=O	0.08467772166815307	0.0	74	0	BGC0001818:537;BGC0000445:417;BGC0000450:409;BGC0000339:406;BGC0000415:403;BGC0001058:494;BGC0000963:407
GCA_000377605.KB898433.1.region001	83	37708	-1	CC(C)[C@H](N)C(=O)NC(C1CC(O)C2CN12)C(O)=O	0.08467772166815307	0.0	74	0	BGC0001818:538;BGC0000445:418;BGC0000450:410;BGC0000339:407;BGC0000415:404;BGC0001058:495;BGC0000963:407
GCA_000375025.KB896103.1.region001	83	37708	-1	CC(C)[C@H](N)C(=O)NC(C1CC(O)C2CN12)C(O)=O	0.08467772166815307	0.0	74	0	BGC0001818:539;BGC0000445:418;BGC0000450:410;BGC0000339:407;BGC0000415:404;BGC0001058:496;BGC0000963:408
GCA_000515175.AZXI01000021.1.region001	83	37708	-1	CC(C)[C@H](N)C(=O)NC(C1CC(O)C2CN12)C(O)=O	0.08467772166815307	0.0	74	0	BGC0001818:539;BGC0000445:413;BGC0000450:411;BGC0000339:408;BGC0000415:402;BGC0000461:393;BGC0001058:494;BGC0000963:409;BGC0000378:120
CNY363.scaffold00040.region001	83	37708	-1	C\C(=C\C=C/C=C/CC1=CN=CO1)[C@@H](O)C(C)(C)C(N)=O	0.07849722330494444	0.0	74	0	BGC0001740:1676
CNY694.scaffold00019.region001	83	37708	-1	CC(C)[C@H](N)C(=O)NC(C1CC(O)C2CN12)C(O)=O	0.08467772166815307	0.0	74	0	BGC0001818:537;BGC0000445:414;BGC0000339:407;BGC0000450:405;BGC0000415:399;BGC0000461:395;BGC0001058:491;BGC0000963:410;BGC0000459:385;BGC0000378:120
GCA_000514635.AZWH01000035.1.region001	83	38780	-1	CC(C)[C@H](N)C(=O)NC(C1CC(O)C2CN12)C(O)=O	0.08546170652817997	0.0	74	0	BGC0001818:533;BGC0000445:415;BGC0000450:409;BGC0000339:406;BGC0000415:403;BGC0001058:495;BGC0000963:406
GCA_000514915.AZWV01000038.1.region001	83	38780	-1	CC(C)[C@H](N)C(=O)NC(C1CC(O)C2CN12)C(O)=O	0.08546170652817997	0.0	74	0	BGC0001818:539;BGC0000445:418;BGC0000450:410;BGC0000339:407;BGC0000415:404;BGC0001058:496;BGC0000963:408
GCA_000514615.AZWG01000025.1.region001	83	38780	-1	CC(C)[C@H](N)C(=O)NC(C1CC(O)C2CN12)C(O)=O	0.08546170652817997	0.0	74	0	BGC0001818:538;BGC0000445:418;BGC0000450:409;BGC0000339:407;BGC0000415:403;BGC0001058:495;BGC0000963:406
CNY230.scaffold00036.region001	83	38780	-1	CC(C)[C@H](N)C(=O)NC(C1CC(O)C2CN12)C(O)=O	0.08546170652817997	0.0	74	0	BGC0001818:538;BGC0000445:420;BGC0000339:410;BGC0000415:407;BGC0001058:498;BGC0000963:407
GCA_000514595.AZWF01000022.1.region001	83	38780	-1	CC(C)[C@H](N)C(=O)NC(C1CC(O)C2CN12)C(O)=O	0.08546170652817997	0.0	74	0	BGC0001818:537;BGC0000445:418;BGC0000450:410;BGC0000339:406;BGC0000415:403;BGC0001058:495;BGC0000963:409
CNS848.scaffold00006.region001	83	38780	-1	CC(C)[C@H](N)C(=O)NC(C1CC(O)C2CN12)C(O)=O	0.08546170652817997	0.0	74	0	BGC0001818:537;BGC0000445:417;BGC0000450:412;BGC0000339:409;BGC0000415:406;BGC0001058:496;BGC0000963:407
GCA_000424745.AUKM01000025.1.region001	83	38780	-1	CC(C)[C@H](N)C(=O)NC(C1CC(O)C2CN12)C(O)=O	0.08546170652817997	0.0	74	0	BGC0001818:539;BGC0000445:418;BGC0000450:410;BGC0000339:406;BGC0000415:403;BGC0001058:498;BGC0000963:409
GCA_000514035.AZVD01000027.1.region001	83	38780	-1	CC(C)[C@H](N)C(=O)NC(C1CC(O)C2CN12)C(O)=O	0.08546170652817997	0.0	74	0	BGC0001818:538;BGC0000445:418;BGC0000450:409;BGC0000339:407;BGC0000415:403;BGC0001058:495;BGC0000963:406
CNS296.scaffold00005.region001	83	38780	-1	CC(C)[C@H](N)C(=O)NC(C1CC(O)C2CN12)C(O)=O	0.08546170652817997	0.0	74	0	BGC0001818:537;BGC0000445:417;BGC0000450:409;BGC0000339:406;BGC0000415:403;BGC0001058:494;BGC0000963:407
GCA_000377605.KB898433.1.region001	83	38780	-1	CC(C)[C@H](N)C(=O)NC(C1CC(O)C2CN12)C(O)=O	0.08546170652817997	0.0	74	0	BGC0001818:538;BGC0000445:418;BGC0000450:410;BGC0000339:407;BGC0000415:404;BGC0001058:495;BGC0000963:407
GCA_000375025.KB896103.1.region001	83	38780	-1	CC(C)[C@H](N)C(=O)NC(C1CC(O)C2CN12)C(O)=O	0.08546170652817997	0.0	74	0	BGC0001818:539;BGC0000445:418;BGC0000450:410;BGC0000339:407;BGC0000415:404;BGC0001058:496;BGC0000963:408
GCA_000515175.AZXI01000021.1.region001	83	38780	-1	CC(C)[C@H](N)C(=O)NC(C1CC(O)C2CN12)C(O)=O	0.08546170652817997	0.0	74	0	BGC0001818:539;BGC0000445:413;BGC0000450:411;BGC0000339:408;BGC0000415:402;BGC0000461:393;BGC0001058:494;BGC0000963:409;BGC0000378:120
CNY694.scaffold00019.region001	83	38780	-1	CC(C)[C@H](N)C(=O)NC(C1CC(O)C2CN12)C(O)=O	0.08546170652817997	0.0	74	0	BGC0001818:537;BGC0000445:414;BGC0000339:407;BGC0000450:405;BGC0000415:399;BGC0000461:395;BGC0001058:491;BGC0000963:410;BGC0000459:385;BGC0000378:120
GCA_000514635.AZWH01000035.1.region001	83	78937	184	CC(C)[C@H](N)C(=O)NC(C1CC(O)C2CN12)C(O)=O	0.10136233954687335	0.0	74	0	BGC0001818:533;BGC0000445:415;BGC0000450:409;BGC0000339:406;BGC0000415:403;BGC0001058:495;BGC0000963:406
GCA_000514635.AZWH01000035.1.region001	83	79054	184	CC(C)[C@H](N)C(=O)NC(C1CC(O)C2CN12)C(O)=O	0.0697847845396603	0.0	74	0	BGC0001818:533;BGC0000445:415;BGC0000450:409;BGC0000339:406;BGC0000415:403;BGC0001058:495;BGC0000963:406
GCA_000514635.AZWH01000035.1.region001	83	84086	184	CC(C)[C@H](N)C(=O)NC(C1CC(O)C2CN12)C(O)=O	0.08022061659603306	0.0	74	0	BGC0001818:533;BGC0000445:415;BGC0000450:409;BGC0000339:406;BGC0000415:403;BGC0001058:495;BGC0000963:406
GCA_000514635.AZWH01000035.1.region001	83	98963	184	CC(C)[C@H](N)C(=O)NC(C1CC(O)C2CN12)C(O)=O	0.07341337989161323	0.0	74	0	BGC0001818:533;BGC0000445:415;BGC0000450:409;BGC0000339:406;BGC0000415:403;BGC0001058:495;BGC0000963:406
GCA_000514915.AZWV01000038.1.region001	83	78937	184	CC(C)[C@H](N)C(=O)NC(C1CC(O)C2CN12)C(O)=O	0.10136233954687335	0.0	74	0	BGC0001818:539;BGC0000445:418;BGC0000450:410;BGC0000339:407;BGC0000415:404;BGC0001058:496;BGC0000963:408
GCA_000514915.AZWV01000038.1.region001	83	79054	184	CC(C)[C@H](N)C(=O)NC(C1CC(O)C2CN12)C(O)=O	0.0697847845396603	0.0	74	0	BGC0001818:539;BGC0000445:418;BGC0000450:410;BGC0000339:407;BGC0000415:404;BGC0001058:496;BGC0000963:408
GCA_000514915.AZWV01000038.1.region001	83	84086	184	CC(C)[C@H](N)C(=O)NC(C1CC(O)C2CN12)C(O)=O	0.08022061659603306	0.0	74	0	BGC0001818:539;BGC0000445:418;BGC0000450:410;BGC0000339:407;BGC0000415:404;BGC0001058:496;BGC0000963:408
GCA_000514915.AZWV01000038.1.region001	83	98963	184	CC(C)[C@H](N)C(=O)NC(C1CC(O)C2CN12)C(O)=O	0.07341337989161323	0.0	74	0	BGC0001818:539;BGC0000445:418;BGC0000450:410;BGC0000339:407;BGC0000415:404;BGC0001058:496;BGC0000963:408
GCA_000514615.AZWG01000025.1.region001	83	78937	184	CC(C)[C@H](N)C(=O)NC(C1CC(O)C2CN12)C(O)=O	0.10136233954687335	0.0	74	0	BGC0001818:538;BGC0000445:418;BGC0000450:409;BGC0000339:407;BGC0000415:403;BGC0001058:495;BGC0000963:406
GCA_000514615.AZWG01000025.1.region001	83	79054	184	CC(C)[C@H](N)C(=O)NC(C1CC(O)C2CN12)C(O)=O	0.0697847845396603	0.0	74	0	BGC0001818:538;BGC0000445:418;BGC0000450:409;BGC0000339:407;BGC0000415:403;BGC0001058:495;BGC0000963:406
GCA_000514615.AZWG01000025.1.region001	83	84086	184	CC(C)[C@H](N)C(=O)NC(C1CC(O)C2CN12)C(O)=O	0.08022061659603306	0.0	74	0	BGC0001818:538;BGC0000445:418;BGC0000450:409;BGC0000339:407;BGC0000415:403;BGC0001058:495;BGC0000963:406
GCA_000514615.AZWG01000025.1.region001	83	98963	184	CC(C)[C@H](N)C(=O)NC(C1CC(O)C2CN12)C(O)=O	0.07341337989161323	0.0	74	0	BGC0001818:538;BGC0000445:418;BGC0000450:409;BGC0000339:407;BGC0000415:403;BGC0001058:495;BGC0000963:406
CNY230.scaffold00036.region001	83	78937	184	CC(C)[C@H](N)C(=O)NC(C1CC(O)C2CN12)C(O)=O	0.10136233954687335	0.0	74	0	BGC0001818:538;BGC0000445:420;BGC0000339:410;BGC0000415:407;BGC0001058:498;BGC0000963:407
CNY230.scaffold00036.region001	83	79054	184	CC(C)[C@H](N)C(=O)NC(C1CC(O)C2CN12)C(O)=O	0.0697847845396603	0.0	74	0	BGC0001818:538;BGC0000445:420;BGC0000339:410;BGC0000415:407;BGC0001058:498;BGC0000963:407
CNY230.scaffold00036.region001	83	84086	184	CC(C)[C@H](N)C(=O)NC(C1CC(O)C2CN12)C(O)=O	0.08022061659603306	0.0	74	0	BGC0001818:538;BGC0000445:420;BGC0000339:410;BGC0000415:407;BGC0001058:498;BGC0000963:407
CNY230.scaffold00036.region001	83	98963	184	CC(C)[C@H](N)C(=O)NC(C1CC(O)C2CN12)C(O)=O	0.07341337989161323	0.0	74	0	BGC0001818:538;BGC0000445:420;BGC0000339:410;BGC0000415:407;BGC0001058:498;BGC0000963:407
GCA_000514595.AZWF01000022.1.region001	83	78937	184	CC(C)[C@H](N)C(=O)NC(C1CC(O)C2CN12)C(O)=O	0.10136233954687335	0.0	74	0	BGC0001818:537;BGC0000445:418;BGC0000450:410;BGC0000339:406;BGC0000415:403;BGC0001058:495;BGC0000963:409
GCA_000514595.AZWF01000022.1.region001	83	79054	184	CC(C)[C@H](N)C(=O)NC(C1CC(O)C2CN12)C(O)=O	0.0697847845396603	0.0	74	0	BGC0001818:537;BGC0000445:418;BGC0000450:410;BGC0000339:406;BGC0000415:403;BGC0001058:495;BGC0000963:409
GCA_000514595.AZWF01000022.1.region001	83	84086	184	CC(C)[C@H](N)C(=O)NC(C1CC(O)C2CN12)C(O)=O	0.08022061659603306	0.0	74	0	BGC0001818:537;BGC0000445:418;BGC0000450:410;BGC0000339:406;BGC0000415:403;BGC0001058:495;BGC0000963:409
GCA_000514595.AZWF01000022.1.region001	83	98963	184	CC(C)[C@H](N)C(=O)NC(C1CC(O)C2CN12)C(O)=O	0.07341337989161323	0.0	74	0	BGC0001818:537;BGC0000445:418;BGC0000450:410;BGC0000339:406;BGC0000415:403;BGC0001058:495;BGC0000963:409
CNS848.scaffold00006.region001	83	78937	184	CC(C)[C@H](N)C(=O)NC(C1CC(O)C2CN12)C(O)=O	0.10136233954687335	0.0	74	0	BGC0001818:537;BGC0000445:417;BGC0000450:412;BGC0000339:409;BGC0000415:406;BGC0001058:496;BGC0000963:407
CNS848.scaffold00006.region001	83	79054	184	CC(C)[C@H](N)C(=O)NC(C1CC(O)C2CN12)C(O)=O	0.0697847845396603	0.0	74	0	BGC0001818:537;BGC0000445:417;BGC0000450:412;BGC0000339:409;BGC0000415:406;BGC0001058:496;BGC0000963:407
CNS848.scaffold00006.region001	83	84086	184	CC(C)[C@H](N)C(=O)NC(C1CC(O)C2CN12)C(O)=O	0.08022061659603306	0.0	74	0	BGC0001818:537;BGC0000445:417;BGC0000450:412;BGC0000339:409;BGC0000415:406;BGC0001058:496;BGC0000963:407
CNS848.scaffold00006.region001	83	98963	184	CC(C)[C@H](N)C(=O)NC(C1CC(O)C2CN12)C(O)=O	0.07341337989161323	0.0	74	0	BGC0001818:537;BGC0000445:417;BGC0000450:412;BGC0000339:409;BGC0000415:406;BGC0001058:496;BGC0000963:407
GCA_000424745.AUKM01000025.1.region001	83	78937	184	CC(C)[C@H](N)C(=O)NC(C1CC(O)C2CN12)C(O)=O	0.10136233954687335	0.0	74	0	BGC0001818:539;BGC0000445:418;BGC0000450:410;BGC0000339:406;BGC0000415:403;BGC0001058:498;BGC0000963:409
GCA_000424745.AUKM01000025.1.region001	83	79054	184	CC(C)[C@H](N)C(=O)NC(C1CC(O)C2CN12)C(O)=O	0.0697847845396603	0.0	74	0	BGC0001818:539;BGC0000445:418;BGC0000450:410;BGC0000339:406;BGC0000415:403;BGC0001058:498;BGC0000963:409
GCA_000424745.AUKM01000025.1.region001	83	84086	184	CC(C)[C@H](N)C(=O)NC(C1CC(O)C2CN12)C(O)=O	0.08022061659603306	0.0	74	0	BGC0001818:539;BGC0000445:418;BGC0000450:410;BGC0000339:406;BGC0000415:403;BGC0001058:498;BGC0000963:409
GCA_000424745.AUKM01000025.1.region001	83	98963	184	CC(C)[C@H](N)C(=O)NC(C1CC(O)C2CN12)C(O)=O	0.07341337989161323	0.0	74	0	BGC0001818:539;BGC0000445:418;BGC0000450:410;BGC0000339:406;BGC0000415:403;BGC0001058:498;BGC0000963:409
GCA_000514035.AZVD01000027.1.region001	83	78937	184	CC(C)[C@H](N)C(=O)NC(C1CC(O)C2CN12)C(O)=O	0.10136233954687335	0.0	74	0	BGC0001818:538;BGC0000445:418;BGC0000450:409;BGC0000339:407;BGC0000415:403;BGC0001058:495;BGC0000963:406
GCA_000514035.AZVD01000027.1.region001	83	79054	184	CC(C)[C@H](N)C(=O)NC(C1CC(O)C2CN12)C(O)=O	0.0697847845396603	0.0	74	0	BGC0001818:538;BGC0000445:418;BGC0000450:409;BGC0000339:407;BGC0000415:403;BGC0001058:495;BGC0000963:406
GCA_000514035.AZVD01000027.1.region001	83	84086	184	CC(C)[C@H](N)C(=O)NC(C1CC(O)C2CN12)C(O)=O	0.08022061659603306	0.0	74	0	BGC0001818:538;BGC0000445:418;BGC0000450:409;BGC0000339:407;BGC0000415:403;BGC0001058:495;BGC0000963:406
GCA_000514035.AZVD01000027.1.region001	83	98963	184	CC(C)[C@H](N)C(=O)NC(C1CC(O)C2CN12)C(O)=O	0.07341337989161323	0.0	74	0	BGC0001818:538;BGC0000445:418;BGC0000450:409;BGC0000339:407;BGC0000415:403;BGC0001058:495;BGC0000963:406
CNS296.scaffold00005.region001	83	78937	184	CC(C)[C@H](N)C(=O)NC(C1CC(O)C2CN12)C(O)=O	0.10136233954687335	0.0	74	0	BGC0001818:537;BGC0000445:417;BGC0000450:409;BGC0000339:406;BGC0000415:403;BGC0001058:494;BGC0000963:407
CNS296.scaffold00005.region001	83	79054	184	CC(C)[C@H](N)C(=O)NC(C1CC(O)C2CN12)C(O)=O	0.0697847845396603	0.0	74	0	BGC0001818:537;BGC0000445:417;BGC0000450:409;BGC0000339:406;BGC0000415:403;BGC0001058:494;BGC0000963:407
CNS296.scaffold00005.region001	83	84086	184	CC(C)[C@H](N)C(=O)NC(C1CC(O)C2CN12)C(O)=O	0.08022061659603306	0.0	74	0	BGC0001818:537;BGC0000445:417;BGC0000450:409;BGC0000339:406;BGC0000415:403;BGC0001058:494;BGC0000963:407
CNS296.scaffold00005.region001	83	98963	184	CC(C)[C@H](N)C(=O)NC(C1CC(O)C2CN12)C(O)=O	0.07341337989161323	0.0	74	0	BGC0001818:537;BGC0000445:417;BGC0000450:409;BGC0000339:406;BGC0000415:403;BGC0001058:494;BGC0000963:407
GCA_000377605.KB898433.1.region001	83	78937	184	CC(C)[C@H](N)C(=O)NC(C1CC(O)C2CN12)C(O)=O	0.10136233954687335	0.0	74	0	BGC0001818:538;BGC0000445:418;BGC0000450:410;BGC0000339:407;BGC0000415:404;BGC0001058:495;BGC0000963:407
GCA_000377605.KB898433.1.region001	83	79054	184	CC(C)[C@H](N)C(=O)NC(C1CC(O)C2CN12)C(O)=O	0.0697847845396603	0.0	74	0	BGC0001818:538;BGC0000445:418;BGC0000450:410;BGC0000339:407;BGC0000415:404;BGC0001058:495;BGC0000963:407
GCA_000377605.KB898433.1.region001	83	84086	184	CC(C)[C@H](N)C(=O)NC(C1CC(O)C2CN12)C(O)=O	0.08022061659603306	0.0	74	0	BGC0001818:538;BGC0000445:418;BGC0000450:410;BGC0000339:407;BGC0000415:404;BGC0001058:495;BGC0000963:407
GCA_000377605.KB898433.1.region001	83	98963	184	CC(C)[C@H](N)C(=O)NC(C1CC(O)C2CN12)C(O)=O	0.07341337989161323	0.0	74	0	BGC0001818:538;BGC0000445:418;BGC0000450:410;BGC0000339:407;BGC0000415:404;BGC0001058:495;BGC0000963:407
GCA_000375025.KB896103.1.region001	83	78937	184	CC(C)[C@H](N)C(=O)NC(C1CC(O)C2CN12)C(O)=O	0.10136233954687335	0.0	74	0	BGC0001818:539;BGC0000445:418;BGC0000450:410;BGC0000339:407;BGC0000415:404;BGC0001058:496;BGC0000963:408
GCA_000375025.KB896103.1.region001	83	79054	184	CC(C)[C@H](N)C(=O)NC(C1CC(O)C2CN12)C(O)=O	0.0697847845396603	0.0	74	0	BGC0001818:539;BGC0000445:418;BGC0000450:410;BGC0000339:407;BGC0000415:404;BGC0001058:496;BGC0000963:408
GCA_000375025.KB896103.1.region001	83	84086	184	CC(C)[C@H](N)C(=O)NC(C1CC(O)C2CN12)C(O)=O	0.08022061659603306	0.0	74	0	BGC0001818:539;BGC0000445:418;BGC0000450:410;BGC0000339:407;BGC0000415:404;BGC0001058:496;BGC0000963:408
GCA_000375025.KB896103.1.region001	83	98963	184	CC(C)[C@H](N)C(=O)NC(C1CC(O)C2CN12)C(O)=O	0.07341337989161323	0.0	74	0	BGC0001818:539;BGC0000445:418;BGC0000450:410;BGC0000339:407;BGC0000415:404;BGC0001058:496;BGC0000963:408
GCA_000515175.AZXI01000021.1.region001	83	78937	184	CC(C)[C@H](N)C(=O)NC(C1CC(O)C2CN12)C(O)=O	0.10136233954687335	0.0	74	0	BGC0001818:539;BGC0000445:413;BGC0000450:411;BGC0000339:408;BGC0000415:402;BGC0000461:393;BGC0001058:494;BGC0000963:409;BGC0000378:120
GCA_000515175.AZXI01000021.1.region001	83	79054	184	CC(C)[C@H](N)C(=O)NC(C1CC(O)C2CN12)C(O)=O	0.0697847845396603	0.0	74	0	BGC0001818:539;BGC0000445:413;BGC0000450:411;BGC0000339:408;BGC0000415:402;BGC0000461:393;BGC0001058:494;BGC0000963:409;BGC0000378:120
GCA_000515175.AZXI01000021.1.region001	83	84086	184	CC(C)[C@H](N)C(=O)NC(C1CC(O)C2CN12)C(O)=O	0.08022061659603306	0.0	74	0	BGC0001818:539;BGC0000445:413;BGC0000450:411;BGC0000339:408;BGC0000415:402;BGC0000461:393;BGC0001058:494;BGC0000963:409;BGC0000378:120
GCA_000515175.AZXI01000021.1.region001	83	98963	184	CC(C)[C@H](N)C(=O)NC(C1CC(O)C2CN12)C(O)=O	0.07341337989161323	0.0	74	0	BGC0001818:539;BGC0000445:413;BGC0000450:411;BGC0000339:408;BGC0000415:402;BGC0000461:393;BGC0001058:494;BGC0000963:409;BGC0000378:120
CNY363.scaffold00040.region001	83	78937	184	C\C(=C\C=C/C=C/CC1=CN=CO1)[C@@H](O)C(C)(C)C(N)=O	0.10355244956193543	0.0	74	0	BGC0001740:1676
CNY363.scaffold00040.region001	83	93668	184	C\C(=C\C=C/C=C/CC1=CN=CO1)[C@@H](O)C(C)(C)C(N)=O	0.07079075060840088	0.0	74	0	BGC0001740:1676
CNY363.scaffold00040.region001	83	97222	184	C\C(=C\C=C/C=C/CC1=CN=CO1)[C@@H](O)C(C)(C)C(N)=O	0.06916750358352512	0.0	74	0	BGC0001740:1676
CNY363.scaffold00040.region001	83	98963	184	C\C(=C\C=C/C=C/CC1=CN=CO1)[C@@H](O)C(C)(C)C(N)=O	0.08304415472422916	0.0	74	0	BGC0001740:1676
CNY363.scaffold00040.region001	83	100682	184	C\C(=C\C=C/C=C/CC1=CN=CO1)[C@@H](O)C(C)(C)C(N)=O	0.07505825643168176	0.0	74	0	BGC0001740:1676
CNY363.scaffold00040.region001	83	100688	184	C\C(=C\C=C/C=C/CC1=CN=CO1)[C@@H](O)C(C)(C)C(N)=O	0.07694877021457788	0.0	74	0	BGC0001740:1676
CNY694.scaffold00019.region001	83	78937	184	CC(C)[C@H](N)C(=O)NC(C1CC(O)C2CN12)C(O)=O	0.10136233954687335	0.0	74	0	BGC0001818:537;BGC0000445:414;BGC0000339:407;BGC0000450:405;BGC0000415:399;BGC0000461:395;BGC0001058:491;BGC0000963:410;BGC0000459:385;BGC0000378:120
CNY694.scaffold00019.region001	83	79054	184	CC(C)[C@H](N)C(=O)NC(C1CC(O)C2CN12)C(O)=O	0.0697847845396603	0.0	74	0	BGC0001818:537;BGC0000445:414;BGC0000339:407;BGC0000450:405;BGC0000415:399;BGC0000461:395;BGC0001058:491;BGC0000963:410;BGC0000459:385;BGC0000378:120
CNY694.scaffold00019.region001	83	84086	184	CC(C)[C@H](N)C(=O)NC(C1CC(O)C2CN12)C(O)=O	0.08022061659603306	0.0	74	0	BGC0001818:537;BGC0000445:414;BGC0000339:407;BGC0000450:405;BGC0000415:399;BGC0000461:395;BGC0001058:491;BGC0000963:410;BGC0000459:385;BGC0000378:120
CNY694.scaffold00019.region001	83	98963	184	CC(C)[C@H](N)C(=O)NC(C1CC(O)C2CN12)C(O)=O	0.07341337989161323	0.0	74	0	BGC0001818:537;BGC0000445:414;BGC0000339:407;BGC0000450:405;BGC0000415:399;BGC0000461:395;BGC0001058:491;BGC0000963:410;BGC0000459:385;BGC0000378:120
CNY363.scaffold00040.region001	83	40392	193	C\C(=C\C=C/C=C/CC1=CN=CO1)[C@@H](O)C(C)(C)C(N)=O	0.07064289197425508	0.0	74	0	BGC0001740:1676
GCA_000514635.AZWH01000035.1.region001	83	45568	209	CC(C)[C@H](N)C(=O)NC(C1CC(O)C2CN12)C(O)=O	0.07647649220031141	0.0	74	0	BGC0001818:533;BGC0000445:415;BGC0000450:409;BGC0000339:406;BGC0000415:403;BGC0001058:495;BGC0000963:406
GCA_000514635.AZWH01000035.1.region001	83	45584	209	CC(C)[C@H](N)C(=O)NC(C1CC(O)C2CN12)C(O)=O	0.07527950085385135	0.0	74	0	BGC0001818:533;BGC0000445:415;BGC0000450:409;BGC0000339:406;BGC0000415:403;BGC0001058:495;BGC0000963:406
GCA_000514635.AZWH01000035.1.region001	83	66126	209	CC(C)[C@H](N)C(=O)NC(C1CC(O)C2CN12)C(O)=O	0.1000625896751538	0.0	74	0	BGC0001818:533;BGC0000445:415;BGC0000450:409;BGC0000339:406;BGC0000415:403;BGC0001058:495;BGC0000963:406
GCA_000514915.AZWV01000038.1.region001	83	45568	209	CC(C)[C@H](N)C(=O)NC(C1CC(O)C2CN12)C(O)=O	0.07647649220031141	0.0	74	0	BGC0001818:539;BGC0000445:418;BGC0000450:410;BGC0000339:407;BGC0000415:404;BGC0001058:496;BGC0000963:408
GCA_000514915.AZWV01000038.1.region001	83	45584	209	CC(C)[C@H](N)C(=O)NC(C1CC(O)C2CN12)C(O)=O	0.07527950085385135	0.0	74	0	BGC0001818:539;BGC0000445:418;BGC0000450:410;BGC0000339:407;BGC0000415:404;BGC0001058:496;BGC0000963:408
GCA_000514915.AZWV01000038.1.region001	83	66126	209	CC(C)[C@H](N)C(=O)NC(C1CC(O)C2CN12)C(O)=O	0.1000625896751538	0.0	74	0	BGC0001818:539;BGC0000445:418;BGC0000450:410;BGC0000339:407;BGC0000415:404;BGC0001058:496;BGC0000963:408
GCA_000514615.AZWG01000025.1.region001	83	45568	209	CC(C)[C@H](N)C(=O)NC(C1CC(O)C2CN12)C(O)=O	0.07647649220031141	0.0	74	0	BGC0001818:538;BGC0000445:418;BGC0000450:409;BGC0000339:407;BGC0000415:403;BGC0001058:495;BGC0000963:406
GCA_000514615.AZWG01000025.1.region001	83	45584	209	CC(C)[C@H](N)C(=O)NC(C1CC(O)C2CN12)C(O)=O	0.07527950085385135	0.0	74	0	BGC0001818:538;BGC0000445:418;BGC0000450:409;BGC0000339:407;BGC0000415:403;BGC0001058:495;BGC0000963:406
GCA_000514615.AZWG01000025.1.region001	83	66126	209	CC(C)[C@H](N)C(=O)NC(C1CC(O)C2CN12)C(O)=O	0.1000625896751538	0.0	74	0	BGC0001818:538;BGC0000445:418;BGC0000450:409;BGC0000339:407;BGC0000415:403;BGC0001058:495;BGC0000963:406
CNY230.scaffold00036.region001	83	45568	209	CC(C)[C@H](N)C(=O)NC(C1CC(O)C2CN12)C(O)=O	0.07647649220031141	0.0	74	0	BGC0001818:538;BGC0000445:420;BGC0000339:410;BGC0000415:407;BGC0001058:498;BGC0000963:407
CNY230.scaffold00036.region001	83	45584	209	CC(C)[C@H](N)C(=O)NC(C1CC(O)C2CN12)C(O)=O	0.07527950085385135	0.0	74	0	BGC0001818:538;BGC0000445:420;BGC0000339:410;BGC0000415:407;BGC0001058:498;BGC0000963:407
CNY230.scaffold00036.region001	83	66126	209	CC(C)[C@H](N)C(=O)NC(C1CC(O)C2CN12)C(O)=O	0.1000625896751538	0.0	74	0	BGC0001818:538;BGC0000445:420;BGC0000339:410;BGC0000415:407;BGC0001058:498;BGC0000963:407
GCA_000514595.AZWF01000022.1.region001	83	45568	209	CC(C)[C@H](N)C(=O)NC(C1CC(O)C2CN12)C(O)=O	0.07647649220031141	0.0	74	0	BGC0001818:537;BGC0000445:418;BGC0000450:410;BGC0000339:406;BGC0000415:403;BGC0001058:495;BGC0000963:409
GCA_000514595.AZWF01000022.1.region001	83	45584	209	CC(C)[C@H](N)C(=O)NC(C1CC(O)C2CN12)C(O)=O	0.07527950085385135	0.0	74	0	BGC0001818:537;BGC0000445:418;BGC0000450:410;BGC0000339:406;BGC0000415:403;BGC0001058:495;BGC0000963:409
GCA_000514595.AZWF01000022.1.region001	83	66126	209	CC(C)[C@H](N)C(=O)NC(C1CC(O)C2CN12)C(O)=O	0.1000625896751538	0.0	74	0	BGC0001818:537;BGC0000445:418;BGC0000450:410;BGC0000339:406;BGC0000415:403;BGC0001058:495;BGC0000963:409
CNS848.scaffold00006.region001	83	45568	209	CC(C)[C@H](N)C(=O)NC(C1CC(O)C2CN12)C(O)=O	0.07647649220031141	0.0	74	0	BGC0001818:537;BGC0000445:417;BGC0000450:412;BGC0000339:409;BGC0000415:406;BGC0001058:496;BGC0000963:407
CNS848.scaffold00006.region001	83	45584	209	CC(C)[C@H](N)C(=O)NC(C1CC(O)C2CN12)C(O)=O	0.07527950085385135	0.0	74	0	BGC0001818:537;BGC0000445:417;BGC0000450:412;BGC0000339:409;BGC0000415:406;BGC0001058:496;BGC0000963:407
CNS848.scaffold00006.region001	83	66126	209	CC(C)[C@H](N)C(=O)NC(C1CC(O)C2CN12)C(O)=O	0.1000625896751538	0.0	74	0	BGC0001818:537;BGC0000445:417;BGC0000450:412;BGC0000339:409;BGC0000415:406;BGC0001058:496;BGC0000963:407
GCA_000424745.AUKM01000025.1.region001	83	45568	209	CC(C)[C@H](N)C(=O)NC(C1CC(O)C2CN12)C(O)=O	0.07647649220031141	0.0	74	0	BGC0001818:539;BGC0000445:418;BGC0000450:410;BGC0000339:406;BGC0000415:403;BGC0001058:498;BGC0000963:409
GCA_000424745.AUKM01000025.1.region001	83	45584	209	CC(C)[C@H](N)C(=O)NC(C1CC(O)C2CN12)C(O)=O	0.07527950085385135	0.0	74	0	BGC0001818:539;BGC0000445:418;BGC0000450:410;BGC0000339:406;BGC0000415:403;BGC0001058:498;BGC0000963:409
GCA_000424745.AUKM01000025.1.region001	83	66126	209	CC(C)[C@H](N)C(=O)NC(C1CC(O)C2CN12)C(O)=O	0.1000625896751538	0.0	74	0	BGC0001818:539;BGC0000445:418;BGC0000450:410;BGC0000339:406;BGC0000415:403;BGC0001058:498;BGC0000963:409
GCA_000514035.AZVD01000027.1.region001	83	45568	209	CC(C)[C@H](N)C(=O)NC(C1CC(O)C2CN12)C(O)=O	0.07647649220031141	0.0	74	0	BGC0001818:538;BGC0000445:418;BGC0000450:409;BGC0000339:407;BGC0000415:403;BGC0001058:495;BGC0000963:406
GCA_000514035.AZVD01000027.1.region001	83	45584	209	CC(C)[C@H](N)C(=O)NC(C1CC(O)C2CN12)C(O)=O	0.07527950085385135	0.0	74	0	BGC0001818:538;BGC0000445:418;BGC0000450:409;BGC0000339:407;BGC0000415:403;BGC0001058:495;BGC0000963:406
GCA_000514035.AZVD01000027.1.region001	83	66126	209	CC(C)[C@H](N)C(=O)NC(C1CC(O)C2CN12)C(O)=O	0.1000625896751538	0.0	74	0	BGC0001818:538;BGC0000445:418;BGC0000450:409;BGC0000339:407;BGC0000415:403;BGC0001058:495;BGC0000963:406
CNS296.scaffold00005.region001	83	45568	209	CC(C)[C@H](N)C(=O)NC(C1CC(O)C2CN12)C(O)=O	0.07647649220031141	0.0	74	0	BGC0001818:537;BGC0000445:417;BGC0000450:409;BGC0000339:406;BGC0000415:403;BGC0001058:494;BGC0000963:407
CNS296.scaffold00005.region001	83	45584	209	CC(C)[C@H](N)C(=O)NC(C1CC(O)C2CN12)C(O)=O	0.07527950085385135	0.0	74	0	BGC0001818:537;BGC0000445:417;BGC0000450:409;BGC0000339:406;BGC0000415:403;BGC0001058:494;BGC0000963:407
CNS296.scaffold00005.region001	83	66126	209	CC(C)[C@H](N)C(=O)NC(C1CC(O)C2CN12)C(O)=O	0.1000625896751538	0.0	74	0	BGC0001818:537;BGC0000445:417;BGC0000450:409;BGC0000339:406;BGC0000415:403;BGC0001058:494;BGC0000963:407
GCA_000377605.KB898433.1.region001	83	45568	209	CC(C)[C@H](N)C(=O)NC(C1CC(O)C2CN12)C(O)=O	0.07647649220031141	0.0	74	0	BGC0001818:538;BGC0000445:418;BGC0000450:410;BGC0000339:407;BGC0000415:404;BGC0001058:495;BGC0000963:407
GCA_000377605.KB898433.1.region001	83	45584	209	CC(C)[C@H](N)C(=O)NC(C1CC(O)C2CN12)C(O)=O	0.07527950085385135	0.0	74	0	BGC0001818:538;BGC0000445:418;BGC0000450:410;BGC0000339:407;BGC0000415:404;BGC0001058:495;BGC0000963:407
GCA_000377605.KB898433.1.region001	83	66126	209	CC(C)[C@H](N)C(=O)NC(C1CC(O)C2CN12)C(O)=O	0.1000625896751538	0.0	74	0	BGC0001818:538;BGC0000445:418;BGC0000450:410;BGC0000339:407;BGC0000415:404;BGC0001058:495;BGC0000963:407
GCA_000375025.KB896103.1.region001	83	45568	209	CC(C)[C@H](N)C(=O)NC(C1CC(O)C2CN12)C(O)=O	0.07647649220031141	0.0	74	0	BGC0001818:539;BGC0000445:418;BGC0000450:410;BGC0000339:407;BGC0000415:404;BGC0001058:496;BGC0000963:408
GCA_000375025.KB896103.1.region001	83	45584	209	CC(C)[C@H](N)C(=O)NC(C1CC(O)C2CN12)C(O)=O	0.07527950085385135	0.0	74	0	BGC0001818:539;BGC0000445:418;BGC0000450:410;BGC0000339:407;BGC0000415:404;BGC0001058:496;BGC0000963:408
GCA_000375025.KB896103.1.region001	83	66126	209	CC(C)[C@H](N)C(=O)NC(C1CC(O)C2CN12)C(O)=O	0.1000625896751538	0.0	74	0	BGC0001818:539;BGC0000445:418;BGC0000450:410;BGC0000339:407;BGC0000415:404;BGC0001058:496;BGC0000963:408
GCA_000515175.AZXI01000021.1.region001	83	45568	209	CC(C)[C@H](N)C(=O)NC(C1CC(O)C2CN12)C(O)=O	0.07647649220031141	0.0	74	0	BGC0001818:539;BGC0000445:413;BGC0000450:411;BGC0000339:408;BGC0000415:402;BGC0000461:393;BGC0001058:494;BGC0000963:409;BGC0000378:120
GCA_000515175.AZXI01000021.1.region001	83	45584	209	CC(C)[C@H](N)C(=O)NC(C1CC(O)C2CN12)C(O)=O	0.07527950085385135	0.0	74	0	BGC0001818:539;BGC0000445:413;BGC0000450:411;BGC0000339:408;BGC0000415:402;BGC0000461:393;BGC0001058:494;BGC0000963:409;BGC0000378:120
GCA_000515175.AZXI01000021.1.region001	83	66126	209	CC(C)[C@H](N)C(=O)NC(C1CC(O)C2CN12)C(O)=O	0.1000625896751538	0.0	74	0	BGC0001818:539;BGC0000445:413;BGC0000450:411;BGC0000339:408;BGC0000415:402;BGC0000461:393;BGC0001058:494;BGC0000963:409;BGC0000378:120
CNY363.scaffold00040.region001	83	66126	209	C\C(=C\C=C/C=C/CC1=CN=CO1)[C@@H](O)C(C)(C)C(N)=O	0.10898318858585748	0.0	74	0	BGC0001740:1676
CNY694.scaffold00019.region001	83	45568	209	CC(C)[C@H](N)C(=O)NC(C1CC(O)C2CN12)C(O)=O	0.07647649220031141	0.0	74	0	BGC0001818:537;BGC0000445:414;BGC0000339:407;BGC0000450:405;BGC0000415:399;BGC0000461:395;BGC0001058:491;BGC0000963:410;BGC0000459:385;BGC0000378:120
CNY694.scaffold00019.region001	83	45584	209	CC(C)[C@H](N)C(=O)NC(C1CC(O)C2CN12)C(O)=O	0.07527950085385135	0.0	74	0	BGC0001818:537;BGC0000445:414;BGC0000339:407;BGC0000450:405;BGC0000415:399;BGC0000461:395;BGC0001058:491;BGC0000963:410;BGC0000459:385;BGC0000378:120
CNY694.scaffold00019.region001	83	66126	209	CC(C)[C@H](N)C(=O)NC(C1CC(O)C2CN12)C(O)=O	0.1000625896751538	0.0	74	0	BGC0001818:537;BGC0000445:414;BGC0000339:407;BGC0000450:405;BGC0000415:399;BGC0000461:395;BGC0001058:491;BGC0000963:410;BGC0000459:385;BGC0000378:120
GCA_000514635.AZWH01000035.1.region001	83	52303	238	CC(C)[C@H](N)C(=O)NC(C1CC(O)C2CN12)C(O)=O	0.0722242903647668	0.0	74	0	BGC0001818:533;BGC0000445:415;BGC0000450:409;BGC0000339:406;BGC0000415:403;BGC0001058:495;BGC0000963:406
GCA_000514915.AZWV01000038.1.region001	83	52303	238	CC(C)[C@H](N)C(=O)NC(C1CC(O)C2CN12)C(O)=O	0.0722242903647668	0.0	74	0	BGC0001818:539;BGC0000445:418;BGC0000450:410;BGC0000339:407;BGC0000415:404;BGC0001058:496;BGC0000963:408
GCA_000514615.AZWG01000025.1.region001	83	52303	238	CC(C)[C@H](N)C(=O)NC(C1CC(O)C2CN12)C(O)=O	0.0722242903647668	0.0	74	0	BGC0001818:538;BGC0000445:418;BGC0000450:409;BGC0000339:407;BGC0000415:403;BGC0001058:495;BGC0000963:406
CNY230.scaffold00036.region001	83	52303	238	CC(C)[C@H](N)C(=O)NC(C1CC(O)C2CN12)C(O)=O	0.0722242903647668	0.0	74	0	BGC0001818:538;BGC0000445:420;BGC0000339:410;BGC0000415:407;BGC0001058:498;BGC0000963:407
GCA_000514595.AZWF01000022.1.region001	83	52303	238	CC(C)[C@H](N)C(=O)NC(C1CC(O)C2CN12)C(O)=O	0.0722242903647668	0.0	74	0	BGC0001818:537;BGC0000445:418;BGC0000450:410;BGC0000339:406;BGC0000415:403;BGC0001058:495;BGC0000963:409
CNS848.scaffold00006.region001	83	52303	238	CC(C)[C@H](N)C(=O)NC(C1CC(O)C2CN12)C(O)=O	0.0722242903647668	0.0	74	0	BGC0001818:537;BGC0000445:417;BGC0000450:412;BGC0000339:409;BGC0000415:406;BGC0001058:496;BGC0000963:407
GCA_000424745.AUKM01000025.1.region001	83	52303	238	CC(C)[C@H](N)C(=O)NC(C1CC(O)C2CN12)C(O)=O	0.0722242903647668	0.0	74	0	BGC0001818:539;BGC0000445:418;BGC0000450:410;BGC0000339:406;BGC0000415:403;BGC0001058:498;BGC0000963:409
GCA_000514035.AZVD01000027.1.region001	83	52303	238	CC(C)[C@H](N)C(=O)NC(C1CC(O)C2CN12)C(O)=O	0.0722242903647668	0.0	74	0	BGC0001818:538;BGC0000445:418;BGC0000450:409;BGC0000339:407;BGC0000415:403;BGC0001058:495;BGC0000963:406
CNS296.scaffold00005.region001	83	52303	238	CC(C)[C@H](N)C(=O)NC(C1CC(O)C2CN12)C(O)=O	0.0722242903647668	0.0	74	0	BGC0001818:537;BGC0000445:417;BGC0000450:409;BGC0000339:406;BGC0000415:403;BGC0001058:494;BGC0000963:407
GCA_000377605.KB898433.1.region001	83	52303	238	CC(C)[C@H](N)C(=O)NC(C1CC(O)C2CN12)C(O)=O	0.0722242903647668	0.0	74	0	BGC0001818:538;BGC0000445:418;BGC0000450:410;BGC0000339:407;BGC0000415:404;BGC0001058:495;BGC0000963:407
GCA_000375025.KB896103.1.region001	83	52303	238	CC(C)[C@H](N)C(=O)NC(C1CC(O)C2CN12)C(O)=O	0.0722242903647668	0.0	74	0	BGC0001818:539;BGC0000445:418;BGC0000450:410;BGC0000339:407;BGC0000415:404;BGC0001058:496;BGC0000963:408
GCA_000515175.AZXI01000021.1.region001	83	52303	238	CC(C)[C@H](N)C(=O)NC(C1CC(O)C2CN12)C(O)=O	0.0722242903647668	0.0	74	0	BGC0001818:539;BGC0000445:413;BGC0000450:411;BGC0000339:408;BGC0000415:402;BGC0000461:393;BGC0001058:494;BGC0000963:409;BGC0000378:120
CNY694.scaffold00019.region001	83	52303	238	CC(C)[C@H](N)C(=O)NC(C1CC(O)C2CN12)C(O)=O	0.0722242903647668	0.0	74	0	BGC0001818:537;BGC0000445:414;BGC0000339:407;BGC0000450:405;BGC0000415:399;BGC0000461:395;BGC0001058:491;BGC0000963:410;BGC0000459:385;BGC0000378:120
GCA_000514635.AZWH01000035.1.region001	83	52050	262	CC(C)[C@H](N)C(=O)NC(C1CC(O)C2CN12)C(O)=O	0.08515781633288036	0.0	74	0	BGC0001818:533;BGC0000445:415;BGC0000450:409;BGC0000339:406;BGC0000415:403;BGC0001058:495;BGC0000963:406
GCA_000514635.AZWH01000035.1.region001	83	52052	262	CC(C)[C@H](N)C(=O)NC(C1CC(O)C2CN12)C(O)=O	0.07755217069196269	0.0	74	0	BGC0001818:533;BGC0000445:415;BGC0000450:409;BGC0000339:406;BGC0000415:403;BGC0001058:495;BGC0000963:406
GCA_000514915.AZWV01000038.1.region001	83	52050	262	CC(C)[C@H](N)C(=O)NC(C1CC(O)C2CN12)C(O)=O	0.08515781633288036	0.0	74	0	BGC0001818:539;BGC0000445:418;BGC0000450:410;BGC0000339:407;BGC0000415:404;BGC0001058:496;BGC0000963:408
GCA_000514915.AZWV01000038.1.region001	83	52052	262	CC(C)[C@H](N)C(=O)NC(C1CC(O)C2CN12)C(O)=O	0.07755217069196269	0.0	74	0	BGC0001818:539;BGC0000445:418;BGC0000450:410;BGC0000339:407;BGC0000415:404;BGC0001058:496;BGC0000963:408
GCA_000514615.AZWG01000025.1.region001	83	52050	262	CC(C)[C@H](N)C(=O)NC(C1CC(O)C2CN12)C(O)=O	0.08515781633288036	0.0	74	0	BGC0001818:538;BGC0000445:418;BGC0000450:409;BGC0000339:407;BGC0000415:403;BGC0001058:495;BGC0000963:406
GCA_000514615.AZWG01000025.1.region001	83	52052	262	CC(C)[C@H](N)C(=O)NC(C1CC(O)C2CN12)C(O)=O	0.07755217069196269	0.0	74	0	BGC0001818:538;BGC0000445:418;BGC0000450:409;BGC0000339:407;BGC0000415:403;BGC0001058:495;BGC0000963:406
CNY230.scaffold00036.region001	83	52050	262	CC(C)[C@H](N)C(=O)NC(C1CC(O)C2CN12)C(O)=O	0.08515781633288036	0.0	74	0	BGC0001818:538;BGC0000445:420;BGC0000339:410;BGC0000415:407;BGC0001058:498;BGC0000963:407
CNY230.scaffold00036.region001	83	52052	262	CC(C)[C@H](N)C(=O)NC(C1CC(O)C2CN12)C(O)=O	0.07755217069196269	0.0	74	0	BGC0001818:538;BGC0000445:420;BGC0000339:410;BGC0000415:407;BGC0001058:498;BGC0000963:407
GCA_000514595.AZWF01000022.1.region001	83	52050	262	CC(C)[C@H](N)C(=O)NC(C1CC(O)C2CN12)C(O)=O	0.08515781633288036	0.0	74	0	BGC0001818:537;BGC0000445:418;BGC0000450:410;BGC0000339:406;BGC0000415:403;BGC0001058:495;BGC0000963:409
GCA_000514595.AZWF01000022.1.region001	83	52052	262	CC(C)[C@H](N)C(=O)NC(C1CC(O)C2CN12)C(O)=O	0.07755217069196269	0.0	74	0	BGC0001818:537;BGC0000445:418;BGC0000450:410;BGC0000339:406;BGC0000415:403;BGC0001058:495;BGC0000963:409
CNS848.scaffold00006.region001	83	52050	262	CC(C)[C@H](N)C(=O)NC(C1CC(O)C2CN12)C(O)=O	0.08515781633288036	0.0	74	0	BGC0001818:537;BGC0000445:417;BGC0000450:412;BGC0000339:409;BGC0000415:406;BGC0001058:496;BGC0000963:407
CNS848.scaffold00006.region001	83	52052	262	CC(C)[C@H](N)C(=O)NC(C1CC(O)C2CN12)C(O)=O	0.07755217069196269	0.0	74	0	BGC0001818:537;BGC0000445:417;BGC0000450:412;BGC0000339:409;BGC0000415:406;BGC0001058:496;BGC0000963:407
GCA_000424745.AUKM01000025.1.region001	83	52050	262	CC(C)[C@H](N)C(=O)NC(C1CC(O)C2CN12)C(O)=O	0.08515781633288036	0.0	74	0	BGC0001818:539;BGC0000445:418;BGC0000450:410;BGC0000339:406;BGC0000415:403;BGC0001058:498;BGC0000963:409
GCA_000424745.AUKM01000025.1.region001	83	52052	262	CC(C)[C@H](N)C(=O)NC(C1CC(O)C2CN12)C(O)=O	0.07755217069196269	0.0	74	0	BGC0001818:539;BGC0000445:418;BGC0000450:410;BGC0000339:406;BGC0000415:403;BGC0001058:498;BGC0000963:409
GCA_000514035.AZVD01000027.1.region001	83	52050	262	CC(C)[C@H](N)C(=O)NC(C1CC(O)C2CN12)C(O)=O	0.08515781633288036	0.0	74	0	BGC0001818:538;BGC0000445:418;BGC0000450:409;BGC0000339:407;BGC0000415:403;BGC0001058:495;BGC0000963:406
GCA_000514035.AZVD01000027.1.region001	83	52052	262	CC(C)[C@H](N)C(=O)NC(C1CC(O)C2CN12)C(O)=O	0.07755217069196269	0.0	74	0	BGC0001818:538;BGC0000445:418;BGC0000450:409;BGC0000339:407;BGC0000415:403;BGC0001058:495;BGC0000963:406
CNS296.scaffold00005.region001	83	52050	262	CC(C)[C@H](N)C(=O)NC(C1CC(O)C2CN12)C(O)=O	0.08515781633288036	0.0	74	0	BGC0001818:537;BGC0000445:417;BGC0000450:409;BGC0000339:406;BGC0000415:403;BGC0001058:494;BGC0000963:407
CNS296.scaffold00005.region001	83	52052	262	CC(C)[C@H](N)C(=O)NC(C1CC(O)C2CN12)C(O)=O	0.07755217069196269	0.0	74	0	BGC0001818:537;BGC0000445:417;BGC0000450:409;BGC0000339:406;BGC0000415:403;BGC0001058:494;BGC0000963:407
GCA_000377605.KB898433.1.region001	83	52050	262	CC(C)[C@H](N)C(=O)NC(C1CC(O)C2CN12)C(O)=O	0.08515781633288036	0.0	74	0	BGC0001818:538;BGC0000445:418;BGC0000450:410;BGC0000339:407;BGC0000415:404;BGC0001058:495;BGC0000963:407
GCA_000377605.KB898433.1.region001	83	52052	262	CC(C)[C@H](N)C(=O)NC(C1CC(O)C2CN12)C(O)=O	0.07755217069196269	0.0	74	0	BGC0001818:538;BGC0000445:418;BGC0000450:410;BGC0000339:407;BGC0000415:404;BGC0001058:495;BGC0000963:407
GCA_000375025.KB896103.1.region001	83	52050	262	CC(C)[C@H](N)C(=O)NC(C1CC(O)C2CN12)C(O)=O	0.08515781633288036	0.0	74	0	BGC0001818:539;BGC0000445:418;BGC0000450:410;BGC0000339:407;BGC0000415:404;BGC0001058:496;BGC0000963:408
GCA_000375025.KB896103.1.region001	83	52052	262	CC(C)[C@H](N)C(=O)NC(C1CC(O)C2CN12)C(O)=O	0.07755217069196269	0.0	74	0	BGC0001818:539;BGC0000445:418;BGC0000450:410;BGC0000339:407;BGC0000415:404;BGC0001058:496;BGC0000963:408
GCA_000515175.AZXI01000021.1.region001	83	52050	262	CC(C)[C@H](N)C(=O)NC(C1CC(O)C2CN12)C(O)=O	0.08515781633288036	0.0	74	0	BGC0001818:539;BGC0000445:413;BGC0000450:411;BGC0000339:408;BGC0000415:402;BGC0000461:393;BGC0001058:494;BGC0000963:409;BGC0000378:120
GCA_000515175.AZXI01000021.1.region001	83	52052	262	CC(C)[C@H](N)C(=O)NC(C1CC(O)C2CN12)C(O)=O	0.07755217069196269	0.0	74	0	BGC0001818:539;BGC0000445:413;BGC0000450:411;BGC0000339:408;BGC0000415:402;BGC0000461:393;BGC0001058:494;BGC0000963:409;BGC0000378:120
CNY363.scaffold00040.region001	83	52050	262	C\C(=C\C=C/C=C/CC1=CN=CO1)[C@@H](O)C(C)(C)C(N)=O	0.09198669783055126	0.0	74	0	BGC0001740:1676
CNY363.scaffold00040.region001	83	52052	262	C\C(=C\C=C/C=C/CC1=CN=CO1)[C@@H](O)C(C)(C)C(N)=O	0.07198810679578209	0.0	74	0	BGC0001740:1676
CNY694.scaffold00019.region001	83	52050	262	CC(C)[C@H](N)C(=O)NC(C1CC(O)C2CN12)C(O)=O	0.08515781633288036	0.0	74	0	BGC0001818:537;BGC0000445:414;BGC0000339:407;BGC0000450:405;BGC0000415:399;BGC0000461:395;BGC0001058:491;BGC0000963:410;BGC0000459:385;BGC0000378:120
CNY694.scaffold00019.region001	83	52052	262	CC(C)[C@H](N)C(=O)NC(C1CC(O)C2CN12)C(O)=O	0.07755217069196269	0.0	74	0	BGC0001818:537;BGC0000445:414;BGC0000339:407;BGC0000450:405;BGC0000415:399;BGC0000461:395;BGC0001058:491;BGC0000963:410;BGC0000459:385;BGC0000378:120
CNY363.scaffold00040.region001	83	82525	287	C\C(=C\C=C/C=C/CC1=CN=CO1)[C@@H](O)C(C)(C)C(N)=O	0.07184738707355422	0.0	74	0	BGC0001740:1676
GCA_000514635.AZWH01000035.1.region001	83	67669	308	CC(C)[C@H](N)C(=O)NC(C1CC(O)C2CN12)C(O)=O	0.07082838205537453	0.0	74	0	BGC0001818:533;BGC0000445:415;BGC0000450:409;BGC0000339:406;BGC0000415:403;BGC0001058:495;BGC0000963:406
GCA_000514635.AZWH01000035.1.region001	83	74440	308	CC(C)[C@H](N)C(=O)NC(C1CC(O)C2CN12)C(O)=O	0.08013089233472057	0.0	74	0	BGC0001818:533;BGC0000445:415;BGC0000450:409;BGC0000339:406;BGC0000415:403;BGC0001058:495;BGC0000963:406
GCA_000514915.AZWV01000038.1.region001	83	67669	308	CC(C)[C@H](N)C(=O)NC(C1CC(O)C2CN12)C(O)=O	0.07082838205537453	0.0	74	0	BGC0001818:539;BGC0000445:418;BGC0000450:410;BGC0000339:407;BGC0000415:404;BGC0001058:496;BGC0000963:408
GCA_000514915.AZWV01000038.1.region001	83	74440	308	CC(C)[C@H](N)C(=O)NC(C1CC(O)C2CN12)C(O)=O	0.08013089233472057	0.0	74	0	BGC0001818:539;BGC0000445:418;BGC0000450:410;BGC0000339:407;BGC0000415:404;BGC0001058:496;BGC0000963:408
GCA_000514615.AZWG01000025.1.region001	83	67669	308	CC(C)[C@H](N)C(=O)NC(C1CC(O)C2CN12)C(O)=O	0.07082838205537453	0.0	74	0	BGC0001818:538;BGC0000445:418;BGC0000450:409;BGC0000339:407;BGC0000415:403;BGC0001058:495;BGC0000963:406
GCA_000514615.AZWG01000025.1.region001	83	74440	308	CC(C)[C@H](N)C(=O)NC(C1CC(O)C2CN12)C(O)=O	0.08013089233472057	0.0	74	0	BGC0001818:538;BGC0000445:418;BGC0000450:409;BGC0000339:407;BGC0000415:403;BGC0001058:495;BGC0000963:406
CNY230.scaffold00036.region001	83	67669	308	CC(C)[C@H](N)C(=O)NC(C1CC(O)C2CN12)C(O)=O	0.07082838205537453	0.0	74	0	BGC0001818:538;BGC0000445:420;BGC0000339:410;BGC0000415:407;BGC0001058:498;BGC0000963:407
CNY230.scaffold00036.region001	83	74440	308	CC(C)[C@H](N)C(=O)NC(C1CC(O)C2CN12)C(O)=O	0.08013089233472057	0.0	74	0	BGC0001818:538;BGC0000445:420;BGC0000339:410;BGC0000415:407;BGC0001058:498;BGC0000963:407
GCA_000514595.AZWF01000022.1.region001	83	67669	308	CC(C)[C@H](N)C(=O)NC(C1CC(O)C2CN12)C(O)=O	0.07082838205537453	0.0	74	0	BGC0001818:537;BGC0000445:418;BGC0000450:410;BGC0000339:406;BGC0000415:403;BGC0001058:495;BGC0000963:409
GCA_000514595.AZWF01000022.1.region001	83	74440	308	CC(C)[C@H](N)C(=O)NC(C1CC(O)C2CN12)C(O)=O	0.08013089233472057	0.0	74	0	BGC0001818:537;BGC0000445:418;BGC0000450:410;BGC0000339:406;BGC0000415:403;BGC0001058:495;BGC0000963:409
CNS848.scaffold00006.region001	83	67669	308	CC(C)[C@H](N)C(=O)NC(C1CC(O)C2CN12)C(O)=O	0.07082838205537453	0.0	74	0	BGC0001818:537;BGC0000445:417;BGC0000450:412;BGC0000339:409;BGC0000415:406;BGC0001058:496;BGC0000963:407
CNS848.scaffold00006.region001	83	74440	308	CC(C)[C@H](N)C(=O)NC(C1CC(O)C2CN12)C(O)=O	0.08013089233472057	0.0	74	0	BGC0001818:537;BGC0000445:417;BGC0000450:412;BGC0000339:409;BGC0000415:406;BGC0001058:496;BGC0000963:407
GCA_000424745.AUKM01000025.1.region001	83	67669	308	CC(C)[C@H](N)C(=O)NC(C1CC(O)C2CN12)C(O)=O	0.07082838205537453	0.0	74	0	BGC0001818:539;BGC0000445:418;BGC0000450:410;BGC0000339:406;BGC0000415:403;BGC0001058:498;BGC0000963:409
GCA_000424745.AUKM01000025.1.region001	83	74440	308	CC(C)[C@H](N)C(=O)NC(C1CC(O)C2CN12)C(O)=O	0.08013089233472057	0.0	74	0	BGC0001818:539;BGC0000445:418;BGC0000450:410;BGC0000339:406;BGC0000415:403;BGC0001058:498;BGC0000963:409
GCA_000514035.AZVD01000027.1.region001	83	67669	308	CC(C)[C@H](N)C(=O)NC(C1CC(O)C2CN12)C(O)=O	0.07082838205537453	0.0	74	0	BGC0001818:538;BGC0000445:418;BGC0000450:409;BGC0000339:407;BGC0000415:403;BGC0001058:495;BGC0000963:406
GCA_000514035.AZVD01000027.1.region001	83	74440	308	CC(C)[C@H](N)C(=O)NC(C1CC(O)C2CN12)C(O)=O	0.08013089233472057	0.0	74	0	BGC0001818:538;BGC0000445:418;BGC0000450:409;BGC0000339:407;BGC0000415:403;BGC0001058:495;BGC0000963:406
CNS296.scaffold00005.region001	83	67669	308	CC(C)[C@H](N)C(=O)NC(C1CC(O)C2CN12)C(O)=O	0.07082838205537453	0.0	74	0	BGC0001818:537;BGC0000445:417;BGC0000450:409;BGC0000339:406;BGC0000415:403;BGC0001058:494;BGC0000963:407
CNS296.scaffold00005.region001	83	74440	308	CC(C)[C@H](N)C(=O)NC(C1CC(O)C2CN12)C(O)=O	0.08013089233472057	0.0	74	0	BGC0001818:537;BGC0000445:417;BGC0000450:409;BGC0000339:406;BGC0000415:403;BGC0001058:494;BGC0000963:407
GCA_000377605.KB898433.1.region001	83	67669	308	CC(C)[C@H](N)C(=O)NC(C1CC(O)C2CN12)C(O)=O	0.07082838205537453	0.0	74	0	BGC0001818:538;BGC0000445:418;BGC0000450:410;BGC0000339:407;BGC0000415:404;BGC0001058:495;BGC0000963:407
GCA_000377605.KB898433.1.region001	83	74440	308	CC(C)[C@H](N)C(=O)NC(C1CC(O)C2CN12)C(O)=O	0.08013089233472057	0.0	74	0	BGC0001818:538;BGC0000445:418;BGC0000450:410;BGC0000339:407;BGC0000415:404;BGC0001058:495;BGC0000963:407
GCA_000375025.KB896103.1.region001	83	67669	308	CC(C)[C@H](N)C(=O)NC(C1CC(O)C2CN12)C(O)=O	0.07082838205537453	0.0	74	0	BGC0001818:539;BGC0000445:418;BGC0000450:410;BGC0000339:407;BGC0000415:404;BGC0001058:496;BGC0000963:408
GCA_000375025.KB896103.1.region001	83	74440	308	CC(C)[C@H](N)C(=O)NC(C1CC(O)C2CN12)C(O)=O	0.08013089233472057	0.0	74	0	BGC0001818:539;BGC0000445:418;BGC0000450:410;BGC0000339:407;BGC0000415:404;BGC0001058:496;BGC0000963:408
GCA_000515175.AZXI01000021.1.region001	83	67669	308	CC(C)[C@H](N)C(=O)NC(C1CC(O)C2CN12)C(O)=O	0.07082838205537453	0.0	74	0	BGC0001818:539;BGC0000445:413;BGC0000450:411;BGC0000339:408;BGC0000415:402;BGC0000461:393;BGC0001058:494;BGC0000963:409;BGC0000378:120
GCA_000515175.AZXI01000021.1.region001	83	74440	308	CC(C)[C@H](N)C(=O)NC(C1CC(O)C2CN12)C(O)=O	0.08013089233472057	0.0	74	0	BGC0001818:539;BGC0000445:413;BGC0000450:411;BGC0000339:408;BGC0000415:402;BGC0000461:393;BGC0001058:494;BGC0000963:409;BGC0000378:120
CNY694.scaffold00019.region001	83	67669	308	CC(C)[C@H](N)C(=O)NC(C1CC(O)C2CN12)C(O)=O	0.07082838205537453	0.0	74	0	BGC0001818:537;BGC0000445:414;BGC0000339:407;BGC0000450:405;BGC0000415:399;BGC0000461:395;BGC0001058:491;BGC0000963:410;BGC0000459:385;BGC0000378:120
CNY694.scaffold00019.region001	83	74440	308	CC(C)[C@H](N)C(=O)NC(C1CC(O)C2CN12)C(O)=O	0.08013089233472057	0.0	74	0	BGC0001818:537;BGC0000445:414;BGC0000339:407;BGC0000450:405;BGC0000415:399;BGC0000461:395;BGC0001058:491;BGC0000963:410;BGC0000459:385;BGC0000378:120
CNY363.scaffold00040.region001	83	59653	-1	C\C(=C\C=C/C=C/CC1=CN=CO1)[C@@H](O)C(C)(C)C(N)=O	0.07074505234413472	0.0	74	0	BGC0001740:1676
GCA_000514635.AZWH01000035.1.region001	83	63947	-1	CC(C)[C@H](N)C(=O)NC(C1CC(O)C2CN12)C(O)=O	0.07078832617815084	0.0	74	0	BGC0001818:533;BGC0000445:415;BGC0000450:409;BGC0000339:406;BGC0000415:403;BGC0001058:495;BGC0000963:406
GCA_000514915.AZWV01000038.1.region001	83	63947	-1	CC(C)[C@H](N)C(=O)NC(C1CC(O)C2CN12)C(O)=O	0.07078832617815084	0.0	74	0	BGC0001818:539;BGC0000445:418;BGC0000450:410;BGC0000339:407;BGC0000415:404;BGC0001058:496;BGC0000963:408
GCA_000514615.AZWG01000025.1.region001	83	63947	-1	CC(C)[C@H](N)C(=O)NC(C1CC(O)C2CN12)C(O)=O	0.07078832617815084	0.0	74	0	BGC0001818:538;BGC0000445:418;BGC0000450:409;BGC0000339:407;BGC0000415:403;BGC0001058:495;BGC0000963:406
CNY230.scaffold00036.region001	83	63947	-1	CC(C)[C@H](N)C(=O)NC(C1CC(O)C2CN12)C(O)=O	0.07078832617815084	0.0	74	0	BGC0001818:538;BGC0000445:420;BGC0000339:410;BGC0000415:407;BGC0001058:498;BGC0000963:407
GCA_000514595.AZWF01000022.1.region001	83	63947	-1	CC(C)[C@H](N)C(=O)NC(C1CC(O)C2CN12)C(O)=O	0.07078832617815084	0.0	74	0	BGC0001818:537;BGC0000445:418;BGC0000450:410;BGC0000339:406;BGC0000415:403;BGC0001058:495;BGC0000963:409
CNS848.scaffold00006.region001	83	63947	-1	CC(C)[C@H](N)C(=O)NC(C1CC(O)C2CN12)C(O)=O	0.07078832617815084	0.0	74	0	BGC0001818:537;BGC0000445:417;BGC0000450:412;BGC0000339:409;BGC0000415:406;BGC0001058:496;BGC0000963:407
GCA_000424745.AUKM01000025.1.region001	83	63947	-1	CC(C)[C@H](N)C(=O)NC(C1CC(O)C2CN12)C(O)=O	0.07078832617815084	0.0	74	0	BGC0001818:539;BGC0000445:418;BGC0000450:410;BGC0000339:406;BGC0000415:403;BGC0001058:498;BGC0000963:409
GCA_000514035.AZVD01000027.1.region001	83	63947	-1	CC(C)[C@H](N)C(=O)NC(C1CC(O)C2CN12)C(O)=O	0.07078832617815084	0.0	74	0	BGC0001818:538;BGC0000445:418;BGC0000450:409;BGC0000339:407;BGC0000415:403;BGC0001058:495;BGC0000963:406
CNS296.scaffold00005.region001	83	63947	-1	CC(C)[C@H](N)C(=O)NC(C1CC(O)C2CN12)C(O)=O	0.07078832617815084	0.0	74	0	BGC0001818:537;BGC0000445:417;BGC0000450:409;BGC0000339:406;BGC0000415:403;BGC0001058:494;BGC0000963:407
GCA_000377605.KB898433.1.region001	83	63947	-1	CC(C)[C@H](N)C(=O)NC(C1CC(O)C2CN12)C(O)=O	0.07078832617815084	0.0	74	0	BGC0001818:538;BGC0000445:418;BGC0000450:410;BGC0000339:407;BGC0000415:404;BGC0001058:495;BGC0000963:407
GCA_000375025.KB896103.1.region001	83	63947	-1	CC(C)[C@H](N)C(=O)NC(C1CC(O)C2CN12)C(O)=O	0.07078832617815084	0.0	74	0	BGC0001818:539;BGC0000445:418;BGC0000450:410;BGC0000339:407;BGC0000415:404;BGC0001058:496;BGC0000963:408
GCA_000515175.AZXI01000021.1.region001	83	63947	-1	CC(C)[C@H](N)C(=O)NC(C1CC(O)C2CN12)C(O)=O	0.07078832617815084	0.0	74	0	BGC0001818:539;BGC0000445:413;BGC0000450:411;BGC0000339:408;BGC0000415:402;BGC0000461:393;BGC0001058:494;BGC0000963:409;BGC0000378:120
CNY363.scaffold00040.region001	83	63947	-1	C\C(=C\C=C/C=C/CC1=CN=CO1)[C@@H](O)C(C)(C)C(N)=O	0.09638392705034174	0.0	74	0	BGC0001740:1676
CNY694.scaffold00019.region001	83	63947	-1	CC(C)[C@H](N)C(=O)NC(C1CC(O)C2CN12)C(O)=O	0.07078832617815084	0.0	74	0	BGC0001818:537;BGC0000445:414;BGC0000339:407;BGC0000450:405;BGC0000415:399;BGC0000461:395;BGC0001058:491;BGC0000963:410;BGC0000459:385;BGC0000378:120
GCA_000514635.AZWH01000035.1.region001	83	63960	-1	CC(C)[C@H](N)C(=O)NC(C1CC(O)C2CN12)C(O)=O	0.07392198336426431	0.0	74	0	BGC0001818:533;BGC0000445:415;BGC0000450:409;BGC0000339:406;BGC0000415:403;BGC0001058:495;BGC0000963:406
GCA_000514915.AZWV01000038.1.region001	83	63960	-1	CC(C)[C@H](N)C(=O)NC(C1CC(O)C2CN12)C(O)=O	0.07392198336426431	0.0	74	0	BGC0001818:539;BGC0000445:418;BGC0000450:410;BGC0000339:407;BGC0000415:404;BGC0001058:496;BGC0000963:408
GCA_000514615.AZWG01000025.1.region001	83	63960	-1	CC(C)[C@H](N)C(=O)NC(C1CC(O)C2CN12)C(O)=O	0.07392198336426431	0.0	74	0	BGC0001818:538;BGC0000445:418;BGC0000450:409;BGC0000339:407;BGC0000415:403;BGC0001058:495;BGC0000963:406
CNY230.scaffold00036.region001	83	63960	-1	CC(C)[C@H](N)C(=O)NC(C1CC(O)C2CN12)C(O)=O	0.07392198336426431	0.0	74	0	BGC0001818:538;BGC0000445:420;BGC0000339:410;BGC0000415:407;BGC0001058:498;BGC0000963:407
GCA_000514595.AZWF01000022.1.region001	83	63960	-1	CC(C)[C@H](N)C(=O)NC(C1CC(O)C2CN12)C(O)=O	0.07392198336426431	0.0	74	0	BGC0001818:537;BGC0000445:418;BGC0000450:410;BGC0000339:406;BGC0000415:403;BGC0001058:495;BGC0000963:409
CNS848.scaffold00006.region001	83	63960	-1	CC(C)[C@H](N)C(=O)NC(C1CC(O)C2CN12)C(O)=O	0.07392198336426431	0.0	74	0	BGC0001818:537;BGC0000445:417;BGC0000450:412;BGC0000339:409;BGC0000415:406;BGC0001058:496;BGC0000963:407
GCA_000424745.AUKM01000025.1.region001	83	63960	-1	CC(C)[C@H](N)C(=O)NC(C1CC(O)C2CN12)C(O)=O	0.07392198336426431	0.0	74	0	BGC0001818:539;BGC0000445:418;BGC0000450:410;BGC0000339:406;BGC0000415:403;BGC0001058:498;BGC0000963:409
GCA_000514035.AZVD01000027.1.region001	83	63960	-1	CC(C)[C@H](N)C(=O)NC(C1CC(O)C2CN12)C(O)=O	0.07392198336426431	0.0	74	0	BGC0001818:538;BGC0000445:418;BGC0000450:409;BGC0000339:407;BGC0000415:403;BGC0001058:495;BGC0000963:406
CNS296.scaffold00005.region001	83	63960	-1	CC(C)[C@H](N)C(=O)NC(C1CC(O)C2CN12)C(O)=O	0.07392198336426431	0.0	74	0	BGC0001818:537;BGC0000445:417;BGC0000450:409;BGC0000339:406;BGC0000415:403;BGC0001058:494;BGC0000963:407
GCA_000377605.KB898433.1.region001	83	63960	-1	CC(C)[C@H](N)C(=O)NC(C1CC(O)C2CN12)C(O)=O	0.07392198336426431	0.0	74	0	BGC0001818:538;BGC0000445:418;BGC0000450:410;BGC0000339:407;BGC0000415:404;BGC0001058:495;BGC0000963:407
GCA_000375025.KB896103.1.region001	83	63960	-1	CC(C)[C@H](N)C(=O)NC(C1CC(O)C2CN12)C(O)=O	0.07392198336426431	0.0	74	0	BGC0001818:539;BGC0000445:418;BGC0000450:410;BGC0000339:407;BGC0000415:404;BGC0001058:496;BGC0000963:408
GCA_000515175.AZXI01000021.1.region001	83	63960	-1	CC(C)[C@H](N)C(=O)NC(C1CC(O)C2CN12)C(O)=O	0.07392198336426431	0.0	74	0	BGC0001818:539;BGC0000445:413;BGC0000450:411;BGC0000339:408;BGC0000415:402;BGC0000461:393;BGC0001058:494;BGC0000963:409;BGC0000378:120
CNY694.scaffold00019.region001	83	63960	-1	CC(C)[C@H](N)C(=O)NC(C1CC(O)C2CN12)C(O)=O	0.07392198336426431	0.0	74	0	BGC0001818:537;BGC0000445:414;BGC0000339:407;BGC0000450:405;BGC0000415:399;BGC0000461:395;BGC0001058:491;BGC0000963:410;BGC0000459:385;BGC0000378:120
GCA_000514635.AZWH01000035.1.region001	83	73155	345	CC(C)[C@H](N)C(=O)NC(C1CC(O)C2CN12)C(O)=O	0.08581652098244257	0.0	74	0	BGC0001818:533;BGC0000445:415;BGC0000450:409;BGC0000339:406;BGC0000415:403;BGC0001058:495;BGC0000963:406
GCA_000514915.AZWV01000038.1.region001	83	73155	345	CC(C)[C@H](N)C(=O)NC(C1CC(O)C2CN12)C(O)=O	0.08581652098244257	0.0	74	0	BGC0001818:539;BGC0000445:418;BGC0000450:410;BGC0000339:407;BGC0000415:404;BGC0001058:496;BGC0000963:408
GCA_000514615.AZWG01000025.1.region001	83	73155	345	CC(C)[C@H](N)C(=O)NC(C1CC(O)C2CN12)C(O)=O	0.08581652098244257	0.0	74	0	BGC0001818:538;BGC0000445:418;BGC0000450:409;BGC0000339:407;BGC0000415:403;BGC0001058:495;BGC0000963:406
CNY230.scaffold00036.region001	83	73155	345	CC(C)[C@H](N)C(=O)NC(C1CC(O)C2CN12)C(O)=O	0.08581652098244257	0.0	74	0	BGC0001818:538;BGC0000445:420;BGC0000339:410;BGC0000415:407;BGC0001058:498;BGC0000963:407
GCA_000514595.AZWF01000022.1.region001	83	73155	345	CC(C)[C@H](N)C(=O)NC(C1CC(O)C2CN12)C(O)=O	0.08581652098244257	0.0	74	0	BGC0001818:537;BGC0000445:418;BGC0000450:410;BGC0000339:406;BGC0000415:403;BGC0001058:495;BGC0000963:409
CNS848.scaffold00006.region001	83	73155	345	CC(C)[C@H](N)C(=O)NC(C1CC(O)C2CN12)C(O)=O	0.08581652098244257	0.0	74	0	BGC0001818:537;BGC0000445:417;BGC0000450:412;BGC0000339:409;BGC0000415:406;BGC0001058:496;BGC0000963:407
GCA_000424745.AUKM01000025.1.region001	83	73155	345	CC(C)[C@H](N)C(=O)NC(C1CC(O)C2CN12)C(O)=O	0.08581652098244257	0.0	74	0	BGC0001818:539;BGC0000445:418;BGC0000450:410;BGC0000339:406;BGC0000415:403;BGC0001058:498;BGC0000963:409
GCA_000514035.AZVD01000027.1.region001	83	73155	345	CC(C)[C@H](N)C(=O)NC(C1CC(O)C2CN12)C(O)=O	0.08581652098244257	0.0	74	0	BGC0001818:538;BGC0000445:418;BGC0000450:409;BGC0000339:407;BGC0000415:403;BGC0001058:495;BGC0000963:406
CNS296.scaffold00005.region001	83	73155	345	CC(C)[C@H](N)C(=O)NC(C1CC(O)C2CN12)C(O)=O	0.08581652098244257	0.0	74	0	BGC0001818:537;BGC0000445:417;BGC0000450:409;BGC0000339:406;BGC0000415:403;BGC0001058:494;BGC0000963:407
GCA_000377605.KB898433.1.region001	83	73155	345	CC(C)[C@H](N)C(=O)NC(C1CC(O)C2CN12)C(O)=O	0.08581652098244257	0.0	74	0	BGC0001818:538;BGC0000445:418;BGC0000450:410;BGC0000339:407;BGC0000415:404;BGC0001058:495;BGC0000963:407
GCA_000375025.KB896103.1.region001	83	73155	345	CC(C)[C@H](N)C(=O)NC(C1CC(O)C2CN12)C(O)=O	0.08581652098244257	0.0	74	0	BGC0001818:539;BGC0000445:418;BGC0000450:410;BGC0000339:407;BGC0000415:404;BGC0001058:496;BGC0000963:408
GCA_000515175.AZXI01000021.1.region001	83	73155	345	CC(C)[C@H](N)C(=O)NC(C1CC(O)C2CN12)C(O)=O	0.08581652098244257	0.0	74	0	BGC0001818:539;BGC0000445:413;BGC0000450:411;BGC0000339:408;BGC0000415:402;BGC0000461:393;BGC0001058:494;BGC0000963:409;BGC0000378:120
CNY694.scaffold00019.region001	83	73155	345	CC(C)[C@H](N)C(=O)NC(C1CC(O)C2CN12)C(O)=O	0.08581652098244257	0.0	74	0	BGC0001818:537;BGC0000445:414;BGC0000339:407;BGC0000450:405;BGC0000415:399;BGC0000461:395;BGC0001058:491;BGC0000963:410;BGC0000459:385;BGC0000378:120
GCA_000514635.AZWH01000035.1.region001	83	69838	-1	CC(C)[C@H](N)C(=O)NC(C1CC(O)C2CN12)C(O)=O	0.07887035639134342	0.0	74	0	BGC0001818:533;BGC0000445:415;BGC0000450:409;BGC0000339:406;BGC0000415:403;BGC0001058:495;BGC0000963:406
GCA_000514915.AZWV01000038.1.region001	83	69838	-1	CC(C)[C@H](N)C(=O)NC(C1CC(O)C2CN12)C(O)=O	0.07887035639134342	0.0	74	0	BGC0001818:539;BGC0000445:418;BGC0000450:410;BGC0000339:407;BGC0000415:404;BGC0001058:496;BGC0000963:408
GCA_000514615.AZWG01000025.1.region001	83	69838	-1	CC(C)[C@H](N)C(=O)NC(C1CC(O)C2CN12)C(O)=O	0.07887035639134342	0.0	74	0	BGC0001818:538;BGC0000445:418;BGC0000450:409;BGC0000339:407;BGC0000415:403;BGC0001058:495;BGC0000963:406
CNY230.scaffold00036.region001	83	69838	-1	CC(C)[C@H](N)C(=O)NC(C1CC(O)C2CN12)C(O)=O	0.07887035639134342	0.0	74	0	BGC0001818:538;BGC0000445:420;BGC0000339:410;BGC0000415:407;BGC0001058:498;BGC0000963:407
GCA_000514595.AZWF01000022.1.region001	83	69838	-1	CC(C)[C@H](N)C(=O)NC(C1CC(O)C2CN12)C(O)=O	0.07887035639134342	0.0	74	0	BGC0001818:537;BGC0000445:418;BGC0000450:410;BGC0000339:406;BGC0000415:403;BGC0001058:495;BGC0000963:409
CNS848.scaffold00006.region001	83	69838	-1	CC(C)[C@H](N)C(=O)NC(C1CC(O)C2CN12)C(O)=O	0.07887035639134342	0.0	74	0	BGC0001818:537;BGC0000445:417;BGC0000450:412;BGC0000339:409;BGC0000415:406;BGC0001058:496;BGC0000963:407
GCA_000424745.AUKM01000025.1.region001	83	69838	-1	CC(C)[C@H](N)C(=O)NC(C1CC(O)C2CN12)C(O)=O	0.07887035639134342	0.0	74	0	BGC0001818:539;BGC0000445:418;BGC0000450:410;BGC0000339:406;BGC0000415:403;BGC0001058:498;BGC0000963:409
GCA_000514035.AZVD01000027.1.region001	83	69838	-1	CC(C)[C@H](N)C(=O)NC(C1CC(O)C2CN12)C(O)=O	0.07887035639134342	0.0	74	0	BGC0001818:538;BGC0000445:418;BGC0000450:409;BGC0000339:407;BGC0000415:403;BGC0001058:495;BGC0000963:406
CNS296.scaffold00005.region001	83	69838	-1	CC(C)[C@H](N)C(=O)NC(C1CC(O)C2CN12)C(O)=O	0.07887035639134342	0.0	74	0	BGC0001818:537;BGC0000445:417;BGC0000450:409;BGC0000339:406;BGC0000415:403;BGC0001058:494;BGC0000963:407
GCA_000377605.KB898433.1.region001	83	69838	-1	CC(C)[C@H](N)C(=O)NC(C1CC(O)C2CN12)C(O)=O	0.07887035639134342	0.0	74	0	BGC0001818:538;BGC0000445:418;BGC0000450:410;BGC0000339:407;BGC0000415:404;BGC0001058:495;BGC0000963:407
GCA_000375025.KB896103.1.region001	83	69838	-1	CC(C)[C@H](N)C(=O)NC(C1CC(O)C2CN12)C(O)=O	0.07887035639134342	0.0	74	0	BGC0001818:539;BGC0000445:418;BGC0000450:410;BGC0000339:407;BGC0000415:404;BGC0001058:496;BGC0000963:408
GCA_000515175.AZXI01000021.1.region001	83	69838	-1	CC(C)[C@H](N)C(=O)NC(C1CC(O)C2CN12)C(O)=O	0.07887035639134342	0.0	74	0	BGC0001818:539;BGC0000445:413;BGC0000450:411;BGC0000339:408;BGC0000415:402;BGC0000461:393;BGC0001058:494;BGC0000963:409;BGC0000378:120
CNY694.scaffold00019.region001	83	69838	-1	CC(C)[C@H](N)C(=O)NC(C1CC(O)C2CN12)C(O)=O	0.07887035639134342	0.0	74	0	BGC0001818:537;BGC0000445:414;BGC0000339:407;BGC0000450:405;BGC0000415:399;BGC0000461:395;BGC0001058:491;BGC0000963:410;BGC0000459:385;BGC0000378:120
CNY363.scaffold00040.region001	83	92153	359	C\C(=C\C=C/C=C/CC1=CN=CO1)[C@@H](O)C(C)(C)C(N)=O	0.07096833325685523	0.0	74	0	BGC0001740:1676
CNY363.scaffold00040.region001	83	73046	-1	C\C(=C\C=C/C=C/CC1=CN=CO1)[C@@H](O)C(C)(C)C(N)=O	0.06977773704482416	0.0	74	0	BGC0001740:1676
CNY363.scaffold00040.region001	83	75563	-1	C\C(=C\C=C/C=C/CC1=CN=CO1)[C@@H](O)C(C)(C)C(N)=O	0.06929731418858766	0.0	74	0	BGC0001740:1676
GCA_000514635.AZWH01000035.1.region001	83	77121	-1	CC(C)[C@H](N)C(=O)NC(C1CC(O)C2CN12)C(O)=O	0.09800702950906867	0.0	74	0	BGC0001818:533;BGC0000445:415;BGC0000450:409;BGC0000339:406;BGC0000415:403;BGC0001058:495;BGC0000963:406
GCA_000514915.AZWV01000038.1.region001	83	77121	-1	CC(C)[C@H](N)C(=O)NC(C1CC(O)C2CN12)C(O)=O	0.09800702950906867	0.0	74	0	BGC0001818:539;BGC0000445:418;BGC0000450:410;BGC0000339:407;BGC0000415:404;BGC0001058:496;BGC0000963:408
GCA_000514615.AZWG01000025.1.region001	83	77121	-1	CC(C)[C@H](N)C(=O)NC(C1CC(O)C2CN12)C(O)=O	0.09800702950906867	0.0	74	0	BGC0001818:538;BGC0000445:418;BGC0000450:409;BGC0000339:407;BGC0000415:403;BGC0001058:495;BGC0000963:406
CNY230.scaffold00036.region001	83	77121	-1	CC(C)[C@H](N)C(=O)NC(C1CC(O)C2CN12)C(O)=O	0.09800702950906867	0.0	74	0	BGC0001818:538;BGC0000445:420;BGC0000339:410;BGC0000415:407;BGC0001058:498;BGC0000963:407
GCA_000514595.AZWF01000022.1.region001	83	77121	-1	CC(C)[C@H](N)C(=O)NC(C1CC(O)C2CN12)C(O)=O	0.09800702950906867	0.0	74	0	BGC0001818:537;BGC0000445:418;BGC0000450:410;BGC0000339:406;BGC0000415:403;BGC0001058:495;BGC0000963:409
CNS848.scaffold00006.region001	83	77121	-1	CC(C)[C@H](N)C(=O)NC(C1CC(O)C2CN12)C(O)=O	0.09800702950906867	0.0	74	0	BGC0001818:537;BGC0000445:417;BGC0000450:412;BGC0000339:409;BGC0000415:406;BGC0001058:496;BGC0000963:407
GCA_000424745.AUKM01000025.1.region001	83	77121	-1	CC(C)[C@H](N)C(=O)NC(C1CC(O)C2CN12)C(O)=O	0.09800702950906867	0.0	74	0	BGC0001818:539;BGC0000445:418;BGC0000450:410;BGC0000339:406;BGC0000415:403;BGC0001058:498;BGC0000963:409
GCA_000514035.AZVD01000027.1.region001	83	77121	-1	CC(C)[C@H](N)C(=O)NC(C1CC(O)C2CN12)C(O)=O	0.09800702950906867	0.0	74	0	BGC0001818:538;BGC0000445:418;BGC0000450:409;BGC0000339:407;BGC0000415:403;BGC0001058:495;BGC0000963:406
CNS296.scaffold00005.region001	83	77121	-1	CC(C)[C@H](N)C(=O)NC(C1CC(O)C2CN12)C(O)=O	0.09800702950906867	0.0	74	0	BGC0001818:537;BGC0000445:417;BGC0000450:409;BGC0000339:406;BGC0000415:403;BGC0001058:494;BGC0000963:407
GCA_000377605.KB898433.1.region001	83	77121	-1	CC(C)[C@H](N)C(=O)NC(C1CC(O)C2CN12)C(O)=O	0.09800702950906867	0.0	74	0	BGC0001818:538;BGC0000445:418;BGC0000450:410;BGC0000339:407;BGC0000415:404;BGC0001058:495;BGC0000963:407
GCA_000375025.KB896103.1.region001	83	77121	-1	CC(C)[C@H](N)C(=O)NC(C1CC(O)C2CN12)C(O)=O	0.09800702950906867	0.0	74	0	BGC0001818:539;BGC0000445:418;BGC0000450:410;BGC0000339:407;BGC0000415:404;BGC0001058:496;BGC0000963:408
GCA_000515175.AZXI01000021.1.region001	83	77121	-1	CC(C)[C@H](N)C(=O)NC(C1CC(O)C2CN12)C(O)=O	0.09800702950906867	0.0	74	0	BGC0001818:539;BGC0000445:413;BGC0000450:411;BGC0000339:408;BGC0000415:402;BGC0000461:393;BGC0001058:494;BGC0000963:409;BGC0000378:120
CNY694.scaffold00019.region001	83	77121	-1	CC(C)[C@H](N)C(=O)NC(C1CC(O)C2CN12)C(O)=O	0.09800702950906867	0.0	74	0	BGC0001818:537;BGC0000445:414;BGC0000339:407;BGC0000450:405;BGC0000415:399;BGC0000461:395;BGC0001058:491;BGC0000963:410;BGC0000459:385;BGC0000378:120
CNY363.scaffold00040.region001	83	78206	-1	C\C(=C\C=C/C=C/CC1=CN=CO1)[C@@H](O)C(C)(C)C(N)=O	0.07634748587547494	0.0	74	0	BGC0001740:1676
GCA_000514635.AZWH01000035.1.region001	83	78835	-1	CC(C)[C@H](N)C(=O)NC(C1CC(O)C2CN12)C(O)=O	0.07401242017435038	0.0	74	0	BGC0001818:533;BGC0000445:415;BGC0000450:409;BGC0000339:406;BGC0000415:403;BGC0001058:495;BGC0000963:406
GCA_000514915.AZWV01000038.1.region001	83	78835	-1	CC(C)[C@H](N)C(=O)NC(C1CC(O)C2CN12)C(O)=O	0.07401242017435038	0.0	74	0	BGC0001818:539;BGC0000445:418;BGC0000450:410;BGC0000339:407;BGC0000415:404;BGC0001058:496;BGC0000963:408
GCA_000514615.AZWG01000025.1.region001	83	78835	-1	CC(C)[C@H](N)C(=O)NC(C1CC(O)C2CN12)C(O)=O	0.07401242017435038	0.0	74	0	BGC0001818:538;BGC0000445:418;BGC0000450:409;BGC0000339:407;BGC0000415:403;BGC0001058:495;BGC0000963:406
CNY230.scaffold00036.region001	83	78835	-1	CC(C)[C@H](N)C(=O)NC(C1CC(O)C2CN12)C(O)=O	0.07401242017435038	0.0	74	0	BGC0001818:538;BGC0000445:420;BGC0000339:410;BGC0000415:407;BGC0001058:498;BGC0000963:407
GCA_000514595.AZWF01000022.1.region001	83	78835	-1	CC(C)[C@H](N)C(=O)NC(C1CC(O)C2CN12)C(O)=O	0.07401242017435038	0.0	74	0	BGC0001818:537;BGC0000445:418;BGC0000450:410;BGC0000339:406;BGC0000415:403;BGC0001058:495;BGC0000963:409
CNS848.scaffold00006.region001	83	78835	-1	CC(C)[C@H](N)C(=O)NC(C1CC(O)C2CN12)C(O)=O	0.07401242017435038	0.0	74	0	BGC0001818:537;BGC0000445:417;BGC0000450:412;BGC0000339:409;BGC0000415:406;BGC0001058:496;BGC0000963:407
GCA_000424745.AUKM01000025.1.region001	83	78835	-1	CC(C)[C@H](N)C(=O)NC(C1CC(O)C2CN12)C(O)=O	0.07401242017435038	0.0	74	0	BGC0001818:539;BGC0000445:418;BGC0000450:410;BGC0000339:406;BGC0000415:403;BGC0001058:498;BGC0000963:409
GCA_000514035.AZVD01000027.1.region001	83	78835	-1	CC(C)[C@H](N)C(=O)NC(C1CC(O)C2CN12)C(O)=O	0.07401242017435038	0.0	74	0	BGC0001818:538;BGC0000445:418;BGC0000450:409;BGC0000339:407;BGC0000415:403;BGC0001058:495;BGC0000963:406
CNS296.scaffold00005.region001	83	78835	-1	CC(C)[C@H](N)C(=O)NC(C1CC(O)C2CN12)C(O)=O	0.07401242017435038	0.0	74	0	BGC0001818:537;BGC0000445:417;BGC0000450:409;BGC0000339:406;BGC0000415:403;BGC0001058:494;BGC0000963:407
GCA_000377605.KB898433.1.region001	83	78835	-1	CC(C)[C@H](N)C(=O)NC(C1CC(O)C2CN12)C(O)=O	0.07401242017435038	0.0	74	0	BGC0001818:538;BGC0000445:418;BGC0000450:410;BGC0000339:407;BGC0000415:404;BGC0001058:495;BGC0000963:407
GCA_000375025.KB896103.1.region001	83	78835	-1	CC(C)[C@H](N)C(=O)NC(C1CC(O)C2CN12)C(O)=O	0.07401242017435038	0.0	74	0	BGC0001818:539;BGC0000445:418;BGC0000450:410;BGC0000339:407;BGC0000415:404;BGC0001058:496;BGC0000963:408
GCA_000515175.AZXI01000021.1.region001	83	78835	-1	CC(C)[C@H](N)C(=O)NC(C1CC(O)C2CN12)C(O)=O	0.07401242017435038	0.0	74	0	BGC0001818:539;BGC0000445:413;BGC0000450:411;BGC0000339:408;BGC0000415:402;BGC0000461:393;BGC0001058:494;BGC0000963:409;BGC0000378:120
CNY694.scaffold00019.region001	83	78835	-1	CC(C)[C@H](N)C(=O)NC(C1CC(O)C2CN12)C(O)=O	0.07401242017435038	0.0	74	0	BGC0001818:537;BGC0000445:414;BGC0000339:407;BGC0000450:405;BGC0000415:399;BGC0000461:395;BGC0001058:491;BGC0000963:410;BGC0000459:385;BGC0000378:120
CNY363.scaffold00040.region001	83	79556	-1	C\C(=C\C=C/C=C/CC1=CN=CO1)[C@@H](O)C(C)(C)C(N)=O	0.07452247980641957	0.0	74	0	BGC0001740:1676
GCA_000514635.AZWH01000035.1.region001	83	82177	-1	CC(C)[C@H](N)C(=O)NC(C1CC(O)C2CN12)C(O)=O	0.07201246508214942	0.0	74	0	BGC0001818:533;BGC0000445:415;BGC0000450:409;BGC0000339:406;BGC0000415:403;BGC0001058:495;BGC0000963:406
GCA_000514915.AZWV01000038.1.region001	83	82177	-1	CC(C)[C@H](N)C(=O)NC(C1CC(O)C2CN12)C(O)=O	0.07201246508214942	0.0	74	0	BGC0001818:539;BGC0000445:418;BGC0000450:410;BGC0000339:407;BGC0000415:404;BGC0001058:496;BGC0000963:408
GCA_000514615.AZWG01000025.1.region001	83	82177	-1	CC(C)[C@H](N)C(=O)NC(C1CC(O)C2CN12)C(O)=O	0.07201246508214942	0.0	74	0	BGC0001818:538;BGC0000445:418;BGC0000450:409;BGC0000339:407;BGC0000415:403;BGC0001058:495;BGC0000963:406
CNY230.scaffold00036.region001	83	82177	-1	CC(C)[C@H](N)C(=O)NC(C1CC(O)C2CN12)C(O)=O	0.07201246508214942	0.0	74	0	BGC0001818:538;BGC0000445:420;BGC0000339:410;BGC0000415:407;BGC0001058:498;BGC0000963:407
GCA_000514595.AZWF01000022.1.region001	83	82177	-1	CC(C)[C@H](N)C(=O)NC(C1CC(O)C2CN12)C(O)=O	0.07201246508214942	0.0	74	0	BGC0001818:537;BGC0000445:418;BGC0000450:410;BGC0000339:406;BGC0000415:403;BGC0001058:495;BGC0000963:409
CNS848.scaffold00006.region001	83	82177	-1	CC(C)[C@H](N)C(=O)NC(C1CC(O)C2CN12)C(O)=O	0.07201246508214942	0.0	74	0	BGC0001818:537;BGC0000445:417;BGC0000450:412;BGC0000339:409;BGC0000415:406;BGC0001058:496;BGC0000963:407
GCA_000424745.AUKM01000025.1.region001	83	82177	-1	CC(C)[C@H](N)C(=O)NC(C1CC(O)C2CN12)C(O)=O	0.07201246508214942	0.0	74	0	BGC0001818:539;BGC0000445:418;BGC0000450:410;BGC0000339:406;BGC0000415:403;BGC0001058:498;BGC0000963:409
GCA_000514035.AZVD01000027.1.region001	83	82177	-1	CC(C)[C@H](N)C(=O)NC(C1CC(O)C2CN12)C(O)=O	0.07201246508214942	0.0	74	0	BGC0001818:538;BGC0000445:418;BGC0000450:409;BGC0000339:407;BGC0000415:403;BGC0001058:495;BGC0000963:406
CNS296.scaffold00005.region001	83	82177	-1	CC(C)[C@H](N)C(=O)NC(C1CC(O)C2CN12)C(O)=O	0.07201246508214942	0.0	74	0	BGC0001818:537;BGC0000445:417;BGC0000450:409;BGC0000339:406;BGC0000415:403;BGC0001058:494;BGC0000963:407
GCA_000377605.KB898433.1.region001	83	82177	-1	CC(C)[C@H](N)C(=O)NC(C1CC(O)C2CN12)C(O)=O	0.07201246508214942	0.0	74	0	BGC0001818:538;BGC0000445:418;BGC0000450:410;BGC0000339:407;BGC0000415:404;BGC0001058:495;BGC0000963:407
GCA_000375025.KB896103.1.region001	83	82177	-1	CC(C)[C@H](N)C(=O)NC(C1CC(O)C2CN12)C(O)=O	0.07201246508214942	0.0	74	0	BGC0001818:539;BGC0000445:418;BGC0000450:410;BGC0000339:407;BGC0000415:404;BGC0001058:496;BGC0000963:408
GCA_000515175.AZXI01000021.1.region001	83	82177	-1	CC(C)[C@H](N)C(=O)NC(C1CC(O)C2CN12)C(O)=O	0.07201246508214942	0.0	74	0	BGC0001818:539;BGC0000445:413;BGC0000450:411;BGC0000339:408;BGC0000415:402;BGC0000461:393;BGC0001058:494;BGC0000963:409;BGC0000378:120
CNY694.scaffold00019.region001	83	82177	-1	CC(C)[C@H](N)C(=O)NC(C1CC(O)C2CN12)C(O)=O	0.07201246508214942	0.0	74	0	BGC0001818:537;BGC0000445:414;BGC0000339:407;BGC0000450:405;BGC0000415:399;BGC0000461:395;BGC0001058:491;BGC0000963:410;BGC0000459:385;BGC0000378:120
GCA_000514635.AZWH01000035.1.region001	83	83242	-1	CC(C)[C@H](N)C(=O)NC(C1CC(O)C2CN12)C(O)=O	0.0698654833192901	0.0	74	0	BGC0001818:533;BGC0000445:415;BGC0000450:409;BGC0000339:406;BGC0000415:403;BGC0001058:495;BGC0000963:406
GCA_000514915.AZWV01000038.1.region001	83	83242	-1	CC(C)[C@H](N)C(=O)NC(C1CC(O)C2CN12)C(O)=O	0.0698654833192901	0.0	74	0	BGC0001818:539;BGC0000445:418;BGC0000450:410;BGC0000339:407;BGC0000415:404;BGC0001058:496;BGC0000963:408
GCA_000514615.AZWG01000025.1.region001	83	83242	-1	CC(C)[C@H](N)C(=O)NC(C1CC(O)C2CN12)C(O)=O	0.0698654833192901	0.0	74	0	BGC0001818:538;BGC0000445:418;BGC0000450:409;BGC0000339:407;BGC0000415:403;BGC0001058:495;BGC0000963:406
CNY230.scaffold00036.region001	83	83242	-1	CC(C)[C@H](N)C(=O)NC(C1CC(O)C2CN12)C(O)=O	0.0698654833192901	0.0	74	0	BGC0001818:538;BGC0000445:420;BGC0000339:410;BGC0000415:407;BGC0001058:498;BGC0000963:407
GCA_000514595.AZWF01000022.1.region001	83	83242	-1	CC(C)[C@H](N)C(=O)NC(C1CC(O)C2CN12)C(O)=O	0.0698654833192901	0.0	74	0	BGC0001818:537;BGC0000445:418;BGC0000450:410;BGC0000339:406;BGC0000415:403;BGC0001058:495;BGC0000963:409
CNS848.scaffold00006.region001	83	83242	-1	CC(C)[C@H](N)C(=O)NC(C1CC(O)C2CN12)C(O)=O	0.0698654833192901	0.0	74	0	BGC0001818:537;BGC0000445:417;BGC0000450:412;BGC0000339:409;BGC0000415:406;BGC0001058:496;BGC0000963:407
GCA_000424745.AUKM01000025.1.region001	83	83242	-1	CC(C)[C@H](N)C(=O)NC(C1CC(O)C2CN12)C(O)=O	0.0698654833192901	0.0	74	0	BGC0001818:539;BGC0000445:418;BGC0000450:410;BGC0000339:406;BGC0000415:403;BGC0001058:498;BGC0000963:409
GCA_000514035.AZVD01000027.1.region001	83	83242	-1	CC(C)[C@H](N)C(=O)NC(C1CC(O)C2CN12)C(O)=O	0.0698654833192901	0.0	74	0	BGC0001818:538;BGC0000445:418;BGC0000450:409;BGC0000339:407;BGC0000415:403;BGC0001058:495;BGC0000963:406
CNS296.scaffold00005.region001	83	83242	-1	CC(C)[C@H](N)C(=O)NC(C1CC(O)C2CN12)C(O)=O	0.0698654833192901	0.0	74	0	BGC0001818:537;BGC0000445:417;BGC0000450:409;BGC0000339:406;BGC0000415:403;BGC0001058:494;BGC0000963:407
GCA_000377605.KB898433.1.region001	83	83242	-1	CC(C)[C@H](N)C(=O)NC(C1CC(O)C2CN12)C(O)=O	0.0698654833192901	0.0	74	0	BGC0001818:538;BGC0000445:418;BGC0000450:410;BGC0000339:407;BGC0000415:404;BGC0001058:495;BGC0000963:407
GCA_000375025.KB896103.1.region001	83	83242	-1	CC(C)[C@H](N)C(=O)NC(C1CC(O)C2CN12)C(O)=O	0.0698654833192901	0.0	74	0	BGC0001818:539;BGC0000445:418;BGC0000450:410;BGC0000339:407;BGC0000415:404;BGC0001058:496;BGC0000963:408
GCA_000515175.AZXI01000021.1.region001	83	83242	-1	CC(C)[C@H](N)C(=O)NC(C1CC(O)C2CN12)C(O)=O	0.0698654833192901	0.0	74	0	BGC0001818:539;BGC0000445:413;BGC0000450:411;BGC0000339:408;BGC0000415:402;BGC0000461:393;BGC0001058:494;BGC0000963:409;BGC0000378:120
CNY694.scaffold00019.region001	83	83242	-1	CC(C)[C@H](N)C(=O)NC(C1CC(O)C2CN12)C(O)=O	0.0698654833192901	0.0	74	0	BGC0001818:537;BGC0000445:414;BGC0000339:407;BGC0000450:405;BGC0000415:399;BGC0000461:395;BGC0001058:491;BGC0000963:410;BGC0000459:385;BGC0000378:120
GCA_000514635.AZWH01000035.1.region001	83	83411	-1	CC(C)[C@H](N)C(=O)NC(C1CC(O)C2CN12)C(O)=O	0.07818298982458817	0.0	74	0	BGC0001818:533;BGC0000445:415;BGC0000450:409;BGC0000339:406;BGC0000415:403;BGC0001058:495;BGC0000963:406
GCA_000514915.AZWV01000038.1.region001	83	83411	-1	CC(C)[C@H](N)C(=O)NC(C1CC(O)C2CN12)C(O)=O	0.07818298982458817	0.0	74	0	BGC0001818:539;BGC0000445:418;BGC0000450:410;BGC0000339:407;BGC0000415:404;BGC0001058:496;BGC0000963:408
GCA_000514615.AZWG01000025.1.region001	83	83411	-1	CC(C)[C@H](N)C(=O)NC(C1CC(O)C2CN12)C(O)=O	0.07818298982458817	0.0	74	0	BGC0001818:538;BGC0000445:418;BGC0000450:409;BGC0000339:407;BGC0000415:403;BGC0001058:495;BGC0000963:406
CNY230.scaffold00036.region001	83	83411	-1	CC(C)[C@H](N)C(=O)NC(C1CC(O)C2CN12)C(O)=O	0.07818298982458817	0.0	74	0	BGC0001818:538;BGC0000445:420;BGC0000339:410;BGC0000415:407;BGC0001058:498;BGC0000963:407
GCA_000514595.AZWF01000022.1.region001	83	83411	-1	CC(C)[C@H](N)C(=O)NC(C1CC(O)C2CN12)C(O)=O	0.07818298982458817	0.0	74	0	BGC0001818:537;BGC0000445:418;BGC0000450:410;BGC0000339:406;BGC0000415:403;BGC0001058:495;BGC0000963:409
CNS848.scaffold00006.region001	83	83411	-1	CC(C)[C@H](N)C(=O)NC(C1CC(O)C2CN12)C(O)=O	0.07818298982458817	0.0	74	0	BGC0001818:537;BGC0000445:417;BGC0000450:412;BGC0000339:409;BGC0000415:406;BGC0001058:496;BGC0000963:407
GCA_000424745.AUKM01000025.1.region001	83	83411	-1	CC(C)[C@H](N)C(=O)NC(C1CC(O)C2CN12)C(O)=O	0.07818298982458817	0.0	74	0	BGC0001818:539;BGC0000445:418;BGC0000450:410;BGC0000339:406;BGC0000415:403;BGC0001058:498;BGC0000963:409
GCA_000514035.AZVD01000027.1.region001	83	83411	-1	CC(C)[C@H](N)C(=O)NC(C1CC(O)C2CN12)C(O)=O	0.07818298982458817	0.0	74	0	BGC0001818:538;BGC0000445:418;BGC0000450:409;BGC0000339:407;BGC0000415:403;BGC0001058:495;BGC0000963:406
CNS296.scaffold00005.region001	83	83411	-1	CC(C)[C@H](N)C(=O)NC(C1CC(O)C2CN12)C(O)=O	0.07818298982458817	0.0	74	0	BGC0001818:537;BGC0000445:417;BGC0000450:409;BGC0000339:406;BGC0000415:403;BGC0001058:494;BGC0000963:407
GCA_000377605.KB898433.1.region001	83	83411	-1	CC(C)[C@H](N)C(=O)NC(C1CC(O)C2CN12)C(O)=O	0.07818298982458817	0.0	74	0	BGC0001818:538;BGC0000445:418;BGC0000450:410;BGC0000339:407;BGC0000415:404;BGC0001058:495;BGC0000963:407
GCA_000375025.KB896103.1.region001	83	83411	-1	CC(C)[C@H](N)C(=O)NC(C1CC(O)C2CN12)C(O)=O	0.07818298982458817	0.0	74	0	BGC0001818:539;BGC0000445:418;BGC0000450:410;BGC0000339:407;BGC0000415:404;BGC0001058:496;BGC0000963:408
GCA_000515175.AZXI01000021.1.region001	83	83411	-1	CC(C)[C@H](N)C(=O)NC(C1CC(O)C2CN12)C(O)=O	0.07818298982458817	0.0	74	0	BGC0001818:539;BGC0000445:413;BGC0000450:411;BGC0000339:408;BGC0000415:402;BGC0000461:393;BGC0001058:494;BGC0000963:409;BGC0000378:120
CNY694.scaffold00019.region001	83	83411	-1	CC(C)[C@H](N)C(=O)NC(C1CC(O)C2CN12)C(O)=O	0.07818298982458817	0.0	74	0	BGC0001818:537;BGC0000445:414;BGC0000339:407;BGC0000450:405;BGC0000415:399;BGC0000461:395;BGC0001058:491;BGC0000963:410;BGC0000459:385;BGC0000378:120
GCA_000514635.AZWH01000035.1.region001	83	83414	-1	CC(C)[C@H](N)C(=O)NC(C1CC(O)C2CN12)C(O)=O	0.0820647795582633	0.0	74	0	BGC0001818:533;BGC0000445:415;BGC0000450:409;BGC0000339:406;BGC0000415:403;BGC0001058:495;BGC0000963:406
GCA_000514915.AZWV01000038.1.region001	83	83414	-1	CC(C)[C@H](N)C(=O)NC(C1CC(O)C2CN12)C(O)=O	0.0820647795582633	0.0	74	0	BGC0001818:539;BGC0000445:418;BGC0000450:410;BGC0000339:407;BGC0000415:404;BGC0001058:496;BGC0000963:408
GCA_000514615.AZWG01000025.1.region001	83	83414	-1	CC(C)[C@H](N)C(=O)NC(C1CC(O)C2CN12)C(O)=O	0.0820647795582633	0.0	74	0	BGC0001818:538;BGC0000445:418;BGC0000450:409;BGC0000339:407;BGC0000415:403;BGC0001058:495;BGC0000963:406
CNY230.scaffold00036.region001	83	83414	-1	CC(C)[C@H](N)C(=O)NC(C1CC(O)C2CN12)C(O)=O	0.0820647795582633	0.0	74	0	BGC0001818:538;BGC0000445:420;BGC0000339:410;BGC0000415:407;BGC0001058:498;BGC0000963:407
GCA_000514595.AZWF01000022.1.region001	83	83414	-1	CC(C)[C@H](N)C(=O)NC(C1CC(O)C2CN12)C(O)=O	0.0820647795582633	0.0	74	0	BGC0001818:537;BGC0000445:418;BGC0000450:410;BGC0000339:406;BGC0000415:403;BGC0001058:495;BGC0000963:409
CNS848.scaffold00006.region001	83	83414	-1	CC(C)[C@H](N)C(=O)NC(C1CC(O)C2CN12)C(O)=O	0.0820647795582633	0.0	74	0	BGC0001818:537;BGC0000445:417;BGC0000450:412;BGC0000339:409;BGC0000415:406;BGC0001058:496;BGC0000963:407
GCA_000424745.AUKM01000025.1.region001	83	83414	-1	CC(C)[C@H](N)C(=O)NC(C1CC(O)C2CN12)C(O)=O	0.0820647795582633	0.0	74	0	BGC0001818:539;BGC0000445:418;BGC0000450:410;BGC0000339:406;BGC0000415:403;BGC0001058:498;BGC0000963:409
GCA_000514035.AZVD01000027.1.region001	83	83414	-1	CC(C)[C@H](N)C(=O)NC(C1CC(O)C2CN12)C(O)=O	0.0820647795582633	0.0	74	0	BGC0001818:538;BGC0000445:418;BGC0000450:409;BGC0000339:407;BGC0000415:403;BGC0001058:495;BGC0000963:406
CNS296.scaffold00005.region001	83	83414	-1	CC(C)[C@H](N)C(=O)NC(C1CC(O)C2CN12)C(O)=O	0.0820647795582633	0.0	74	0	BGC0001818:537;BGC0000445:417;BGC0000450:409;BGC0000339:406;BGC0000415:403;BGC0001058:494;BGC0000963:407
GCA_000377605.KB898433.1.region001	83	83414	-1	CC(C)[C@H](N)C(=O)NC(C1CC(O)C2CN12)C(O)=O	0.0820647795582633	0.0	74	0	BGC0001818:538;BGC0000445:418;BGC0000450:410;BGC0000339:407;BGC0000415:404;BGC0001058:495;BGC0000963:407
GCA_000375025.KB896103.1.region001	83	83414	-1	CC(C)[C@H](N)C(=O)NC(C1CC(O)C2CN12)C(O)=O	0.0820647795582633	0.0	74	0	BGC0001818:539;BGC0000445:418;BGC0000450:410;BGC0000339:407;BGC0000415:404;BGC0001058:496;BGC0000963:408
GCA_000515175.AZXI01000021.1.region001	83	83414	-1	CC(C)[C@H](N)C(=O)NC(C1CC(O)C2CN12)C(O)=O	0.0820647795582633	0.0	74	0	BGC0001818:539;BGC0000445:413;BGC0000450:411;BGC0000339:408;BGC0000415:402;BGC0000461:393;BGC0001058:494;BGC0000963:409;BGC0000378:120
CNY363.scaffold00040.region001	83	83414	-1	C\C(=C\C=C/C=C/CC1=CN=CO1)[C@@H](O)C(C)(C)C(N)=O	0.07031545955121178	0.0	74	0	BGC0001740:1676
CNY694.scaffold00019.region001	83	83414	-1	CC(C)[C@H](N)C(=O)NC(C1CC(O)C2CN12)C(O)=O	0.0820647795582633	0.0	74	0	BGC0001818:537;BGC0000445:414;BGC0000339:407;BGC0000450:405;BGC0000415:399;BGC0000461:395;BGC0001058:491;BGC0000963:410;BGC0000459:385;BGC0000378:120
GCA_000514635.AZWH01000035.1.region001	83	84537	412	CC(C)[C@H](N)C(=O)NC(C1CC(O)C2CN12)C(O)=O	0.07350683265745482	0.0	74	0	BGC0001818:533;BGC0000445:415;BGC0000450:409;BGC0000339:406;BGC0000415:403;BGC0001058:495;BGC0000963:406
GCA_000514915.AZWV01000038.1.region001	83	84537	412	CC(C)[C@H](N)C(=O)NC(C1CC(O)C2CN12)C(O)=O	0.07350683265745482	0.0	74	0	BGC0001818:539;BGC0000445:418;BGC0000450:410;BGC0000339:407;BGC0000415:404;BGC0001058:496;BGC0000963:408
GCA_000514615.AZWG01000025.1.region001	83	84537	412	CC(C)[C@H](N)C(=O)NC(C1CC(O)C2CN12)C(O)=O	0.07350683265745482	0.0	74	0	BGC0001818:538;BGC0000445:418;BGC0000450:409;BGC0000339:407;BGC0000415:403;BGC0001058:495;BGC0000963:406
CNY230.scaffold00036.region001	83	84537	412	CC(C)[C@H](N)C(=O)NC(C1CC(O)C2CN12)C(O)=O	0.07350683265745482	0.0	74	0	BGC0001818:538;BGC0000445:420;BGC0000339:410;BGC0000415:407;BGC0001058:498;BGC0000963:407
GCA_000514595.AZWF01000022.1.region001	83	84537	412	CC(C)[C@H](N)C(=O)NC(C1CC(O)C2CN12)C(O)=O	0.07350683265745482	0.0	74	0	BGC0001818:537;BGC0000445:418;BGC0000450:410;BGC0000339:406;BGC0000415:403;BGC0001058:495;BGC0000963:409
CNS848.scaffold00006.region001	83	84537	412	CC(C)[C@H](N)C(=O)NC(C1CC(O)C2CN12)C(O)=O	0.07350683265745482	0.0	74	0	BGC0001818:537;BGC0000445:417;BGC0000450:412;BGC0000339:409;BGC0000415:406;BGC0001058:496;BGC0000963:407
GCA_000424745.AUKM01000025.1.region001	83	84537	412	CC(C)[C@H](N)C(=O)NC(C1CC(O)C2CN12)C(O)=O	0.07350683265745482	0.0	74	0	BGC0001818:539;BGC0000445:418;BGC0000450:410;BGC0000339:406;BGC0000415:403;BGC0001058:498;BGC0000963:409
GCA_000514035.AZVD01000027.1.region001	83	84537	412	CC(C)[C@H](N)C(=O)NC(C1CC(O)C2CN12)C(O)=O	0.07350683265745482	0.0	74	0	BGC0001818:538;BGC0000445:418;BGC0000450:409;BGC0000339:407;BGC0000415:403;BGC0001058:495;BGC0000963:406
CNS296.scaffold00005.region001	83	84537	412	CC(C)[C@H](N)C(=O)NC(C1CC(O)C2CN12)C(O)=O	0.07350683265745482	0.0	74	0	BGC0001818:537;BGC0000445:417;BGC0000450:409;BGC0000339:406;BGC0000415:403;BGC0001058:494;BGC0000963:407
GCA_000377605.KB898433.1.region001	83	84537	412	CC(C)[C@H](N)C(=O)NC(C1CC(O)C2CN12)C(O)=O	0.07350683265745482	0.0	74	0	BGC0001818:538;BGC0000445:418;BGC0000450:410;BGC0000339:407;BGC0000415:404;BGC0001058:495;BGC0000963:407
GCA_000375025.KB896103.1.region001	83	84537	412	CC(C)[C@H](N)C(=O)NC(C1CC(O)C2CN12)C(O)=O	0.07350683265745482	0.0	74	0	BGC0001818:539;BGC0000445:418;BGC0000450:410;BGC0000339:407;BGC0000415:404;BGC0001058:496;BGC0000963:408
GCA_000515175.AZXI01000021.1.region001	83	84537	412	CC(C)[C@H](N)C(=O)NC(C1CC(O)C2CN12)C(O)=O	0.07350683265745482	0.0	74	0	BGC0001818:539;BGC0000445:413;BGC0000450:411;BGC0000339:408;BGC0000415:402;BGC0000461:393;BGC0001058:494;BGC0000963:409;BGC0000378:120
CNY363.scaffold00040.region001	83	84537	412	C\C(=C\C=C/C=C/CC1=CN=CO1)[C@@H](O)C(C)(C)C(N)=O	0.08579416484532691	0.0	74	0	BGC0001740:1676
CNY694.scaffold00019.region001	83	84537	412	CC(C)[C@H](N)C(=O)NC(C1CC(O)C2CN12)C(O)=O	0.07350683265745482	0.0	74	0	BGC0001818:537;BGC0000445:414;BGC0000339:407;BGC0000450:405;BGC0000415:399;BGC0000461:395;BGC0001058:491;BGC0000963:410;BGC0000459:385;BGC0000378:120
CNY363.scaffold00040.region001	83	90527	-1	C\C(=C\C=C/C=C/CC1=CN=CO1)[C@@H](O)C(C)(C)C(N)=O	0.07206715385929183	0.0	74	0	BGC0001740:1676
CNY363.scaffold00040.region001	83	91250	424	C\C(=C\C=C/C=C/CC1=CN=CO1)[C@@H](O)C(C)(C)C(N)=O	0.07071421820222962	0.0	74	0	BGC0001740:1676
CNY363.scaffold00040.region001	83	93873	439	C\C(=C\C=C/C=C/CC1=CN=CO1)[C@@H](O)C(C)(C)C(N)=O	0.0754202791080448	0.0	74	0	BGC0001740:1676
CNY363.scaffold00040.region001	83	93683	441	C\C(=C\C=C/C=C/CC1=CN=CO1)[C@@H](O)C(C)(C)C(N)=O	0.07681152141671686	0.0	74	0	BGC0001740:1676
CNY363.scaffold00040.region001	83	98943	441	C\C(=C\C=C/C=C/CC1=CN=CO1)[C@@H](O)C(C)(C)C(N)=O	0.07208491823480187	0.0	74	0	BGC0001740:1676
GCA_000514635.AZWH01000035.1.region001	83	94784	-1	CC(C)[C@H](N)C(=O)NC(C1CC(O)C2CN12)C(O)=O	0.07921489624877509	0.0	74	0	BGC0001818:533;BGC0000445:415;BGC0000450:409;BGC0000339:406;BGC0000415:403;BGC0001058:495;BGC0000963:406
GCA_000514915.AZWV01000038.1.region001	83	94784	-1	CC(C)[C@H](N)C(=O)NC(C1CC(O)C2CN12)C(O)=O	0.07921489624877509	0.0	74	0	BGC0001818:539;BGC0000445:418;BGC0000450:410;BGC0000339:407;BGC0000415:404;BGC0001058:496;BGC0000963:408
GCA_000514615.AZWG01000025.1.region001	83	94784	-1	CC(C)[C@H](N)C(=O)NC(C1CC(O)C2CN12)C(O)=O	0.07921489624877509	0.0	74	0	BGC0001818:538;BGC0000445:418;BGC0000450:409;BGC0000339:407;BGC0000415:403;BGC0001058:495;BGC0000963:406
CNY230.scaffold00036.region001	83	94784	-1	CC(C)[C@H](N)C(=O)NC(C1CC(O)C2CN12)C(O)=O	0.07921489624877509	0.0	74	0	BGC0001818:538;BGC0000445:420;BGC0000339:410;BGC0000415:407;BGC0001058:498;BGC0000963:407
GCA_000514595.AZWF01000022.1.region001	83	94784	-1	CC(C)[C@H](N)C(=O)NC(C1CC(O)C2CN12)C(O)=O	0.07921489624877509	0.0	74	0	BGC0001818:537;BGC0000445:418;BGC0000450:410;BGC0000339:406;BGC0000415:403;BGC0001058:495;BGC0000963:409
CNS848.scaffold00006.region001	83	94784	-1	CC(C)[C@H](N)C(=O)NC(C1CC(O)C2CN12)C(O)=O	0.07921489624877509	0.0	74	0	BGC0001818:537;BGC0000445:417;BGC0000450:412;BGC0000339:409;BGC0000415:406;BGC0001058:496;BGC0000963:407
GCA_000424745.AUKM01000025.1.region001	83	94784	-1	CC(C)[C@H](N)C(=O)NC(C1CC(O)C2CN12)C(O)=O	0.07921489624877509	0.0	74	0	BGC0001818:539;BGC0000445:418;BGC0000450:410;BGC0000339:406;BGC0000415:403;BGC0001058:498;BGC0000963:409
GCA_000514035.AZVD01000027.1.region001	83	94784	-1	CC(C)[C@H](N)C(=O)NC(C1CC(O)C2CN12)C(O)=O	0.07921489624877509	0.0	74	0	BGC0001818:538;BGC0000445:418;BGC0000450:409;BGC0000339:407;BGC0000415:403;BGC0001058:495;BGC0000963:406
CNS296.scaffold00005.region001	83	94784	-1	CC(C)[C@H](N)C(=O)NC(C1CC(O)C2CN12)C(O)=O	0.07921489624877509	0.0	74	0	BGC0001818:537;BGC0000445:417;BGC0000450:409;BGC0000339:406;BGC0000415:403;BGC0001058:494;BGC0000963:407
GCA_000377605.KB898433.1.region001	83	94784	-1	CC(C)[C@H](N)C(=O)NC(C1CC(O)C2CN12)C(O)=O	0.07921489624877509	0.0	74	0	BGC0001818:538;BGC0000445:418;BGC0000450:410;BGC0000339:407;BGC0000415:404;BGC0001058:495;BGC0000963:407
GCA_000375025.KB896103.1.region001	83	94784	-1	CC(C)[C@H](N)C(=O)NC(C1CC(O)C2CN12)C(O)=O	0.07921489624877509	0.0	74	0	BGC0001818:539;BGC0000445:418;BGC0000450:410;BGC0000339:407;BGC0000415:404;BGC0001058:496;BGC0000963:408
GCA_000515175.AZXI01000021.1.region001	83	94784	-1	CC(C)[C@H](N)C(=O)NC(C1CC(O)C2CN12)C(O)=O	0.07921489624877509	0.0	74	0	BGC0001818:539;BGC0000445:413;BGC0000450:411;BGC0000339:408;BGC0000415:402;BGC0000461:393;BGC0001058:494;BGC0000963:409;BGC0000378:120
CNY363.scaffold00040.region001	83	94784	-1	C\C(=C\C=C/C=C/CC1=CN=CO1)[C@@H](O)C(C)(C)C(N)=O	0.07857575465660675	0.0	74	0	BGC0001740:1676
CNY694.scaffold00019.region001	83	94784	-1	CC(C)[C@H](N)C(=O)NC(C1CC(O)C2CN12)C(O)=O	0.07921489624877509	0.0	74	0	BGC0001818:537;BGC0000445:414;BGC0000339:407;BGC0000450:405;BGC0000415:399;BGC0000461:395;BGC0001058:491;BGC0000963:410;BGC0000459:385;BGC0000378:120
GCA_000514635.AZWH01000035.1.region001	83	95558	-1	CC(C)[C@H](N)C(=O)NC(C1CC(O)C2CN12)C(O)=O	0.07051904764446032	0.0	74	0	BGC0001818:533;BGC0000445:415;BGC0000450:409;BGC0000339:406;BGC0000415:403;BGC0001058:495;BGC0000963:406
GCA_000514915.AZWV01000038.1.region001	83	95558	-1	CC(C)[C@H](N)C(=O)NC(C1CC(O)C2CN12)C(O)=O	0.07051904764446032	0.0	74	0	BGC0001818:539;BGC0000445:418;BGC0000450:410;BGC0000339:407;BGC0000415:404;BGC0001058:496;BGC0000963:408
GCA_000514615.AZWG01000025.1.region001	83	95558	-1	CC(C)[C@H](N)C(=O)NC(C1CC(O)C2CN12)C(O)=O	0.07051904764446032	0.0	74	0	BGC0001818:538;BGC0000445:418;BGC0000450:409;BGC0000339:407;BGC0000415:403;BGC0001058:495;BGC0000963:406
CNY230.scaffold00036.region001	83	95558	-1	CC(C)[C@H](N)C(=O)NC(C1CC(O)C2CN12)C(O)=O	0.07051904764446032	0.0	74	0	BGC0001818:538;BGC0000445:420;BGC0000339:410;BGC0000415:407;BGC0001058:498;BGC0000963:407
GCA_000514595.AZWF01000022.1.region001	83	95558	-1	CC(C)[C@H](N)C(=O)NC(C1CC(O)C2CN12)C(O)=O	0.07051904764446032	0.0	74	0	BGC0001818:537;BGC0000445:418;BGC0000450:410;BGC0000339:406;BGC0000415:403;BGC0001058:495;BGC0000963:409
CNS848.scaffold00006.region001	83	95558	-1	CC(C)[C@H](N)C(=O)NC(C1CC(O)C2CN12)C(O)=O	0.07051904764446032	0.0	74	0	BGC0001818:537;BGC0000445:417;BGC0000450:412;BGC0000339:409;BGC0000415:406;BGC0001058:496;BGC0000963:407
GCA_000424745.AUKM01000025.1.region001	83	95558	-1	CC(C)[C@H](N)C(=O)NC(C1CC(O)C2CN12)C(O)=O	0.07051904764446032	0.0	74	0	BGC0001818:539;BGC0000445:418;BGC0000450:410;BGC0000339:406;BGC0000415:403;BGC0001058:498;BGC0000963:409
GCA_000514035.AZVD01000027.1.region001	83	95558	-1	CC(C)[C@H](N)C(=O)NC(C1CC(O)C2CN12)C(O)=O	0.07051904764446032	0.0	74	0	BGC0001818:538;BGC0000445:418;BGC0000450:409;BGC0000339:407;BGC0000415:403;BGC0001058:495;BGC0000963:406
CNS296.scaffold00005.region001	83	95558	-1	CC(C)[C@H](N)C(=O)NC(C1CC(O)C2CN12)C(O)=O	0.07051904764446032	0.0	74	0	BGC0001818:537;BGC0000445:417;BGC0000450:409;BGC0000339:406;BGC0000415:403;BGC0001058:494;BGC0000963:407
GCA_000377605.KB898433.1.region001	83	95558	-1	CC(C)[C@H](N)C(=O)NC(C1CC(O)C2CN12)C(O)=O	0.07051904764446032	0.0	74	0	BGC0001818:538;BGC0000445:418;BGC0000450:410;BGC0000339:407;BGC0000415:404;BGC0001058:495;BGC0000963:407
GCA_000375025.KB896103.1.region001	83	95558	-1	CC(C)[C@H](N)C(=O)NC(C1CC(O)C2CN12)C(O)=O	0.07051904764446032	0.0	74	0	BGC0001818:539;BGC0000445:418;BGC0000450:410;BGC0000339:407;BGC0000415:404;BGC0001058:496;BGC0000963:408
GCA_000515175.AZXI01000021.1.region001	83	95558	-1	CC(C)[C@H](N)C(=O)NC(C1CC(O)C2CN12)C(O)=O	0.07051904764446032	0.0	74	0	BGC0001818:539;BGC0000445:413;BGC0000450:411;BGC0000339:408;BGC0000415:402;BGC0000461:393;BGC0001058:494;BGC0000963:409;BGC0000378:120
CNY694.scaffold00019.region001	83	95558	-1	CC(C)[C@H](N)C(=O)NC(C1CC(O)C2CN12)C(O)=O	0.07051904764446032	0.0	74	0	BGC0001818:537;BGC0000445:414;BGC0000339:407;BGC0000450:405;BGC0000415:399;BGC0000461:395;BGC0001058:491;BGC0000963:410;BGC0000459:385;BGC0000378:120
GCA_000514635.AZWH01000035.1.region001	83	96182	446	CC(C)[C@H](N)C(=O)NC(C1CC(O)C2CN12)C(O)=O	0.07639381019705675	0.0	74	0	BGC0001818:533;BGC0000445:415;BGC0000450:409;BGC0000339:406;BGC0000415:403;BGC0001058:495;BGC0000963:406
GCA_000514915.AZWV01000038.1.region001	83	96182	446	CC(C)[C@H](N)C(=O)NC(C1CC(O)C2CN12)C(O)=O	0.07639381019705675	0.0	74	0	BGC0001818:539;BGC0000445:418;BGC0000450:410;BGC0000339:407;BGC0000415:404;BGC0001058:496;BGC0000963:408
GCA_000514615.AZWG01000025.1.region001	83	96182	446	CC(C)[C@H](N)C(=O)NC(C1CC(O)C2CN12)C(O)=O	0.07639381019705675	0.0	74	0	BGC0001818:538;BGC0000445:418;BGC0000450:409;BGC0000339:407;BGC0000415:403;BGC0001058:495;BGC0000963:406
CNY230.scaffold00036.region001	83	96182	446	CC(C)[C@H](N)C(=O)NC(C1CC(O)C2CN12)C(O)=O	0.07639381019705675	0.0	74	0	BGC0001818:538;BGC0000445:420;BGC0000339:410;BGC0000415:407;BGC0001058:498;BGC0000963:407
GCA_000514595.AZWF01000022.1.region001	83	96182	446	CC(C)[C@H](N)C(=O)NC(C1CC(O)C2CN12)C(O)=O	0.07639381019705675	0.0	74	0	BGC0001818:537;BGC0000445:418;BGC0000450:410;BGC0000339:406;BGC0000415:403;BGC0001058:495;BGC0000963:409
CNS848.scaffold00006.region001	83	96182	446	CC(C)[C@H](N)C(=O)NC(C1CC(O)C2CN12)C(O)=O	0.07639381019705675	0.0	74	0	BGC0001818:537;BGC0000445:417;BGC0000450:412;BGC0000339:409;BGC0000415:406;BGC0001058:496;BGC0000963:407
GCA_000424745.AUKM01000025.1.region001	83	96182	446	CC(C)[C@H](N)C(=O)NC(C1CC(O)C2CN12)C(O)=O	0.07639381019705675	0.0	74	0	BGC0001818:539;BGC0000445:418;BGC0000450:410;BGC0000339:406;BGC0000415:403;BGC0001058:498;BGC0000963:409
GCA_000514035.AZVD01000027.1.region001	83	96182	446	CC(C)[C@H](N)C(=O)NC(C1CC(O)C2CN12)C(O)=O	0.07639381019705675	0.0	74	0	BGC0001818:538;BGC0000445:418;BGC0000450:409;BGC0000339:407;BGC0000415:403;BGC0001058:495;BGC0000963:406
CNS296.scaffold00005.region001	83	96182	446	CC(C)[C@H](N)C(=O)NC(C1CC(O)C2CN12)C(O)=O	0.07639381019705675	0.0	74	0	BGC0001818:537;BGC0000445:417;BGC0000450:409;BGC0000339:406;BGC0000415:403;BGC0001058:494;BGC0000963:407
GCA_000377605.KB898433.1.region001	83	96182	446	CC(C)[C@H](N)C(=O)NC(C1CC(O)C2CN12)C(O)=O	0.07639381019705675	0.0	74	0	BGC0001818:538;BGC0000445:418;BGC0000450:410;BGC0000339:407;BGC0000415:404;BGC0001058:495;BGC0000963:407
GCA_000375025.KB896103.1.region001	83	96182	446	CC(C)[C@H](N)C(=O)NC(C1CC(O)C2CN12)C(O)=O	0.07639381019705675	0.0	74	0	BGC0001818:539;BGC0000445:418;BGC0000450:410;BGC0000339:407;BGC0000415:404;BGC0001058:496;BGC0000963:408
GCA_000515175.AZXI01000021.1.region001	83	96182	446	CC(C)[C@H](N)C(=O)NC(C1CC(O)C2CN12)C(O)=O	0.07639381019705675	0.0	74	0	BGC0001818:539;BGC0000445:413;BGC0000450:411;BGC0000339:408;BGC0000415:402;BGC0000461:393;BGC0001058:494;BGC0000963:409;BGC0000378:120
CNY694.scaffold00019.region001	83	96182	446	CC(C)[C@H](N)C(=O)NC(C1CC(O)C2CN12)C(O)=O	0.07639381019705675	0.0	74	0	BGC0001818:537;BGC0000445:414;BGC0000339:407;BGC0000450:405;BGC0000415:399;BGC0000461:395;BGC0001058:491;BGC0000963:410;BGC0000459:385;BGC0000378:120
CNY363.scaffold00040.region001	83	97217	-1	C\C(=C\C=C/C=C/CC1=CN=CO1)[C@@H](O)C(C)(C)C(N)=O	0.08198684017906524	0.0	74	0	BGC0001740:1676
CNY363.scaffold00040.region001	83	97253	448	C\C(=C\C=C/C=C/CC1=CN=CO1)[C@@H](O)C(C)(C)C(N)=O	0.08617830584439869	0.0	74	0	BGC0001740:1676
GCA_000514635.AZWH01000035.1.region001	83	97392	-1	CC(C)[C@H](N)C(=O)NC(C1CC(O)C2CN12)C(O)=O	0.06982897330761642	0.0	74	0	BGC0001818:533;BGC0000445:415;BGC0000450:409;BGC0000339:406;BGC0000415:403;BGC0001058:495;BGC0000963:406
GCA_000514915.AZWV01000038.1.region001	83	97392	-1	CC(C)[C@H](N)C(=O)NC(C1CC(O)C2CN12)C(O)=O	0.06982897330761642	0.0	74	0	BGC0001818:539;BGC0000445:418;BGC0000450:410;BGC0000339:407;BGC0000415:404;BGC0001058:496;BGC0000963:408
GCA_000514615.AZWG01000025.1.region001	83	97392	-1	CC(C)[C@H](N)C(=O)NC(C1CC(O)C2CN12)C(O)=O	0.06982897330761642	0.0	74	0	BGC0001818:538;BGC0000445:418;BGC0000450:409;BGC0000339:407;BGC0000415:403;BGC0001058:495;BGC0000963:406
CNY230.scaffold00036.region001	83	97392	-1	CC(C)[C@H](N)C(=O)NC(C1CC(O)C2CN12)C(O)=O	0.06982897330761642	0.0	74	0	BGC0001818:538;BGC0000445:420;BGC0000339:410;BGC0000415:407;BGC0001058:498;BGC0000963:407
GCA_000514595.AZWF01000022.1.region001	83	97392	-1	CC(C)[C@H](N)C(=O)NC(C1CC(O)C2CN12)C(O)=O	0.06982897330761642	0.0	74	0	BGC0001818:537;BGC0000445:418;BGC0000450:410;BGC0000339:406;BGC0000415:403;BGC0001058:495;BGC0000963:409
CNS848.scaffold00006.region001	83	97392	-1	CC(C)[C@H](N)C(=O)NC(C1CC(O)C2CN12)C(O)=O	0.06982897330761642	0.0	74	0	BGC0001818:537;BGC0000445:417;BGC0000450:412;BGC0000339:409;BGC0000415:406;BGC0001058:496;BGC0000963:407
GCA_000424745.AUKM01000025.1.region001	83	97392	-1	CC(C)[C@H](N)C(=O)NC(C1CC(O)C2CN12)C(O)=O	0.06982897330761642	0.0	74	0	BGC0001818:539;BGC0000445:418;BGC0000450:410;BGC0000339:406;BGC0000415:403;BGC0001058:498;BGC0000963:409
GCA_000514035.AZVD01000027.1.region001	83	97392	-1	CC(C)[C@H](N)C(=O)NC(C1CC(O)C2CN12)C(O)=O	0.06982897330761642	0.0	74	0	BGC0001818:538;BGC0000445:418;BGC0000450:409;BGC0000339:407;BGC0000415:403;BGC0001058:495;BGC0000963:406
CNS296.scaffold00005.region001	83	97392	-1	CC(C)[C@H](N)C(=O)NC(C1CC(O)C2CN12)C(O)=O	0.06982897330761642	0.0	74	0	BGC0001818:537;BGC0000445:417;BGC0000450:409;BGC0000339:406;BGC0000415:403;BGC0001058:494;BGC0000963:407
GCA_000377605.KB898433.1.region001	83	97392	-1	CC(C)[C@H](N)C(=O)NC(C1CC(O)C2CN12)C(O)=O	0.06982897330761642	0.0	74	0	BGC0001818:538;BGC0000445:418;BGC0000450:410;BGC0000339:407;BGC0000415:404;BGC0001058:495;BGC0000963:407
GCA_000375025.KB896103.1.region001	83	97392	-1	CC(C)[C@H](N)C(=O)NC(C1CC(O)C2CN12)C(O)=O	0.06982897330761642	0.0	74	0	BGC0001818:539;BGC0000445:418;BGC0000450:410;BGC0000339:407;BGC0000415:404;BGC0001058:496;BGC0000963:408
GCA_000515175.AZXI01000021.1.region001	83	97392	-1	CC(C)[C@H](N)C(=O)NC(C1CC(O)C2CN12)C(O)=O	0.06982897330761642	0.0	74	0	BGC0001818:539;BGC0000445:413;BGC0000450:411;BGC0000339:408;BGC0000415:402;BGC0000461:393;BGC0001058:494;BGC0000963:409;BGC0000378:120
CNY363.scaffold00040.region001	83	97392	-1	C\C(=C\C=C/C=C/CC1=CN=CO1)[C@@H](O)C(C)(C)C(N)=O	0.0701318110699698	0.0	74	0	BGC0001740:1676
CNY694.scaffold00019.region001	83	97392	-1	CC(C)[C@H](N)C(=O)NC(C1CC(O)C2CN12)C(O)=O	0.06982897330761642	0.0	74	0	BGC0001818:537;BGC0000445:414;BGC0000339:407;BGC0000450:405;BGC0000415:399;BGC0000461:395;BGC0001058:491;BGC0000963:410;BGC0000459:385;BGC0000378:120
GCA_000514635.AZWH01000035.1.region001	83	98929	453	CC(C)[C@H](N)C(=O)NC(C1CC(O)C2CN12)C(O)=O	0.09125507833198976	0.0	74	0	BGC0001818:533;BGC0000445:415;BGC0000450:409;BGC0000339:406;BGC0000415:403;BGC0001058:495;BGC0000963:406
GCA_000514635.AZWH01000035.1.region001	83	100691	453	CC(C)[C@H](N)C(=O)NC(C1CC(O)C2CN12)C(O)=O	0.07400507617919991	0.0	74	0	BGC0001818:533;BGC0000445:415;BGC0000450:409;BGC0000339:406;BGC0000415:403;BGC0001058:495;BGC0000963:406
GCA_000514915.AZWV01000038.1.region001	83	98929	453	CC(C)[C@H](N)C(=O)NC(C1CC(O)C2CN12)C(O)=O	0.09125507833198976	0.0	74	0	BGC0001818:539;BGC0000445:418;BGC0000450:410;BGC0000339:407;BGC0000415:404;BGC0001058:496;BGC0000963:408
GCA_000514915.AZWV01000038.1.region001	83	100691	453	CC(C)[C@H](N)C(=O)NC(C1CC(O)C2CN12)C(O)=O	0.07400507617919991	0.0	74	0	BGC0001818:539;BGC0000445:418;BGC0000450:410;BGC0000339:407;BGC0000415:404;BGC0001058:496;BGC0000963:408
GCA_000514615.AZWG01000025.1.region001	83	98929	453	CC(C)[C@H](N)C(=O)NC(C1CC(O)C2CN12)C(O)=O	0.09125507833198976	0.0	74	0	BGC0001818:538;BGC0000445:418;BGC0000450:409;BGC0000339:407;BGC0000415:403;BGC0001058:495;BGC0000963:406
GCA_000514615.AZWG01000025.1.region001	83	100691	453	CC(C)[C@H](N)C(=O)NC(C1CC(O)C2CN12)C(O)=O	0.07400507617919991	0.0	74	0	BGC0001818:538;BGC0000445:418;BGC0000450:409;BGC0000339:407;BGC0000415:403;BGC0001058:495;BGC0000963:406
CNY230.scaffold00036.region001	83	98929	453	CC(C)[C@H](N)C(=O)NC(C1CC(O)C2CN12)C(O)=O	0.09125507833198976	0.0	74	0	BGC0001818:538;BGC0000445:420;BGC0000339:410;BGC0000415:407;BGC0001058:498;BGC0000963:407
CNY230.scaffold00036.region001	83	100691	453	CC(C)[C@H](N)C(=O)NC(C1CC(O)C2CN12)C(O)=O	0.07400507617919991	0.0	74	0	BGC0001818:538;BGC0000445:420;BGC0000339:410;BGC0000415:407;BGC0001058:498;BGC0000963:407
GCA_000514595.AZWF01000022.1.region001	83	98929	453	CC(C)[C@H](N)C(=O)NC(C1CC(O)C2CN12)C(O)=O	0.09125507833198976	0.0	74	0	BGC0001818:537;BGC0000445:418;BGC0000450:410;BGC0000339:406;BGC0000415:403;BGC0001058:495;BGC0000963:409
GCA_000514595.AZWF01000022.1.region001	83	100691	453	CC(C)[C@H](N)C(=O)NC(C1CC(O)C2CN12)C(O)=O	0.07400507617919991	0.0	74	0	BGC0001818:537;BGC0000445:418;BGC0000450:410;BGC0000339:406;BGC0000415:403;BGC0001058:495;BGC0000963:409
CNS848.scaffold00006.region001	83	98929	453	CC(C)[C@H](N)C(=O)NC(C1CC(O)C2CN12)C(O)=O	0.09125507833198976	0.0	74	0	BGC0001818:537;BGC0000445:417;BGC0000450:412;BGC0000339:409;BGC0000415:406;BGC0001058:496;BGC0000963:407
CNS848.scaffold00006.region001	83	100691	453	CC(C)[C@H](N)C(=O)NC(C1CC(O)C2CN12)C(O)=O	0.07400507617919991	0.0	74	0	BGC0001818:537;BGC0000445:417;BGC0000450:412;BGC0000339:409;BGC0000415:406;BGC0001058:496;BGC0000963:407
GCA_000424745.AUKM01000025.1.region001	83	98929	453	CC(C)[C@H](N)C(=O)NC(C1CC(O)C2CN12)C(O)=O	0.09125507833198976	0.0	74	0	BGC0001818:539;BGC0000445:418;BGC0000450:410;BGC0000339:406;BGC0000415:403;BGC0001058:498;BGC0000963:409
GCA_000424745.AUKM01000025.1.region001	83	100691	453	CC(C)[C@H](N)C(=O)NC(C1CC(O)C2CN12)C(O)=O	0.07400507617919991	0.0	74	0	BGC0001818:539;BGC0000445:418;BGC0000450:410;BGC0000339:406;BGC0000415:403;BGC0001058:498;BGC0000963:409
GCA_000514035.AZVD01000027.1.region001	83	98929	453	CC(C)[C@H](N)C(=O)NC(C1CC(O)C2CN12)C(O)=O	0.09125507833198976	0.0	74	0	BGC0001818:538;BGC0000445:418;BGC0000450:409;BGC0000339:407;BGC0000415:403;BGC0001058:495;BGC0000963:406
GCA_000514035.AZVD01000027.1.region001	83	100691	453	CC(C)[C@H](N)C(=O)NC(C1CC(O)C2CN12)C(O)=O	0.07400507617919991	0.0	74	0	BGC0001818:538;BGC0000445:418;BGC0000450:409;BGC0000339:407;BGC0000415:403;BGC0001058:495;BGC0000963:406
CNS296.scaffold00005.region001	83	98929	453	CC(C)[C@H](N)C(=O)NC(C1CC(O)C2CN12)C(O)=O	0.09125507833198976	0.0	74	0	BGC0001818:537;BGC0000445:417;BGC0000450:409;BGC0000339:406;BGC0000415:403;BGC0001058:494;BGC0000963:407
CNS296.scaffold00005.region001	83	100691	453	CC(C)[C@H](N)C(=O)NC(C1CC(O)C2CN12)C(O)=O	0.07400507617919991	0.0	74	0	BGC0001818:537;BGC0000445:417;BGC0000450:409;BGC0000339:406;BGC0000415:403;BGC0001058:494;BGC0000963:407
GCA_000377605.KB898433.1.region001	83	98929	453	CC(C)[C@H](N)C(=O)NC(C1CC(O)C2CN12)C(O)=O	0.09125507833198976	0.0	74	0	BGC0001818:538;BGC0000445:418;BGC0000450:410;BGC0000339:407;BGC0000415:404;BGC0001058:495;BGC0000963:407
GCA_000377605.KB898433.1.region001	83	100691	453	CC(C)[C@H](N)C(=O)NC(C1CC(O)C2CN12)C(O)=O	0.07400507617919991	0.0	74	0	BGC0001818:538;BGC0000445:418;BGC0000450:410;BGC0000339:407;BGC0000415:404;BGC0001058:495;BGC0000963:407
GCA_000375025.KB896103.1.region001	83	98929	453	CC(C)[C@H](N)C(=O)NC(C1CC(O)C2CN12)C(O)=O	0.09125507833198976	0.0	74	0	BGC0001818:539;BGC0000445:418;BGC0000450:410;BGC0000339:407;BGC0000415:404;BGC0001058:496;BGC0000963:408
GCA_000375025.KB896103.1.region001	83	100691	453	CC(C)[C@H](N)C(=O)NC(C1CC(O)C2CN12)C(O)=O	0.07400507617919991	0.0	74	0	BGC0001818:539;BGC0000445:418;BGC0000450:410;BGC0000339:407;BGC0000415:404;BGC0001058:496;BGC0000963:408
GCA_000515175.AZXI01000021.1.region001	83	98929	453	CC(C)[C@H](N)C(=O)NC(C1CC(O)C2CN12)C(O)=O	0.09125507833198976	0.0	74	0	BGC0001818:539;BGC0000445:413;BGC0000450:411;BGC0000339:408;BGC0000415:402;BGC0000461:393;BGC0001058:494;BGC0000963:409;BGC0000378:120
GCA_000515175.AZXI01000021.1.region001	83	100691	453	CC(C)[C@H](N)C(=O)NC(C1CC(O)C2CN12)C(O)=O	0.07400507617919991	0.0	74	0	BGC0001818:539;BGC0000445:413;BGC0000450:411;BGC0000339:408;BGC0000415:402;BGC0000461:393;BGC0001058:494;BGC0000963:409;BGC0000378:120
CNY363.scaffold00040.region001	83	98712	453	C\C(=C\C=C/C=C/CC1=CN=CO1)[C@@H](O)C(C)(C)C(N)=O	0.07190248369340124	0.0	74	0	BGC0001740:1676
CNY363.scaffold00040.region001	83	98929	453	C\C(=C\C=C/C=C/CC1=CN=CO1)[C@@H](O)C(C)(C)C(N)=O	0.10719792801038383	0.0	74	0	BGC0001740:1676
CNY363.scaffold00040.region001	83	100691	453	C\C(=C\C=C/C=C/CC1=CN=CO1)[C@@H](O)C(C)(C)C(N)=O	0.09648396008851194	0.0	74	0	BGC0001740:1676
CNY694.scaffold00019.region001	83	98929	453	CC(C)[C@H](N)C(=O)NC(C1CC(O)C2CN12)C(O)=O	0.09125507833198976	0.0	74	0	BGC0001818:537;BGC0000445:414;BGC0000339:407;BGC0000450:405;BGC0000415:399;BGC0000461:395;BGC0001058:491;BGC0000963:410;BGC0000459:385;BGC0000378:120
CNY694.scaffold00019.region001	83	100691	453	CC(C)[C@H](N)C(=O)NC(C1CC(O)C2CN12)C(O)=O	0.07400507617919991	0.0	74	0	BGC0001818:537;BGC0000445:414;BGC0000339:407;BGC0000450:405;BGC0000415:399;BGC0000461:395;BGC0001058:491;BGC0000963:410;BGC0000459:385;BGC0000378:120
CNY363.scaffold00040.region001	83	98939	-1	C\C(=C\C=C/C=C/CC1=CN=CO1)[C@@H](O)C(C)(C)C(N)=O	0.07413430978045935	0.0	74	0	BGC0001740:1676
GCA_000514635.AZWH01000035.1.region001	83	123178	-1	CC(C)[C@H](N)C(=O)NC(C1CC(O)C2CN12)C(O)=O	0.11126662807774829	0.0	74	0	BGC0001818:533;BGC0000445:415;BGC0000450:409;BGC0000339:406;BGC0000415:403;BGC0001058:495;BGC0000963:406
GCA_000514915.AZWV01000038.1.region001	83	123178	-1	CC(C)[C@H](N)C(=O)NC(C1CC(O)C2CN12)C(O)=O	0.11126662807774829	0.0	74	0	BGC0001818:539;BGC0000445:418;BGC0000450:410;BGC0000339:407;BGC0000415:404;BGC0001058:496;BGC0000963:408
GCA_000514615.AZWG01000025.1.region001	83	123178	-1	CC(C)[C@H](N)C(=O)NC(C1CC(O)C2CN12)C(O)=O	0.11126662807774829	0.0	74	0	BGC0001818:538;BGC0000445:418;BGC0000450:409;BGC0000339:407;BGC0000415:403;BGC0001058:495;BGC0000963:406
CNY230.scaffold00036.region001	83	123178	-1	CC(C)[C@H](N)C(=O)NC(C1CC(O)C2CN12)C(O)=O	0.11126662807774829	0.0	74	0	BGC0001818:538;BGC0000445:420;BGC0000339:410;BGC0000415:407;BGC0001058:498;BGC0000963:407
GCA_000514595.AZWF01000022.1.region001	83	123178	-1	CC(C)[C@H](N)C(=O)NC(C1CC(O)C2CN12)C(O)=O	0.11126662807774829	0.0	74	0	BGC0001818:537;BGC0000445:418;BGC0000450:410;BGC0000339:406;BGC0000415:403;BGC0001058:495;BGC0000963:409
CNS848.scaffold00006.region001	83	123178	-1	CC(C)[C@H](N)C(=O)NC(C1CC(O)C2CN12)C(O)=O	0.11126662807774829	0.0	74	0	BGC0001818:537;BGC0000445:417;BGC0000450:412;BGC0000339:409;BGC0000415:406;BGC0001058:496;BGC0000963:407
GCA_000424745.AUKM01000025.1.region001	83	123178	-1	CC(C)[C@H](N)C(=O)NC(C1CC(O)C2CN12)C(O)=O	0.11126662807774829	0.0	74	0	BGC0001818:539;BGC0000445:418;BGC0000450:410;BGC0000339:406;BGC0000415:403;BGC0001058:498;BGC0000963:409
GCA_000514035.AZVD01000027.1.region001	83	123178	-1	CC(C)[C@H](N)C(=O)NC(C1CC(O)C2CN12)C(O)=O	0.11126662807774829	0.0	74	0	BGC0001818:538;BGC0000445:418;BGC0000450:409;BGC0000339:407;BGC0000415:403;BGC0001058:495;BGC0000963:406
CNS296.scaffold00005.region001	83	123178	-1	CC(C)[C@H](N)C(=O)NC(C1CC(O)C2CN12)C(O)=O	0.11126662807774829	0.0	74	0	BGC0001818:537;BGC0000445:417;BGC0000450:409;BGC0000339:406;BGC0000415:403;BGC0001058:494;BGC0000963:407
GCA_000377605.KB898433.1.region001	83	123178	-1	CC(C)[C@H](N)C(=O)NC(C1CC(O)C2CN12)C(O)=O	0.11126662807774829	0.0	74	0	BGC0001818:538;BGC0000445:418;BGC0000450:410;BGC0000339:407;BGC0000415:404;BGC0001058:495;BGC0000963:407
GCA_000375025.KB896103.1.region001	83	123178	-1	CC(C)[C@H](N)C(=O)NC(C1CC(O)C2CN12)C(O)=O	0.11126662807774829	0.0	74	0	BGC0001818:539;BGC0000445:418;BGC0000450:410;BGC0000339:407;BGC0000415:404;BGC0001058:496;BGC0000963:408
GCA_000515175.AZXI01000021.1.region001	83	123178	-1	CC(C)[C@H](N)C(=O)NC(C1CC(O)C2CN12)C(O)=O	0.11126662807774829	0.0	74	0	BGC0001818:539;BGC0000445:413;BGC0000450:411;BGC0000339:408;BGC0000415:402;BGC0000461:393;BGC0001058:494;BGC0000963:409;BGC0000378:120
CNY694.scaffold00019.region001	83	123178	-1	CC(C)[C@H](N)C(=O)NC(C1CC(O)C2CN12)C(O)=O	0.11126662807774829	0.0	74	0	BGC0001818:537;BGC0000445:414;BGC0000339:407;BGC0000450:405;BGC0000415:399;BGC0000461:395;BGC0001058:491;BGC0000963:410;BGC0000459:385;BGC0000378:120
CNY230.scaffold00021.region001	179	1865	28	CNC1C(O)C(NC)C2OC3(O)C(OC(C)CC3=O)OC2C1O	0.07725132741372254	2.7877519926234643e-08	115	0	BGC0000715:3989;BGC0000716:3843;BGC0000699:871;BGC0000696:538;BGC0000724:820;BGC0000717:820
CNS820.scaffold00016.region001	179	1865	28	CNC1C(O)C(NC)C2OC3(O)C(OC(C)CC3=O)OC2C1O	0.07725132741372254	2.7877519926234643e-08	115	0	BGC0000715:3989;BGC0000716:3844;BGC0000699:871;BGC0000696:538;BGC0000717:820;BGC0000724:820
CNS296.scaffold00002.region002	179	1865	28	CNC1C(O)C(NC)C2OC3(O)C(OC(C)CC3=O)OC2C1O	0.07725132741372254	2.7877519926234643e-08	115	0	BGC0000715:3987;BGC0000716:3843;BGC0000699:871;BGC0000696:538;BGC0000724:820;BGC0000717:820
CNY230.scaffold00021.region001	179	3803	-1	CNC1C(O)C(NC)C2OC3(O)C(OC(C)CC3=O)OC2C1O	0.11316550609118074	2.7877519926234643e-08	115	0	BGC0000715:3989;BGC0000716:3843;BGC0000699:871;BGC0000696:538;BGC0000724:820;BGC0000717:820
CNS820.scaffold00016.region001	179	3803	-1	CNC1C(O)C(NC)C2OC3(O)C(OC(C)CC3=O)OC2C1O	0.11316550609118074	2.7877519926234643e-08	115	0	BGC0000715:3989;BGC0000716:3844;BGC0000699:871;BGC0000696:538;BGC0000717:820;BGC0000724:820
CNS296.scaffold00002.region002	179	3803	-1	CNC1C(O)C(NC)C2OC3(O)C(OC(C)CC3=O)OC2C1O	0.11316550609118074	2.7877519926234643e-08	115	0	BGC0000715:3987;BGC0000716:3843;BGC0000699:871;BGC0000696:538;BGC0000724:820;BGC0000717:820
CNY230.scaffold00021.region001	179	21529	57	CNC1C(O)C(NC)C2OC3(O)C(OC(C)CC3=O)OC2C1O	0.0730764746934228	2.7877519926234643e-08	115	0	BGC0000715:3989;BGC0000716:3843;BGC0000699:871;BGC0000696:538;BGC0000724:820;BGC0000717:820
CNY230.scaffold00021.region001	179	43883	57	CNC1C(O)C(NC)C2OC3(O)C(OC(C)CC3=O)OC2C1O	0.07231647854086992	2.7877519926234643e-08	115	0	BGC0000715:3989;BGC0000716:3843;BGC0000699:871;BGC0000696:538;BGC0000724:820;BGC0000717:820
CNS820.scaffold00016.region001	179	21529	57	CNC1C(O)C(NC)C2OC3(O)C(OC(C)CC3=O)OC2C1O	0.0730764746934228	2.7877519926234643e-08	115	0	BGC0000715:3989;BGC0000716:3844;BGC0000699:871;BGC0000696:538;BGC0000717:820;BGC0000724:820
CNS820.scaffold00016.region001	179	43883	57	CNC1C(O)C(NC)C2OC3(O)C(OC(C)CC3=O)OC2C1O	0.07231647854086992	2.7877519926234643e-08	115	0	BGC0000715:3989;BGC0000716:3844;BGC0000699:871;BGC0000696:538;BGC0000717:820;BGC0000724:820
CNS296.scaffold00002.region002	179	21529	57	CNC1C(O)C(NC)C2OC3(O)C(OC(C)CC3=O)OC2C1O	0.0730764746934228	2.7877519926234643e-08	115	0	BGC0000715:3987;BGC0000716:3843;BGC0000699:871;BGC0000696:538;BGC0000724:820;BGC0000717:820
CNS296.scaffold00002.region002	179	43883	57	CNC1C(O)C(NC)C2OC3(O)C(OC(C)CC3=O)OC2C1O	0.07231647854086992	2.7877519926234643e-08	115	0	BGC0000715:3987;BGC0000716:3843;BGC0000699:871;BGC0000696:538;BGC0000724:820;BGC0000717:820
CNY230.scaffold00021.region001	179	51188	58	CNC1C(O)C(NC)C2OC3(O)C(OC(C)CC3=O)OC2C1O	0.08007111040425383	2.7877519926234643e-08	115	0	BGC0000715:3989;BGC0000716:3843;BGC0000699:871;BGC0000696:538;BGC0000724:820;BGC0000717:820
CNS820.scaffold00016.region001	179	51188	58	CNC1C(O)C(NC)C2OC3(O)C(OC(C)CC3=O)OC2C1O	0.08007111040425383	2.7877519926234643e-08	115	0	BGC0000715:3989;BGC0000716:3844;BGC0000699:871;BGC0000696:538;BGC0000717:820;BGC0000724:820
CNS296.scaffold00002.region002	179	51188	58	CNC1C(O)C(NC)C2OC3(O)C(OC(C)CC3=O)OC2C1O	0.08007111040425383	2.7877519926234643e-08	115	0	BGC0000715:3987;BGC0000716:3843;BGC0000699:871;BGC0000696:538;BGC0000724:820;BGC0000717:820
CNY230.scaffold00021.region001	179	70312	73	CNC1C(O)C(NC)C2OC3(O)C(OC(C)CC3=O)OC2C1O	0.08064638286710674	2.7877519926234643e-08	115	0	BGC0000715:3989;BGC0000716:3843;BGC0000699:871;BGC0000696:538;BGC0000724:820;BGC0000717:820
CNS820.scaffold00016.region001	179	70312	73	CNC1C(O)C(NC)C2OC3(O)C(OC(C)CC3=O)OC2C1O	0.08064638286710674	2.7877519926234643e-08	115	0	BGC0000715:3989;BGC0000716:3844;BGC0000699:871;BGC0000696:538;BGC0000717:820;BGC0000724:820
CNS296.scaffold00002.region002	179	70312	73	CNC1C(O)C(NC)C2OC3(O)C(OC(C)CC3=O)OC2C1O	0.08064638286710674	2.7877519926234643e-08	115	0	BGC0000715:3987;BGC0000716:3843;BGC0000699:871;BGC0000696:538;BGC0000724:820;BGC0000717:820
CNY230.scaffold00021.region001	179	55792	125	CNC1C(O)C(NC)C2OC3(O)C(OC(C)CC3=O)OC2C1O	0.0730482282455696	2.7877519926234643e-08	115	0	BGC0000715:3989;BGC0000716:3843;BGC0000699:871;BGC0000696:538;BGC0000724:820;BGC0000717:820
CNS820.scaffold00016.region001	179	55792	125	CNC1C(O)C(NC)C2OC3(O)C(OC(C)CC3=O)OC2C1O	0.0730482282455696	2.7877519926234643e-08	115	0	BGC0000715:3989;BGC0000716:3844;BGC0000699:871;BGC0000696:538;BGC0000717:820;BGC0000724:820
CNS296.scaffold00002.region002	179	55792	125	CNC1C(O)C(NC)C2OC3(O)C(OC(C)CC3=O)OC2C1O	0.0730482282455696	2.7877519926234643e-08	115	0	BGC0000715:3987;BGC0000716:3843;BGC0000699:871;BGC0000696:538;BGC0000724:820;BGC0000717:820
CNY230.scaffold00021.region001	179	36387	161	CNC1C(O)C(NC)C2OC3(O)C(OC(C)CC3=O)OC2C1O	0.08284483554425728	2.7877519926234643e-08	115	0	BGC0000715:3989;BGC0000716:3843;BGC0000699:871;BGC0000696:538;BGC0000724:820;BGC0000717:820
CNY230.scaffold00021.region001	179	37092	161	CNC1C(O)C(NC)C2OC3(O)C(OC(C)CC3=O)OC2C1O	0.07651951189802177	2.7877519926234643e-08	115	0	BGC0000715:3989;BGC0000716:3843;BGC0000699:871;BGC0000696:538;BGC0000724:820;BGC0000717:820
CNS820.scaffold00016.region001	179	36387	161	CNC1C(O)C(NC)C2OC3(O)C(OC(C)CC3=O)OC2C1O	0.08284483554425728	2.7877519926234643e-08	115	0	BGC0000715:3989;BGC0000716:3844;BGC0000699:871;BGC0000696:538;BGC0000717:820;BGC0000724:820
CNS820.scaffold00016.region001	179	37092	161	CNC1C(O)C(NC)C2OC3(O)C(OC(C)CC3=O)OC2C1O	0.07651951189802177	2.7877519926234643e-08	115	0	BGC0000715:3989;BGC0000716:3844;BGC0000699:871;BGC0000696:538;BGC0000717:820;BGC0000724:820
CNS296.scaffold00002.region002	179	36387	161	CNC1C(O)C(NC)C2OC3(O)C(OC(C)CC3=O)OC2C1O	0.08284483554425728	2.7877519926234643e-08	115	0	BGC0000715:3987;BGC0000716:3843;BGC0000699:871;BGC0000696:538;BGC0000724:820;BGC0000717:820
CNS296.scaffold00002.region002	179	37092	161	CNC1C(O)C(NC)C2OC3(O)C(OC(C)CC3=O)OC2C1O	0.07651951189802177	2.7877519926234643e-08	115	0	BGC0000715:3987;BGC0000716:3843;BGC0000699:871;BGC0000696:538;BGC0000724:820;BGC0000717:820
CNY230.scaffold00021.region001	179	37708	-1	CNC1C(O)C(NC)C2OC3(O)C(OC(C)CC3=O)OC2C1O	0.09086031926767202	2.7877519926234643e-08	115	0	BGC0000715:3989;BGC0000716:3843;BGC0000699:871;BGC0000696:538;BGC0000724:820;BGC0000717:820
CNS820.scaffold00016.region001	179	37708	-1	CNC1C(O)C(NC)C2OC3(O)C(OC(C)CC3=O)OC2C1O	0.09086031926767202	2.7877519926234643e-08	115	0	BGC0000715:3989;BGC0000716:3844;BGC0000699:871;BGC0000696:538;BGC0000717:820;BGC0000724:820
CNS296.scaffold00002.region002	179	37708	-1	CNC1C(O)C(NC)C2OC3(O)C(OC(C)CC3=O)OC2C1O	0.09086031926767202	2.7877519926234643e-08	115	0	BGC0000715:3987;BGC0000716:3843;BGC0000699:871;BGC0000696:538;BGC0000724:820;BGC0000717:820
CNY230.scaffold00021.region001	179	42139	181	CNC1C(O)C(NC)C2OC3(O)C(OC(C)CC3=O)OC2C1O	0.08020960283639417	2.7877519926234643e-08	115	0	BGC0000715:3989;BGC0000716:3843;BGC0000699:871;BGC0000696:538;BGC0000724:820;BGC0000717:820
CNY230.scaffold00021.region001	179	42507	181	CNC1C(O)C(NC)C2OC3(O)C(OC(C)CC3=O)OC2C1O	0.07555755158754268	2.7877519926234643e-08	115	0	BGC0000715:3989;BGC0000716:3843;BGC0000699:871;BGC0000696:538;BGC0000724:820;BGC0000717:820
CNY230.scaffold00021.region001	179	66666	181	CNC1C(O)C(NC)C2OC3(O)C(OC(C)CC3=O)OC2C1O	0.0903418303695609	2.7877519926234643e-08	115	0	BGC0000715:3989;BGC0000716:3843;BGC0000699:871;BGC0000696:538;BGC0000724:820;BGC0000717:820
CNS820.scaffold00016.region001	179	42139	181	CNC1C(O)C(NC)C2OC3(O)C(OC(C)CC3=O)OC2C1O	0.08020960283639417	2.7877519926234643e-08	115	0	BGC0000715:3989;BGC0000716:3844;BGC0000699:871;BGC0000696:538;BGC0000717:820;BGC0000724:820
CNS820.scaffold00016.region001	179	42507	181	CNC1C(O)C(NC)C2OC3(O)C(OC(C)CC3=O)OC2C1O	0.07555755158754268	2.7877519926234643e-08	115	0	BGC0000715:3989;BGC0000716:3844;BGC0000699:871;BGC0000696:538;BGC0000717:820;BGC0000724:820
CNS820.scaffold00016.region001	179	66666	181	CNC1C(O)C(NC)C2OC3(O)C(OC(C)CC3=O)OC2C1O	0.0903418303695609	2.7877519926234643e-08	115	0	BGC0000715:3989;BGC0000716:3844;BGC0000699:871;BGC0000696:538;BGC0000717:820;BGC0000724:820
CNS296.scaffold00002.region002	179	42139	181	CNC1C(O)C(NC)C2OC3(O)C(OC(C)CC3=O)OC2C1O	0.08020960283639417	2.7877519926234643e-08	115	0	BGC0000715:3987;BGC0000716:3843;BGC0000699:871;BGC0000696:538;BGC0000724:820;BGC0000717:820
CNS296.scaffold00002.region002	179	42507	181	CNC1C(O)C(NC)C2OC3(O)C(OC(C)CC3=O)OC2C1O	0.07555755158754268	2.7877519926234643e-08	115	0	BGC0000715:3987;BGC0000716:3843;BGC0000699:871;BGC0000696:538;BGC0000724:820;BGC0000717:820
CNS296.scaffold00002.region002	179	66666	181	CNC1C(O)C(NC)C2OC3(O)C(OC(C)CC3=O)OC2C1O	0.0903418303695609	2.7877519926234643e-08	115	0	BGC0000715:3987;BGC0000716:3843;BGC0000699:871;BGC0000696:538;BGC0000724:820;BGC0000717:820
CNY230.scaffold00021.region001	179	78937	184	CNC1C(O)C(NC)C2OC3(O)C(OC(C)CC3=O)OC2C1O	0.0963620247522177	2.7877519926234643e-08	115	0	BGC0000715:3989;BGC0000716:3843;BGC0000699:871;BGC0000696:538;BGC0000724:820;BGC0000717:820
CNY230.scaffold00021.region001	179	93668	184	CNC1C(O)C(NC)C2OC3(O)C(OC(C)CC3=O)OC2C1O	0.06988244660628229	2.7877519926234643e-08	115	0	BGC0000715:3989;BGC0000716:3843;BGC0000699:871;BGC0000696:538;BGC0000724:820;BGC0000717:820
CNY230.scaffold00021.region001	179	98963	184	CNC1C(O)C(NC)C2OC3(O)C(OC(C)CC3=O)OC2C1O	0.08277284916378994	2.7877519926234643e-08	115	0	BGC0000715:3989;BGC0000716:3843;BGC0000699:871;BGC0000696:538;BGC0000724:820;BGC0000717:820
CNY230.scaffold00021.region001	179	100682	184	CNC1C(O)C(NC)C2OC3(O)C(OC(C)CC3=O)OC2C1O	0.07035560849051749	2.7877519926234643e-08	115	0	BGC0000715:3989;BGC0000716:3843;BGC0000699:871;BGC0000696:538;BGC0000724:820;BGC0000717:820
CNS820.scaffold00016.region001	179	78937	184	CNC1C(O)C(NC)C2OC3(O)C(OC(C)CC3=O)OC2C1O	0.0963620247522177	2.7877519926234643e-08	115	0	BGC0000715:3989;BGC0000716:3844;BGC0000699:871;BGC0000696:538;BGC0000717:820;BGC0000724:820
CNS820.scaffold00016.region001	179	93668	184	CNC1C(O)C(NC)C2OC3(O)C(OC(C)CC3=O)OC2C1O	0.06988244660628229	2.7877519926234643e-08	115	0	BGC0000715:3989;BGC0000716:3844;BGC0000699:871;BGC0000696:538;BGC0000717:820;BGC0000724:820
CNS820.scaffold00016.region001	179	98963	184	CNC1C(O)C(NC)C2OC3(O)C(OC(C)CC3=O)OC2C1O	0.08277284916378994	2.7877519926234643e-08	115	0	BGC0000715:3989;BGC0000716:3844;BGC0000699:871;BGC0000696:538;BGC0000717:820;BGC0000724:820
CNS820.scaffold00016.region001	179	100682	184	CNC1C(O)C(NC)C2OC3(O)C(OC(C)CC3=O)OC2C1O	0.07035560849051749	2.7877519926234643e-08	115	0	BGC0000715:3989;BGC0000716:3844;BGC0000699:871;BGC0000696:538;BGC0000717:820;BGC0000724:820
CNS296.scaffold00002.region002	179	78937	184	CNC1C(O)C(NC)C2OC3(O)C(OC(C)CC3=O)OC2C1O	0.0963620247522177	2.7877519926234643e-08	115	0	BGC0000715:3987;BGC0000716:3843;BGC0000699:871;BGC0000696:538;BGC0000724:820;BGC0000717:820
CNS296.scaffold00002.region002	179	93668	184	CNC1C(O)C(NC)C2OC3(O)C(OC(C)CC3=O)OC2C1O	0.06988244660628229	2.7877519926234643e-08	115	0	BGC0000715:3987;BGC0000716:3843;BGC0000699:871;BGC0000696:538;BGC0000724:820;BGC0000717:820
CNS296.scaffold00002.region002	179	98963	184	CNC1C(O)C(NC)C2OC3(O)C(OC(C)CC3=O)OC2C1O	0.08277284916378994	2.7877519926234643e-08	115	0	BGC0000715:3987;BGC0000716:3843;BGC0000699:871;BGC0000696:538;BGC0000724:820;BGC0000717:820
CNS296.scaffold00002.region002	179	100682	184	CNC1C(O)C(NC)C2OC3(O)C(OC(C)CC3=O)OC2C1O	0.07035560849051749	2.7877519926234643e-08	115	0	BGC0000715:3987;BGC0000716:3843;BGC0000699:871;BGC0000696:538;BGC0000724:820;BGC0000717:820
CNY230.scaffold00021.region001	179	66126	209	CNC1C(O)C(NC)C2OC3(O)C(OC(C)CC3=O)OC2C1O	0.08243930259911263	2.7877519926234643e-08	115	0	BGC0000715:3989;BGC0000716:3843;BGC0000699:871;BGC0000696:538;BGC0000724:820;BGC0000717:820
CNS820.scaffold00016.region001	179	66126	209	CNC1C(O)C(NC)C2OC3(O)C(OC(C)CC3=O)OC2C1O	0.08243930259911263	2.7877519926234643e-08	115	0	BGC0000715:3989;BGC0000716:3844;BGC0000699:871;BGC0000696:538;BGC0000717:820;BGC0000724:820
CNS296.scaffold00002.region002	179	66126	209	CNC1C(O)C(NC)C2OC3(O)C(OC(C)CC3=O)OC2C1O	0.08243930259911263	2.7877519926234643e-08	115	0	BGC0000715:3987;BGC0000716:3843;BGC0000699:871;BGC0000696:538;BGC0000724:820;BGC0000717:820
CNY230.scaffold00021.region001	179	52303	238	CNC1C(O)C(NC)C2OC3(O)C(OC(C)CC3=O)OC2C1O	0.0700298690559779	2.7877519926234643e-08	115	0	BGC0000715:3989;BGC0000716:3843;BGC0000699:871;BGC0000696:538;BGC0000724:820;BGC0000717:820
CNS820.scaffold00016.region001	179	52303	238	CNC1C(O)C(NC)C2OC3(O)C(OC(C)CC3=O)OC2C1O	0.0700298690559779	2.7877519926234643e-08	115	0	BGC0000715:3989;BGC0000716:3844;BGC0000699:871;BGC0000696:538;BGC0000717:820;BGC0000724:820
CNS296.scaffold00002.region002	179	52303	238	CNC1C(O)C(NC)C2OC3(O)C(OC(C)CC3=O)OC2C1O	0.0700298690559779	2.7877519926234643e-08	115	0	BGC0000715:3987;BGC0000716:3843;BGC0000699:871;BGC0000696:538;BGC0000724:820;BGC0000717:820
CNY230.scaffold00021.region001	179	52050	262	CNC1C(O)C(NC)C2OC3(O)C(OC(C)CC3=O)OC2C1O	0.08725239734858817	2.7877519926234643e-08	115	0	BGC0000715:3989;BGC0000716:3843;BGC0000699:871;BGC0000696:538;BGC0000724:820;BGC0000717:820
CNY230.scaffold00021.region001	179	52052	262	CNC1C(O)C(NC)C2OC3(O)C(OC(C)CC3=O)OC2C1O	0.0740183307841025	2.7877519926234643e-08	115	0	BGC0000715:3989;BGC0000716:3843;BGC0000699:871;BGC0000696:538;BGC0000724:820;BGC0000717:820
CNS820.scaffold00016.region001	179	52050	262	CNC1C(O)C(NC)C2OC3(O)C(OC(C)CC3=O)OC2C1O	0.08725239734858817	2.7877519926234643e-08	115	0	BGC0000715:3989;BGC0000716:3844;BGC0000699:871;BGC0000696:538;BGC0000717:820;BGC0000724:820
CNS820.scaffold00016.region001	179	52052	262	CNC1C(O)C(NC)C2OC3(O)C(OC(C)CC3=O)OC2C1O	0.0740183307841025	2.7877519926234643e-08	115	0	BGC0000715:3989;BGC0000716:3844;BGC0000699:871;BGC0000696:538;BGC0000717:820;BGC0000724:820
CNS296.scaffold00002.region002	179	52050	262	CNC1C(O)C(NC)C2OC3(O)C(OC(C)CC3=O)OC2C1O	0.08725239734858817	2.7877519926234643e-08	115	0	BGC0000715:3987;BGC0000716:3843;BGC0000699:871;BGC0000696:538;BGC0000724:820;BGC0000717:820
CNS296.scaffold00002.region002	179	52052	262	CNC1C(O)C(NC)C2OC3(O)C(OC(C)CC3=O)OC2C1O	0.0740183307841025	2.7877519926234643e-08	115	0	BGC0000715:3987;BGC0000716:3843;BGC0000699:871;BGC0000696:538;BGC0000724:820;BGC0000717:820
CNY230.scaffold00021.region001	179	56252	-1	CNC1C(O)C(NC)C2OC3(O)C(OC(C)CC3=O)OC2C1O	0.0735626954682238	2.7877519926234643e-08	115	0	BGC0000715:3989;BGC0000716:3843;BGC0000699:871;BGC0000696:538;BGC0000724:820;BGC0000717:820
CNS820.scaffold00016.region001	179	56252	-1	CNC1C(O)C(NC)C2OC3(O)C(OC(C)CC3=O)OC2C1O	0.0735626954682238	2.7877519926234643e-08	115	0	BGC0000715:3989;BGC0000716:3844;BGC0000699:871;BGC0000696:538;BGC0000717:820;BGC0000724:820
CNS296.scaffold00002.region002	179	56252	-1	CNC1C(O)C(NC)C2OC3(O)C(OC(C)CC3=O)OC2C1O	0.0735626954682238	2.7877519926234643e-08	115	0	BGC0000715:3987;BGC0000716:3843;BGC0000699:871;BGC0000696:538;BGC0000724:820;BGC0000717:820
CNY230.scaffold00021.region001	179	57744	298	CNC1C(O)C(NC)C2OC3(O)C(OC(C)CC3=O)OC2C1O	0.0818143238560432	2.7877519926234643e-08	115	0	BGC0000715:3989;BGC0000716:3843;BGC0000699:871;BGC0000696:538;BGC0000724:820;BGC0000717:820
CNS820.scaffold00016.region001	179	57744	298	CNC1C(O)C(NC)C2OC3(O)C(OC(C)CC3=O)OC2C1O	0.0818143238560432	2.7877519926234643e-08	115	0	BGC0000715:3989;BGC0000716:3844;BGC0000699:871;BGC0000696:538;BGC0000717:820;BGC0000724:820
CNS296.scaffold00002.region002	179	57744	298	CNC1C(O)C(NC)C2OC3(O)C(OC(C)CC3=O)OC2C1O	0.0818143238560432	2.7877519926234643e-08	115	0	BGC0000715:3987;BGC0000716:3843;BGC0000699:871;BGC0000696:538;BGC0000724:820;BGC0000717:820
CNY230.scaffold00021.region001	179	63045	-1	CNC1C(O)C(NC)C2OC3(O)C(OC(C)CC3=O)OC2C1O	0.0694318621793141	2.7877519926234643e-08	115	0	BGC0000715:3989;BGC0000716:3843;BGC0000699:871;BGC0000696:538;BGC0000724:820;BGC0000717:820
CNS820.scaffold00016.region001	179	63045	-1	CNC1C(O)C(NC)C2OC3(O)C(OC(C)CC3=O)OC2C1O	0.0694318621793141	2.7877519926234643e-08	115	0	BGC0000715:3989;BGC0000716:3844;BGC0000699:871;BGC0000696:538;BGC0000717:820;BGC0000724:820
CNS296.scaffold00002.region002	179	63045	-1	CNC1C(O)C(NC)C2OC3(O)C(OC(C)CC3=O)OC2C1O	0.0694318621793141	2.7877519926234643e-08	115	0	BGC0000715:3987;BGC0000716:3843;BGC0000699:871;BGC0000696:538;BGC0000724:820;BGC0000717:820
CNY230.scaffold00021.region001	179	63947	-1	CNC1C(O)C(NC)C2OC3(O)C(OC(C)CC3=O)OC2C1O	0.09748233518166485	2.7877519926234643e-08	115	0	BGC0000715:3989;BGC0000716:3843;BGC0000699:871;BGC0000696:538;BGC0000724:820;BGC0000717:820
CNS820.scaffold00016.region001	179	63947	-1	CNC1C(O)C(NC)C2OC3(O)C(OC(C)CC3=O)OC2C1O	0.09748233518166485	2.7877519926234643e-08	115	0	BGC0000715:3989;BGC0000716:3844;BGC0000699:871;BGC0000696:538;BGC0000717:820;BGC0000724:820
CNS296.scaffold00002.region002	179	63947	-1	CNC1C(O)C(NC)C2OC3(O)C(OC(C)CC3=O)OC2C1O	0.09748233518166485	2.7877519926234643e-08	115	0	BGC0000715:3987;BGC0000716:3843;BGC0000699:871;BGC0000696:538;BGC0000724:820;BGC0000717:820
CNY230.scaffold00021.region001	179	68933	-1	CNC1C(O)C(NC)C2OC3(O)C(OC(C)CC3=O)OC2C1O	0.10054181411983876	2.7877519926234643e-08	115	0	BGC0000715:3989;BGC0000716:3843;BGC0000699:871;BGC0000696:538;BGC0000724:820;BGC0000717:820
CNS820.scaffold00016.region001	179	68933	-1	CNC1C(O)C(NC)C2OC3(O)C(OC(C)CC3=O)OC2C1O	0.10054181411983876	2.7877519926234643e-08	115	0	BGC0000715:3989;BGC0000716:3844;BGC0000699:871;BGC0000696:538;BGC0000717:820;BGC0000724:820
CNS296.scaffold00002.region002	179	68933	-1	CNC1C(O)C(NC)C2OC3(O)C(OC(C)CC3=O)OC2C1O	0.10054181411983876	2.7877519926234643e-08	115	0	BGC0000715:3987;BGC0000716:3843;BGC0000699:871;BGC0000696:538;BGC0000724:820;BGC0000717:820
CNY230.scaffold00021.region001	179	77575	356	CNC1C(O)C(NC)C2OC3(O)C(OC(C)CC3=O)OC2C1O	0.07190544172815495	2.7877519926234643e-08	115	0	BGC0000715:3989;BGC0000716:3843;BGC0000699:871;BGC0000696:538;BGC0000724:820;BGC0000717:820
CNS820.scaffold00016.region001	179	77575	356	CNC1C(O)C(NC)C2OC3(O)C(OC(C)CC3=O)OC2C1O	0.07190544172815495	2.7877519926234643e-08	115	0	BGC0000715:3989;BGC0000716:3844;BGC0000699:871;BGC0000696:538;BGC0000717:820;BGC0000724:820
CNS296.scaffold00002.region002	179	77575	356	CNC1C(O)C(NC)C2OC3(O)C(OC(C)CC3=O)OC2C1O	0.07190544172815495	2.7877519926234643e-08	115	0	BGC0000715:3987;BGC0000716:3843;BGC0000699:871;BGC0000696:538;BGC0000724:820;BGC0000717:820
CNY230.scaffold00021.region001	179	92087	359	CNC1C(O)C(NC)C2OC3(O)C(OC(C)CC3=O)OC2C1O	0.06980077826704427	2.7877519926234643e-08	115	0	BGC0000715:3989;BGC0000716:3843;BGC0000699:871;BGC0000696:538;BGC0000724:820;BGC0000717:820
CNS820.scaffold00016.region001	179	92087	359	CNC1C(O)C(NC)C2OC3(O)C(OC(C)CC3=O)OC2C1O	0.06980077826704427	2.7877519926234643e-08	115	0	BGC0000715:3989;BGC0000716:3844;BGC0000699:871;BGC0000696:538;BGC0000717:820;BGC0000724:820
CNS296.scaffold00002.region002	179	92087	359	CNC1C(O)C(NC)C2OC3(O)C(OC(C)CC3=O)OC2C1O	0.06980077826704427	2.7877519926234643e-08	115	0	BGC0000715:3987;BGC0000716:3843;BGC0000699:871;BGC0000696:538;BGC0000724:820;BGC0000717:820
CNY230.scaffold00021.region001	179	72810	-1	CNC1C(O)C(NC)C2OC3(O)C(OC(C)CC3=O)OC2C1O	0.07532044652760445	2.7877519926234643e-08	115	0	BGC0000715:3989;BGC0000716:3843;BGC0000699:871;BGC0000696:538;BGC0000724:820;BGC0000717:820
CNS820.scaffold00016.region001	179	72810	-1	CNC1C(O)C(NC)C2OC3(O)C(OC(C)CC3=O)OC2C1O	0.07532044652760445	2.7877519926234643e-08	115	0	BGC0000715:3989;BGC0000716:3844;BGC0000699:871;BGC0000696:538;BGC0000717:820;BGC0000724:820
CNS296.scaffold00002.region002	179	72810	-1	CNC1C(O)C(NC)C2OC3(O)C(OC(C)CC3=O)OC2C1O	0.07532044652760445	2.7877519926234643e-08	115	0	BGC0000715:3987;BGC0000716:3843;BGC0000699:871;BGC0000696:538;BGC0000724:820;BGC0000717:820
CNY230.scaffold00021.region001	179	77121	-1	CNC1C(O)C(NC)C2OC3(O)C(OC(C)CC3=O)OC2C1O	0.08348865775695238	2.7877519926234643e-08	115	0	BGC0000715:3989;BGC0000716:3843;BGC0000699:871;BGC0000696:538;BGC0000724:820;BGC0000717:820
CNS820.scaffold00016.region001	179	77121	-1	CNC1C(O)C(NC)C2OC3(O)C(OC(C)CC3=O)OC2C1O	0.08348865775695238	2.7877519926234643e-08	115	0	BGC0000715:3989;BGC0000716:3844;BGC0000699:871;BGC0000696:538;BGC0000717:820;BGC0000724:820
CNS296.scaffold00002.region002	179	77121	-1	CNC1C(O)C(NC)C2OC3(O)C(OC(C)CC3=O)OC2C1O	0.08348865775695238	2.7877519926234643e-08	115	0	BGC0000715:3987;BGC0000716:3843;BGC0000699:871;BGC0000696:538;BGC0000724:820;BGC0000717:820
CNY230.scaffold00021.region001	179	77263	-1	CNC1C(O)C(NC)C2OC3(O)C(OC(C)CC3=O)OC2C1O	0.07000917974912453	2.7877519926234643e-08	115	0	BGC0000715:3989;BGC0000716:3843;BGC0000699:871;BGC0000696:538;BGC0000724:820;BGC0000717:820
CNS820.scaffold00016.region001	179	77263	-1	CNC1C(O)C(NC)C2OC3(O)C(OC(C)CC3=O)OC2C1O	0.07000917974912453	2.7877519926234643e-08	115	0	BGC0000715:3989;BGC0000716:3844;BGC0000699:871;BGC0000696:538;BGC0000717:820;BGC0000724:820
CNS296.scaffold00002.region002	179	77263	-1	CNC1C(O)C(NC)C2OC3(O)C(OC(C)CC3=O)OC2C1O	0.07000917974912453	2.7877519926234643e-08	115	0	BGC0000715:3987;BGC0000716:3843;BGC0000699:871;BGC0000696:538;BGC0000724:820;BGC0000717:820
CNY230.scaffold00021.region001	179	87498	400	CNC1C(O)C(NC)C2OC3(O)C(OC(C)CC3=O)OC2C1O	0.07617666835963388	2.7877519926234643e-08	115	0	BGC0000715:3989;BGC0000716:3843;BGC0000699:871;BGC0000696:538;BGC0000724:820;BGC0000717:820
CNS820.scaffold00016.region001	179	87498	400	CNC1C(O)C(NC)C2OC3(O)C(OC(C)CC3=O)OC2C1O	0.07617666835963388	2.7877519926234643e-08	115	0	BGC0000715:3989;BGC0000716:3844;BGC0000699:871;BGC0000696:538;BGC0000717:820;BGC0000724:820
CNS296.scaffold00002.region002	179	87498	400	CNC1C(O)C(NC)C2OC3(O)C(OC(C)CC3=O)OC2C1O	0.07617666835963388	2.7877519926234643e-08	115	0	BGC0000715:3987;BGC0000716:3843;BGC0000699:871;BGC0000696:538;BGC0000724:820;BGC0000717:820
CNY230.scaffold00021.region001	179	83242	-1	CNC1C(O)C(NC)C2OC3(O)C(OC(C)CC3=O)OC2C1O	0.06946181539483784	2.7877519926234643e-08	115	0	BGC0000715:3989;BGC0000716:3843;BGC0000699:871;BGC0000696:538;BGC0000724:820;BGC0000717:820
CNS820.scaffold00016.region001	179	83242	-1	CNC1C(O)C(NC)C2OC3(O)C(OC(C)CC3=O)OC2C1O	0.06946181539483784	2.7877519926234643e-08	115	0	BGC0000715:3989;BGC0000716:3844;BGC0000699:871;BGC0000696:538;BGC0000717:820;BGC0000724:820
CNS296.scaffold00002.region002	179	83242	-1	CNC1C(O)C(NC)C2OC3(O)C(OC(C)CC3=O)OC2C1O	0.06946181539483784	2.7877519926234643e-08	115	0	BGC0000715:3987;BGC0000716:3843;BGC0000699:871;BGC0000696:538;BGC0000724:820;BGC0000717:820
CNY230.scaffold00021.region001	179	92073	-1	CNC1C(O)C(NC)C2OC3(O)C(OC(C)CC3=O)OC2C1O	0.06996278586937568	2.7877519926234643e-08	115	0	BGC0000715:3989;BGC0000716:3843;BGC0000699:871;BGC0000696:538;BGC0000724:820;BGC0000717:820
CNS820.scaffold00016.region001	179	92073	-1	CNC1C(O)C(NC)C2OC3(O)C(OC(C)CC3=O)OC2C1O	0.06996278586937568	2.7877519926234643e-08	115	0	BGC0000715:3989;BGC0000716:3844;BGC0000699:871;BGC0000696:538;BGC0000717:820;BGC0000724:820
CNS296.scaffold00002.region002	179	92073	-1	CNC1C(O)C(NC)C2OC3(O)C(OC(C)CC3=O)OC2C1O	0.06996278586937568	2.7877519926234643e-08	115	0	BGC0000715:3987;BGC0000716:3843;BGC0000699:871;BGC0000696:538;BGC0000724:820;BGC0000717:820
CNY230.scaffold00021.region001	179	93683	441	CNC1C(O)C(NC)C2OC3(O)C(OC(C)CC3=O)OC2C1O	0.07062321719833325	2.7877519926234643e-08	115	0	BGC0000715:3989;BGC0000716:3843;BGC0000699:871;BGC0000696:538;BGC0000724:820;BGC0000717:820
CNS820.scaffold00016.region001	179	93683	441	CNC1C(O)C(NC)C2OC3(O)C(OC(C)CC3=O)OC2C1O	0.07062321719833325	2.7877519926234643e-08	115	0	BGC0000715:3989;BGC0000716:3844;BGC0000699:871;BGC0000696:538;BGC0000717:820;BGC0000724:820
CNS296.scaffold00002.region002	179	93683	441	CNC1C(O)C(NC)C2OC3(O)C(OC(C)CC3=O)OC2C1O	0.07062321719833325	2.7877519926234643e-08	115	0	BGC0000715:3987;BGC0000716:3843;BGC0000699:871;BGC0000696:538;BGC0000724:820;BGC0000717:820
CNY230.scaffold00021.region001	179	93951	-1	CNC1C(O)C(NC)C2OC3(O)C(OC(C)CC3=O)OC2C1O	0.07447717400671165	2.7877519926234643e-08	115	0	BGC0000715:3989;BGC0000716:3843;BGC0000699:871;BGC0000696:538;BGC0000724:820;BGC0000717:820
CNS820.scaffold00016.region001	179	93951	-1	CNC1C(O)C(NC)C2OC3(O)C(OC(C)CC3=O)OC2C1O	0.07447717400671165	2.7877519926234643e-08	115	0	BGC0000715:3989;BGC0000716:3844;BGC0000699:871;BGC0000696:538;BGC0000717:820;BGC0000724:820
CNS296.scaffold00002.region002	179	93951	-1	CNC1C(O)C(NC)C2OC3(O)C(OC(C)CC3=O)OC2C1O	0.07447717400671165	2.7877519926234643e-08	115	0	BGC0000715:3987;BGC0000716:3843;BGC0000699:871;BGC0000696:538;BGC0000724:820;BGC0000717:820
CNY230.scaffold00021.region001	179	96182	446	CNC1C(O)C(NC)C2OC3(O)C(OC(C)CC3=O)OC2C1O	0.07107944127611346	2.7877519926234643e-08	115	0	BGC0000715:3989;BGC0000716:3843;BGC0000699:871;BGC0000696:538;BGC0000724:820;BGC0000717:820
CNS820.scaffold00016.region001	179	96182	446	CNC1C(O)C(NC)C2OC3(O)C(OC(C)CC3=O)OC2C1O	0.07107944127611346	2.7877519926234643e-08	115	0	BGC0000715:3989;BGC0000716:3844;BGC0000699:871;BGC0000696:538;BGC0000717:820;BGC0000724:820
CNS296.scaffold00002.region002	179	96182	446	CNC1C(O)C(NC)C2OC3(O)C(OC(C)CC3=O)OC2C1O	0.07107944127611346	2.7877519926234643e-08	115	0	BGC0000715:3987;BGC0000716:3843;BGC0000699:871;BGC0000696:538;BGC0000724:820;BGC0000717:820
CNY230.scaffold00021.region001	179	97217	-1	CNC1C(O)C(NC)C2OC3(O)C(OC(C)CC3=O)OC2C1O	0.0725864436251443	2.7877519926234643e-08	115	0	BGC0000715:3989;BGC0000716:3843;BGC0000699:871;BGC0000696:538;BGC0000724:820;BGC0000717:820
CNS820.scaffold00016.region001	179	97217	-1	CNC1C(O)C(NC)C2OC3(O)C(OC(C)CC3=O)OC2C1O	0.0725864436251443	2.7877519926234643e-08	115	0	BGC0000715:3989;BGC0000716:3844;BGC0000699:871;BGC0000696:538;BGC0000717:820;BGC0000724:820
CNS296.scaffold00002.region002	179	97217	-1	CNC1C(O)C(NC)C2OC3(O)C(OC(C)CC3=O)OC2C1O	0.0725864436251443	2.7877519926234643e-08	115	0	BGC0000715:3987;BGC0000716:3843;BGC0000699:871;BGC0000696:538;BGC0000724:820;BGC0000717:820
CNY230.scaffold00021.region001	179	97253	448	CNC1C(O)C(NC)C2OC3(O)C(OC(C)CC3=O)OC2C1O	0.07400283755408574	2.7877519926234643e-08	115	0	BGC0000715:3989;BGC0000716:3843;BGC0000699:871;BGC0000696:538;BGC0000724:820;BGC0000717:820
CNS820.scaffold00016.region001	179	97253	448	CNC1C(O)C(NC)C2OC3(O)C(OC(C)CC3=O)OC2C1O	0.07400283755408574	2.7877519926234643e-08	115	0	BGC0000715:3989;BGC0000716:3844;BGC0000699:871;BGC0000696:538;BGC0000717:820;BGC0000724:820
CNS296.scaffold00002.region002	179	97253	448	CNC1C(O)C(NC)C2OC3(O)C(OC(C)CC3=O)OC2C1O	0.07400283755408574	2.7877519926234643e-08	115	0	BGC0000715:3987;BGC0000716:3843;BGC0000699:871;BGC0000696:538;BGC0000724:820;BGC0000717:820
CNY230.scaffold00021.region001	179	97273	-1	CNC1C(O)C(NC)C2OC3(O)C(OC(C)CC3=O)OC2C1O	0.07303799739195696	2.7877519926234643e-08	115	0	BGC0000715:3989;BGC0000716:3843;BGC0000699:871;BGC0000696:538;BGC0000724:820;BGC0000717:820
CNS820.scaffold00016.region001	179	97273	-1	CNC1C(O)C(NC)C2OC3(O)C(OC(C)CC3=O)OC2C1O	0.07303799739195696	2.7877519926234643e-08	115	0	BGC0000715:3989;BGC0000716:3844;BGC0000699:871;BGC0000696:538;BGC0000717:820;BGC0000724:820
CNS296.scaffold00002.region002	179	97273	-1	CNC1C(O)C(NC)C2OC3(O)C(OC(C)CC3=O)OC2C1O	0.07303799739195696	2.7877519926234643e-08	115	0	BGC0000715:3987;BGC0000716:3843;BGC0000699:871;BGC0000696:538;BGC0000724:820;BGC0000717:820
CNY230.scaffold00021.region001	179	98712	453	CNC1C(O)C(NC)C2OC3(O)C(OC(C)CC3=O)OC2C1O	0.08746986046892163	2.7877519926234643e-08	115	0	BGC0000715:3989;BGC0000716:3843;BGC0000699:871;BGC0000696:538;BGC0000724:820;BGC0000717:820
CNY230.scaffold00021.region001	179	98929	453	CNC1C(O)C(NC)C2OC3(O)C(OC(C)CC3=O)OC2C1O	0.0952570823757598	2.7877519926234643e-08	115	0	BGC0000715:3989;BGC0000716:3843;BGC0000699:871;BGC0000696:538;BGC0000724:820;BGC0000717:820
CNY230.scaffold00021.region001	179	100691	453	CNC1C(O)C(NC)C2OC3(O)C(OC(C)CC3=O)OC2C1O	0.08702285895219067	2.7877519926234643e-08	115	0	BGC0000715:3989;BGC0000716:3843;BGC0000699:871;BGC0000696:538;BGC0000724:820;BGC0000717:820
CNS820.scaffold00016.region001	179	98712	453	CNC1C(O)C(NC)C2OC3(O)C(OC(C)CC3=O)OC2C1O	0.08746986046892163	2.7877519926234643e-08	115	0	BGC0000715:3989;BGC0000716:3844;BGC0000699:871;BGC0000696:538;BGC0000717:820;BGC0000724:820
CNS820.scaffold00016.region001	179	98929	453	CNC1C(O)C(NC)C2OC3(O)C(OC(C)CC3=O)OC2C1O	0.0952570823757598	2.7877519926234643e-08	115	0	BGC0000715:3989;BGC0000716:3844;BGC0000699:871;BGC0000696:538;BGC0000717:820;BGC0000724:820
CNS820.scaffold00016.region001	179	100691	453	CNC1C(O)C(NC)C2OC3(O)C(OC(C)CC3=O)OC2C1O	0.08702285895219067	2.7877519926234643e-08	115	0	BGC0000715:3989;BGC0000716:3844;BGC0000699:871;BGC0000696:538;BGC0000717:820;BGC0000724:820
CNS296.scaffold00002.region002	179	98712	453	CNC1C(O)C(NC)C2OC3(O)C(OC(C)CC3=O)OC2C1O	0.08746986046892163	2.7877519926234643e-08	115	0	BGC0000715:3987;BGC0000716:3843;BGC0000699:871;BGC0000696:538;BGC0000724:820;BGC0000717:820
CNS296.scaffold00002.region002	179	98929	453	CNC1C(O)C(NC)C2OC3(O)C(OC(C)CC3=O)OC2C1O	0.0952570823757598	2.7877519926234643e-08	115	0	BGC0000715:3987;BGC0000716:3843;BGC0000699:871;BGC0000696:538;BGC0000724:820;BGC0000717:820
CNS296.scaffold00002.region002	179	100691	453	CNC1C(O)C(NC)C2OC3(O)C(OC(C)CC3=O)OC2C1O	0.08702285895219067	2.7877519926234643e-08	115	0	BGC0000715:3987;BGC0000716:3843;BGC0000699:871;BGC0000696:538;BGC0000724:820;BGC0000717:820
CNY230.scaffold00021.region001	179	99922	-1	CNC1C(O)C(NC)C2OC3(O)C(OC(C)CC3=O)OC2C1O	0.07262327280982069	2.7877519926234643e-08	115	0	BGC0000715:3989;BGC0000716:3843;BGC0000699:871;BGC0000696:538;BGC0000724:820;BGC0000717:820
CNS820.scaffold00016.region001	179	99922	-1	CNC1C(O)C(NC)C2OC3(O)C(OC(C)CC3=O)OC2C1O	0.07262327280982069	2.7877519926234643e-08	115	0	BGC0000715:3989;BGC0000716:3844;BGC0000699:871;BGC0000696:538;BGC0000717:820;BGC0000724:820
CNS296.scaffold00002.region002	179	99922	-1	CNC1C(O)C(NC)C2OC3(O)C(OC(C)CC3=O)OC2C1O	0.07262327280982069	2.7877519926234643e-08	115	0	BGC0000715:3987;BGC0000716:3843;BGC0000699:871;BGC0000696:538;BGC0000724:820;BGC0000717:820
CNY230.scaffold00021.region001	179	100105	-1	CNC1C(O)C(NC)C2OC3(O)C(OC(C)CC3=O)OC2C1O	0.07276125925754787	2.7877519926234643e-08	115	0	BGC0000715:3989;BGC0000716:3843;BGC0000699:871;BGC0000696:538;BGC0000724:820;BGC0000717:820
CNS820.scaffold00016.region001	179	100105	-1	CNC1C(O)C(NC)C2OC3(O)C(OC(C)CC3=O)OC2C1O	0.07276125925754787	2.7877519926234643e-08	115	0	BGC0000715:3989;BGC0000716:3844;BGC0000699:871;BGC0000696:538;BGC0000717:820;BGC0000724:820
CNS296.scaffold00002.region002	179	100105	-1	CNC1C(O)C(NC)C2OC3(O)C(OC(C)CC3=O)OC2C1O	0.07276125925754787	2.7877519926234643e-08	115	0	BGC0000715:3987;BGC0000716:3843;BGC0000699:871;BGC0000696:538;BGC0000724:820;BGC0000717:820
CNH718.scaffold00006.region002	190	4	-1	CCCCCC[C@H]1[C@H](C[C@H](C\C=C/C\C=C/CCCCC)OC(=O)[C@H](CC(C)C)NC=O)OC1=O	0.07349190091686904	0.0	101	0	BGC0000382:652;BGC0000422:624
CNH718.scaffold00006.region002	190	37	4	CCCCCC[C@H]1[C@H](C[C@H](C\C=C/C\C=C/CCCCC)OC(=O)[C@H](CC(C)C)NC=O)OC1=O	0.07550632835945044	0.0	101	0	BGC0000382:652;BGC0000422:624
CNH718.scaffold00006.region002	190	58	4	CCCCCC[C@H]1[C@H](C[C@H](C\C=C/C\C=C/CCCCC)OC(=O)[C@H](CC(C)C)NC=O)OC1=O	0.086144611527198	0.0	101	0	BGC0000382:652;BGC0000422:624
CNH718.scaffold00006.region002	190	66189	23	CCCCCC[C@H]1[C@H](C[C@H](C\C=C/C\C=C/CCCCC)OC(=O)[C@H](CC(C)C)NC=O)OC1=O	0.08512334469341375	0.0	101	0	BGC0000382:652;BGC0000422:624
CNH718.scaffold00006.region002	190	3799	-1	CCCCCC[C@H]1[C@H](C[C@H](C\C=C/C\C=C/CCCCC)OC(=O)[C@H](CC(C)C)NC=O)OC1=O	0.08456322698338285	0.0	101	0	BGC0000382:652;BGC0000422:624
CNH718.scaffold00006.region002	190	3803	-1	CCCCCC[C@H]1[C@H](C[C@H](C\C=C/C\C=C/CCCCC)OC(=O)[C@H](CC(C)C)NC=O)OC1=O	0.1667755622742006	0.0	101	0	BGC0000382:652;BGC0000422:624
CNH718.scaffold00006.region002	190	21529	57	CCCCCC[C@H]1[C@H](C[C@H](C\C=C/C\C=C/CCCCC)OC(=O)[C@H](CC(C)C)NC=O)OC1=O	0.09846397465189544	0.0	101	0	BGC0000382:652;BGC0000422:624
CNH718.scaffold00006.region002	190	43883	57	CCCCCC[C@H]1[C@H](C[C@H](C\C=C/C\C=C/CCCCC)OC(=O)[C@H](CC(C)C)NC=O)OC1=O	0.07045083386471165	0.0	101	0	BGC0000382:652;BGC0000422:624
CNH718.scaffold00006.region002	190	51188	58	CCCCCC[C@H]1[C@H](C[C@H](C\C=C/C\C=C/CCCCC)OC(=O)[C@H](CC(C)C)NC=O)OC1=O	0.1040869951278184	0.0	101	0	BGC0000382:652;BGC0000422:624
CNH718.scaffold00006.region002	190	51211	58	CCCCCC[C@H]1[C@H](C[C@H](C\C=C/C\C=C/CCCCC)OC(=O)[C@H](CC(C)C)NC=O)OC1=O	0.07484443200232894	0.0	101	0	BGC0000382:652;BGC0000422:624
CNH718.scaffold00006.region002	190	3900	-1	CCCCCC[C@H]1[C@H](C[C@H](C\C=C/C\C=C/CCCCC)OC(=O)[C@H](CC(C)C)NC=O)OC1=O	0.09110768208119144	0.0	101	0	BGC0000382:652;BGC0000422:624
CNH718.scaffold00006.region002	190	70312	73	CCCCCC[C@H]1[C@H](C[C@H](C\C=C/C\C=C/CCCCC)OC(=O)[C@H](CC(C)C)NC=O)OC1=O	0.07109565660997474	0.0	101	0	BGC0000382:652;BGC0000422:624
CNH718.scaffold00006.region002	190	41466	112	CCCCCC[C@H]1[C@H](C[C@H](C\C=C/C\C=C/CCCCC)OC(=O)[C@H](CC(C)C)NC=O)OC1=O	0.07826964176371619	0.0	101	0	BGC0000382:652;BGC0000422:624
CNH718.scaffold00006.region002	190	41755	112	CCCCCC[C@H]1[C@H](C[C@H](C\C=C/C\C=C/CCCCC)OC(=O)[C@H](CC(C)C)NC=O)OC1=O	0.07270105269530713	0.0	101	0	BGC0000382:652;BGC0000422:624
CNH718.scaffold00006.region002	190	55792	125	CCCCCC[C@H]1[C@H](C[C@H](C\C=C/C\C=C/CCCCC)OC(=O)[C@H](CC(C)C)NC=O)OC1=O	0.07104462278334744	0.0	101	0	BGC0000382:652;BGC0000422:624
CNH718.scaffold00006.region002	190	90397	137	CCCCCC[C@H]1[C@H](C[C@H](C\C=C/C\C=C/CCCCC)OC(=O)[C@H](CC(C)C)NC=O)OC1=O	0.07055607616325946	0.0	101	0	BGC0000382:652;BGC0000422:624
CNH718.scaffold00006.region002	190	37433	-1	CCCCCC[C@H]1[C@H](C[C@H](C\C=C/C\C=C/CCCCC)OC(=O)[C@H](CC(C)C)NC=O)OC1=O	0.08776904804573146	0.0	101	0	BGC0000382:652;BGC0000422:624
CNH718.scaffold00006.region002	190	37708	-1	CCCCCC[C@H]1[C@H](C[C@H](C\C=C/C\C=C/CCCCC)OC(=O)[C@H](CC(C)C)NC=O)OC1=O	0.0900983044158285	0.0	101	0	BGC0000382:652;BGC0000422:624
CNH718.scaffold00006.region002	190	78709	184	CCCCCC[C@H]1[C@H](C[C@H](C\C=C/C\C=C/CCCCC)OC(=O)[C@H](CC(C)C)NC=O)OC1=O	0.0722855315499035	0.0	101	0	BGC0000382:652;BGC0000422:624
CNH718.scaffold00006.region002	190	78812	184	CCCCCC[C@H]1[C@H](C[C@H](C\C=C/C\C=C/CCCCC)OC(=O)[C@H](CC(C)C)NC=O)OC1=O	0.08318119348465357	0.0	101	0	BGC0000382:652;BGC0000422:624
CNH718.scaffold00006.region002	190	78814	184	CCCCCC[C@H]1[C@H](C[C@H](C\C=C/C\C=C/CCCCC)OC(=O)[C@H](CC(C)C)NC=O)OC1=O	0.08423691602187339	0.0	101	0	BGC0000382:652;BGC0000422:624
CNH718.scaffold00006.region002	190	78826	184	CCCCCC[C@H]1[C@H](C[C@H](C\C=C/C\C=C/CCCCC)OC(=O)[C@H](CC(C)C)NC=O)OC1=O	0.12232549514474628	0.0	101	0	BGC0000382:652;BGC0000422:624
CNH718.scaffold00006.region002	190	78827	184	CCCCCC[C@H]1[C@H](C[C@H](C\C=C/C\C=C/CCCCC)OC(=O)[C@H](CC(C)C)NC=O)OC1=O	0.09051629603473836	0.0	101	0	BGC0000382:652;BGC0000422:624
CNH718.scaffold00006.region002	190	78838	184	CCCCCC[C@H]1[C@H](C[C@H](C\C=C/C\C=C/CCCCC)OC(=O)[C@H](CC(C)C)NC=O)OC1=O	0.08044780213946116	0.0	101	0	BGC0000382:652;BGC0000422:624
CNH718.scaffold00006.region002	190	78840	184	CCCCCC[C@H]1[C@H](C[C@H](C\C=C/C\C=C/CCCCC)OC(=O)[C@H](CC(C)C)NC=O)OC1=O	0.07631806964497223	0.0	101	0	BGC0000382:652;BGC0000422:624
CNH718.scaffold00006.region002	190	78849	184	CCCCCC[C@H]1[C@H](C[C@H](C\C=C/C\C=C/CCCCC)OC(=O)[C@H](CC(C)C)NC=O)OC1=O	0.09202890512840708	0.0	101	0	BGC0000382:652;BGC0000422:624
CNH718.scaffold00006.region002	190	78937	184	CCCCCC[C@H]1[C@H](C[C@H](C\C=C/C\C=C/CCCCC)OC(=O)[C@H](CC(C)C)NC=O)OC1=O	0.1294777003167584	0.0	101	0	BGC0000382:652;BGC0000422:624
CNH718.scaffold00006.region002	190	78943	184	CCCCCC[C@H]1[C@H](C[C@H](C\C=C/C\C=C/CCCCC)OC(=O)[C@H](CC(C)C)NC=O)OC1=O	0.0717469416909927	0.0	101	0	BGC0000382:652;BGC0000422:624
CNH718.scaffold00006.region002	190	78947	184	CCCCCC[C@H]1[C@H](C[C@H](C\C=C/C\C=C/CCCCC)OC(=O)[C@H](CC(C)C)NC=O)OC1=O	0.08021387437698643	0.0	101	0	BGC0000382:652;BGC0000422:624
CNH718.scaffold00006.region002	190	79054	184	CCCCCC[C@H]1[C@H](C[C@H](C\C=C/C\C=C/CCCCC)OC(=O)[C@H](CC(C)C)NC=O)OC1=O	0.09725698092038346	0.0	101	0	BGC0000382:652;BGC0000422:624
CNH718.scaffold00006.region002	190	83243	184	CCCCCC[C@H]1[C@H](C[C@H](C\C=C/C\C=C/CCCCC)OC(=O)[C@H](CC(C)C)NC=O)OC1=O	0.0751710713958499	0.0	101	0	BGC0000382:652;BGC0000422:624
CNH718.scaffold00006.region002	190	84086	184	CCCCCC[C@H]1[C@H](C[C@H](C\C=C/C\C=C/CCCCC)OC(=O)[C@H](CC(C)C)NC=O)OC1=O	0.09777930412434545	0.0	101	0	BGC0000382:652;BGC0000422:624
CNH718.scaffold00006.region002	190	93668	184	CCCCCC[C@H]1[C@H](C[C@H](C\C=C/C\C=C/CCCCC)OC(=O)[C@H](CC(C)C)NC=O)OC1=O	0.07022645236050801	0.0	101	0	BGC0000382:652;BGC0000422:624
CNH718.scaffold00006.region002	190	93681	184	CCCCCC[C@H]1[C@H](C[C@H](C\C=C/C\C=C/CCCCC)OC(=O)[C@H](CC(C)C)NC=O)OC1=O	0.09870136224003351	0.0	101	0	BGC0000382:652;BGC0000422:624
CNH718.scaffold00006.region002	190	93900	184	CCCCCC[C@H]1[C@H](C[C@H](C\C=C/C\C=C/CCCCC)OC(=O)[C@H](CC(C)C)NC=O)OC1=O	0.07460505034733897	0.0	101	0	BGC0000382:652;BGC0000422:624
CNH718.scaffold00006.region002	190	98963	184	CCCCCC[C@H]1[C@H](C[C@H](C\C=C/C\C=C/CCCCC)OC(=O)[C@H](CC(C)C)NC=O)OC1=O	0.09149794607243406	0.0	101	0	BGC0000382:652;BGC0000422:624
CNH718.scaffold00006.region002	190	99071	184	CCCCCC[C@H]1[C@H](C[C@H](C\C=C/C\C=C/CCCCC)OC(=O)[C@H](CC(C)C)NC=O)OC1=O	0.07162247103565374	0.0	101	0	BGC0000382:652;BGC0000422:624
CNH718.scaffold00006.region002	190	100682	184	CCCCCC[C@H]1[C@H](C[C@H](C\C=C/C\C=C/CCCCC)OC(=O)[C@H](CC(C)C)NC=O)OC1=O	0.08250333200505279	0.0	101	0	BGC0000382:652;BGC0000422:624
CNH718.scaffold00006.region002	190	100687	184	CCCCCC[C@H]1[C@H](C[C@H](C\C=C/C\C=C/CCCCC)OC(=O)[C@H](CC(C)C)NC=O)OC1=O	0.08270206039127713	0.0	101	0	BGC0000382:652;BGC0000422:624
CNH718.scaffold00006.region002	190	100688	184	CCCCCC[C@H]1[C@H](C[C@H](C\C=C/C\C=C/CCCCC)OC(=O)[C@H](CC(C)C)NC=O)OC1=O	0.07676491609929662	0.0	101	0	BGC0000382:652;BGC0000422:624
CNH718.scaffold00006.region002	190	45568	209	CCCCCC[C@H]1[C@H](C[C@H](C\C=C/C\C=C/CCCCC)OC(=O)[C@H](CC(C)C)NC=O)OC1=O	0.07322577167154601	0.0	101	0	BGC0000382:652;BGC0000422:624
CNH718.scaffold00006.region002	190	66126	209	CCCCCC[C@H]1[C@H](C[C@H](C\C=C/C\C=C/CCCCC)OC(=O)[C@H](CC(C)C)NC=O)OC1=O	0.10478434067815608	0.0	101	0	BGC0000382:652;BGC0000422:624
CNH718.scaffold00006.region002	190	42084	-1	CCCCCC[C@H]1[C@H](C[C@H](C\C=C/C\C=C/CCCCC)OC(=O)[C@H](CC(C)C)NC=O)OC1=O	0.09868675809197686	0.0	101	0	BGC0000382:652;BGC0000422:624
CNH718.scaffold00006.region002	190	44680	-1	CCCCCC[C@H]1[C@H](C[C@H](C\C=C/C\C=C/CCCCC)OC(=O)[C@H](CC(C)C)NC=O)OC1=O	0.0715328363176769	0.0	101	0	BGC0000382:652;BGC0000422:624
CNH718.scaffold00006.region002	190	86953	242	CCCCCC[C@H]1[C@H](C[C@H](C\C=C/C\C=C/CCCCC)OC(=O)[C@H](CC(C)C)NC=O)OC1=O	0.07316500340517634	0.0	101	0	BGC0000382:652;BGC0000422:624
CNH718.scaffold00006.region002	190	47589	-1	CCCCCC[C@H]1[C@H](C[C@H](C\C=C/C\C=C/CCCCC)OC(=O)[C@H](CC(C)C)NC=O)OC1=O	0.08313931327533416	0.0	101	0	BGC0000382:652;BGC0000422:624
CNH718.scaffold00006.region002	190	52050	262	CCCCCC[C@H]1[C@H](C[C@H](C\C=C/C\C=C/CCCCC)OC(=O)[C@H](CC(C)C)NC=O)OC1=O	0.08741221236165109	0.0	101	0	BGC0000382:652;BGC0000422:624
CNH718.scaffold00006.region002	190	52052	262	CCCCCC[C@H]1[C@H](C[C@H](C\C=C/C\C=C/CCCCC)OC(=O)[C@H](CC(C)C)NC=O)OC1=O	0.08906903229930026	0.0	101	0	BGC0000382:652;BGC0000422:624
CNH718.scaffold00006.region002	190	54283	-1	CCCCCC[C@H]1[C@H](C[C@H](C\C=C/C\C=C/CCCCC)OC(=O)[C@H](CC(C)C)NC=O)OC1=O	0.09858701069341962	0.0	101	0	BGC0000382:652;BGC0000422:624
CNH718.scaffold00006.region002	190	54342	273	CCCCCC[C@H]1[C@H](C[C@H](C\C=C/C\C=C/CCCCC)OC(=O)[C@H](CC(C)C)NC=O)OC1=O	0.06942875882651026	0.0	101	0	BGC0000382:652;BGC0000422:624
CNH718.scaffold00006.region002	190	54722	277	CCCCCC[C@H]1[C@H](C[C@H](C\C=C/C\C=C/CCCCC)OC(=O)[C@H](CC(C)C)NC=O)OC1=O	0.07018825781132307	0.0	101	0	BGC0000382:652;BGC0000422:624
CNH718.scaffold00006.region002	190	56483	-1	CCCCCC[C@H]1[C@H](C[C@H](C\C=C/C\C=C/CCCCC)OC(=O)[C@H](CC(C)C)NC=O)OC1=O	0.08226036129325678	0.0	101	0	BGC0000382:652;BGC0000422:624
CNH718.scaffold00006.region002	190	58791	-1	CCCCCC[C@H]1[C@H](C[C@H](C\C=C/C\C=C/CCCCC)OC(=O)[C@H](CC(C)C)NC=O)OC1=O	0.07585081323585238	0.0	101	0	BGC0000382:652;BGC0000422:624
CNH718.scaffold00006.region002	190	59854	313	CCCCCC[C@H]1[C@H](C[C@H](C\C=C/C\C=C/CCCCC)OC(=O)[C@H](CC(C)C)NC=O)OC1=O	0.07165949888057391	0.0	101	0	BGC0000382:652;BGC0000422:624
CNH718.scaffold00006.region002	190	95691	326	CCCCCC[C@H]1[C@H](C[C@H](C\C=C/C\C=C/CCCCC)OC(=O)[C@H](CC(C)C)NC=O)OC1=O	0.07036045433041938	0.0	101	0	BGC0000382:652;BGC0000422:624
CNH718.scaffold00006.region002	190	63947	-1	CCCCCC[C@H]1[C@H](C[C@H](C\C=C/C\C=C/CCCCC)OC(=O)[C@H](CC(C)C)NC=O)OC1=O	0.09468225048896571	0.0	101	0	BGC0000382:652;BGC0000422:624
CNH718.scaffold00006.region002	190	68933	-1	CCCCCC[C@H]1[C@H](C[C@H](C\C=C/C\C=C/CCCCC)OC(=O)[C@H](CC(C)C)NC=O)OC1=O	0.06897739360602456	0.0	101	0	BGC0000382:652;BGC0000422:624
CNH718.scaffold00006.region002	190	73044	353	CCCCCC[C@H]1[C@H](C[C@H](C\C=C/C\C=C/CCCCC)OC(=O)[C@H](CC(C)C)NC=O)OC1=O	0.06989727348432179	0.0	101	0	BGC0000382:652;BGC0000422:624
CNH718.scaffold00006.region002	190	92087	359	CCCCCC[C@H]1[C@H](C[C@H](C\C=C/C\C=C/CCCCC)OC(=O)[C@H](CC(C)C)NC=O)OC1=O	0.07150316030705783	0.0	101	0	BGC0000382:652;BGC0000422:624
CNH718.scaffold00006.region002	190	72810	-1	CCCCCC[C@H]1[C@H](C[C@H](C\C=C/C\C=C/CCCCC)OC(=O)[C@H](CC(C)C)NC=O)OC1=O	0.08097303040044732	0.0	101	0	BGC0000382:652;BGC0000422:624
CNH718.scaffold00006.region002	190	73046	-1	CCCCCC[C@H]1[C@H](C[C@H](C\C=C/C\C=C/CCCCC)OC(=O)[C@H](CC(C)C)NC=O)OC1=O	0.06891984847611682	0.0	101	0	BGC0000382:652;BGC0000422:624
CNH718.scaffold00006.region002	190	74105	-1	CCCCCC[C@H]1[C@H](C[C@H](C\C=C/C\C=C/CCCCC)OC(=O)[C@H](CC(C)C)NC=O)OC1=O	0.071796052612167	0.0	101	0	BGC0000382:652;BGC0000422:624
CNH718.scaffold00006.region002	190	76745	-1	CCCCCC[C@H]1[C@H](C[C@H](C\C=C/C\C=C/CCCCC)OC(=O)[C@H](CC(C)C)NC=O)OC1=O	0.07951113582301989	0.0	101	0	BGC0000382:652;BGC0000422:624
CNH718.scaffold00006.region002	190	76755	-1	CCCCCC[C@H]1[C@H](C[C@H](C\C=C/C\C=C/CCCCC)OC(=O)[C@H](CC(C)C)NC=O)OC1=O	0.0894426962777131	0.0	101	0	BGC0000382:652;BGC0000422:624
CNH718.scaffold00006.region002	190	77121	-1	CCCCCC[C@H]1[C@H](C[C@H](C\C=C/C\C=C/CCCCC)OC(=O)[C@H](CC(C)C)NC=O)OC1=O	0.07496350915543097	0.0	101	0	BGC0000382:652;BGC0000422:624
CNH718.scaffold00006.region002	190	77850	-1	CCCCCC[C@H]1[C@H](C[C@H](C\C=C/C\C=C/CCCCC)OC(=O)[C@H](CC(C)C)NC=O)OC1=O	0.09015695216378378	0.0	101	0	BGC0000382:652;BGC0000422:624
CNH718.scaffold00006.region002	190	78206	-1	CCCCCC[C@H]1[C@H](C[C@H](C\C=C/C\C=C/CCCCC)OC(=O)[C@H](CC(C)C)NC=O)OC1=O	0.07377186837398131	0.0	101	0	BGC0000382:652;BGC0000422:624
CNH718.scaffold00006.region002	190	78794	388	CCCCCC[C@H]1[C@H](C[C@H](C\C=C/C\C=C/CCCCC)OC(=O)[C@H](CC(C)C)NC=O)OC1=O	0.07625108105998032	0.0	101	0	BGC0000382:652;BGC0000422:624
CNH718.scaffold00006.region002	190	93827	388	CCCCCC[C@H]1[C@H](C[C@H](C\C=C/C\C=C/CCCCC)OC(=O)[C@H](CC(C)C)NC=O)OC1=O	0.0950709591714334	0.0	101	0	BGC0000382:652;BGC0000422:624
CNH718.scaffold00006.region002	190	78805	-1	CCCCCC[C@H]1[C@H](C[C@H](C\C=C/C\C=C/CCCCC)OC(=O)[C@H](CC(C)C)NC=O)OC1=O	0.0987426209868353	0.0	101	0	BGC0000382:652;BGC0000422:624
CNH718.scaffold00006.region002	190	78835	-1	CCCCCC[C@H]1[C@H](C[C@H](C\C=C/C\C=C/CCCCC)OC(=O)[C@H](CC(C)C)NC=O)OC1=O	0.08091996300383375	0.0	101	0	BGC0000382:652;BGC0000422:624
CNH718.scaffold00006.region002	190	78896	-1	CCCCCC[C@H]1[C@H](C[C@H](C\C=C/C\C=C/CCCCC)OC(=O)[C@H](CC(C)C)NC=O)OC1=O	0.08497965194977766	0.0	101	0	BGC0000382:652;BGC0000422:624
CNH718.scaffold00006.region002	190	79556	-1	CCCCCC[C@H]1[C@H](C[C@H](C\C=C/C\C=C/CCCCC)OC(=O)[C@H](CC(C)C)NC=O)OC1=O	0.07669574828471253	0.0	101	0	BGC0000382:652;BGC0000422:624
CNH718.scaffold00006.region002	190	79569	-1	CCCCCC[C@H]1[C@H](C[C@H](C\C=C/C\C=C/CCCCC)OC(=O)[C@H](CC(C)C)NC=O)OC1=O	0.0996535723590454	0.0	101	0	BGC0000382:652;BGC0000422:624
CNH718.scaffold00006.region002	190	83241	409	CCCCCC[C@H]1[C@H](C[C@H](C\C=C/C\C=C/CCCCC)OC(=O)[C@H](CC(C)C)NC=O)OC1=O	0.0697223171296541	0.0	101	0	BGC0000382:652;BGC0000422:624
CNH718.scaffold00006.region002	190	83242	-1	CCCCCC[C@H]1[C@H](C[C@H](C\C=C/C\C=C/CCCCC)OC(=O)[C@H](CC(C)C)NC=O)OC1=O	0.09295191948005893	0.0	101	0	BGC0000382:652;BGC0000422:624
CNH718.scaffold00006.region002	190	83257	-1	CCCCCC[C@H]1[C@H](C[C@H](C\C=C/C\C=C/CCCCC)OC(=O)[C@H](CC(C)C)NC=O)OC1=O	0.08550387509663665	0.0	101	0	BGC0000382:652;BGC0000422:624
CNH718.scaffold00006.region002	190	83281	-1	CCCCCC[C@H]1[C@H](C[C@H](C\C=C/C\C=C/CCCCC)OC(=O)[C@H](CC(C)C)NC=O)OC1=O	0.07513426613461266	0.0	101	0	BGC0000382:652;BGC0000422:624
CNH718.scaffold00006.region002	190	83296	-1	CCCCCC[C@H]1[C@H](C[C@H](C\C=C/C\C=C/CCCCC)OC(=O)[C@H](CC(C)C)NC=O)OC1=O	0.08481695653788301	0.0	101	0	BGC0000382:652;BGC0000422:624
CNH718.scaffold00006.region002	190	83414	-1	CCCCCC[C@H]1[C@H](C[C@H](C\C=C/C\C=C/CCCCC)OC(=O)[C@H](CC(C)C)NC=O)OC1=O	0.07435170637169078	0.0	101	0	BGC0000382:652;BGC0000422:624
CNH718.scaffold00006.region002	190	84501	-1	CCCCCC[C@H]1[C@H](C[C@H](C\C=C/C\C=C/CCCCC)OC(=O)[C@H](CC(C)C)NC=O)OC1=O	0.0755528683362444	0.0	101	0	BGC0000382:652;BGC0000422:624
CNH718.scaffold00006.region002	190	84502	-1	CCCCCC[C@H]1[C@H](C[C@H](C\C=C/C\C=C/CCCCC)OC(=O)[C@H](CC(C)C)NC=O)OC1=O	0.07594863745101967	0.0	101	0	BGC0000382:652;BGC0000422:624
CNH718.scaffold00006.region002	190	84537	412	CCCCCC[C@H]1[C@H](C[C@H](C\C=C/C\C=C/CCCCC)OC(=O)[C@H](CC(C)C)NC=O)OC1=O	0.10519326710654162	0.0	101	0	BGC0000382:652;BGC0000422:624
CNH718.scaffold00006.region002	190	98740	412	CCCCCC[C@H]1[C@H](C[C@H](C\C=C/C\C=C/CCCCC)OC(=O)[C@H](CC(C)C)NC=O)OC1=O	0.0894318708218274	0.0	101	0	BGC0000382:652;BGC0000422:624
CNH718.scaffold00006.region002	190	90506	-1	CCCCCC[C@H]1[C@H](C[C@H](C\C=C/C\C=C/CCCCC)OC(=O)[C@H](CC(C)C)NC=O)OC1=O	0.09308748810419468	0.0	101	0	BGC0000382:652;BGC0000422:624
CNH718.scaffold00006.region002	190	90518	-1	CCCCCC[C@H]1[C@H](C[C@H](C\C=C/C\C=C/CCCCC)OC(=O)[C@H](CC(C)C)NC=O)OC1=O	0.06991587497880859	0.0	101	0	BGC0000382:652;BGC0000422:624
CNH718.scaffold00006.region002	190	90527	-1	CCCCCC[C@H]1[C@H](C[C@H](C\C=C/C\C=C/CCCCC)OC(=O)[C@H](CC(C)C)NC=O)OC1=O	0.0864377645565737	0.0	101	0	BGC0000382:652;BGC0000422:624
CNH718.scaffold00006.region002	190	90542	-1	CCCCCC[C@H]1[C@H](C[C@H](C\C=C/C\C=C/CCCCC)OC(=O)[C@H](CC(C)C)NC=O)OC1=O	0.07608133281935006	0.0	101	0	BGC0000382:652;BGC0000422:624
CNH718.scaffold00006.region002	190	91357	-1	CCCCCC[C@H]1[C@H](C[C@H](C\C=C/C\C=C/CCCCC)OC(=O)[C@H](CC(C)C)NC=O)OC1=O	0.07417589725268017	0.0	101	0	BGC0000382:652;BGC0000422:624
CNH718.scaffold00006.region002	190	92059	-1	CCCCCC[C@H]1[C@H](C[C@H](C\C=C/C\C=C/CCCCC)OC(=O)[C@H](CC(C)C)NC=O)OC1=O	0.07206232444328474	0.0	101	0	BGC0000382:652;BGC0000422:624
CNH718.scaffold00006.region002	190	93683	441	CCCCCC[C@H]1[C@H](C[C@H](C\C=C/C\C=C/CCCCC)OC(=O)[C@H](CC(C)C)NC=O)OC1=O	0.08935893765605661	0.0	101	0	BGC0000382:652;BGC0000422:624
CNH718.scaffold00006.region002	190	98943	441	CCCCCC[C@H]1[C@H](C[C@H](C\C=C/C\C=C/CCCCC)OC(=O)[C@H](CC(C)C)NC=O)OC1=O	0.09934017003929287	0.0	101	0	BGC0000382:652;BGC0000422:624
CNH718.scaffold00006.region002	190	93916	-1	CCCCCC[C@H]1[C@H](C[C@H](C\C=C/C\C=C/CCCCC)OC(=O)[C@H](CC(C)C)NC=O)OC1=O	0.07687500809765313	0.0	101	0	BGC0000382:652;BGC0000422:624
CNH718.scaffold00006.region002	190	93951	-1	CCCCCC[C@H]1[C@H](C[C@H](C\C=C/C\C=C/CCCCC)OC(=O)[C@H](CC(C)C)NC=O)OC1=O	0.09528926686839907	0.0	101	0	BGC0000382:652;BGC0000422:624
CNH718.scaffold00006.region002	190	95383	-1	CCCCCC[C@H]1[C@H](C[C@H](C\C=C/C\C=C/CCCCC)OC(=O)[C@H](CC(C)C)NC=O)OC1=O	0.08054359536403352	0.0	101	0	BGC0000382:652;BGC0000422:624
CNH718.scaffold00006.region002	190	97217	-1	CCCCCC[C@H]1[C@H](C[C@H](C\C=C/C\C=C/CCCCC)OC(=O)[C@H](CC(C)C)NC=O)OC1=O	0.07749010726111386	0.0	101	0	BGC0000382:652;BGC0000422:624
CNH718.scaffold00006.region002	190	97220	-1	CCCCCC[C@H]1[C@H](C[C@H](C\C=C/C\C=C/CCCCC)OC(=O)[C@H](CC(C)C)NC=O)OC1=O	0.08768588650566914	0.0	101	0	BGC0000382:652;BGC0000422:624
CNH718.scaffold00006.region002	190	97253	448	CCCCCC[C@H]1[C@H](C[C@H](C\C=C/C\C=C/CCCCC)OC(=O)[C@H](CC(C)C)NC=O)OC1=O	0.09669532047572763	0.0	101	0	BGC0000382:652;BGC0000422:624
CNH718.scaffold00006.region002	190	100695	448	CCCCCC[C@H]1[C@H](C[C@H](C\C=C/C\C=C/CCCCC)OC(=O)[C@H](CC(C)C)NC=O)OC1=O	0.07916014154647152	0.0	101	0	BGC0000382:652;BGC0000422:624
CNH718.scaffold00006.region002	190	97273	-1	CCCCCC[C@H]1[C@H](C[C@H](C\C=C/C\C=C/CCCCC)OC(=O)[C@H](CC(C)C)NC=O)OC1=O	0.08520803046535988	0.0	101	0	BGC0000382:652;BGC0000422:624
CNH718.scaffold00006.region002	190	98346	-1	CCCCCC[C@H]1[C@H](C[C@H](C\C=C/C\C=C/CCCCC)OC(=O)[C@H](CC(C)C)NC=O)OC1=O	0.07552785282726533	0.0	101	0	BGC0000382:652;BGC0000422:624
CNH718.scaffold00006.region002	190	98712	453	CCCCCC[C@H]1[C@H](C[C@H](C\C=C/C\C=C/CCCCC)OC(=O)[C@H](CC(C)C)NC=O)OC1=O	0.09380697556416558	0.0	101	0	BGC0000382:652;BGC0000422:624
CNH718.scaffold00006.region002	190	98929	453	CCCCCC[C@H]1[C@H](C[C@H](C\C=C/C\C=C/CCCCC)OC(=O)[C@H](CC(C)C)NC=O)OC1=O	0.10573752471913092	0.0	101	0	BGC0000382:652;BGC0000422:624
CNH718.scaffold00006.region002	190	100691	453	CCCCCC[C@H]1[C@H](C[C@H](C\C=C/C\C=C/CCCCC)OC(=O)[C@H](CC(C)C)NC=O)OC1=O	0.09685888680206989	0.0	101	0	BGC0000382:652;BGC0000422:624
CNH718.scaffold00006.region002	190	98986	-1	CCCCCC[C@H]1[C@H](C[C@H](C\C=C/C\C=C/CCCCC)OC(=O)[C@H](CC(C)C)NC=O)OC1=O	0.07460419756930799	0.0	101	0	BGC0000382:652;BGC0000422:624
CNH718.scaffold00006.region002	190	101635	-1	CCCCCC[C@H]1[C@H](C[C@H](C\C=C/C\C=C/CCCCC)OC(=O)[C@H](CC(C)C)NC=O)OC1=O	0.07236496297655248	0.0	101	0	BGC0000382:652;BGC0000422:624
CNH718.scaffold00006.region002	190	106935	-1	CCCCCC[C@H]1[C@H](C[C@H](C\C=C/C\C=C/CCCCC)OC(=O)[C@H](CC(C)C)NC=O)OC1=O	0.0799812150313219	0.0	101	0	BGC0000382:652;BGC0000422:624
CNH718.scaffold00006.region002	190	118740	485	CCCCCC[C@H]1[C@H](C[C@H](C\C=C/C\C=C/CCCCC)OC(=O)[C@H](CC(C)C)NC=O)OC1=O	0.06926637739556779	0.0	101	0	BGC0000382:652;BGC0000422:624
CNY281.scaffold00022.region001	443	3	-1	C[C@H]1[C@H](O1)P(=O)([O-])[O-].[Na+].[Na+]	0.1467277916603718	0.0	117	0	BGC0000938:829
CNY281.scaffold00022.region001	443	4	-1	C[C@H]1[C@H](O1)P(=O)([O-])[O-].[Na+].[Na+]	0.11238577147881493	0.0	117	0	BGC0000938:829
CNY281.scaffold00022.region001	443	5	-1	C[C@H]1[C@H](O1)P(=O)([O-])[O-].[Na+].[Na+]	0.08837427800404642	0.0	117	0	BGC0000938:829
CNY281.scaffold00022.region001	443	6	1	C[C@H]1[C@H](O1)P(=O)([O-])[O-].[Na+].[Na+]	0.07967454346057212	0.0	117	0	BGC0000938:829
CNY281.scaffold00022.region001	443	7	2	C[C@H]1[C@H](O1)P(=O)([O-])[O-].[Na+].[Na+]	0.0757149628080985	0.0	117	0	BGC0000938:829
CNY281.scaffold00022.region001	443	12	2	C[C@H]1[C@H](O1)P(=O)([O-])[O-].[Na+].[Na+]	0.08928829330816959	0.0	117	0	BGC0000938:829
CNY281.scaffold00022.region001	443	24474	2	C[C@H]1[C@H](O1)P(=O)([O-])[O-].[Na+].[Na+]	0.07068493818164615	0.0	117	0	BGC0000938:829
CNY281.scaffold00022.region001	443	24495	2	C[C@H]1[C@H](O1)P(=O)([O-])[O-].[Na+].[Na+]	0.08418052970169747	0.0	117	0	BGC0000938:829
CNY281.scaffold00022.region001	443	24514	2	C[C@H]1[C@H](O1)P(=O)([O-])[O-].[Na+].[Na+]	0.09576068376462608	0.0	117	0	BGC0000938:829
CNY281.scaffold00022.region001	443	39126	2	C[C@H]1[C@H](O1)P(=O)([O-])[O-].[Na+].[Na+]	0.07465088070299242	0.0	117	0	BGC0000938:829
CNY281.scaffold00022.region001	443	10001	3	C[C@H]1[C@H](O1)P(=O)([O-])[O-].[Na+].[Na+]	0.06933608979840059	0.0	117	0	BGC0000938:829
CNY281.scaffold00022.region001	443	10153	3	C[C@H]1[C@H](O1)P(=O)([O-])[O-].[Na+].[Na+]	0.08356852866428827	0.0	117	0	BGC0000938:829
CNY281.scaffold00022.region001	443	29411	3	C[C@H]1[C@H](O1)P(=O)([O-])[O-].[Na+].[Na+]	0.07792360651530518	0.0	117	0	BGC0000938:829
CNY281.scaffold00022.region001	443	38657	3	C[C@H]1[C@H](O1)P(=O)([O-])[O-].[Na+].[Na+]	0.08177094554203587	0.0	117	0	BGC0000938:829
CNY281.scaffold00022.region001	443	42853	3	C[C@H]1[C@H](O1)P(=O)([O-])[O-].[Na+].[Na+]	0.12323836877168483	0.0	117	0	BGC0000938:829
CNY281.scaffold00022.region001	443	70415	3	C[C@H]1[C@H](O1)P(=O)([O-])[O-].[Na+].[Na+]	0.0700296169233607	0.0	117	0	BGC0000938:829
CNY281.scaffold00022.region001	443	37	4	C[C@H]1[C@H](O1)P(=O)([O-])[O-].[Na+].[Na+]	0.09964399641181795	0.0	117	0	BGC0000938:829
CNY281.scaffold00022.region001	443	58	4	C[C@H]1[C@H](O1)P(=O)([O-])[O-].[Na+].[Na+]	0.11093316908991455	0.0	117	0	BGC0000938:829
CNY281.scaffold00022.region001	443	42	-1	C[C@H]1[C@H](O1)P(=O)([O-])[O-].[Na+].[Na+]	0.1532958046423954	0.0	117	0	BGC0000938:829
CNY281.scaffold00022.region001	443	45	-1	C[C@H]1[C@H](O1)P(=O)([O-])[O-].[Na+].[Na+]	0.09990134031663393	0.0	117	0	BGC0000938:829
CNY281.scaffold00022.region001	443	52	-1	C[C@H]1[C@H](O1)P(=O)([O-])[O-].[Na+].[Na+]	0.07463501398110621	0.0	117	0	BGC0000938:829
CNY281.scaffold00022.region001	443	100	5	C[C@H]1[C@H](O1)P(=O)([O-])[O-].[Na+].[Na+]	0.0724762275624948	0.0	117	0	BGC0000938:829
CNY281.scaffold00022.region001	443	32331	5	C[C@H]1[C@H](O1)P(=O)([O-])[O-].[Na+].[Na+]	0.10865345728609832	0.0	117	0	BGC0000938:829
CNY281.scaffold00022.region001	443	36616	6	C[C@H]1[C@H](O1)P(=O)([O-])[O-].[Na+].[Na+]	0.08432107444514694	0.0	117	0	BGC0000938:829
CNY281.scaffold00022.region001	443	1965	7	C[C@H]1[C@H](O1)P(=O)([O-])[O-].[Na+].[Na+]	0.11227622484176587	0.0	117	0	BGC0000938:829
CNY281.scaffold00022.region001	443	1975	7	C[C@H]1[C@H](O1)P(=O)([O-])[O-].[Na+].[Na+]	0.07085183818527095	0.0	117	0	BGC0000938:829
CNY281.scaffold00022.region001	443	24689	7	C[C@H]1[C@H](O1)P(=O)([O-])[O-].[Na+].[Na+]	0.10303507483859949	0.0	117	0	BGC0000938:829
CNY281.scaffold00022.region001	443	24711	7	C[C@H]1[C@H](O1)P(=O)([O-])[O-].[Na+].[Na+]	0.09917042366411057	0.0	117	0	BGC0000938:829
CNY281.scaffold00022.region001	443	24926	7	C[C@H]1[C@H](O1)P(=O)([O-])[O-].[Na+].[Na+]	0.07957666048541555	0.0	117	0	BGC0000938:829
CNY281.scaffold00022.region001	443	4368	8	C[C@H]1[C@H](O1)P(=O)([O-])[O-].[Na+].[Na+]	0.08345022315862571	0.0	117	0	BGC0000938:829
CNY281.scaffold00022.region001	443	24842	9	C[C@H]1[C@H](O1)P(=O)([O-])[O-].[Na+].[Na+]	0.12354933361699812	0.0	117	0	BGC0000938:829
CNY281.scaffold00022.region001	443	2046	12	C[C@H]1[C@H](O1)P(=O)([O-])[O-].[Na+].[Na+]	0.08680615097317955	0.0	117	0	BGC0000938:829
CNY281.scaffold00022.region001	443	55823	12	C[C@H]1[C@H](O1)P(=O)([O-])[O-].[Na+].[Na+]	0.06911532938264124	0.0	117	0	BGC0000938:829
CNY281.scaffold00022.region001	443	238	-1	C[C@H]1[C@H](O1)P(=O)([O-])[O-].[Na+].[Na+]	0.07407432226630159	0.0	117	0	BGC0000938:829
CNY281.scaffold00022.region001	443	54000	15	C[C@H]1[C@H](O1)P(=O)([O-])[O-].[Na+].[Na+]	0.09631071788031306	0.0	117	0	BGC0000938:829
CNY281.scaffold00022.region001	443	466	-1	C[C@H]1[C@H](O1)P(=O)([O-])[O-].[Na+].[Na+]	0.10849166795204576	0.0	117	0	BGC0000938:829
CNY281.scaffold00022.region001	443	470	-1	C[C@H]1[C@H](O1)P(=O)([O-])[O-].[Na+].[Na+]	0.08110390230006091	0.0	117	0	BGC0000938:829
CNY281.scaffold00022.region001	443	23493	18	C[C@H]1[C@H](O1)P(=O)([O-])[O-].[Na+].[Na+]	0.0706381228016088	0.0	117	0	BGC0000938:829
CNY281.scaffold00022.region001	443	23595	18	C[C@H]1[C@H](O1)P(=O)([O-])[O-].[Na+].[Na+]	0.06956077303760648	0.0	117	0	BGC0000938:829
CNY281.scaffold00022.region001	443	683	-1	C[C@H]1[C@H](O1)P(=O)([O-])[O-].[Na+].[Na+]	0.09212210065982418	0.0	117	0	BGC0000938:829
CNY281.scaffold00022.region001	443	1050	-1	C[C@H]1[C@H](O1)P(=O)([O-])[O-].[Na+].[Na+]	0.08619065834058186	0.0	117	0	BGC0000938:829
CNY281.scaffold00022.region001	443	1057	20	C[C@H]1[C@H](O1)P(=O)([O-])[O-].[Na+].[Na+]	0.0751155688114356	0.0	117	0	BGC0000938:829
CNY281.scaffold00022.region001	443	1128	-1	C[C@H]1[C@H](O1)P(=O)([O-])[O-].[Na+].[Na+]	0.079861723732657	0.0	117	0	BGC0000938:829
CNY281.scaffold00022.region001	443	1163	-1	C[C@H]1[C@H](O1)P(=O)([O-])[O-].[Na+].[Na+]	0.09203033188818231	0.0	117	0	BGC0000938:829
CNY281.scaffold00022.region001	443	1845	21	C[C@H]1[C@H](O1)P(=O)([O-])[O-].[Na+].[Na+]	0.07249055834378085	0.0	117	0	BGC0000938:829
CNY281.scaffold00022.region001	443	1522	-1	C[C@H]1[C@H](O1)P(=O)([O-])[O-].[Na+].[Na+]	0.11204738027769824	0.0	117	0	BGC0000938:829
CNY281.scaffold00022.region001	443	1671	-1	C[C@H]1[C@H](O1)P(=O)([O-])[O-].[Na+].[Na+]	0.08897574279944793	0.0	117	0	BGC0000938:829
CNY281.scaffold00022.region001	443	66189	23	C[C@H]1[C@H](O1)P(=O)([O-])[O-].[Na+].[Na+]	0.10608833576921166	0.0	117	0	BGC0000938:829
CNY281.scaffold00022.region001	443	66199	23	C[C@H]1[C@H](O1)P(=O)([O-])[O-].[Na+].[Na+]	0.08496190360792488	0.0	117	0	BGC0000938:829
CNY281.scaffold00022.region001	443	75105	23	C[C@H]1[C@H](O1)P(=O)([O-])[O-].[Na+].[Na+]	0.07224961158891141	0.0	117	0	BGC0000938:829
CNY281.scaffold00022.region001	443	57615	25	C[C@H]1[C@H](O1)P(=O)([O-])[O-].[Na+].[Na+]	0.10089450824869199	0.0	117	0	BGC0000938:829
CNY281.scaffold00022.region001	443	64143	25	C[C@H]1[C@H](O1)P(=O)([O-])[O-].[Na+].[Na+]	0.07152968209506846	0.0	117	0	BGC0000938:829
CNY281.scaffold00022.region001	443	66697	25	C[C@H]1[C@H](O1)P(=O)([O-])[O-].[Na+].[Na+]	0.08257165769463193	0.0	117	0	BGC0000938:829
CNY281.scaffold00022.region001	443	74409	25	C[C@H]1[C@H](O1)P(=O)([O-])[O-].[Na+].[Na+]	0.07047154328655365	0.0	117	0	BGC0000938:829
CNY281.scaffold00022.region001	443	1812	26	C[C@H]1[C@H](O1)P(=O)([O-])[O-].[Na+].[Na+]	0.07380994180425293	0.0	117	0	BGC0000938:829
CNY281.scaffold00022.region001	443	42910	26	C[C@H]1[C@H](O1)P(=O)([O-])[O-].[Na+].[Na+]	0.0767661753831177	0.0	117	0	BGC0000938:829
CNY281.scaffold00022.region001	443	1822	-1	C[C@H]1[C@H](O1)P(=O)([O-])[O-].[Na+].[Na+]	0.07976006983201572	0.0	117	0	BGC0000938:829
CNY281.scaffold00022.region001	443	1842	-1	C[C@H]1[C@H](O1)P(=O)([O-])[O-].[Na+].[Na+]	0.075628616656938	0.0	117	0	BGC0000938:829
CNY281.scaffold00022.region001	443	1865	28	C[C@H]1[C@H](O1)P(=O)([O-])[O-].[Na+].[Na+]	0.15010724422942234	0.0	117	0	BGC0000938:829
CNY281.scaffold00022.region001	443	1866	28	C[C@H]1[C@H](O1)P(=O)([O-])[O-].[Na+].[Na+]	0.11146750990149817	0.0	117	0	BGC0000938:829
CNY281.scaffold00022.region001	443	2389	33	C[C@H]1[C@H](O1)P(=O)([O-])[O-].[Na+].[Na+]	0.07758208952987986	0.0	117	0	BGC0000938:829
CNY281.scaffold00022.region001	443	21919	33	C[C@H]1[C@H](O1)P(=O)([O-])[O-].[Na+].[Na+]	0.10759101198622205	0.0	117	0	BGC0000938:829
CNY281.scaffold00022.region001	443	55906	34	C[C@H]1[C@H](O1)P(=O)([O-])[O-].[Na+].[Na+]	0.10702174677130274	0.0	117	0	BGC0000938:829
CNY281.scaffold00022.region001	443	50227	35	C[C@H]1[C@H](O1)P(=O)([O-])[O-].[Na+].[Na+]	0.0737186795755016	0.0	117	0	BGC0000938:829
CNY281.scaffold00022.region001	443	2601	37	C[C@H]1[C@H](O1)P(=O)([O-])[O-].[Na+].[Na+]	0.07781752122489463	0.0	117	0	BGC0000938:829
CNY281.scaffold00022.region001	443	13176	40	C[C@H]1[C@H](O1)P(=O)([O-])[O-].[Na+].[Na+]	0.07287260653234132	0.0	117	0	BGC0000938:829
CNY281.scaffold00022.region001	443	2785	43	C[C@H]1[C@H](O1)P(=O)([O-])[O-].[Na+].[Na+]	0.08280149432837235	0.0	117	0	BGC0000938:829
CNY281.scaffold00022.region001	443	2831	45	C[C@H]1[C@H](O1)P(=O)([O-])[O-].[Na+].[Na+]	0.07516665064871941	0.0	117	0	BGC0000938:829
CNY281.scaffold00022.region001	443	2844	47	C[C@H]1[C@H](O1)P(=O)([O-])[O-].[Na+].[Na+]	0.08406037701916882	0.0	117	0	BGC0000938:829
CNY281.scaffold00022.region001	443	3012	49	C[C@H]1[C@H](O1)P(=O)([O-])[O-].[Na+].[Na+]	0.1364654065168459	0.0	117	0	BGC0000938:829
CNY281.scaffold00022.region001	443	21581	49	C[C@H]1[C@H](O1)P(=O)([O-])[O-].[Na+].[Na+]	0.10039735585370634	0.0	117	0	BGC0000938:829
CNY281.scaffold00022.region001	443	32829	49	C[C@H]1[C@H](O1)P(=O)([O-])[O-].[Na+].[Na+]	0.07650515278129572	0.0	117	0	BGC0000938:829
CNY281.scaffold00022.region001	443	32834	49	C[C@H]1[C@H](O1)P(=O)([O-])[O-].[Na+].[Na+]	0.068964890586795	0.0	117	0	BGC0000938:829
CNY281.scaffold00022.region001	443	3115	-1	C[C@H]1[C@H](O1)P(=O)([O-])[O-].[Na+].[Na+]	0.07927662636142709	0.0	117	0	BGC0000938:829
CNY281.scaffold00022.region001	443	3277	50	C[C@H]1[C@H](O1)P(=O)([O-])[O-].[Na+].[Na+]	0.07237395613312264	0.0	117	0	BGC0000938:829
CNY281.scaffold00022.region001	443	3799	-1	C[C@H]1[C@H](O1)P(=O)([O-])[O-].[Na+].[Na+]	0.12224794741359456	0.0	117	0	BGC0000938:829
CNY281.scaffold00022.region001	443	3803	-1	C[C@H]1[C@H](O1)P(=O)([O-])[O-].[Na+].[Na+]	0.19505354528424	0.0	117	0	BGC0000938:829
CNY281.scaffold00022.region001	443	3842	57	C[C@H]1[C@H](O1)P(=O)([O-])[O-].[Na+].[Na+]	0.09337122341633827	0.0	117	0	BGC0000938:829
CNY281.scaffold00022.region001	443	21529	57	C[C@H]1[C@H](O1)P(=O)([O-])[O-].[Na+].[Na+]	0.1785599673017324	0.0	117	0	BGC0000938:829
CNY281.scaffold00022.region001	443	21531	57	C[C@H]1[C@H](O1)P(=O)([O-])[O-].[Na+].[Na+]	0.10066110508579881	0.0	117	0	BGC0000938:829
CNY281.scaffold00022.region001	443	43883	57	C[C@H]1[C@H](O1)P(=O)([O-])[O-].[Na+].[Na+]	0.1106370489942589	0.0	117	0	BGC0000938:829
CNY281.scaffold00022.region001	443	52058	57	C[C@H]1[C@H](O1)P(=O)([O-])[O-].[Na+].[Na+]	0.09115583393464545	0.0	117	0	BGC0000938:829
CNY281.scaffold00022.region001	443	50630	58	C[C@H]1[C@H](O1)P(=O)([O-])[O-].[Na+].[Na+]	0.08790487872361431	0.0	117	0	BGC0000938:829
CNY281.scaffold00022.region001	443	51140	58	C[C@H]1[C@H](O1)P(=O)([O-])[O-].[Na+].[Na+]	0.07826011227181033	0.0	117	0	BGC0000938:829
CNY281.scaffold00022.region001	443	51180	58	C[C@H]1[C@H](O1)P(=O)([O-])[O-].[Na+].[Na+]	0.08942804770243795	0.0	117	0	BGC0000938:829
CNY281.scaffold00022.region001	443	51188	58	C[C@H]1[C@H](O1)P(=O)([O-])[O-].[Na+].[Na+]	0.1687153799525888	0.0	117	0	BGC0000938:829
CNY281.scaffold00022.region001	443	51205	58	C[C@H]1[C@H](O1)P(=O)([O-])[O-].[Na+].[Na+]	0.12071782671595145	0.0	117	0	BGC0000938:829
CNY281.scaffold00022.region001	443	3893	-1	C[C@H]1[C@H](O1)P(=O)([O-])[O-].[Na+].[Na+]	0.09078260460287482	0.0	117	0	BGC0000938:829
CNY281.scaffold00022.region001	443	45789	59	C[C@H]1[C@H](O1)P(=O)([O-])[O-].[Na+].[Na+]	0.0755038013819059	0.0	117	0	BGC0000938:829
CNY281.scaffold00022.region001	443	52888	59	C[C@H]1[C@H](O1)P(=O)([O-])[O-].[Na+].[Na+]	0.07546687814680461	0.0	117	0	BGC0000938:829
CNY281.scaffold00022.region001	443	4036	-1	C[C@H]1[C@H](O1)P(=O)([O-])[O-].[Na+].[Na+]	0.07189915486735647	0.0	117	0	BGC0000938:829
CNY281.scaffold00022.region001	443	4040	-1	C[C@H]1[C@H](O1)P(=O)([O-])[O-].[Na+].[Na+]	0.09164828772105305	0.0	117	0	BGC0000938:829
CNY281.scaffold00022.region001	443	4199	-1	C[C@H]1[C@H](O1)P(=O)([O-])[O-].[Na+].[Na+]	0.10266665247324847	0.0	117	0	BGC0000938:829
CNY281.scaffold00022.region001	443	4285	-1	C[C@H]1[C@H](O1)P(=O)([O-])[O-].[Na+].[Na+]	0.10637507711533373	0.0	117	0	BGC0000938:829
CNY281.scaffold00022.region001	443	4653	67	C[C@H]1[C@H](O1)P(=O)([O-])[O-].[Na+].[Na+]	0.0765970084961744	0.0	117	0	BGC0000938:829
CNY281.scaffold00022.region001	443	9925	68	C[C@H]1[C@H](O1)P(=O)([O-])[O-].[Na+].[Na+]	0.08513791244588978	0.0	117	0	BGC0000938:829
CNY281.scaffold00022.region001	443	4674	70	C[C@H]1[C@H](O1)P(=O)([O-])[O-].[Na+].[Na+]	0.07288388202299438	0.0	117	0	BGC0000938:829
CNY281.scaffold00022.region001	443	53637	71	C[C@H]1[C@H](O1)P(=O)([O-])[O-].[Na+].[Na+]	0.11069760529462494	0.0	117	0	BGC0000938:829
CNY281.scaffold00022.region001	443	4770	72	C[C@H]1[C@H](O1)P(=O)([O-])[O-].[Na+].[Na+]	0.0787426510948518	0.0	117	0	BGC0000938:829
CNY281.scaffold00022.region001	443	4821	73	C[C@H]1[C@H](O1)P(=O)([O-])[O-].[Na+].[Na+]	0.09873444292715537	0.0	117	0	BGC0000938:829
CNY281.scaffold00022.region001	443	11266	73	C[C@H]1[C@H](O1)P(=O)([O-])[O-].[Na+].[Na+]	0.11030405534747713	0.0	117	0	BGC0000938:829
CNY281.scaffold00022.region001	443	11280	73	C[C@H]1[C@H](O1)P(=O)([O-])[O-].[Na+].[Na+]	0.07872150276096311	0.0	117	0	BGC0000938:829
CNY281.scaffold00022.region001	443	38028	73	C[C@H]1[C@H](O1)P(=O)([O-])[O-].[Na+].[Na+]	0.09967686437675455	0.0	117	0	BGC0000938:829
CNY281.scaffold00022.region001	443	40187	73	C[C@H]1[C@H](O1)P(=O)([O-])[O-].[Na+].[Na+]	0.08792817806268277	0.0	117	0	BGC0000938:829
CNY281.scaffold00022.region001	443	43429	73	C[C@H]1[C@H](O1)P(=O)([O-])[O-].[Na+].[Na+]	0.06888982971889065	0.0	117	0	BGC0000938:829
CNY281.scaffold00022.region001	443	57351	73	C[C@H]1[C@H](O1)P(=O)([O-])[O-].[Na+].[Na+]	0.11342416368160127	0.0	117	0	BGC0000938:829
CNY281.scaffold00022.region001	443	57748	73	C[C@H]1[C@H](O1)P(=O)([O-])[O-].[Na+].[Na+]	0.13892398844102305	0.0	117	0	BGC0000938:829
CNY281.scaffold00022.region001	443	64963	73	C[C@H]1[C@H](O1)P(=O)([O-])[O-].[Na+].[Na+]	0.08561764798953486	0.0	117	0	BGC0000938:829
CNY281.scaffold00022.region001	443	68783	73	C[C@H]1[C@H](O1)P(=O)([O-])[O-].[Na+].[Na+]	0.08962035360866846	0.0	117	0	BGC0000938:829
CNY281.scaffold00022.region001	443	70312	73	C[C@H]1[C@H](O1)P(=O)([O-])[O-].[Na+].[Na+]	0.1767410907713825	0.0	117	0	BGC0000938:829
CNY281.scaffold00022.region001	443	70663	73	C[C@H]1[C@H](O1)P(=O)([O-])[O-].[Na+].[Na+]	0.0784511508726751	0.0	117	0	BGC0000938:829
CNY281.scaffold00022.region001	443	76137	73	C[C@H]1[C@H](O1)P(=O)([O-])[O-].[Na+].[Na+]	0.07935911016075739	0.0	117	0	BGC0000938:829
CNY281.scaffold00022.region001	443	76691	73	C[C@H]1[C@H](O1)P(=O)([O-])[O-].[Na+].[Na+]	0.08548022354049312	0.0	117	0	BGC0000938:829
CNY281.scaffold00022.region001	443	78529	73	C[C@H]1[C@H](O1)P(=O)([O-])[O-].[Na+].[Na+]	0.0743130043612874	0.0	117	0	BGC0000938:829
CNY281.scaffold00022.region001	443	78548	73	C[C@H]1[C@H](O1)P(=O)([O-])[O-].[Na+].[Na+]	0.09853043304353995	0.0	117	0	BGC0000938:829
CNY281.scaffold00022.region001	443	95612	73	C[C@H]1[C@H](O1)P(=O)([O-])[O-].[Na+].[Na+]	0.06905517706472418	0.0	117	0	BGC0000938:829
CNY281.scaffold00022.region001	443	103148	73	C[C@H]1[C@H](O1)P(=O)([O-])[O-].[Na+].[Na+]	0.0850193490753244	0.0	117	0	BGC0000938:829
CNY281.scaffold00022.region001	443	5025	-1	C[C@H]1[C@H](O1)P(=O)([O-])[O-].[Na+].[Na+]	0.1007822769967143	0.0	117	0	BGC0000938:829
CNY281.scaffold00022.region001	443	5515	-1	C[C@H]1[C@H](O1)P(=O)([O-])[O-].[Na+].[Na+]	0.10642943967498711	0.0	117	0	BGC0000938:829
CNY281.scaffold00022.region001	443	5732	-1	C[C@H]1[C@H](O1)P(=O)([O-])[O-].[Na+].[Na+]	0.08053575049632906	0.0	117	0	BGC0000938:829
CNY281.scaffold00022.region001	443	5927	-1	C[C@H]1[C@H](O1)P(=O)([O-])[O-].[Na+].[Na+]	0.09224314291704117	0.0	117	0	BGC0000938:829
CNY281.scaffold00022.region001	443	6101	-1	C[C@H]1[C@H](O1)P(=O)([O-])[O-].[Na+].[Na+]	0.10966874640663841	0.0	117	0	BGC0000938:829
CNY281.scaffold00022.region001	443	6304	-1	C[C@H]1[C@H](O1)P(=O)([O-])[O-].[Na+].[Na+]	0.07675184605290322	0.0	117	0	BGC0000938:829
CNY281.scaffold00022.region001	443	42992	77	C[C@H]1[C@H](O1)P(=O)([O-])[O-].[Na+].[Na+]	0.07776003872384735	0.0	117	0	BGC0000938:829
CNY281.scaffold00022.region001	443	59625	77	C[C@H]1[C@H](O1)P(=O)([O-])[O-].[Na+].[Na+]	0.10586685961639802	0.0	117	0	BGC0000938:829
CNY281.scaffold00022.region001	443	10286	-1	C[C@H]1[C@H](O1)P(=O)([O-])[O-].[Na+].[Na+]	0.07705608564641353	0.0	117	0	BGC0000938:829
CNY281.scaffold00022.region001	443	10606	-1	C[C@H]1[C@H](O1)P(=O)([O-])[O-].[Na+].[Na+]	0.10853568914180822	0.0	117	0	BGC0000938:829
CNY281.scaffold00022.region001	443	10666	78	C[C@H]1[C@H](O1)P(=O)([O-])[O-].[Na+].[Na+]	0.08177471275379247	0.0	117	0	BGC0000938:829
CNY281.scaffold00022.region001	443	11542	81	C[C@H]1[C@H](O1)P(=O)([O-])[O-].[Na+].[Na+]	0.09856960275219111	0.0	117	0	BGC0000938:829
CNY281.scaffold00022.region001	443	11611	-1	C[C@H]1[C@H](O1)P(=O)([O-])[O-].[Na+].[Na+]	0.09137280980677509	0.0	117	0	BGC0000938:829
CNY281.scaffold00022.region001	443	12290	85	C[C@H]1[C@H](O1)P(=O)([O-])[O-].[Na+].[Na+]	0.0750892710051268	0.0	117	0	BGC0000938:829
CNY281.scaffold00022.region001	443	17700	85	C[C@H]1[C@H](O1)P(=O)([O-])[O-].[Na+].[Na+]	0.08376696572385794	0.0	117	0	BGC0000938:829
CNY281.scaffold00022.region001	443	18879	85	C[C@H]1[C@H](O1)P(=O)([O-])[O-].[Na+].[Na+]	0.08940983307774603	0.0	117	0	BGC0000938:829
[truncated: 128,146 more rows]
