# Supplementary material for: Ranking microbial metabolomic and genomic links in the NPLinker framework using complementary scoring functions
Source: PLoS Comput Biol. 2021 May 4;17(5):e1008920. doi: 10.1371/journal.pcbi.1008920 (PMC8130963; doi:10.1371/journal.pcbi.1008920)
Supplement: S3 Data — (ZIP) [file pcbi.1008920.s008.zip]

Archive with 1 entries (1 files):
- s15_links_leao_99.csv
