# Supplementary material for: Ranking microbial metabolomic and genomic links in the NPLinker framework using complementary scoring functions
Source: PLoS Comput Biol. 2021 May 4;17(5):e1008920. doi: 10.1371/journal.pcbi.1008920 (PMC8130963; doi:10.1371/journal.pcbi.1008920)
Supplement: S4 Data — (ZIP) [file pcbi.1008920.s009.zip › s16_links_gross_99.csv]

NC_004129.6.region004	3	9405	16	CCCCCCCCCCCC(O)CC(=O)N[C@@H](CC(C)C)C(=O)N[C@H](CCC(O)=O)C(=O)N[C@@H]1[C@@H](C)OC(=O)[C@@H](NC(=O)[C@@H](CO)NC(=O)[C@H](CC(C)C)NC(=O)[C@H](CC(C)C)NC(=O)[C@@H](CO)NC(=O)[C@H](CC(C)C)NC(=O)[C@H](NC1=O)C(C)CC)C(C)C	0.011691689471272658	-0.4082482904638633	-5	1	BGC0000399:39759;BGC0000411:20719;BGC0000398:32286;BGC0001346:22655;BGC0000323:17005;BGC0000435:16179;BGC0001509:26451;BGC0001312:15939;BGC0000437:38389;BGC0000447:35433;BGC0000425:32824;BGC0001389:30505;BGC0001208:4788;BGC0000463:18911;BGC0001629:9186;BGC0000305:22997;BGC0000329:5676;BGC0001416:29646;BGC0000344:19550;BGC0000462:5040;BGC0001347:16596;BGC0000438:22419;BGC0001806:18353;BGC0000389:1…
NC_004129.6.region004	3	9405	16	CCCCCCCCCC(O)CC(=O)NC(CC(C)C)C(=O)NC(CCC(O)=O)C(=O)NC1C(C)OC(=O)C(NC(=O)C(CO)NC(=O)C(CC(C)C)NC(=O)C(CC(C)C)NC(=O)C(CO)NC(=O)C(CC(C)C)NC(=O)C(NC1=O)C(C)CC)C(C)C	0.011691689471272658	-0.4082482904638633	-5	1	BGC0000399:39759;BGC0000411:20719;BGC0000398:32286;BGC0001346:22655;BGC0000323:17005;BGC0000435:16179;BGC0001509:26451;BGC0001312:15939;BGC0000437:38389;BGC0000447:35433;BGC0000425:32824;BGC0001389:30505;BGC0001208:4788;BGC0000463:18911;BGC0001629:9186;BGC0000305:22997;BGC0000329:5676;BGC0001416:29646;BGC0000344:19550;BGC0000462:5040;BGC0001347:16596;BGC0000438:22419;BGC0001806:18353;BGC0000389:1…
NC_004129.6.region004	3	9413	16	CCCCCCCCCCCC(O)CC(=O)N[C@@H](CC(C)C)C(=O)N[C@H](CCC(O)=O)C(=O)N[C@@H]1[C@@H](C)OC(=O)[C@@H](NC(=O)[C@@H](CO)NC(=O)[C@H](CC(C)C)NC(=O)[C@H](CC(C)C)NC(=O)[C@@H](CO)NC(=O)[C@H](CC(C)C)NC(=O)[C@H](NC1=O)C(C)CC)C(C)C	0.024575452112622603	-0.4082482904638633	-5	1	BGC0000399:39759;BGC0000411:20719;BGC0000398:32286;BGC0001346:22655;BGC0000323:17005;BGC0000435:16179;BGC0001509:26451;BGC0001312:15939;BGC0000437:38389;BGC0000447:35433;BGC0000425:32824;BGC0001389:30505;BGC0001208:4788;BGC0000463:18911;BGC0001629:9186;BGC0000305:22997;BGC0000329:5676;BGC0001416:29646;BGC0000344:19550;BGC0000462:5040;BGC0001347:16596;BGC0000438:22419;BGC0001806:18353;BGC0000389:1…
NC_004129.6.region004	3	9413	16	CCCCCCCCCC(O)CC(=O)NC(CC(C)C)C(=O)NC(CCC(O)=O)C(=O)NC1C(C)OC(=O)C(NC(=O)C(CO)NC(=O)C(CC(C)C)NC(=O)C(CC(C)C)NC(=O)C(CO)NC(=O)C(CC(C)C)NC(=O)C(NC1=O)C(C)CC)C(C)C	0.024575452112622603	-0.4082482904638633	-5	1	BGC0000399:39759;BGC0000411:20719;BGC0000398:32286;BGC0001346:22655;BGC0000323:17005;BGC0000435:16179;BGC0001509:26451;BGC0001312:15939;BGC0000437:38389;BGC0000447:35433;BGC0000425:32824;BGC0001389:30505;BGC0001208:4788;BGC0000463:18911;BGC0001629:9186;BGC0000305:22997;BGC0000329:5676;BGC0001416:29646;BGC0000344:19550;BGC0000462:5040;BGC0001347:16596;BGC0000438:22419;BGC0001806:18353;BGC0000389:1…
NC_004129.6.region004	3	9416	16	CCCCCCCCCCCC(O)CC(=O)N[C@@H](CC(C)C)C(=O)N[C@H](CCC(O)=O)C(=O)N[C@@H]1[C@@H](C)OC(=O)[C@@H](NC(=O)[C@@H](CO)NC(=O)[C@H](CC(C)C)NC(=O)[C@H](CC(C)C)NC(=O)[C@@H](CO)NC(=O)[C@H](CC(C)C)NC(=O)[C@H](NC1=O)C(C)CC)C(C)C	0.0155524360977492	-0.4082482904638633	-5	1	BGC0000399:39759;BGC0000411:20719;BGC0000398:32286;BGC0001346:22655;BGC0000323:17005;BGC0000435:16179;BGC0001509:26451;BGC0001312:15939;BGC0000437:38389;BGC0000447:35433;BGC0000425:32824;BGC0001389:30505;BGC0001208:4788;BGC0000463:18911;BGC0001629:9186;BGC0000305:22997;BGC0000329:5676;BGC0001416:29646;BGC0000344:19550;BGC0000462:5040;BGC0001347:16596;BGC0000438:22419;BGC0001806:18353;BGC0000389:1…
NC_004129.6.region004	3	9416	16	CCCCCCCCCC(O)CC(=O)NC(CC(C)C)C(=O)NC(CCC(O)=O)C(=O)NC1C(C)OC(=O)C(NC(=O)C(CO)NC(=O)C(CC(C)C)NC(=O)C(CC(C)C)NC(=O)C(CO)NC(=O)C(CC(C)C)NC(=O)C(NC1=O)C(C)CC)C(C)C	0.0155524360977492	-0.4082482904638633	-5	1	BGC0000399:39759;BGC0000411:20719;BGC0000398:32286;BGC0001346:22655;BGC0000323:17005;BGC0000435:16179;BGC0001509:26451;BGC0001312:15939;BGC0000437:38389;BGC0000447:35433;BGC0000425:32824;BGC0001389:30505;BGC0001208:4788;BGC0000463:18911;BGC0001629:9186;BGC0000305:22997;BGC0000329:5676;BGC0001416:29646;BGC0000344:19550;BGC0000462:5040;BGC0001347:16596;BGC0000438:22419;BGC0001806:18353;BGC0000389:1…
NC_004129.6.region004	3	9417	16	CCCCCCCCCCCC(O)CC(=O)N[C@@H](CC(C)C)C(=O)N[C@H](CCC(O)=O)C(=O)N[C@@H]1[C@@H](C)OC(=O)[C@@H](NC(=O)[C@@H](CO)NC(=O)[C@H](CC(C)C)NC(=O)[C@H](CC(C)C)NC(=O)[C@@H](CO)NC(=O)[C@H](CC(C)C)NC(=O)[C@H](NC1=O)C(C)CC)C(C)C	0.022646806304320363	-0.4082482904638633	-5	1	BGC0000399:39759;BGC0000411:20719;BGC0000398:32286;BGC0001346:22655;BGC0000323:17005;BGC0000435:16179;BGC0001509:26451;BGC0001312:15939;BGC0000437:38389;BGC0000447:35433;BGC0000425:32824;BGC0001389:30505;BGC0001208:4788;BGC0000463:18911;BGC0001629:9186;BGC0000305:22997;BGC0000329:5676;BGC0001416:29646;BGC0000344:19550;BGC0000462:5040;BGC0001347:16596;BGC0000438:22419;BGC0001806:18353;BGC0000389:1…
NC_004129.6.region004	3	9417	16	CCCCCCCCCC(O)CC(=O)NC(CC(C)C)C(=O)NC(CCC(O)=O)C(=O)NC1C(C)OC(=O)C(NC(=O)C(CO)NC(=O)C(CC(C)C)NC(=O)C(CC(C)C)NC(=O)C(CO)NC(=O)C(CC(C)C)NC(=O)C(NC1=O)C(C)CC)C(C)C	0.022646806304320363	-0.4082482904638633	-5	1	BGC0000399:39759;BGC0000411:20719;BGC0000398:32286;BGC0001346:22655;BGC0000323:17005;BGC0000435:16179;BGC0001509:26451;BGC0001312:15939;BGC0000437:38389;BGC0000447:35433;BGC0000425:32824;BGC0001389:30505;BGC0001208:4788;BGC0000463:18911;BGC0001629:9186;BGC0000305:22997;BGC0000329:5676;BGC0001416:29646;BGC0000344:19550;BGC0000462:5040;BGC0001347:16596;BGC0000438:22419;BGC0001806:18353;BGC0000389:1…
NC_004129.6.region004	3	9423	16	CCCCCCCCCCCC(O)CC(=O)N[C@@H](CC(C)C)C(=O)N[C@H](CCC(O)=O)C(=O)N[C@@H]1[C@@H](C)OC(=O)[C@@H](NC(=O)[C@@H](CO)NC(=O)[C@H](CC(C)C)NC(=O)[C@H](CC(C)C)NC(=O)[C@@H](CO)NC(=O)[C@H](CC(C)C)NC(=O)[C@H](NC1=O)C(C)CC)C(C)C	0.020765068852816537	-0.4082482904638633	-5	1	BGC0000399:39759;BGC0000411:20719;BGC0000398:32286;BGC0001346:22655;BGC0000323:17005;BGC0000435:16179;BGC0001509:26451;BGC0001312:15939;BGC0000437:38389;BGC0000447:35433;BGC0000425:32824;BGC0001389:30505;BGC0001208:4788;BGC0000463:18911;BGC0001629:9186;BGC0000305:22997;BGC0000329:5676;BGC0001416:29646;BGC0000344:19550;BGC0000462:5040;BGC0001347:16596;BGC0000438:22419;BGC0001806:18353;BGC0000389:1…
NC_004129.6.region004	3	9423	16	CCCCCCCCCC(O)CC(=O)NC(CC(C)C)C(=O)NC(CCC(O)=O)C(=O)NC1C(C)OC(=O)C(NC(=O)C(CO)NC(=O)C(CC(C)C)NC(=O)C(CC(C)C)NC(=O)C(CO)NC(=O)C(CC(C)C)NC(=O)C(NC1=O)C(C)CC)C(C)C	0.020765068852816537	-0.4082482904638633	-5	1	BGC0000399:39759;BGC0000411:20719;BGC0000398:32286;BGC0001346:22655;BGC0000323:17005;BGC0000435:16179;BGC0001509:26451;BGC0001312:15939;BGC0000437:38389;BGC0000447:35433;BGC0000425:32824;BGC0001389:30505;BGC0001208:4788;BGC0000463:18911;BGC0001629:9186;BGC0000305:22997;BGC0000329:5676;BGC0001416:29646;BGC0000344:19550;BGC0000462:5040;BGC0001347:16596;BGC0000438:22419;BGC0001806:18353;BGC0000389:1…
NC_004129.6.region004	3	9425	16	CCCCCCCCCCCC(O)CC(=O)N[C@@H](CC(C)C)C(=O)N[C@H](CCC(O)=O)C(=O)N[C@@H]1[C@@H](C)OC(=O)[C@@H](NC(=O)[C@@H](CO)NC(=O)[C@H](CC(C)C)NC(=O)[C@H](CC(C)C)NC(=O)[C@@H](CO)NC(=O)[C@H](CC(C)C)NC(=O)[C@H](NC1=O)C(C)CC)C(C)C	0.0368760328607332	-0.4082482904638633	-5	1	BGC0000399:39759;BGC0000411:20719;BGC0000398:32286;BGC0001346:22655;BGC0000323:17005;BGC0000435:16179;BGC0001509:26451;BGC0001312:15939;BGC0000437:38389;BGC0000447:35433;BGC0000425:32824;BGC0001389:30505;BGC0001208:4788;BGC0000463:18911;BGC0001629:9186;BGC0000305:22997;BGC0000329:5676;BGC0001416:29646;BGC0000344:19550;BGC0000462:5040;BGC0001347:16596;BGC0000438:22419;BGC0001806:18353;BGC0000389:1…
NC_004129.6.region004	3	9425	16	CCCCCCCCCC(O)CC(=O)NC(CC(C)C)C(=O)NC(CCC(O)=O)C(=O)NC1C(C)OC(=O)C(NC(=O)C(CO)NC(=O)C(CC(C)C)NC(=O)C(CC(C)C)NC(=O)C(CO)NC(=O)C(CC(C)C)NC(=O)C(NC1=O)C(C)CC)C(C)C	0.0368760328607332	-0.4082482904638633	-5	1	BGC0000399:39759;BGC0000411:20719;BGC0000398:32286;BGC0001346:22655;BGC0000323:17005;BGC0000435:16179;BGC0001509:26451;BGC0001312:15939;BGC0000437:38389;BGC0000447:35433;BGC0000425:32824;BGC0001389:30505;BGC0001208:4788;BGC0000463:18911;BGC0001629:9186;BGC0000305:22997;BGC0000329:5676;BGC0001416:29646;BGC0000344:19550;BGC0000462:5040;BGC0001347:16596;BGC0000438:22419;BGC0001806:18353;BGC0000389:1…
NC_004129.6.region004	3	9432	16	CCCCCCCCCCCC(O)CC(=O)N[C@@H](CC(C)C)C(=O)N[C@H](CCC(O)=O)C(=O)N[C@@H]1[C@@H](C)OC(=O)[C@@H](NC(=O)[C@@H](CO)NC(=O)[C@H](CC(C)C)NC(=O)[C@H](CC(C)C)NC(=O)[C@@H](CO)NC(=O)[C@H](CC(C)C)NC(=O)[C@H](NC1=O)C(C)CC)C(C)C	0.030472924913547073	-0.4082482904638633	-5	1	BGC0000399:39759;BGC0000411:20719;BGC0000398:32286;BGC0001346:22655;BGC0000323:17005;BGC0000435:16179;BGC0001509:26451;BGC0001312:15939;BGC0000437:38389;BGC0000447:35433;BGC0000425:32824;BGC0001389:30505;BGC0001208:4788;BGC0000463:18911;BGC0001629:9186;BGC0000305:22997;BGC0000329:5676;BGC0001416:29646;BGC0000344:19550;BGC0000462:5040;BGC0001347:16596;BGC0000438:22419;BGC0001806:18353;BGC0000389:1…
NC_004129.6.region004	3	9432	16	CCCCCCCCCC(O)CC(=O)NC(CC(C)C)C(=O)NC(CCC(O)=O)C(=O)NC1C(C)OC(=O)C(NC(=O)C(CO)NC(=O)C(CC(C)C)NC(=O)C(CC(C)C)NC(=O)C(CO)NC(=O)C(CC(C)C)NC(=O)C(NC1=O)C(C)CC)C(C)C	0.030472924913547073	-0.4082482904638633	-5	1	BGC0000399:39759;BGC0000411:20719;BGC0000398:32286;BGC0001346:22655;BGC0000323:17005;BGC0000435:16179;BGC0001509:26451;BGC0001312:15939;BGC0000437:38389;BGC0000447:35433;BGC0000425:32824;BGC0001389:30505;BGC0001208:4788;BGC0000463:18911;BGC0001629:9186;BGC0000305:22997;BGC0000329:5676;BGC0001416:29646;BGC0000344:19550;BGC0000462:5040;BGC0001347:16596;BGC0000438:22419;BGC0001806:18353;BGC0000389:1…
NC_004129.6.region004	3	9439	16	CCCCCCCCCCCC(O)CC(=O)N[C@@H](CC(C)C)C(=O)N[C@H](CCC(O)=O)C(=O)N[C@@H]1[C@@H](C)OC(=O)[C@@H](NC(=O)[C@@H](CO)NC(=O)[C@H](CC(C)C)NC(=O)[C@H](CC(C)C)NC(=O)[C@@H](CO)NC(=O)[C@H](CC(C)C)NC(=O)[C@H](NC1=O)C(C)CC)C(C)C	0.029953537130852883	-0.4082482904638633	-5	1	BGC0000399:39759;BGC0000411:20719;BGC0000398:32286;BGC0001346:22655;BGC0000323:17005;BGC0000435:16179;BGC0001509:26451;BGC0001312:15939;BGC0000437:38389;BGC0000447:35433;BGC0000425:32824;BGC0001389:30505;BGC0001208:4788;BGC0000463:18911;BGC0001629:9186;BGC0000305:22997;BGC0000329:5676;BGC0001416:29646;BGC0000344:19550;BGC0000462:5040;BGC0001347:16596;BGC0000438:22419;BGC0001806:18353;BGC0000389:1…
NC_004129.6.region004	3	9439	16	CCCCCCCCCC(O)CC(=O)NC(CC(C)C)C(=O)NC(CCC(O)=O)C(=O)NC1C(C)OC(=O)C(NC(=O)C(CO)NC(=O)C(CC(C)C)NC(=O)C(CC(C)C)NC(=O)C(CO)NC(=O)C(CC(C)C)NC(=O)C(NC1=O)C(C)CC)C(C)C	0.029953537130852883	-0.4082482904638633	-5	1	BGC0000399:39759;BGC0000411:20719;BGC0000398:32286;BGC0001346:22655;BGC0000323:17005;BGC0000435:16179;BGC0001509:26451;BGC0001312:15939;BGC0000437:38389;BGC0000447:35433;BGC0000425:32824;BGC0001389:30505;BGC0001208:4788;BGC0000463:18911;BGC0001629:9186;BGC0000305:22997;BGC0000329:5676;BGC0001416:29646;BGC0000344:19550;BGC0000462:5040;BGC0001347:16596;BGC0000438:22419;BGC0001806:18353;BGC0000389:1…
NC_004129.6.region004	3	9440	16	CCCCCCCCCCCC(O)CC(=O)N[C@@H](CC(C)C)C(=O)N[C@H](CCC(O)=O)C(=O)N[C@@H]1[C@@H](C)OC(=O)[C@@H](NC(=O)[C@@H](CO)NC(=O)[C@H](CC(C)C)NC(=O)[C@H](CC(C)C)NC(=O)[C@@H](CO)NC(=O)[C@H](CC(C)C)NC(=O)[C@H](NC1=O)C(C)CC)C(C)C	0.03234205429620285	-0.4082482904638633	-5	1	BGC0000399:39759;BGC0000411:20719;BGC0000398:32286;BGC0001346:22655;BGC0000323:17005;BGC0000435:16179;BGC0001509:26451;BGC0001312:15939;BGC0000437:38389;BGC0000447:35433;BGC0000425:32824;BGC0001389:30505;BGC0001208:4788;BGC0000463:18911;BGC0001629:9186;BGC0000305:22997;BGC0000329:5676;BGC0001416:29646;BGC0000344:19550;BGC0000462:5040;BGC0001347:16596;BGC0000438:22419;BGC0001806:18353;BGC0000389:1…
NC_004129.6.region004	3	9440	16	CCCCCCCCCC(O)CC(=O)NC(CC(C)C)C(=O)NC(CCC(O)=O)C(=O)NC1C(C)OC(=O)C(NC(=O)C(CO)NC(=O)C(CC(C)C)NC(=O)C(CC(C)C)NC(=O)C(CO)NC(=O)C(CC(C)C)NC(=O)C(NC1=O)C(C)CC)C(C)C	0.03234205429620285	-0.4082482904638633	-5	1	BGC0000399:39759;BGC0000411:20719;BGC0000398:32286;BGC0001346:22655;BGC0000323:17005;BGC0000435:16179;BGC0001509:26451;BGC0001312:15939;BGC0000437:38389;BGC0000447:35433;BGC0000425:32824;BGC0001389:30505;BGC0001208:4788;BGC0000463:18911;BGC0001629:9186;BGC0000305:22997;BGC0000329:5676;BGC0001416:29646;BGC0000344:19550;BGC0000462:5040;BGC0001347:16596;BGC0000438:22419;BGC0001806:18353;BGC0000389:1…
NC_004129.6.region004	3	9441	16	CCCCCCCCCCCC(O)CC(=O)N[C@@H](CC(C)C)C(=O)N[C@H](CCC(O)=O)C(=O)N[C@@H]1[C@@H](C)OC(=O)[C@@H](NC(=O)[C@@H](CO)NC(=O)[C@H](CC(C)C)NC(=O)[C@H](CC(C)C)NC(=O)[C@@H](CO)NC(=O)[C@H](CC(C)C)NC(=O)[C@H](NC1=O)C(C)CC)C(C)C	0.019559332356777412	-0.4082482904638633	-5	1	BGC0000399:39759;BGC0000411:20719;BGC0000398:32286;BGC0001346:22655;BGC0000323:17005;BGC0000435:16179;BGC0001509:26451;BGC0001312:15939;BGC0000437:38389;BGC0000447:35433;BGC0000425:32824;BGC0001389:30505;BGC0001208:4788;BGC0000463:18911;BGC0001629:9186;BGC0000305:22997;BGC0000329:5676;BGC0001416:29646;BGC0000344:19550;BGC0000462:5040;BGC0001347:16596;BGC0000438:22419;BGC0001806:18353;BGC0000389:1…
NC_004129.6.region004	3	9441	16	CCCCCCCCCC(O)CC(=O)NC(CC(C)C)C(=O)NC(CCC(O)=O)C(=O)NC1C(C)OC(=O)C(NC(=O)C(CO)NC(=O)C(CC(C)C)NC(=O)C(CC(C)C)NC(=O)C(CO)NC(=O)C(CC(C)C)NC(=O)C(NC1=O)C(C)CC)C(C)C	0.019559332356777412	-0.4082482904638633	-5	1	BGC0000399:39759;BGC0000411:20719;BGC0000398:32286;BGC0001346:22655;BGC0000323:17005;BGC0000435:16179;BGC0001509:26451;BGC0001312:15939;BGC0000437:38389;BGC0000447:35433;BGC0000425:32824;BGC0001389:30505;BGC0001208:4788;BGC0000463:18911;BGC0001629:9186;BGC0000305:22997;BGC0000329:5676;BGC0001416:29646;BGC0000344:19550;BGC0000462:5040;BGC0001347:16596;BGC0000438:22419;BGC0001806:18353;BGC0000389:1…
NC_004129.6.region004	3	9477	16	CCCCCCCCCCCC(O)CC(=O)N[C@@H](CC(C)C)C(=O)N[C@H](CCC(O)=O)C(=O)N[C@@H]1[C@@H](C)OC(=O)[C@@H](NC(=O)[C@@H](CO)NC(=O)[C@H](CC(C)C)NC(=O)[C@H](CC(C)C)NC(=O)[C@@H](CO)NC(=O)[C@H](CC(C)C)NC(=O)[C@H](NC1=O)C(C)CC)C(C)C	0.021615484628106828	-0.4082482904638633	-5	1	BGC0000399:39759;BGC0000411:20719;BGC0000398:32286;BGC0001346:22655;BGC0000323:17005;BGC0000435:16179;BGC0001509:26451;BGC0001312:15939;BGC0000437:38389;BGC0000447:35433;BGC0000425:32824;BGC0001389:30505;BGC0001208:4788;BGC0000463:18911;BGC0001629:9186;BGC0000305:22997;BGC0000329:5676;BGC0001416:29646;BGC0000344:19550;BGC0000462:5040;BGC0001347:16596;BGC0000438:22419;BGC0001806:18353;BGC0000389:1…
NC_004129.6.region004	3	9477	16	CCCCCCCCCC(O)CC(=O)NC(CC(C)C)C(=O)NC(CCC(O)=O)C(=O)NC1C(C)OC(=O)C(NC(=O)C(CO)NC(=O)C(CC(C)C)NC(=O)C(CC(C)C)NC(=O)C(CO)NC(=O)C(CC(C)C)NC(=O)C(NC1=O)C(C)CC)C(C)C	0.021615484628106828	-0.4082482904638633	-5	1	BGC0000399:39759;BGC0000411:20719;BGC0000398:32286;BGC0001346:22655;BGC0000323:17005;BGC0000435:16179;BGC0001509:26451;BGC0001312:15939;BGC0000437:38389;BGC0000447:35433;BGC0000425:32824;BGC0001389:30505;BGC0001208:4788;BGC0000463:18911;BGC0001629:9186;BGC0000305:22997;BGC0000329:5676;BGC0001416:29646;BGC0000344:19550;BGC0000462:5040;BGC0001347:16596;BGC0000438:22419;BGC0001806:18353;BGC0000389:1…
NC_004129.6.region004	3	9478	16	CCCCCCCCCCCC(O)CC(=O)N[C@@H](CC(C)C)C(=O)N[C@H](CCC(O)=O)C(=O)N[C@@H]1[C@@H](C)OC(=O)[C@@H](NC(=O)[C@@H](CO)NC(=O)[C@H](CC(C)C)NC(=O)[C@H](CC(C)C)NC(=O)[C@@H](CO)NC(=O)[C@H](CC(C)C)NC(=O)[C@H](NC1=O)C(C)CC)C(C)C	0.02187423121561153	-0.4082482904638633	-5	1	BGC0000399:39759;BGC0000411:20719;BGC0000398:32286;BGC0001346:22655;BGC0000323:17005;BGC0000435:16179;BGC0001509:26451;BGC0001312:15939;BGC0000437:38389;BGC0000447:35433;BGC0000425:32824;BGC0001389:30505;BGC0001208:4788;BGC0000463:18911;BGC0001629:9186;BGC0000305:22997;BGC0000329:5676;BGC0001416:29646;BGC0000344:19550;BGC0000462:5040;BGC0001347:16596;BGC0000438:22419;BGC0001806:18353;BGC0000389:1…
NC_004129.6.region004	3	9478	16	CCCCCCCCCC(O)CC(=O)NC(CC(C)C)C(=O)NC(CCC(O)=O)C(=O)NC1C(C)OC(=O)C(NC(=O)C(CO)NC(=O)C(CC(C)C)NC(=O)C(CC(C)C)NC(=O)C(CO)NC(=O)C(CC(C)C)NC(=O)C(NC1=O)C(C)CC)C(C)C	0.02187423121561153	-0.4082482904638633	-5	1	BGC0000399:39759;BGC0000411:20719;BGC0000398:32286;BGC0001346:22655;BGC0000323:17005;BGC0000435:16179;BGC0001509:26451;BGC0001312:15939;BGC0000437:38389;BGC0000447:35433;BGC0000425:32824;BGC0001389:30505;BGC0001208:4788;BGC0000463:18911;BGC0001629:9186;BGC0000305:22997;BGC0000329:5676;BGC0001416:29646;BGC0000344:19550;BGC0000462:5040;BGC0001347:16596;BGC0000438:22419;BGC0001806:18353;BGC0000389:1…
NC_004129.6.region004	3	9483	16	CCCCCCCCCCCC(O)CC(=O)N[C@@H](CC(C)C)C(=O)N[C@H](CCC(O)=O)C(=O)N[C@@H]1[C@@H](C)OC(=O)[C@@H](NC(=O)[C@@H](CO)NC(=O)[C@H](CC(C)C)NC(=O)[C@H](CC(C)C)NC(=O)[C@@H](CO)NC(=O)[C@H](CC(C)C)NC(=O)[C@H](NC1=O)C(C)CC)C(C)C	0.03641307324877705	-0.4082482904638633	-5	1	BGC0000399:39759;BGC0000411:20719;BGC0000398:32286;BGC0001346:22655;BGC0000323:17005;BGC0000435:16179;BGC0001509:26451;BGC0001312:15939;BGC0000437:38389;BGC0000447:35433;BGC0000425:32824;BGC0001389:30505;BGC0001208:4788;BGC0000463:18911;BGC0001629:9186;BGC0000305:22997;BGC0000329:5676;BGC0001416:29646;BGC0000344:19550;BGC0000462:5040;BGC0001347:16596;BGC0000438:22419;BGC0001806:18353;BGC0000389:1…
NC_004129.6.region004	3	9483	16	CCCCCCCCCC(O)CC(=O)NC(CC(C)C)C(=O)NC(CCC(O)=O)C(=O)NC1C(C)OC(=O)C(NC(=O)C(CO)NC(=O)C(CC(C)C)NC(=O)C(CC(C)C)NC(=O)C(CO)NC(=O)C(CC(C)C)NC(=O)C(NC1=O)C(C)CC)C(C)C	0.03641307324877705	-0.4082482904638633	-5	1	BGC0000399:39759;BGC0000411:20719;BGC0000398:32286;BGC0001346:22655;BGC0000323:17005;BGC0000435:16179;BGC0001509:26451;BGC0001312:15939;BGC0000437:38389;BGC0000447:35433;BGC0000425:32824;BGC0001389:30505;BGC0001208:4788;BGC0000463:18911;BGC0001629:9186;BGC0000305:22997;BGC0000329:5676;BGC0001416:29646;BGC0000344:19550;BGC0000462:5040;BGC0001347:16596;BGC0000438:22419;BGC0001806:18353;BGC0000389:1…
NC_004129.6.region004	3	9492	16	CCCCCCCCCCCC(O)CC(=O)N[C@@H](CC(C)C)C(=O)N[C@H](CCC(O)=O)C(=O)N[C@@H]1[C@@H](C)OC(=O)[C@@H](NC(=O)[C@@H](CO)NC(=O)[C@H](CC(C)C)NC(=O)[C@H](CC(C)C)NC(=O)[C@@H](CO)NC(=O)[C@H](CC(C)C)NC(=O)[C@H](NC1=O)C(C)CC)C(C)C	0.027859538421257588	-0.4082482904638633	-5	1	BGC0000399:39759;BGC0000411:20719;BGC0000398:32286;BGC0001346:22655;BGC0000323:17005;BGC0000435:16179;BGC0001509:26451;BGC0001312:15939;BGC0000437:38389;BGC0000447:35433;BGC0000425:32824;BGC0001389:30505;BGC0001208:4788;BGC0000463:18911;BGC0001629:9186;BGC0000305:22997;BGC0000329:5676;BGC0001416:29646;BGC0000344:19550;BGC0000462:5040;BGC0001347:16596;BGC0000438:22419;BGC0001806:18353;BGC0000389:1…
NC_004129.6.region004	3	9492	16	CCCCCCCCCC(O)CC(=O)NC(CC(C)C)C(=O)NC(CCC(O)=O)C(=O)NC1C(C)OC(=O)C(NC(=O)C(CO)NC(=O)C(CC(C)C)NC(=O)C(CC(C)C)NC(=O)C(CO)NC(=O)C(CC(C)C)NC(=O)C(NC1=O)C(C)CC)C(C)C	0.027859538421257588	-0.4082482904638633	-5	1	BGC0000399:39759;BGC0000411:20719;BGC0000398:32286;BGC0001346:22655;BGC0000323:17005;BGC0000435:16179;BGC0001509:26451;BGC0001312:15939;BGC0000437:38389;BGC0000447:35433;BGC0000425:32824;BGC0001389:30505;BGC0001208:4788;BGC0000463:18911;BGC0001629:9186;BGC0000305:22997;BGC0000329:5676;BGC0001416:29646;BGC0000344:19550;BGC0000462:5040;BGC0001347:16596;BGC0000438:22419;BGC0001806:18353;BGC0000389:1…
NC_004129.6.region004	3	9495	16	CCCCCCCCCCCC(O)CC(=O)N[C@@H](CC(C)C)C(=O)N[C@H](CCC(O)=O)C(=O)N[C@@H]1[C@@H](C)OC(=O)[C@@H](NC(=O)[C@@H](CO)NC(=O)[C@H](CC(C)C)NC(=O)[C@H](CC(C)C)NC(=O)[C@@H](CO)NC(=O)[C@H](CC(C)C)NC(=O)[C@H](NC1=O)C(C)CC)C(C)C	0.02066259889684709	-0.4082482904638633	-5	1	BGC0000399:39759;BGC0000411:20719;BGC0000398:32286;BGC0001346:22655;BGC0000323:17005;BGC0000435:16179;BGC0001509:26451;BGC0001312:15939;BGC0000437:38389;BGC0000447:35433;BGC0000425:32824;BGC0001389:30505;BGC0001208:4788;BGC0000463:18911;BGC0001629:9186;BGC0000305:22997;BGC0000329:5676;BGC0001416:29646;BGC0000344:19550;BGC0000462:5040;BGC0001347:16596;BGC0000438:22419;BGC0001806:18353;BGC0000389:1…
NC_004129.6.region004	3	9495	16	CCCCCCCCCC(O)CC(=O)NC(CC(C)C)C(=O)NC(CCC(O)=O)C(=O)NC1C(C)OC(=O)C(NC(=O)C(CO)NC(=O)C(CC(C)C)NC(=O)C(CC(C)C)NC(=O)C(CO)NC(=O)C(CC(C)C)NC(=O)C(NC1=O)C(C)CC)C(C)C	0.02066259889684709	-0.4082482904638633	-5	1	BGC0000399:39759;BGC0000411:20719;BGC0000398:32286;BGC0001346:22655;BGC0000323:17005;BGC0000435:16179;BGC0001509:26451;BGC0001312:15939;BGC0000437:38389;BGC0000447:35433;BGC0000425:32824;BGC0001389:30505;BGC0001208:4788;BGC0000463:18911;BGC0001629:9186;BGC0000305:22997;BGC0000329:5676;BGC0001416:29646;BGC0000344:19550;BGC0000462:5040;BGC0001347:16596;BGC0000438:22419;BGC0001806:18353;BGC0000389:1…
NC_004129.6.region004	3	9498	16	CCCCCCCCCCCC(O)CC(=O)N[C@@H](CC(C)C)C(=O)N[C@H](CCC(O)=O)C(=O)N[C@@H]1[C@@H](C)OC(=O)[C@@H](NC(=O)[C@@H](CO)NC(=O)[C@H](CC(C)C)NC(=O)[C@H](CC(C)C)NC(=O)[C@@H](CO)NC(=O)[C@H](CC(C)C)NC(=O)[C@H](NC1=O)C(C)CC)C(C)C	0.033495294656349574	-0.4082482904638633	-5	1	BGC0000399:39759;BGC0000411:20719;BGC0000398:32286;BGC0001346:22655;BGC0000323:17005;BGC0000435:16179;BGC0001509:26451;BGC0001312:15939;BGC0000437:38389;BGC0000447:35433;BGC0000425:32824;BGC0001389:30505;BGC0001208:4788;BGC0000463:18911;BGC0001629:9186;BGC0000305:22997;BGC0000329:5676;BGC0001416:29646;BGC0000344:19550;BGC0000462:5040;BGC0001347:16596;BGC0000438:22419;BGC0001806:18353;BGC0000389:1…
NC_004129.6.region004	3	9498	16	CCCCCCCCCC(O)CC(=O)NC(CC(C)C)C(=O)NC(CCC(O)=O)C(=O)NC1C(C)OC(=O)C(NC(=O)C(CO)NC(=O)C(CC(C)C)NC(=O)C(CC(C)C)NC(=O)C(CO)NC(=O)C(CC(C)C)NC(=O)C(NC1=O)C(C)CC)C(C)C	0.033495294656349574	-0.4082482904638633	-5	1	BGC0000399:39759;BGC0000411:20719;BGC0000398:32286;BGC0001346:22655;BGC0000323:17005;BGC0000435:16179;BGC0001509:26451;BGC0001312:15939;BGC0000437:38389;BGC0000447:35433;BGC0000425:32824;BGC0001389:30505;BGC0001208:4788;BGC0000463:18911;BGC0001629:9186;BGC0000305:22997;BGC0000329:5676;BGC0001416:29646;BGC0000344:19550;BGC0000462:5040;BGC0001347:16596;BGC0000438:22419;BGC0001806:18353;BGC0000389:1…
NC_004129.6.region004	3	9500	16	CCCCCCCCCCCC(O)CC(=O)N[C@@H](CC(C)C)C(=O)N[C@H](CCC(O)=O)C(=O)N[C@@H]1[C@@H](C)OC(=O)[C@@H](NC(=O)[C@@H](CO)NC(=O)[C@H](CC(C)C)NC(=O)[C@H](CC(C)C)NC(=O)[C@@H](CO)NC(=O)[C@H](CC(C)C)NC(=O)[C@H](NC1=O)C(C)CC)C(C)C	0.02655620315841052	-0.4082482904638633	-5	1	BGC0000399:39759;BGC0000411:20719;BGC0000398:32286;BGC0001346:22655;BGC0000323:17005;BGC0000435:16179;BGC0001509:26451;BGC0001312:15939;BGC0000437:38389;BGC0000447:35433;BGC0000425:32824;BGC0001389:30505;BGC0001208:4788;BGC0000463:18911;BGC0001629:9186;BGC0000305:22997;BGC0000329:5676;BGC0001416:29646;BGC0000344:19550;BGC0000462:5040;BGC0001347:16596;BGC0000438:22419;BGC0001806:18353;BGC0000389:1…
NC_004129.6.region004	3	9500	16	CCCCCCCCCC(O)CC(=O)NC(CC(C)C)C(=O)NC(CCC(O)=O)C(=O)NC1C(C)OC(=O)C(NC(=O)C(CO)NC(=O)C(CC(C)C)NC(=O)C(CC(C)C)NC(=O)C(CO)NC(=O)C(CC(C)C)NC(=O)C(NC1=O)C(C)CC)C(C)C	0.02655620315841052	-0.4082482904638633	-5	1	BGC0000399:39759;BGC0000411:20719;BGC0000398:32286;BGC0001346:22655;BGC0000323:17005;BGC0000435:16179;BGC0001509:26451;BGC0001312:15939;BGC0000437:38389;BGC0000447:35433;BGC0000425:32824;BGC0001389:30505;BGC0001208:4788;BGC0000463:18911;BGC0001629:9186;BGC0000305:22997;BGC0000329:5676;BGC0001416:29646;BGC0000344:19550;BGC0000462:5040;BGC0001347:16596;BGC0000438:22419;BGC0001806:18353;BGC0000389:1…
NC_004129.6.region004	3	9503	16	CCCCCCCCCCCC(O)CC(=O)N[C@@H](CC(C)C)C(=O)N[C@H](CCC(O)=O)C(=O)N[C@@H]1[C@@H](C)OC(=O)[C@@H](NC(=O)[C@@H](CO)NC(=O)[C@H](CC(C)C)NC(=O)[C@H](CC(C)C)NC(=O)[C@@H](CO)NC(=O)[C@H](CC(C)C)NC(=O)[C@H](NC1=O)C(C)CC)C(C)C	0.019986491014412206	-0.4082482904638633	-5	1	BGC0000399:39759;BGC0000411:20719;BGC0000398:32286;BGC0001346:22655;BGC0000323:17005;BGC0000435:16179;BGC0001509:26451;BGC0001312:15939;BGC0000437:38389;BGC0000447:35433;BGC0000425:32824;BGC0001389:30505;BGC0001208:4788;BGC0000463:18911;BGC0001629:9186;BGC0000305:22997;BGC0000329:5676;BGC0001416:29646;BGC0000344:19550;BGC0000462:5040;BGC0001347:16596;BGC0000438:22419;BGC0001806:18353;BGC0000389:1…
NC_004129.6.region004	3	9503	16	CCCCCCCCCC(O)CC(=O)NC(CC(C)C)C(=O)NC(CCC(O)=O)C(=O)NC1C(C)OC(=O)C(NC(=O)C(CO)NC(=O)C(CC(C)C)NC(=O)C(CC(C)C)NC(=O)C(CO)NC(=O)C(CC(C)C)NC(=O)C(NC1=O)C(C)CC)C(C)C	0.019986491014412206	-0.4082482904638633	-5	1	BGC0000399:39759;BGC0000411:20719;BGC0000398:32286;BGC0001346:22655;BGC0000323:17005;BGC0000435:16179;BGC0001509:26451;BGC0001312:15939;BGC0000437:38389;BGC0000447:35433;BGC0000425:32824;BGC0001389:30505;BGC0001208:4788;BGC0000463:18911;BGC0001629:9186;BGC0000305:22997;BGC0000329:5676;BGC0001416:29646;BGC0000344:19550;BGC0000462:5040;BGC0001347:16596;BGC0000438:22419;BGC0001806:18353;BGC0000389:1…
NC_004129.6.region004	3	9506	16	CCCCCCCCCCCC(O)CC(=O)N[C@@H](CC(C)C)C(=O)N[C@H](CCC(O)=O)C(=O)N[C@@H]1[C@@H](C)OC(=O)[C@@H](NC(=O)[C@@H](CO)NC(=O)[C@H](CC(C)C)NC(=O)[C@H](CC(C)C)NC(=O)[C@@H](CO)NC(=O)[C@H](CC(C)C)NC(=O)[C@H](NC1=O)C(C)CC)C(C)C	0.004795587879178349	-0.4082482904638633	-5	1	BGC0000399:39759;BGC0000411:20719;BGC0000398:32286;BGC0001346:22655;BGC0000323:17005;BGC0000435:16179;BGC0001509:26451;BGC0001312:15939;BGC0000437:38389;BGC0000447:35433;BGC0000425:32824;BGC0001389:30505;BGC0001208:4788;BGC0000463:18911;BGC0001629:9186;BGC0000305:22997;BGC0000329:5676;BGC0001416:29646;BGC0000344:19550;BGC0000462:5040;BGC0001347:16596;BGC0000438:22419;BGC0001806:18353;BGC0000389:1…
NC_004129.6.region004	3	9506	16	CCCCCCCCCC(O)CC(=O)NC(CC(C)C)C(=O)NC(CCC(O)=O)C(=O)NC1C(C)OC(=O)C(NC(=O)C(CO)NC(=O)C(CC(C)C)NC(=O)C(CC(C)C)NC(=O)C(CO)NC(=O)C(CC(C)C)NC(=O)C(NC1=O)C(C)CC)C(C)C	0.004795587879178349	-0.4082482904638633	-5	1	BGC0000399:39759;BGC0000411:20719;BGC0000398:32286;BGC0001346:22655;BGC0000323:17005;BGC0000435:16179;BGC0001509:26451;BGC0001312:15939;BGC0000437:38389;BGC0000447:35433;BGC0000425:32824;BGC0001389:30505;BGC0001208:4788;BGC0000463:18911;BGC0001629:9186;BGC0000305:22997;BGC0000329:5676;BGC0001416:29646;BGC0000344:19550;BGC0000462:5040;BGC0001347:16596;BGC0000438:22419;BGC0001806:18353;BGC0000389:1…
NC_004129.6.region004	3	9511	16	CCCCCCCCCCCC(O)CC(=O)N[C@@H](CC(C)C)C(=O)N[C@H](CCC(O)=O)C(=O)N[C@@H]1[C@@H](C)OC(=O)[C@@H](NC(=O)[C@@H](CO)NC(=O)[C@H](CC(C)C)NC(=O)[C@H](CC(C)C)NC(=O)[C@@H](CO)NC(=O)[C@H](CC(C)C)NC(=O)[C@H](NC1=O)C(C)CC)C(C)C	0.014794695996750911	-0.4082482904638633	-5	1	BGC0000399:39759;BGC0000411:20719;BGC0000398:32286;BGC0001346:22655;BGC0000323:17005;BGC0000435:16179;BGC0001509:26451;BGC0001312:15939;BGC0000437:38389;BGC0000447:35433;BGC0000425:32824;BGC0001389:30505;BGC0001208:4788;BGC0000463:18911;BGC0001629:9186;BGC0000305:22997;BGC0000329:5676;BGC0001416:29646;BGC0000344:19550;BGC0000462:5040;BGC0001347:16596;BGC0000438:22419;BGC0001806:18353;BGC0000389:1…
NC_004129.6.region004	3	9511	16	CCCCCCCCCC(O)CC(=O)NC(CC(C)C)C(=O)NC(CCC(O)=O)C(=O)NC1C(C)OC(=O)C(NC(=O)C(CO)NC(=O)C(CC(C)C)NC(=O)C(CC(C)C)NC(=O)C(CO)NC(=O)C(CC(C)C)NC(=O)C(NC1=O)C(C)CC)C(C)C	0.014794695996750911	-0.4082482904638633	-5	1	BGC0000399:39759;BGC0000411:20719;BGC0000398:32286;BGC0001346:22655;BGC0000323:17005;BGC0000435:16179;BGC0001509:26451;BGC0001312:15939;BGC0000437:38389;BGC0000447:35433;BGC0000425:32824;BGC0001389:30505;BGC0001208:4788;BGC0000463:18911;BGC0001629:9186;BGC0000305:22997;BGC0000329:5676;BGC0001416:29646;BGC0000344:19550;BGC0000462:5040;BGC0001347:16596;BGC0000438:22419;BGC0001806:18353;BGC0000389:1…
NC_004129.6.region004	3	9512	16	CCCCCCCCCCCC(O)CC(=O)N[C@@H](CC(C)C)C(=O)N[C@H](CCC(O)=O)C(=O)N[C@@H]1[C@@H](C)OC(=O)[C@@H](NC(=O)[C@@H](CO)NC(=O)[C@H](CC(C)C)NC(=O)[C@H](CC(C)C)NC(=O)[C@@H](CO)NC(=O)[C@H](CC(C)C)NC(=O)[C@H](NC1=O)C(C)CC)C(C)C	0.019396297419927194	-0.4082482904638633	-5	1	BGC0000399:39759;BGC0000411:20719;BGC0000398:32286;BGC0001346:22655;BGC0000323:17005;BGC0000435:16179;BGC0001509:26451;BGC0001312:15939;BGC0000437:38389;BGC0000447:35433;BGC0000425:32824;BGC0001389:30505;BGC0001208:4788;BGC0000463:18911;BGC0001629:9186;BGC0000305:22997;BGC0000329:5676;BGC0001416:29646;BGC0000344:19550;BGC0000462:5040;BGC0001347:16596;BGC0000438:22419;BGC0001806:18353;BGC0000389:1…
NC_004129.6.region004	3	9512	16	CCCCCCCCCC(O)CC(=O)NC(CC(C)C)C(=O)NC(CCC(O)=O)C(=O)NC1C(C)OC(=O)C(NC(=O)C(CO)NC(=O)C(CC(C)C)NC(=O)C(CC(C)C)NC(=O)C(CO)NC(=O)C(CC(C)C)NC(=O)C(NC1=O)C(C)CC)C(C)C	0.019396297419927194	-0.4082482904638633	-5	1	BGC0000399:39759;BGC0000411:20719;BGC0000398:32286;BGC0001346:22655;BGC0000323:17005;BGC0000435:16179;BGC0001509:26451;BGC0001312:15939;BGC0000437:38389;BGC0000447:35433;BGC0000425:32824;BGC0001389:30505;BGC0001208:4788;BGC0000463:18911;BGC0001629:9186;BGC0000305:22997;BGC0000329:5676;BGC0001416:29646;BGC0000344:19550;BGC0000462:5040;BGC0001347:16596;BGC0000438:22419;BGC0001806:18353;BGC0000389:1…
NC_004129.6.region004	3	9517	16	CCCCCCCCCCCC(O)CC(=O)N[C@@H](CC(C)C)C(=O)N[C@H](CCC(O)=O)C(=O)N[C@@H]1[C@@H](C)OC(=O)[C@@H](NC(=O)[C@@H](CO)NC(=O)[C@H](CC(C)C)NC(=O)[C@H](CC(C)C)NC(=O)[C@@H](CO)NC(=O)[C@H](CC(C)C)NC(=O)[C@H](NC1=O)C(C)CC)C(C)C	0.013244357855615854	-0.4082482904638633	-5	1	BGC0000399:39759;BGC0000411:20719;BGC0000398:32286;BGC0001346:22655;BGC0000323:17005;BGC0000435:16179;BGC0001509:26451;BGC0001312:15939;BGC0000437:38389;BGC0000447:35433;BGC0000425:32824;BGC0001389:30505;BGC0001208:4788;BGC0000463:18911;BGC0001629:9186;BGC0000305:22997;BGC0000329:5676;BGC0001416:29646;BGC0000344:19550;BGC0000462:5040;BGC0001347:16596;BGC0000438:22419;BGC0001806:18353;BGC0000389:1…
NC_004129.6.region004	3	9517	16	CCCCCCCCCC(O)CC(=O)NC(CC(C)C)C(=O)NC(CCC(O)=O)C(=O)NC1C(C)OC(=O)C(NC(=O)C(CO)NC(=O)C(CC(C)C)NC(=O)C(CC(C)C)NC(=O)C(CO)NC(=O)C(CC(C)C)NC(=O)C(NC1=O)C(C)CC)C(C)C	0.013244357855615854	-0.4082482904638633	-5	1	BGC0000399:39759;BGC0000411:20719;BGC0000398:32286;BGC0001346:22655;BGC0000323:17005;BGC0000435:16179;BGC0001509:26451;BGC0001312:15939;BGC0000437:38389;BGC0000447:35433;BGC0000425:32824;BGC0001389:30505;BGC0001208:4788;BGC0000463:18911;BGC0001629:9186;BGC0000305:22997;BGC0000329:5676;BGC0001416:29646;BGC0000344:19550;BGC0000462:5040;BGC0001347:16596;BGC0000438:22419;BGC0001806:18353;BGC0000389:1…
NC_004129.6.region004	3	9518	16	CCCCCCCCCCCC(O)CC(=O)N[C@@H](CC(C)C)C(=O)N[C@H](CCC(O)=O)C(=O)N[C@@H]1[C@@H](C)OC(=O)[C@@H](NC(=O)[C@@H](CO)NC(=O)[C@H](CC(C)C)NC(=O)[C@H](CC(C)C)NC(=O)[C@@H](CO)NC(=O)[C@H](CC(C)C)NC(=O)[C@H](NC1=O)C(C)CC)C(C)C	0.02371061907761216	-0.4082482904638633	-5	1	BGC0000399:39759;BGC0000411:20719;BGC0000398:32286;BGC0001346:22655;BGC0000323:17005;BGC0000435:16179;BGC0001509:26451;BGC0001312:15939;BGC0000437:38389;BGC0000447:35433;BGC0000425:32824;BGC0001389:30505;BGC0001208:4788;BGC0000463:18911;BGC0001629:9186;BGC0000305:22997;BGC0000329:5676;BGC0001416:29646;BGC0000344:19550;BGC0000462:5040;BGC0001347:16596;BGC0000438:22419;BGC0001806:18353;BGC0000389:1…
NC_004129.6.region004	3	9518	16	CCCCCCCCCC(O)CC(=O)NC(CC(C)C)C(=O)NC(CCC(O)=O)C(=O)NC1C(C)OC(=O)C(NC(=O)C(CO)NC(=O)C(CC(C)C)NC(=O)C(CC(C)C)NC(=O)C(CO)NC(=O)C(CC(C)C)NC(=O)C(NC1=O)C(C)CC)C(C)C	0.02371061907761216	-0.4082482904638633	-5	1	BGC0000399:39759;BGC0000411:20719;BGC0000398:32286;BGC0001346:22655;BGC0000323:17005;BGC0000435:16179;BGC0001509:26451;BGC0001312:15939;BGC0000437:38389;BGC0000447:35433;BGC0000425:32824;BGC0001389:30505;BGC0001208:4788;BGC0000463:18911;BGC0001629:9186;BGC0000305:22997;BGC0000329:5676;BGC0001416:29646;BGC0000344:19550;BGC0000462:5040;BGC0001347:16596;BGC0000438:22419;BGC0001806:18353;BGC0000389:1…
NC_004129.6.region004	3	9528	16	CCCCCCCCCCCC(O)CC(=O)N[C@@H](CC(C)C)C(=O)N[C@H](CCC(O)=O)C(=O)N[C@@H]1[C@@H](C)OC(=O)[C@@H](NC(=O)[C@@H](CO)NC(=O)[C@H](CC(C)C)NC(=O)[C@H](CC(C)C)NC(=O)[C@@H](CO)NC(=O)[C@H](CC(C)C)NC(=O)[C@H](NC1=O)C(C)CC)C(C)C	0.025004763664801533	-0.4082482904638633	-5	1	BGC0000399:39759;BGC0000411:20719;BGC0000398:32286;BGC0001346:22655;BGC0000323:17005;BGC0000435:16179;BGC0001509:26451;BGC0001312:15939;BGC0000437:38389;BGC0000447:35433;BGC0000425:32824;BGC0001389:30505;BGC0001208:4788;BGC0000463:18911;BGC0001629:9186;BGC0000305:22997;BGC0000329:5676;BGC0001416:29646;BGC0000344:19550;BGC0000462:5040;BGC0001347:16596;BGC0000438:22419;BGC0001806:18353;BGC0000389:1…
NC_004129.6.region004	3	9528	16	CCCCCCCCCC(O)CC(=O)NC(CC(C)C)C(=O)NC(CCC(O)=O)C(=O)NC1C(C)OC(=O)C(NC(=O)C(CO)NC(=O)C(CC(C)C)NC(=O)C(CC(C)C)NC(=O)C(CO)NC(=O)C(CC(C)C)NC(=O)C(NC1=O)C(C)CC)C(C)C	0.025004763664801533	-0.4082482904638633	-5	1	BGC0000399:39759;BGC0000411:20719;BGC0000398:32286;BGC0001346:22655;BGC0000323:17005;BGC0000435:16179;BGC0001509:26451;BGC0001312:15939;BGC0000437:38389;BGC0000447:35433;BGC0000425:32824;BGC0001389:30505;BGC0001208:4788;BGC0000463:18911;BGC0001629:9186;BGC0000305:22997;BGC0000329:5676;BGC0001416:29646;BGC0000344:19550;BGC0000462:5040;BGC0001347:16596;BGC0000438:22419;BGC0001806:18353;BGC0000389:1…
NC_004129.6.region004	3	9529	16	CCCCCCCCCCCC(O)CC(=O)N[C@@H](CC(C)C)C(=O)N[C@H](CCC(O)=O)C(=O)N[C@@H]1[C@@H](C)OC(=O)[C@@H](NC(=O)[C@@H](CO)NC(=O)[C@H](CC(C)C)NC(=O)[C@H](CC(C)C)NC(=O)[C@@H](CO)NC(=O)[C@H](CC(C)C)NC(=O)[C@H](NC1=O)C(C)CC)C(C)C	0.021629669457111905	-0.4082482904638633	-5	1	BGC0000399:39759;BGC0000411:20719;BGC0000398:32286;BGC0001346:22655;BGC0000323:17005;BGC0000435:16179;BGC0001509:26451;BGC0001312:15939;BGC0000437:38389;BGC0000447:35433;BGC0000425:32824;BGC0001389:30505;BGC0001208:4788;BGC0000463:18911;BGC0001629:9186;BGC0000305:22997;BGC0000329:5676;BGC0001416:29646;BGC0000344:19550;BGC0000462:5040;BGC0001347:16596;BGC0000438:22419;BGC0001806:18353;BGC0000389:1…
NC_004129.6.region004	3	9529	16	CCCCCCCCCC(O)CC(=O)NC(CC(C)C)C(=O)NC(CCC(O)=O)C(=O)NC1C(C)OC(=O)C(NC(=O)C(CO)NC(=O)C(CC(C)C)NC(=O)C(CC(C)C)NC(=O)C(CO)NC(=O)C(CC(C)C)NC(=O)C(NC1=O)C(C)CC)C(C)C	0.021629669457111905	-0.4082482904638633	-5	1	BGC0000399:39759;BGC0000411:20719;BGC0000398:32286;BGC0001346:22655;BGC0000323:17005;BGC0000435:16179;BGC0001509:26451;BGC0001312:15939;BGC0000437:38389;BGC0000447:35433;BGC0000425:32824;BGC0001389:30505;BGC0001208:4788;BGC0000463:18911;BGC0001629:9186;BGC0000305:22997;BGC0000329:5676;BGC0001416:29646;BGC0000344:19550;BGC0000462:5040;BGC0001347:16596;BGC0000438:22419;BGC0001806:18353;BGC0000389:1…
NC_004129.6.region004	3	9534	16	CCCCCCCCCCCC(O)CC(=O)N[C@@H](CC(C)C)C(=O)N[C@H](CCC(O)=O)C(=O)N[C@@H]1[C@@H](C)OC(=O)[C@@H](NC(=O)[C@@H](CO)NC(=O)[C@H](CC(C)C)NC(=O)[C@H](CC(C)C)NC(=O)[C@@H](CO)NC(=O)[C@H](CC(C)C)NC(=O)[C@H](NC1=O)C(C)CC)C(C)C	0.015967821829493595	-0.4082482904638633	-5	1	BGC0000399:39759;BGC0000411:20719;BGC0000398:32286;BGC0001346:22655;BGC0000323:17005;BGC0000435:16179;BGC0001509:26451;BGC0001312:15939;BGC0000437:38389;BGC0000447:35433;BGC0000425:32824;BGC0001389:30505;BGC0001208:4788;BGC0000463:18911;BGC0001629:9186;BGC0000305:22997;BGC0000329:5676;BGC0001416:29646;BGC0000344:19550;BGC0000462:5040;BGC0001347:16596;BGC0000438:22419;BGC0001806:18353;BGC0000389:1…
NC_004129.6.region004	3	9534	16	CCCCCCCCCC(O)CC(=O)NC(CC(C)C)C(=O)NC(CCC(O)=O)C(=O)NC1C(C)OC(=O)C(NC(=O)C(CO)NC(=O)C(CC(C)C)NC(=O)C(CC(C)C)NC(=O)C(CO)NC(=O)C(CC(C)C)NC(=O)C(NC1=O)C(C)CC)C(C)C	0.015967821829493595	-0.4082482904638633	-5	1	BGC0000399:39759;BGC0000411:20719;BGC0000398:32286;BGC0001346:22655;BGC0000323:17005;BGC0000435:16179;BGC0001509:26451;BGC0001312:15939;BGC0000437:38389;BGC0000447:35433;BGC0000425:32824;BGC0001389:30505;BGC0001208:4788;BGC0000463:18911;BGC0001629:9186;BGC0000305:22997;BGC0000329:5676;BGC0001416:29646;BGC0000344:19550;BGC0000462:5040;BGC0001347:16596;BGC0000438:22419;BGC0001806:18353;BGC0000389:1…
NC_004129.6.region004	3	9542	16	CCCCCCCCCCCC(O)CC(=O)N[C@@H](CC(C)C)C(=O)N[C@H](CCC(O)=O)C(=O)N[C@@H]1[C@@H](C)OC(=O)[C@@H](NC(=O)[C@@H](CO)NC(=O)[C@H](CC(C)C)NC(=O)[C@H](CC(C)C)NC(=O)[C@@H](CO)NC(=O)[C@H](CC(C)C)NC(=O)[C@H](NC1=O)C(C)CC)C(C)C	0.019841346459580383	-0.4082482904638633	-5	1	BGC0000399:39759;BGC0000411:20719;BGC0000398:32286;BGC0001346:22655;BGC0000323:17005;BGC0000435:16179;BGC0001509:26451;BGC0001312:15939;BGC0000437:38389;BGC0000447:35433;BGC0000425:32824;BGC0001389:30505;BGC0001208:4788;BGC0000463:18911;BGC0001629:9186;BGC0000305:22997;BGC0000329:5676;BGC0001416:29646;BGC0000344:19550;BGC0000462:5040;BGC0001347:16596;BGC0000438:22419;BGC0001806:18353;BGC0000389:1…
NC_004129.6.region004	3	9542	16	CCCCCCCCCC(O)CC(=O)NC(CC(C)C)C(=O)NC(CCC(O)=O)C(=O)NC1C(C)OC(=O)C(NC(=O)C(CO)NC(=O)C(CC(C)C)NC(=O)C(CC(C)C)NC(=O)C(CO)NC(=O)C(CC(C)C)NC(=O)C(NC1=O)C(C)CC)C(C)C	0.019841346459580383	-0.4082482904638633	-5	1	BGC0000399:39759;BGC0000411:20719;BGC0000398:32286;BGC0001346:22655;BGC0000323:17005;BGC0000435:16179;BGC0001509:26451;BGC0001312:15939;BGC0000437:38389;BGC0000447:35433;BGC0000425:32824;BGC0001389:30505;BGC0001208:4788;BGC0000463:18911;BGC0001629:9186;BGC0000305:22997;BGC0000329:5676;BGC0001416:29646;BGC0000344:19550;BGC0000462:5040;BGC0001347:16596;BGC0000438:22419;BGC0001806:18353;BGC0000389:1…
NC_004129.6.region004	3	9580	16	CCCCCCCCCCCC(O)CC(=O)N[C@@H](CC(C)C)C(=O)N[C@H](CCC(O)=O)C(=O)N[C@@H]1[C@@H](C)OC(=O)[C@@H](NC(=O)[C@@H](CO)NC(=O)[C@H](CC(C)C)NC(=O)[C@H](CC(C)C)NC(=O)[C@@H](CO)NC(=O)[C@H](CC(C)C)NC(=O)[C@H](NC1=O)C(C)CC)C(C)C	0.040354241857619176	-0.4082482904638633	-5	1	BGC0000399:39759;BGC0000411:20719;BGC0000398:32286;BGC0001346:22655;BGC0000323:17005;BGC0000435:16179;BGC0001509:26451;BGC0001312:15939;BGC0000437:38389;BGC0000447:35433;BGC0000425:32824;BGC0001389:30505;BGC0001208:4788;BGC0000463:18911;BGC0001629:9186;BGC0000305:22997;BGC0000329:5676;BGC0001416:29646;BGC0000344:19550;BGC0000462:5040;BGC0001347:16596;BGC0000438:22419;BGC0001806:18353;BGC0000389:1…
NC_004129.6.region004	3	9580	16	CCCCCCCCCC(O)CC(=O)NC(CC(C)C)C(=O)NC(CCC(O)=O)C(=O)NC1C(C)OC(=O)C(NC(=O)C(CO)NC(=O)C(CC(C)C)NC(=O)C(CC(C)C)NC(=O)C(CO)NC(=O)C(CC(C)C)NC(=O)C(NC1=O)C(C)CC)C(C)C	0.040354241857619176	-0.4082482904638633	-5	1	BGC0000399:39759;BGC0000411:20719;BGC0000398:32286;BGC0001346:22655;BGC0000323:17005;BGC0000435:16179;BGC0001509:26451;BGC0001312:15939;BGC0000437:38389;BGC0000447:35433;BGC0000425:32824;BGC0001389:30505;BGC0001208:4788;BGC0000463:18911;BGC0001629:9186;BGC0000305:22997;BGC0000329:5676;BGC0001416:29646;BGC0000344:19550;BGC0000462:5040;BGC0001347:16596;BGC0000438:22419;BGC0001806:18353;BGC0000389:1…
NC_004129.6.region004	3	9582	16	CCCCCCCCCCCC(O)CC(=O)N[C@@H](CC(C)C)C(=O)N[C@H](CCC(O)=O)C(=O)N[C@@H]1[C@@H](C)OC(=O)[C@@H](NC(=O)[C@@H](CO)NC(=O)[C@H](CC(C)C)NC(=O)[C@H](CC(C)C)NC(=O)[C@@H](CO)NC(=O)[C@H](CC(C)C)NC(=O)[C@H](NC1=O)C(C)CC)C(C)C	0.03581842312960172	-0.4082482904638633	-5	1	BGC0000399:39759;BGC0000411:20719;BGC0000398:32286;BGC0001346:22655;BGC0000323:17005;BGC0000435:16179;BGC0001509:26451;BGC0001312:15939;BGC0000437:38389;BGC0000447:35433;BGC0000425:32824;BGC0001389:30505;BGC0001208:4788;BGC0000463:18911;BGC0001629:9186;BGC0000305:22997;BGC0000329:5676;BGC0001416:29646;BGC0000344:19550;BGC0000462:5040;BGC0001347:16596;BGC0000438:22419;BGC0001806:18353;BGC0000389:1…
NC_004129.6.region004	3	9582	16	CCCCCCCCCC(O)CC(=O)NC(CC(C)C)C(=O)NC(CCC(O)=O)C(=O)NC1C(C)OC(=O)C(NC(=O)C(CO)NC(=O)C(CC(C)C)NC(=O)C(CC(C)C)NC(=O)C(CO)NC(=O)C(CC(C)C)NC(=O)C(NC1=O)C(C)CC)C(C)C	0.03581842312960172	-0.4082482904638633	-5	1	BGC0000399:39759;BGC0000411:20719;BGC0000398:32286;BGC0001346:22655;BGC0000323:17005;BGC0000435:16179;BGC0001509:26451;BGC0001312:15939;BGC0000437:38389;BGC0000447:35433;BGC0000425:32824;BGC0001389:30505;BGC0001208:4788;BGC0000463:18911;BGC0001629:9186;BGC0000305:22997;BGC0000329:5676;BGC0001416:29646;BGC0000344:19550;BGC0000462:5040;BGC0001347:16596;BGC0000438:22419;BGC0001806:18353;BGC0000389:1…
NZ_KV411303.1.region012	54	3598	2104	[H][C@@]12O[C@@]1([H])[C@H](C)[C@H](OC(=O)\C=C\C[C@H](O)C[C@H](O)C[C@@H](O)CC[C@@H](C)[C@H](O)C[C@]1(O)O[C@@]([H])(C[C@H](O)[C@H]1O)C[C@@H](O)C[C@H](O)CCC[C@@H]2O)[C@@H](C)[C@@H](O)[C@H](C)[C@@H](O)[C@@H](C)[C@H](C)O[C@H]1C[C@H](O)[C@H](O)[C@H](C)O1	0.135570792323561	-0.4082482904638633	-5	0	BGC0001381:113541;BGC0000040:17731;BGC0000002:24029;BGC0001619:20779;BGC0001662:10247;BGC0000151:19694;BGC0001828:13799;BGC0000053:7749;BGC0001580:8751;BGC0001773:12234;BGC0000055:8070;BGC0000035:6971;BGC0001700:31290;BGC0001523:23166;BGC0001491:10147;BGC0001359:16548;BGC0001581:5618;BGC0000052:5618;BGC0000158:3462;BGC0000144:7813;BGC0000115:7149;BGC0000047:5186;BGC0000042:4470;BGC0001232:10827;B…
NZ_KV411303.1.region012	54	3598	2104	CCCCC(C(=O)OC)C(=O)OC1CCCC(O)C2OC2C(C)C(OC(=O)\C=C/CC(O)CC(O)CC(O)CCC(C)C(O)C[C@]2(O)O[C@@H](C[C@H](O)[C@H]2O)CC(O)C1)C(C)C(O)C(C)C(O)C(C)C(C)OC1CC(OC)C(OC)C(C)O1	0.13717273162174512	-0.4082482904638633	-5	0	BGC0001381:113541;BGC0000040:17731;BGC0000002:24029;BGC0001619:20779;BGC0001662:10247;BGC0000151:19694;BGC0001828:13799;BGC0000053:7749;BGC0001580:8751;BGC0001773:12234;BGC0000055:8070;BGC0000035:6971;BGC0001700:31290;BGC0001523:23166;BGC0001491:10147;BGC0001359:16548;BGC0001581:5618;BGC0000052:5618;BGC0000158:3462;BGC0000144:7813;BGC0000115:7149;BGC0000047:5186;BGC0000042:4470;BGC0001232:10827;B…
NZ_KV411303.1.region012	54	1092	-1	[H][C@@]12O[C@@]1([H])[C@H](C)[C@H](OC(=O)\C=C\C[C@H](O)C[C@H](O)C[C@@H](O)CC[C@@H](C)[C@H](O)C[C@]1(O)O[C@@]([H])(C[C@H](O)[C@H]1O)C[C@@H](O)C[C@H](O)CCC[C@@H]2O)[C@@H](C)[C@@H](O)[C@H](C)[C@@H](O)[C@@H](C)[C@H](C)O[C@H]1C[C@H](O)[C@H](O)[C@H](C)O1	0.13939667734193703	-0.4082482904638633	-5	0	BGC0001381:113541;BGC0000040:17731;BGC0000002:24029;BGC0001619:20779;BGC0001662:10247;BGC0000151:19694;BGC0001828:13799;BGC0000053:7749;BGC0001580:8751;BGC0001773:12234;BGC0000055:8070;BGC0000035:6971;BGC0001700:31290;BGC0001523:23166;BGC0001491:10147;BGC0001359:16548;BGC0001581:5618;BGC0000052:5618;BGC0000158:3462;BGC0000144:7813;BGC0000115:7149;BGC0000047:5186;BGC0000042:4470;BGC0001232:10827;B…
NZ_KV411303.1.region012	54	1092	-1	CCCCC(C(=O)OC)C(=O)OC1CCCC(O)C2OC2C(C)C(OC(=O)\C=C/CC(O)CC(O)CC(O)CCC(C)C(O)C[C@]2(O)O[C@@H](C[C@H](O)[C@H]2O)CC(O)C1)C(C)C(O)C(C)C(O)C(C)C(C)OC1CC(OC)C(OC)C(C)O1	0.1378232369902717	-0.4082482904638633	-5	0	BGC0001381:113541;BGC0000040:17731;BGC0000002:24029;BGC0001619:20779;BGC0001662:10247;BGC0000151:19694;BGC0001828:13799;BGC0000053:7749;BGC0001580:8751;BGC0001773:12234;BGC0000055:8070;BGC0000035:6971;BGC0001700:31290;BGC0001523:23166;BGC0001491:10147;BGC0001359:16548;BGC0001581:5618;BGC0000052:5618;BGC0000158:3462;BGC0000144:7813;BGC0000115:7149;BGC0000047:5186;BGC0000042:4470;BGC0001232:10827;B…
NZ_KV411303.1.region012	54	2323	-1	[H][C@@]12O[C@@]1([H])[C@H](C)[C@H](OC(=O)\C=C\C[C@H](O)C[C@H](O)C[C@@H](O)CC[C@@H](C)[C@H](O)C[C@]1(O)O[C@@]([H])(C[C@H](O)[C@H]1O)C[C@@H](O)C[C@H](O)CCC[C@@H]2O)[C@@H](C)[C@@H](O)[C@H](C)[C@@H](O)[C@@H](C)[C@H](C)O[C@H]1C[C@H](O)[C@H](O)[C@H](C)O1	0.13716630134620617	-0.4082482904638633	-5	0	BGC0001381:113541;BGC0000040:17731;BGC0000002:24029;BGC0001619:20779;BGC0001662:10247;BGC0000151:19694;BGC0001828:13799;BGC0000053:7749;BGC0001580:8751;BGC0001773:12234;BGC0000055:8070;BGC0000035:6971;BGC0001700:31290;BGC0001523:23166;BGC0001491:10147;BGC0001359:16548;BGC0001581:5618;BGC0000052:5618;BGC0000158:3462;BGC0000144:7813;BGC0000115:7149;BGC0000047:5186;BGC0000042:4470;BGC0001232:10827;B…
NZ_KV411303.1.region012	54	2323	-1	CCCCC(C(=O)OC)C(=O)OC1CCCC(O)C2OC2C(C)C(OC(=O)\C=C/CC(O)CC(O)CC(O)CCC(C)C(O)C[C@]2(O)O[C@@H](C[C@H](O)[C@H]2O)CC(O)C1)C(C)C(O)C(C)C(O)C(C)C(C)OC1CC(OC)C(OC)C(C)O1	0.14969135473630912	-0.4082482904638633	-5	0	BGC0001381:113541;BGC0000040:17731;BGC0000002:24029;BGC0001619:20779;BGC0001662:10247;BGC0000151:19694;BGC0001828:13799;BGC0000053:7749;BGC0001580:8751;BGC0001773:12234;BGC0000055:8070;BGC0000035:6971;BGC0001700:31290;BGC0001523:23166;BGC0001491:10147;BGC0001359:16548;BGC0001581:5618;BGC0000052:5618;BGC0000158:3462;BGC0000144:7813;BGC0000115:7149;BGC0000047:5186;BGC0000042:4470;BGC0001232:10827;B…
NZ_KV411303.1.region012	54	2759	-1	[H][C@@]12O[C@@]1([H])[C@H](C)[C@H](OC(=O)\C=C\C[C@H](O)C[C@H](O)C[C@@H](O)CC[C@@H](C)[C@H](O)C[C@]1(O)O[C@@]([H])(C[C@H](O)[C@H]1O)C[C@@H](O)C[C@H](O)CCC[C@@H]2O)[C@@H](C)[C@@H](O)[C@H](C)[C@@H](O)[C@@H](C)[C@H](C)O[C@H]1C[C@H](O)[C@H](O)[C@H](C)O1	0.13912935235335852	-0.4082482904638633	-5	0	BGC0001381:113541;BGC0000040:17731;BGC0000002:24029;BGC0001619:20779;BGC0001662:10247;BGC0000151:19694;BGC0001828:13799;BGC0000053:7749;BGC0001580:8751;BGC0001773:12234;BGC0000055:8070;BGC0000035:6971;BGC0001700:31290;BGC0001523:23166;BGC0001491:10147;BGC0001359:16548;BGC0001581:5618;BGC0000052:5618;BGC0000158:3462;BGC0000144:7813;BGC0000115:7149;BGC0000047:5186;BGC0000042:4470;BGC0001232:10827;B…
NZ_KV411303.1.region012	54	2759	-1	CCCCC(C(=O)OC)C(=O)OC1CCCC(O)C2OC2C(C)C(OC(=O)\C=C/CC(O)CC(O)CC(O)CCC(C)C(O)C[C@]2(O)O[C@@H](C[C@H](O)[C@H]2O)CC(O)C1)C(C)C(O)C(C)C(O)C(C)C(C)OC1CC(OC)C(OC)C(C)O1	0.13569234166074862	-0.4082482904638633	-5	0	BGC0001381:113541;BGC0000040:17731;BGC0000002:24029;BGC0001619:20779;BGC0001662:10247;BGC0000151:19694;BGC0001828:13799;BGC0000053:7749;BGC0001580:8751;BGC0001773:12234;BGC0000055:8070;BGC0000035:6971;BGC0001700:31290;BGC0001523:23166;BGC0001491:10147;BGC0001359:16548;BGC0001581:5618;BGC0000052:5618;BGC0000158:3462;BGC0000144:7813;BGC0000115:7149;BGC0000047:5186;BGC0000042:4470;BGC0001232:10827;B…
NZ_KV411303.1.region012	54	3287	-1	[H][C@@]12O[C@@]1([H])[C@H](C)[C@H](OC(=O)\C=C\C[C@H](O)C[C@H](O)C[C@@H](O)CC[C@@H](C)[C@H](O)C[C@]1(O)O[C@@]([H])(C[C@H](O)[C@H]1O)C[C@@H](O)C[C@H](O)CCC[C@@H]2O)[C@@H](C)[C@@H](O)[C@H](C)[C@@H](O)[C@@H](C)[C@H](C)O[C@H]1C[C@H](O)[C@H](O)[C@H](C)O1	0.1371542258734358	-0.4082482904638633	-5	0	BGC0001381:113541;BGC0000040:17731;BGC0000002:24029;BGC0001619:20779;BGC0001662:10247;BGC0000151:19694;BGC0001828:13799;BGC0000053:7749;BGC0001580:8751;BGC0001773:12234;BGC0000055:8070;BGC0000035:6971;BGC0001700:31290;BGC0001523:23166;BGC0001491:10147;BGC0001359:16548;BGC0001581:5618;BGC0000052:5618;BGC0000158:3462;BGC0000144:7813;BGC0000115:7149;BGC0000047:5186;BGC0000042:4470;BGC0001232:10827;B…
NZ_KV411303.1.region012	54	3287	-1	CCCCC(C(=O)OC)C(=O)OC1CCCC(O)C2OC2C(C)C(OC(=O)\C=C/CC(O)CC(O)CC(O)CCC(C)C(O)C[C@]2(O)O[C@@H](C[C@H](O)[C@H]2O)CC(O)C1)C(C)C(O)C(C)C(O)C(C)C(C)OC1CC(OC)C(OC)C(C)O1	0.13719820207570824	-0.4082482904638633	-5	0	BGC0001381:113541;BGC0000040:17731;BGC0000002:24029;BGC0001619:20779;BGC0001662:10247;BGC0000151:19694;BGC0001828:13799;BGC0000053:7749;BGC0001580:8751;BGC0001773:12234;BGC0000055:8070;BGC0000035:6971;BGC0001700:31290;BGC0001523:23166;BGC0001491:10147;BGC0001359:16548;BGC0001581:5618;BGC0000052:5618;BGC0000158:3462;BGC0000144:7813;BGC0000115:7149;BGC0000047:5186;BGC0000042:4470;BGC0001232:10827;B…
NZ_KV411303.1.region012	54	3641	-1	[H][C@]12C[C@H](O)[C@@H](O)[C@](O)(CC(O)C(C)CCC(O)CC(O)CC(O)C\C=C\C(=O)OC(C(C)C(O)C(C)C(O)C(C)C(C)O[C@@H]3C[C@@H](OC(=O)CCCC)[C@@H](O)[C@@H](C)O3)C(C)C3OC3C(O)CCCC(CC(O)C1)OC(=O)CC(O)=O)O2	0.15131134399447874	-0.4082482904638633	-5	0	BGC0001381:113541;BGC0000040:17731;BGC0000002:24029;BGC0001619:20779;BGC0001662:10247;BGC0000151:19694;BGC0001828:13799;BGC0000053:7749;BGC0001580:8751;BGC0001773:12234;BGC0000055:8070;BGC0000035:6971;BGC0001700:31290;BGC0001523:23166;BGC0001491:10147;BGC0001359:16548;BGC0001581:5618;BGC0000052:5618;BGC0000158:3462;BGC0000144:7813;BGC0000115:7149;BGC0000047:5186;BGC0000042:4470;BGC0001232:10827;B…
NZ_KV411303.1.region012	54	3641	-1	[H][C@@]12O[C@@]1([H])[C@H](C)[C@H](OC(=O)\C=C\C[C@H](O)C[C@H](O)C[C@@H](O)CC[C@@H](C)[C@H](O)C[C@]1(O)O[C@@]([H])(C[C@H](O)[C@H]1O)C[C@@H](O)C[C@H](O)CCC[C@@H]2O)[C@@H](C)[C@@H](O)[C@H](C)[C@@H](O)[C@@H](C)[C@H](C)O[C@H]1C[C@H](O)[C@H](O)[C@H](C)O1	0.17466586070009704	-0.4082482904638633	-5	0	BGC0001381:113541;BGC0000040:17731;BGC0000002:24029;BGC0001619:20779;BGC0001662:10247;BGC0000151:19694;BGC0001828:13799;BGC0000053:7749;BGC0001580:8751;BGC0001773:12234;BGC0000055:8070;BGC0000035:6971;BGC0001700:31290;BGC0001523:23166;BGC0001491:10147;BGC0001359:16548;BGC0001581:5618;BGC0000052:5618;BGC0000158:3462;BGC0000144:7813;BGC0000115:7149;BGC0000047:5186;BGC0000042:4470;BGC0001232:10827;B…
NZ_KV411303.1.region012	54	3641	-1	CCCCC(C(=O)OC)C(=O)OC1CCCC(O)C2OC2C(C)C(OC(=O)\C=C/CC(O)CC(O)CC(O)CCC(C)C(O)C[C@]2(O)O[C@@H](C[C@H](O)[C@H]2O)CC(O)C1)C(C)C(O)C(C)C(O)C(C)C(C)OC1CC(OC)C(OC)C(C)O1	0.17558712171084614	-0.4082482904638633	-5	0	BGC0001381:113541;BGC0000040:17731;BGC0000002:24029;BGC0001619:20779;BGC0001662:10247;BGC0000151:19694;BGC0001828:13799;BGC0000053:7749;BGC0001580:8751;BGC0001773:12234;BGC0000055:8070;BGC0000035:6971;BGC0001700:31290;BGC0001523:23166;BGC0001491:10147;BGC0001359:16548;BGC0001581:5618;BGC0000052:5618;BGC0000158:3462;BGC0000144:7813;BGC0000115:7149;BGC0000047:5186;BGC0000042:4470;BGC0001232:10827;B…
NZ_KV411303.1.region012	54	4081	-1	[H][C@@]12O[C@@]1([H])[C@H](C)[C@H](OC(=O)\C=C\C[C@H](O)C[C@H](O)C[C@@H](O)CC[C@@H](C)[C@H](O)C[C@]1(O)O[C@@]([H])(C[C@H](O)[C@H]1O)C[C@@H](O)C[C@H](O)CCC[C@@H]2O)[C@@H](C)[C@@H](O)[C@H](C)[C@@H](O)[C@@H](C)[C@H](C)O[C@H]1C[C@H](O)[C@H](O)[C@H](C)O1	0.1468001960401356	-0.4082482904638633	-5	0	BGC0001381:113541;BGC0000040:17731;BGC0000002:24029;BGC0001619:20779;BGC0001662:10247;BGC0000151:19694;BGC0001828:13799;BGC0000053:7749;BGC0001580:8751;BGC0001773:12234;BGC0000055:8070;BGC0000035:6971;BGC0001700:31290;BGC0001523:23166;BGC0001491:10147;BGC0001359:16548;BGC0001581:5618;BGC0000052:5618;BGC0000158:3462;BGC0000144:7813;BGC0000115:7149;BGC0000047:5186;BGC0000042:4470;BGC0001232:10827;B…
NZ_KV411303.1.region012	54	4081	-1	CCCCC(C(=O)OC)C(=O)OC1CCCC(O)C2OC2C(C)C(OC(=O)\C=C/CC(O)CC(O)CC(O)CCC(C)C(O)C[C@]2(O)O[C@@H](C[C@H](O)[C@H]2O)CC(O)C1)C(C)C(O)C(C)C(O)C(C)C(C)OC1CC(OC)C(OC)C(C)O1	0.14449133423180582	-0.4082482904638633	-5	0	BGC0001381:113541;BGC0000040:17731;BGC0000002:24029;BGC0001619:20779;BGC0001662:10247;BGC0000151:19694;BGC0001828:13799;BGC0000053:7749;BGC0001580:8751;BGC0001773:12234;BGC0000055:8070;BGC0000035:6971;BGC0001700:31290;BGC0001523:23166;BGC0001491:10147;BGC0001359:16548;BGC0001581:5618;BGC0000052:5618;BGC0000158:3462;BGC0000144:7813;BGC0000115:7149;BGC0000047:5186;BGC0000042:4470;BGC0001232:10827;B…
NZ_KV411303.1.region012	54	4774	1509	CCCCC(C(=O)OC)C(=O)OC1CCCC(O)C2OC2C(C)C(OC(=O)\C=C/CC(O)CC(O)CC(O)CCC(C)C(O)C[C@]2(O)O[C@@H](C[C@H](O)[C@H]2O)CC(O)C1)C(C)C(O)C(C)C(O)C(C)C(C)OC1CC(OC)C(OC)C(C)O1	0.13389161345987996	-0.4082482904638633	-5	0	BGC0001381:113541;BGC0000040:17731;BGC0000002:24029;BGC0001619:20779;BGC0001662:10247;BGC0000151:19694;BGC0001828:13799;BGC0000053:7749;BGC0001580:8751;BGC0001773:12234;BGC0000055:8070;BGC0000035:6971;BGC0001700:31290;BGC0001523:23166;BGC0001491:10147;BGC0001359:16548;BGC0001581:5618;BGC0000052:5618;BGC0000158:3462;BGC0000144:7813;BGC0000115:7149;BGC0000047:5186;BGC0000042:4470;BGC0001232:10827;B…
NZ_KV411303.1.region012	54	5216	276	[H][C@]12C[C@H](O)[C@@H](O)[C@](O)(CC(O)C(C)CCC(O)CC(O)CC(O)C\C=C\C(=O)OC(C(C)C(O)C(C)C(O)C(C)C(C)O[C@@H]3C[C@@H](OC(=O)CCCC)[C@@H](O)[C@@H](C)O3)C(C)C3OC3C(O)CCCC(CC(O)C1)OC(=O)CC(O)=O)O2	0.1460585870131043	-0.4082482904638633	-5	0	BGC0001381:113541;BGC0000040:17731;BGC0000002:24029;BGC0001619:20779;BGC0001662:10247;BGC0000151:19694;BGC0001828:13799;BGC0000053:7749;BGC0001580:8751;BGC0001773:12234;BGC0000055:8070;BGC0000035:6971;BGC0001700:31290;BGC0001523:23166;BGC0001491:10147;BGC0001359:16548;BGC0001581:5618;BGC0000052:5618;BGC0000158:3462;BGC0000144:7813;BGC0000115:7149;BGC0000047:5186;BGC0000042:4470;BGC0001232:10827;B…
NZ_KV411303.1.region012	54	5216	276	[H][C@@]12O[C@@]1([H])[C@H](C)[C@H](OC(=O)\C=C\C[C@H](O)C[C@H](O)C[C@@H](O)CC[C@@H](C)[C@H](O)C[C@]1(O)O[C@@]([H])(C[C@H](O)[C@H]1O)C[C@@H](O)C[C@H](O)CCC[C@@H]2O)[C@@H](C)[C@@H](O)[C@H](C)[C@@H](O)[C@@H](C)[C@H](C)O[C@H]1C[C@H](O)[C@H](O)[C@H](C)O1	0.1609904018780523	-0.4082482904638633	-5	0	BGC0001381:113541;BGC0000040:17731;BGC0000002:24029;BGC0001619:20779;BGC0001662:10247;BGC0000151:19694;BGC0001828:13799;BGC0000053:7749;BGC0001580:8751;BGC0001773:12234;BGC0000055:8070;BGC0000035:6971;BGC0001700:31290;BGC0001523:23166;BGC0001491:10147;BGC0001359:16548;BGC0001581:5618;BGC0000052:5618;BGC0000158:3462;BGC0000144:7813;BGC0000115:7149;BGC0000047:5186;BGC0000042:4470;BGC0001232:10827;B…
NZ_KV411303.1.region012	54	5216	276	CCCCC(C(=O)OC)C(=O)OC1CCCC(O)C2OC2C(C)C(OC(=O)\C=C/CC(O)CC(O)CC(O)CCC(C)C(O)C[C@]2(O)O[C@@H](C[C@H](O)[C@H]2O)CC(O)C1)C(C)C(O)C(C)C(O)C(C)C(C)OC1CC(OC)C(OC)C(C)O1	0.1683008706737914	-0.4082482904638633	-5	0	BGC0001381:113541;BGC0000040:17731;BGC0000002:24029;BGC0001619:20779;BGC0001662:10247;BGC0000151:19694;BGC0001828:13799;BGC0000053:7749;BGC0001580:8751;BGC0001773:12234;BGC0000055:8070;BGC0000035:6971;BGC0001700:31290;BGC0001523:23166;BGC0001491:10147;BGC0001359:16548;BGC0001581:5618;BGC0000052:5618;BGC0000158:3462;BGC0000144:7813;BGC0000115:7149;BGC0000047:5186;BGC0000042:4470;BGC0001232:10827;B…
NZ_KV411303.1.region012	54	5900	276	[H][C@@]12O[C@@]1([H])[C@H](C)[C@H](OC(=O)\C=C\C[C@H](O)C[C@H](O)C[C@@H](O)CC[C@@H](C)[C@H](O)C[C@]1(O)O[C@@]([H])(C[C@H](O)[C@H]1O)C[C@@H](O)C[C@H](O)CCC[C@@H]2O)[C@@H](C)[C@@H](O)[C@H](C)[C@@H](O)[C@@H](C)[C@H](C)O[C@H]1C[C@H](O)[C@H](O)[C@H](C)O1	0.13423717692687498	-0.4082482904638633	-5	0	BGC0001381:113541;BGC0000040:17731;BGC0000002:24029;BGC0001619:20779;BGC0001662:10247;BGC0000151:19694;BGC0001828:13799;BGC0000053:7749;BGC0001580:8751;BGC0001773:12234;BGC0000055:8070;BGC0000035:6971;BGC0001700:31290;BGC0001523:23166;BGC0001491:10147;BGC0001359:16548;BGC0001581:5618;BGC0000052:5618;BGC0000158:3462;BGC0000144:7813;BGC0000115:7149;BGC0000047:5186;BGC0000042:4470;BGC0001232:10827;B…
NZ_KV411303.1.region012	54	5900	276	CCCCC(C(=O)OC)C(=O)OC1CCCC(O)C2OC2C(C)C(OC(=O)\C=C/CC(O)CC(O)CC(O)CCC(C)C(O)C[C@]2(O)O[C@@H](C[C@H](O)[C@H]2O)CC(O)C1)C(C)C(O)C(C)C(O)C(C)C(C)OC1CC(OC)C(OC)C(C)O1	0.13611709745993086	-0.4082482904638633	-5	0	BGC0001381:113541;BGC0000040:17731;BGC0000002:24029;BGC0001619:20779;BGC0001662:10247;BGC0000151:19694;BGC0001828:13799;BGC0000053:7749;BGC0001580:8751;BGC0001773:12234;BGC0000055:8070;BGC0000035:6971;BGC0001700:31290;BGC0001523:23166;BGC0001491:10147;BGC0001359:16548;BGC0001581:5618;BGC0000052:5618;BGC0000158:3462;BGC0000144:7813;BGC0000115:7149;BGC0000047:5186;BGC0000042:4470;BGC0001232:10827;B…
NZ_KV411303.1.region012	54	5163	1012	[H][C@]12C[C@H](O)[C@@H](O)[C@](O)(CC(O)C(C)CCC(O)CC(O)CC(O)C\C=C\C(=O)OC(C(C)C(O)C(C)C(O)C(C)C(C)O[C@@H]3C[C@@H](OC(=O)CCCC)[C@@H](O)[C@@H](C)O3)C(C)C3OC3C(O)CCCC(CC(O)C1)OC(=O)CC(O)=O)O2	0.13847650500826797	-0.4082482904638633	-5	0	BGC0001381:113541;BGC0000040:17731;BGC0000002:24029;BGC0001619:20779;BGC0001662:10247;BGC0000151:19694;BGC0001828:13799;BGC0000053:7749;BGC0001580:8751;BGC0001773:12234;BGC0000055:8070;BGC0000035:6971;BGC0001700:31290;BGC0001523:23166;BGC0001491:10147;BGC0001359:16548;BGC0001581:5618;BGC0000052:5618;BGC0000158:3462;BGC0000144:7813;BGC0000115:7149;BGC0000047:5186;BGC0000042:4470;BGC0001232:10827;B…
NZ_KV411303.1.region012	54	5163	1012	[H][C@@]12O[C@@]1([H])[C@H](C)[C@H](OC(=O)\C=C\C[C@H](O)C[C@H](O)C[C@@H](O)CC[C@@H](C)[C@H](O)C[C@]1(O)O[C@@]([H])(C[C@H](O)[C@H]1O)C[C@@H](O)C[C@H](O)CCC[C@@H]2O)[C@@H](C)[C@@H](O)[C@H](C)[C@@H](O)[C@@H](C)[C@H](C)O[C@H]1C[C@H](O)[C@H](O)[C@H](C)O1	0.15961944827651153	-0.4082482904638633	-5	0	BGC0001381:113541;BGC0000040:17731;BGC0000002:24029;BGC0001619:20779;BGC0001662:10247;BGC0000151:19694;BGC0001828:13799;BGC0000053:7749;BGC0001580:8751;BGC0001773:12234;BGC0000055:8070;BGC0000035:6971;BGC0001700:31290;BGC0001523:23166;BGC0001491:10147;BGC0001359:16548;BGC0001581:5618;BGC0000052:5618;BGC0000158:3462;BGC0000144:7813;BGC0000115:7149;BGC0000047:5186;BGC0000042:4470;BGC0001232:10827;B…
NZ_KV411303.1.region012	54	5163	1012	CCCCC(C(=O)OC)C(=O)OC1CCCC(O)C2OC2C(C)C(OC(=O)\C=C/CC(O)CC(O)CC(O)CCC(C)C(O)C[C@]2(O)O[C@@H](C[C@H](O)[C@H]2O)CC(O)C1)C(C)C(O)C(C)C(O)C(C)C(C)OC1CC(OC)C(OC)C(C)O1	0.15716640305373836	-0.4082482904638633	-5	0	BGC0001381:113541;BGC0000040:17731;BGC0000002:24029;BGC0001619:20779;BGC0001662:10247;BGC0000151:19694;BGC0001828:13799;BGC0000053:7749;BGC0001580:8751;BGC0001773:12234;BGC0000055:8070;BGC0000035:6971;BGC0001700:31290;BGC0001523:23166;BGC0001491:10147;BGC0001359:16548;BGC0001581:5618;BGC0000052:5618;BGC0000158:3462;BGC0000144:7813;BGC0000115:7149;BGC0000047:5186;BGC0000042:4470;BGC0001232:10827;B…
NZ_KV411303.1.region012	54	5110	856	[H][C@]12C[C@H](O)[C@@H](O)[C@](O)(CC(O)C(C)CCC(O)CC(O)CC(O)C\C=C\C(=O)OC(C(C)C(O)C(C)C(O)C(C)C(C)O[C@@H]3C[C@@H](OC(=O)CCCC)[C@@H](O)[C@@H](C)O3)C(C)C3OC3C(O)CCCC(CC(O)C1)OC(=O)CC(O)=O)O2	0.14486132083627154	-0.4082482904638633	-5	0	BGC0001381:113541;BGC0000040:17731;BGC0000002:24029;BGC0001619:20779;BGC0001662:10247;BGC0000151:19694;BGC0001828:13799;BGC0000053:7749;BGC0001580:8751;BGC0001773:12234;BGC0000055:8070;BGC0000035:6971;BGC0001700:31290;BGC0001523:23166;BGC0001491:10147;BGC0001359:16548;BGC0001581:5618;BGC0000052:5618;BGC0000158:3462;BGC0000144:7813;BGC0000115:7149;BGC0000047:5186;BGC0000042:4470;BGC0001232:10827;B…
NZ_KV411303.1.region012	54	5110	856	[H][C@@]12O[C@@]1([H])[C@H](C)[C@H](OC(=O)\C=C\C[C@H](O)C[C@H](O)C[C@@H](O)CC[C@@H](C)[C@H](O)C[C@]1(O)O[C@@]([H])(C[C@H](O)[C@H]1O)C[C@@H](O)C[C@H](O)CCC[C@@H]2O)[C@@H](C)[C@@H](O)[C@H](C)[C@@H](O)[C@@H](C)[C@H](C)O[C@H]1C[C@H](O)[C@H](O)[C@H](C)O1	0.16570239722952823	-0.4082482904638633	-5	0	BGC0001381:113541;BGC0000040:17731;BGC0000002:24029;BGC0001619:20779;BGC0001662:10247;BGC0000151:19694;BGC0001828:13799;BGC0000053:7749;BGC0001580:8751;BGC0001773:12234;BGC0000055:8070;BGC0000035:6971;BGC0001700:31290;BGC0001523:23166;BGC0001491:10147;BGC0001359:16548;BGC0001581:5618;BGC0000052:5618;BGC0000158:3462;BGC0000144:7813;BGC0000115:7149;BGC0000047:5186;BGC0000042:4470;BGC0001232:10827;B…
NZ_KV411303.1.region012	54	5110	856	CCCCC(C(=O)OC)C(=O)OC1CCCC(O)C2OC2C(C)C(OC(=O)\C=C/CC(O)CC(O)CC(O)CCC(C)C(O)C[C@]2(O)O[C@@H](C[C@H](O)[C@H]2O)CC(O)C1)C(C)C(O)C(C)C(O)C(C)C(C)OC1CC(OC)C(OC)C(C)O1	0.16922249608439255	-0.4082482904638633	-5	0	BGC0001381:113541;BGC0000040:17731;BGC0000002:24029;BGC0001619:20779;BGC0001662:10247;BGC0000151:19694;BGC0001828:13799;BGC0000053:7749;BGC0001580:8751;BGC0001773:12234;BGC0000055:8070;BGC0000035:6971;BGC0001700:31290;BGC0001523:23166;BGC0001491:10147;BGC0001359:16548;BGC0001581:5618;BGC0000052:5618;BGC0000158:3462;BGC0000144:7813;BGC0000115:7149;BGC0000047:5186;BGC0000042:4470;BGC0001232:10827;B…
NZ_KV411303.1.region012	54	5486	856	CCCCC(C(=O)OC)C(=O)OC1CCCC(O)C2OC2C(C)C(OC(=O)\C=C/CC(O)CC(O)CC(O)CCC(C)C(O)C[C@]2(O)O[C@@H](C[C@H](O)[C@H]2O)CC(O)C1)C(C)C(O)C(C)C(O)C(C)C(C)OC1CC(OC)C(OC)C(C)O1	0.13314523781910564	-0.4082482904638633	-5	0	BGC0001381:113541;BGC0000040:17731;BGC0000002:24029;BGC0001619:20779;BGC0001662:10247;BGC0000151:19694;BGC0001828:13799;BGC0000053:7749;BGC0001580:8751;BGC0001773:12234;BGC0000055:8070;BGC0000035:6971;BGC0001700:31290;BGC0001523:23166;BGC0001491:10147;BGC0001359:16548;BGC0001581:5618;BGC0000052:5618;BGC0000158:3462;BGC0000144:7813;BGC0000115:7149;BGC0000047:5186;BGC0000042:4470;BGC0001232:10827;B…
NZ_KV411303.1.region012	54	5512	856	[H][C@@]12O[C@@]1([H])[C@H](C)[C@H](OC(=O)\C=C\C[C@H](O)C[C@H](O)C[C@@H](O)CC[C@@H](C)[C@H](O)C[C@]1(O)O[C@@]([H])(C[C@H](O)[C@H]1O)C[C@@H](O)C[C@H](O)CCC[C@@H]2O)[C@@H](C)[C@@H](O)[C@H](C)[C@@H](O)[C@@H](C)[C@H](C)O[C@H]1C[C@H](O)[C@H](O)[C@H](C)O1	0.13724043607829856	-0.4082482904638633	-5	0	BGC0001381:113541;BGC0000040:17731;BGC0000002:24029;BGC0001619:20779;BGC0001662:10247;BGC0000151:19694;BGC0001828:13799;BGC0000053:7749;BGC0001580:8751;BGC0001773:12234;BGC0000055:8070;BGC0000035:6971;BGC0001700:31290;BGC0001523:23166;BGC0001491:10147;BGC0001359:16548;BGC0001581:5618;BGC0000052:5618;BGC0000158:3462;BGC0000144:7813;BGC0000115:7149;BGC0000047:5186;BGC0000042:4470;BGC0001232:10827;B…
NZ_KV411303.1.region012	54	5512	856	CCCCC(C(=O)OC)C(=O)OC1CCCC(O)C2OC2C(C)C(OC(=O)\C=C/CC(O)CC(O)CC(O)CCC(C)C(O)C[C@]2(O)O[C@@H](C[C@H](O)[C@H]2O)CC(O)C1)C(C)C(O)C(C)C(O)C(C)C(C)OC1CC(OC)C(OC)C(C)O1	0.14268551920299988	-0.4082482904638633	-5	0	BGC0001381:113541;BGC0000040:17731;BGC0000002:24029;BGC0001619:20779;BGC0001662:10247;BGC0000151:19694;BGC0001828:13799;BGC0000053:7749;BGC0001580:8751;BGC0001773:12234;BGC0000055:8070;BGC0000035:6971;BGC0001700:31290;BGC0001523:23166;BGC0001491:10147;BGC0001359:16548;BGC0001581:5618;BGC0000052:5618;BGC0000158:3462;BGC0000144:7813;BGC0000115:7149;BGC0000047:5186;BGC0000042:4470;BGC0001232:10827;B…
NZ_KV411303.1.region012	54	5782	856	[H][C@]12C[C@H](O)[C@@H](O)[C@](O)(CC(O)C(C)CCC(O)CC(O)CC(O)C\C=C\C(=O)OC(C(C)C(O)C(C)C(O)C(C)C(C)O[C@@H]3C[C@@H](OC(=O)CCCC)[C@@H](O)[C@@H](C)O3)C(C)C3OC3C(O)CCCC(CC(O)C1)OC(=O)CC(O)=O)O2	0.14746741728545434	-0.4082482904638633	-5	0	BGC0001381:113541;BGC0000040:17731;BGC0000002:24029;BGC0001619:20779;BGC0001662:10247;BGC0000151:19694;BGC0001828:13799;BGC0000053:7749;BGC0001580:8751;BGC0001773:12234;BGC0000055:8070;BGC0000035:6971;BGC0001700:31290;BGC0001523:23166;BGC0001491:10147;BGC0001359:16548;BGC0001581:5618;BGC0000052:5618;BGC0000158:3462;BGC0000144:7813;BGC0000115:7149;BGC0000047:5186;BGC0000042:4470;BGC0001232:10827;B…
NZ_KV411303.1.region012	54	5782	856	[H][C@@]12O[C@@]1([H])[C@H](C)[C@H](OC(=O)\C=C\C[C@H](O)C[C@H](O)C[C@@H](O)CC[C@@H](C)[C@H](O)C[C@]1(O)O[C@@]([H])(C[C@H](O)[C@H]1O)C[C@@H](O)C[C@H](O)CCC[C@@H]2O)[C@@H](C)[C@@H](O)[C@H](C)[C@@H](O)[C@@H](C)[C@H](C)O[C@H]1C[C@H](O)[C@H](O)[C@H](C)O1	0.16633564869216008	-0.4082482904638633	-5	0	BGC0001381:113541;BGC0000040:17731;BGC0000002:24029;BGC0001619:20779;BGC0001662:10247;BGC0000151:19694;BGC0001828:13799;BGC0000053:7749;BGC0001580:8751;BGC0001773:12234;BGC0000055:8070;BGC0000035:6971;BGC0001700:31290;BGC0001523:23166;BGC0001491:10147;BGC0001359:16548;BGC0001581:5618;BGC0000052:5618;BGC0000158:3462;BGC0000144:7813;BGC0000115:7149;BGC0000047:5186;BGC0000042:4470;BGC0001232:10827;B…
NZ_KV411303.1.region012	54	5782	856	CCCCC(C(=O)OC)C(=O)OC1CCCC(O)C2OC2C(C)C(OC(=O)\C=C/CC(O)CC(O)CC(O)CCC(C)C(O)C[C@]2(O)O[C@@H](C[C@H](O)[C@H]2O)CC(O)C1)C(C)C(O)C(C)C(O)C(C)C(C)OC1CC(OC)C(OC)C(C)O1	0.16958581911583095	-0.4082482904638633	-5	0	BGC0001381:113541;BGC0000040:17731;BGC0000002:24029;BGC0001619:20779;BGC0001662:10247;BGC0000151:19694;BGC0001828:13799;BGC0000053:7749;BGC0001580:8751;BGC0001773:12234;BGC0000055:8070;BGC0000035:6971;BGC0001700:31290;BGC0001523:23166;BGC0001491:10147;BGC0001359:16548;BGC0001581:5618;BGC0000052:5618;BGC0000158:3462;BGC0000144:7813;BGC0000115:7149;BGC0000047:5186;BGC0000042:4470;BGC0001232:10827;B…
NZ_KV411303.1.region012	54	5818	856	[H][C@]12C[C@H](O)[C@@H](O)[C@](O)(CC(O)C(C)CCC(O)CC(O)CC(O)C\C=C\C(=O)OC(C(C)C(O)C(C)C(O)C(C)C(C)O[C@@H]3C[C@@H](OC(=O)CCCC)[C@@H](O)[C@@H](C)O3)C(C)C3OC3C(O)CCCC(CC(O)C1)OC(=O)CC(O)=O)O2	0.13451317421478198	-0.4082482904638633	-5	0	BGC0001381:113541;BGC0000040:17731;BGC0000002:24029;BGC0001619:20779;BGC0001662:10247;BGC0000151:19694;BGC0001828:13799;BGC0000053:7749;BGC0001580:8751;BGC0001773:12234;BGC0000055:8070;BGC0000035:6971;BGC0001700:31290;BGC0001523:23166;BGC0001491:10147;BGC0001359:16548;BGC0001581:5618;BGC0000052:5618;BGC0000158:3462;BGC0000144:7813;BGC0000115:7149;BGC0000047:5186;BGC0000042:4470;BGC0001232:10827;B…
NZ_KV411303.1.region012	54	5818	856	[H][C@@]12O[C@@]1([H])[C@H](C)[C@H](OC(=O)\C=C\C[C@H](O)C[C@H](O)C[C@@H](O)CC[C@@H](C)[C@H](O)C[C@]1(O)O[C@@]([H])(C[C@H](O)[C@H]1O)C[C@@H](O)C[C@H](O)CCC[C@@H]2O)[C@@H](C)[C@@H](O)[C@H](C)[C@@H](O)[C@@H](C)[C@H](C)O[C@H]1C[C@H](O)[C@H](O)[C@H](C)O1	0.15274568499774965	-0.4082482904638633	-5	0	BGC0001381:113541;BGC0000040:17731;BGC0000002:24029;BGC0001619:20779;BGC0001662:10247;BGC0000151:19694;BGC0001828:13799;BGC0000053:7749;BGC0001580:8751;BGC0001773:12234;BGC0000055:8070;BGC0000035:6971;BGC0001700:31290;BGC0001523:23166;BGC0001491:10147;BGC0001359:16548;BGC0001581:5618;BGC0000052:5618;BGC0000158:3462;BGC0000144:7813;BGC0000115:7149;BGC0000047:5186;BGC0000042:4470;BGC0001232:10827;B…
NZ_KV411303.1.region012	54	5818	856	CCCCC(C(=O)OC)C(=O)OC1CCCC(O)C2OC2C(C)C(OC(=O)\C=C/CC(O)CC(O)CC(O)CCC(C)C(O)C[C@]2(O)O[C@@H](C[C@H](O)[C@H]2O)CC(O)C1)C(C)C(O)C(C)C(O)C(C)C(C)OC1CC(OC)C(OC)C(C)O1	0.1564215470102857	-0.4082482904638633	-5	0	BGC0001381:113541;BGC0000040:17731;BGC0000002:24029;BGC0001619:20779;BGC0001662:10247;BGC0000151:19694;BGC0001828:13799;BGC0000053:7749;BGC0001580:8751;BGC0001773:12234;BGC0000055:8070;BGC0000035:6971;BGC0001700:31290;BGC0001523:23166;BGC0001491:10147;BGC0001359:16548;BGC0001581:5618;BGC0000052:5618;BGC0000158:3462;BGC0000144:7813;BGC0000115:7149;BGC0000047:5186;BGC0000042:4470;BGC0001232:10827;B…
NZ_KV411303.1.region012	54	5855	856	[H][C@]12C[C@H](O)[C@@H](O)[C@](O)(CC(O)C(C)CCC(O)CC(O)CC(O)C\C=C\C(=O)OC(C(C)C(O)C(C)C(O)C(C)C(C)O[C@@H]3C[C@@H](OC(=O)CCCC)[C@@H](O)[C@@H](C)O3)C(C)C3OC3C(O)CCCC(CC(O)C1)OC(=O)CC(O)=O)O2	0.13602441319752362	-0.4082482904638633	-5	0	BGC0001381:113541;BGC0000040:17731;BGC0000002:24029;BGC0001619:20779;BGC0001662:10247;BGC0000151:19694;BGC0001828:13799;BGC0000053:7749;BGC0001580:8751;BGC0001773:12234;BGC0000055:8070;BGC0000035:6971;BGC0001700:31290;BGC0001523:23166;BGC0001491:10147;BGC0001359:16548;BGC0001581:5618;BGC0000052:5618;BGC0000158:3462;BGC0000144:7813;BGC0000115:7149;BGC0000047:5186;BGC0000042:4470;BGC0001232:10827;B…
NZ_KV411303.1.region012	54	5855	856	[H][C@@]12O[C@@]1([H])[C@H](C)[C@H](OC(=O)\C=C\C[C@H](O)C[C@H](O)C[C@@H](O)CC[C@@H](C)[C@H](O)C[C@]1(O)O[C@@]([H])(C[C@H](O)[C@H]1O)C[C@@H](O)C[C@H](O)CCC[C@@H]2O)[C@@H](C)[C@@H](O)[C@H](C)[C@@H](O)[C@@H](C)[C@H](C)O[C@H]1C[C@H](O)[C@H](O)[C@H](C)O1	0.1527311185353334	-0.4082482904638633	-5	0	BGC0001381:113541;BGC0000040:17731;BGC0000002:24029;BGC0001619:20779;BGC0001662:10247;BGC0000151:19694;BGC0001828:13799;BGC0000053:7749;BGC0001580:8751;BGC0001773:12234;BGC0000055:8070;BGC0000035:6971;BGC0001700:31290;BGC0001523:23166;BGC0001491:10147;BGC0001359:16548;BGC0001581:5618;BGC0000052:5618;BGC0000158:3462;BGC0000144:7813;BGC0000115:7149;BGC0000047:5186;BGC0000042:4470;BGC0001232:10827;B…
NZ_KV411303.1.region012	54	5855	856	CCCCC(C(=O)OC)C(=O)OC1CCCC(O)C2OC2C(C)C(OC(=O)\C=C/CC(O)CC(O)CC(O)CCC(C)C(O)C[C@]2(O)O[C@@H](C[C@H](O)[C@H]2O)CC(O)C1)C(C)C(O)C(C)C(O)C(C)C(C)OC1CC(OC)C(OC)C(C)O1	0.16113389625208557	-0.4082482904638633	-5	0	BGC0001381:113541;BGC0000040:17731;BGC0000002:24029;BGC0001619:20779;BGC0001662:10247;BGC0000151:19694;BGC0001828:13799;BGC0000053:7749;BGC0001580:8751;BGC0001773:12234;BGC0000055:8070;BGC0000035:6971;BGC0001700:31290;BGC0001523:23166;BGC0001491:10147;BGC0001359:16548;BGC0001581:5618;BGC0000052:5618;BGC0000158:3462;BGC0000144:7813;BGC0000115:7149;BGC0000047:5186;BGC0000042:4470;BGC0001232:10827;B…
NZ_KV411303.1.region012	54	6039	856	[H][C@@]12O[C@@]1([H])[C@H](C)[C@H](OC(=O)\C=C\C[C@H](O)C[C@H](O)C[C@@H](O)CC[C@@H](C)[C@H](O)C[C@]1(O)O[C@@]([H])(C[C@H](O)[C@H]1O)C[C@@H](O)C[C@H](O)CCC[C@@H]2O)[C@@H](C)[C@@H](O)[C@H](C)[C@@H](O)[C@@H](C)[C@H](C)O[C@H]1C[C@H](O)[C@H](O)[C@H](C)O1	0.14469953333757724	-0.4082482904638633	-5	0	BGC0001381:113541;BGC0000040:17731;BGC0000002:24029;BGC0001619:20779;BGC0001662:10247;BGC0000151:19694;BGC0001828:13799;BGC0000053:7749;BGC0001580:8751;BGC0001773:12234;BGC0000055:8070;BGC0000035:6971;BGC0001700:31290;BGC0001523:23166;BGC0001491:10147;BGC0001359:16548;BGC0001581:5618;BGC0000052:5618;BGC0000158:3462;BGC0000144:7813;BGC0000115:7149;BGC0000047:5186;BGC0000042:4470;BGC0001232:10827;B…
NZ_KV411303.1.region012	54	6039	856	CCCCC(C(=O)OC)C(=O)OC1CCCC(O)C2OC2C(C)C(OC(=O)\C=C/CC(O)CC(O)CC(O)CCC(C)C(O)C[C@]2(O)O[C@@H](C[C@H](O)[C@H]2O)CC(O)C1)C(C)C(O)C(C)C(O)C(C)C(C)OC1CC(OC)C(OC)C(C)O1	0.14727305465203597	-0.4082482904638633	-5	0	BGC0001381:113541;BGC0000040:17731;BGC0000002:24029;BGC0001619:20779;BGC0001662:10247;BGC0000151:19694;BGC0001828:13799;BGC0000053:7749;BGC0001580:8751;BGC0001773:12234;BGC0000055:8070;BGC0000035:6971;BGC0001700:31290;BGC0001523:23166;BGC0001491:10147;BGC0001359:16548;BGC0001581:5618;BGC0000052:5618;BGC0000158:3462;BGC0000144:7813;BGC0000115:7149;BGC0000047:5186;BGC0000042:4470;BGC0001232:10827;B…
NZ_KV411303.1.region012	54	6103	856	[H][C@@]12O[C@@]1([H])[C@H](C)[C@H](OC(=O)\C=C\C[C@H](O)C[C@H](O)C[C@@H](O)CC[C@@H](C)[C@H](O)C[C@]1(O)O[C@@]([H])(C[C@H](O)[C@H]1O)C[C@@H](O)C[C@H](O)CCC[C@@H]2O)[C@@H](C)[C@@H](O)[C@H](C)[C@@H](O)[C@@H](C)[C@H](C)O[C@H]1C[C@H](O)[C@H](O)[C@H](C)O1	0.14776696331625622	-0.4082482904638633	-5	0	BGC0001381:113541;BGC0000040:17731;BGC0000002:24029;BGC0001619:20779;BGC0001662:10247;BGC0000151:19694;BGC0001828:13799;BGC0000053:7749;BGC0001580:8751;BGC0001773:12234;BGC0000055:8070;BGC0000035:6971;BGC0001700:31290;BGC0001523:23166;BGC0001491:10147;BGC0001359:16548;BGC0001581:5618;BGC0000052:5618;BGC0000158:3462;BGC0000144:7813;BGC0000115:7149;BGC0000047:5186;BGC0000042:4470;BGC0001232:10827;B…
NZ_KV411303.1.region012	54	6103	856	CCCCC(C(=O)OC)C(=O)OC1CCCC(O)C2OC2C(C)C(OC(=O)\C=C/CC(O)CC(O)CC(O)CCC(C)C(O)C[C@]2(O)O[C@@H](C[C@H](O)[C@H]2O)CC(O)C1)C(C)C(O)C(C)C(O)C(C)C(C)OC1CC(OC)C(OC)C(C)O1	0.15228734472770689	-0.4082482904638633	-5	0	BGC0001381:113541;BGC0000040:17731;BGC0000002:24029;BGC0001619:20779;BGC0001662:10247;BGC0000151:19694;BGC0001828:13799;BGC0000053:7749;BGC0001580:8751;BGC0001773:12234;BGC0000055:8070;BGC0000035:6971;BGC0001700:31290;BGC0001523:23166;BGC0001491:10147;BGC0001359:16548;BGC0001581:5618;BGC0000052:5618;BGC0000158:3462;BGC0000144:7813;BGC0000115:7149;BGC0000047:5186;BGC0000042:4470;BGC0001232:10827;B…
NZ_KV411303.1.region012	54	6312	856	CCCCC(C(=O)OC)C(=O)OC1CCCC(O)C2OC2C(C)C(OC(=O)\C=C/CC(O)CC(O)CC(O)CCC(C)C(O)C[C@]2(O)O[C@@H](C[C@H](O)[C@H]2O)CC(O)C1)C(C)C(O)C(C)C(O)C(C)C(C)OC1CC(OC)C(OC)C(C)O1	0.13341337360623598	-0.4082482904638633	-5	0	BGC0001381:113541;BGC0000040:17731;BGC0000002:24029;BGC0001619:20779;BGC0001662:10247;BGC0000151:19694;BGC0001828:13799;BGC0000053:7749;BGC0001580:8751;BGC0001773:12234;BGC0000055:8070;BGC0000035:6971;BGC0001700:31290;BGC0001523:23166;BGC0001491:10147;BGC0001359:16548;BGC0001581:5618;BGC0000052:5618;BGC0000158:3462;BGC0000144:7813;BGC0000115:7149;BGC0000047:5186;BGC0000042:4470;BGC0001232:10827;B…
NZ_KV411303.1.region012	54	6118	1078	[H][C@@]12O[C@@]1([H])[C@H](C)[C@H](OC(=O)\C=C\C[C@H](O)C[C@H](O)C[C@@H](O)CC[C@@H](C)[C@H](O)C[C@]1(O)O[C@@]([H])(C[C@H](O)[C@H]1O)C[C@@H](O)C[C@H](O)CCC[C@@H]2O)[C@@H](C)[C@@H](O)[C@H](C)[C@@H](O)[C@@H](C)[C@H](C)O[C@H]1C[C@H](O)[C@H](O)[C@H](C)O1	0.13387464892245865	-0.4082482904638633	-5	0	BGC0001381:113541;BGC0000040:17731;BGC0000002:24029;BGC0001619:20779;BGC0001662:10247;BGC0000151:19694;BGC0001828:13799;BGC0000053:7749;BGC0001580:8751;BGC0001773:12234;BGC0000055:8070;BGC0000035:6971;BGC0001700:31290;BGC0001523:23166;BGC0001491:10147;BGC0001359:16548;BGC0001581:5618;BGC0000052:5618;BGC0000158:3462;BGC0000144:7813;BGC0000115:7149;BGC0000047:5186;BGC0000042:4470;BGC0001232:10827;B…
NZ_KV411303.1.region012	54	6118	1078	CCCCC(C(=O)OC)C(=O)OC1CCCC(O)C2OC2C(C)C(OC(=O)\C=C/CC(O)CC(O)CC(O)CCC(C)C(O)C[C@]2(O)O[C@@H](C[C@H](O)[C@H]2O)CC(O)C1)C(C)C(O)C(C)C(O)C(C)C(C)OC1CC(OC)C(OC)C(C)O1	0.1448027899198432	-0.4082482904638633	-5	0	BGC0001381:113541;BGC0000040:17731;BGC0000002:24029;BGC0001619:20779;BGC0001662:10247;BGC0000151:19694;BGC0001828:13799;BGC0000053:7749;BGC0001580:8751;BGC0001773:12234;BGC0000055:8070;BGC0000035:6971;BGC0001700:31290;BGC0001523:23166;BGC0001491:10147;BGC0001359:16548;BGC0001581:5618;BGC0000052:5618;BGC0000158:3462;BGC0000144:7813;BGC0000115:7149;BGC0000047:5186;BGC0000042:4470;BGC0001232:10827;B…
NZ_KV411303.1.region012	54	6158	1078	[H][C@]12C[C@H](O)[C@@H](O)[C@](O)(CC(O)C(C)CCC(O)CC(O)CC(O)C\C=C\C(=O)OC(C(C)C(O)C(C)C(O)C(C)C(C)O[C@@H]3C[C@@H](OC(=O)CCCC)[C@@H](O)[C@@H](C)O3)C(C)C3OC3C(O)CCCC(CC(O)C1)OC(=O)CC(O)=O)O2	0.13975825749276247	-0.4082482904638633	-5	0	BGC0001381:113541;BGC0000040:17731;BGC0000002:24029;BGC0001619:20779;BGC0001662:10247;BGC0000151:19694;BGC0001828:13799;BGC0000053:7749;BGC0001580:8751;BGC0001773:12234;BGC0000055:8070;BGC0000035:6971;BGC0001700:31290;BGC0001523:23166;BGC0001491:10147;BGC0001359:16548;BGC0001581:5618;BGC0000052:5618;BGC0000158:3462;BGC0000144:7813;BGC0000115:7149;BGC0000047:5186;BGC0000042:4470;BGC0001232:10827;B…
NZ_KV411303.1.region012	54	6158	1078	[H][C@@]12O[C@@]1([H])[C@H](C)[C@H](OC(=O)\C=C\C[C@H](O)C[C@H](O)C[C@@H](O)CC[C@@H](C)[C@H](O)C[C@]1(O)O[C@@]([H])(C[C@H](O)[C@H]1O)C[C@@H](O)C[C@H](O)CCC[C@@H]2O)[C@@H](C)[C@@H](O)[C@H](C)[C@@H](O)[C@@H](C)[C@H](C)O[C@H]1C[C@H](O)[C@H](O)[C@H](C)O1	0.1545978753903181	-0.4082482904638633	-5	0	BGC0001381:113541;BGC0000040:17731;BGC0000002:24029;BGC0001619:20779;BGC0001662:10247;BGC0000151:19694;BGC0001828:13799;BGC0000053:7749;BGC0001580:8751;BGC0001773:12234;BGC0000055:8070;BGC0000035:6971;BGC0001700:31290;BGC0001523:23166;BGC0001491:10147;BGC0001359:16548;BGC0001581:5618;BGC0000052:5618;BGC0000158:3462;BGC0000144:7813;BGC0000115:7149;BGC0000047:5186;BGC0000042:4470;BGC0001232:10827;B…
NZ_KV411303.1.region012	54	6158	1078	CCCCC(C(=O)OC)C(=O)OC1CCCC(O)C2OC2C(C)C(OC(=O)\C=C/CC(O)CC(O)CC(O)CCC(C)C(O)C[C@]2(O)O[C@@H](C[C@H](O)[C@H]2O)CC(O)C1)C(C)C(O)C(C)C(O)C(C)C(C)OC1CC(OC)C(OC)C(C)O1	0.16286821109067	-0.4082482904638633	-5	0	BGC0001381:113541;BGC0000040:17731;BGC0000002:24029;BGC0001619:20779;BGC0001662:10247;BGC0000151:19694;BGC0001828:13799;BGC0000053:7749;BGC0001580:8751;BGC0001773:12234;BGC0000055:8070;BGC0000035:6971;BGC0001700:31290;BGC0001523:23166;BGC0001491:10147;BGC0001359:16548;BGC0001581:5618;BGC0000052:5618;BGC0000158:3462;BGC0000144:7813;BGC0000115:7149;BGC0000047:5186;BGC0000042:4470;BGC0001232:10827;B…
NZ_KV411303.1.region012	54	5548	1197	[H][C@@]12O[C@@]1([H])[C@H](C)[C@H](OC(=O)\C=C\C[C@H](O)C[C@H](O)C[C@@H](O)CC[C@@H](C)[C@H](O)C[C@]1(O)O[C@@]([H])(C[C@H](O)[C@H]1O)C[C@@H](O)C[C@H](O)CCC[C@@H]2O)[C@@H](C)[C@@H](O)[C@H](C)[C@@H](O)[C@@H](C)[C@H](C)O[C@H]1C[C@H](O)[C@H](O)[C@H](C)O1	0.13999824399482508	-0.4082482904638633	-5	0	BGC0001381:113541;BGC0000040:17731;BGC0000002:24029;BGC0001619:20779;BGC0001662:10247;BGC0000151:19694;BGC0001828:13799;BGC0000053:7749;BGC0001580:8751;BGC0001773:12234;BGC0000055:8070;BGC0000035:6971;BGC0001700:31290;BGC0001523:23166;BGC0001491:10147;BGC0001359:16548;BGC0001581:5618;BGC0000052:5618;BGC0000158:3462;BGC0000144:7813;BGC0000115:7149;BGC0000047:5186;BGC0000042:4470;BGC0001232:10827;B…
NZ_KV411303.1.region012	54	5548	1197	CCCCC(C(=O)OC)C(=O)OC1CCCC(O)C2OC2C(C)C(OC(=O)\C=C/CC(O)CC(O)CC(O)CCC(C)C(O)C[C@]2(O)O[C@@H](C[C@H](O)[C@H]2O)CC(O)C1)C(C)C(O)C(C)C(O)C(C)C(C)OC1CC(OC)C(OC)C(C)O1	0.14134213662604503	-0.4082482904638633	-5	0	BGC0001381:113541;BGC0000040:17731;BGC0000002:24029;BGC0001619:20779;BGC0001662:10247;BGC0000151:19694;BGC0001828:13799;BGC0000053:7749;BGC0001580:8751;BGC0001773:12234;BGC0000055:8070;BGC0000035:6971;BGC0001700:31290;BGC0001523:23166;BGC0001491:10147;BGC0001359:16548;BGC0001581:5618;BGC0000052:5618;BGC0000158:3462;BGC0000144:7813;BGC0000115:7149;BGC0000047:5186;BGC0000042:4470;BGC0001232:10827;B…
NZ_KV411303.1.region012	54	6049	1197	[H][C@@]12O[C@@]1([H])[C@H](C)[C@H](OC(=O)\C=C\C[C@H](O)C[C@H](O)C[C@@H](O)CC[C@@H](C)[C@H](O)C[C@]1(O)O[C@@]([H])(C[C@H](O)[C@H]1O)C[C@@H](O)C[C@H](O)CCC[C@@H]2O)[C@@H](C)[C@@H](O)[C@H](C)[C@@H](O)[C@@H](C)[C@H](C)O[C@H]1C[C@H](O)[C@H](O)[C@H](C)O1	0.14430782054637573	-0.4082482904638633	-5	0	BGC0001381:113541;BGC0000040:17731;BGC0000002:24029;BGC0001619:20779;BGC0001662:10247;BGC0000151:19694;BGC0001828:13799;BGC0000053:7749;BGC0001580:8751;BGC0001773:12234;BGC0000055:8070;BGC0000035:6971;BGC0001700:31290;BGC0001523:23166;BGC0001491:10147;BGC0001359:16548;BGC0001581:5618;BGC0000052:5618;BGC0000158:3462;BGC0000144:7813;BGC0000115:7149;BGC0000047:5186;BGC0000042:4470;BGC0001232:10827;B…
NZ_KV411303.1.region012	54	6049	1197	CCCCC(C(=O)OC)C(=O)OC1CCCC(O)C2OC2C(C)C(OC(=O)\C=C/CC(O)CC(O)CC(O)CCC(C)C(O)C[C@]2(O)O[C@@H](C[C@H](O)[C@H]2O)CC(O)C1)C(C)C(O)C(C)C(O)C(C)C(C)OC1CC(OC)C(OC)C(C)O1	0.1428012034585417	-0.4082482904638633	-5	0	BGC0001381:113541;BGC0000040:17731;BGC0000002:24029;BGC0001619:20779;BGC0001662:10247;BGC0000151:19694;BGC0001828:13799;BGC0000053:7749;BGC0001580:8751;BGC0001773:12234;BGC0000055:8070;BGC0000035:6971;BGC0001700:31290;BGC0001523:23166;BGC0001491:10147;BGC0001359:16548;BGC0001581:5618;BGC0000052:5618;BGC0000158:3462;BGC0000144:7813;BGC0000115:7149;BGC0000047:5186;BGC0000042:4470;BGC0001232:10827;B…
NZ_KV411303.1.region012	54	5438	-1	[H][C@]12C[C@H](O)[C@@H](O)[C@](O)(CC(O)C(C)CCC(O)CC(O)CC(O)C\C=C\C(=O)OC(C(C)C(O)C(C)C(O)C(C)C(C)O[C@@H]3C[C@@H](OC(=O)CCCC)[C@@H](O)[C@@H](C)O3)C(C)C3OC3C(O)CCCC(CC(O)C1)OC(=O)CC(O)=O)O2	0.15179790742985164	-0.4082482904638633	-5	0	BGC0001381:113541;BGC0000040:17731;BGC0000002:24029;BGC0001619:20779;BGC0001662:10247;BGC0000151:19694;BGC0001828:13799;BGC0000053:7749;BGC0001580:8751;BGC0001773:12234;BGC0000055:8070;BGC0000035:6971;BGC0001700:31290;BGC0001523:23166;BGC0001491:10147;BGC0001359:16548;BGC0001581:5618;BGC0000052:5618;BGC0000158:3462;BGC0000144:7813;BGC0000115:7149;BGC0000047:5186;BGC0000042:4470;BGC0001232:10827;B…
NZ_KV411303.1.region012	54	5438	-1	[H][C@@]12O[C@@]1([H])[C@H](C)[C@H](OC(=O)\C=C\C[C@H](O)C[C@H](O)C[C@@H](O)CC[C@@H](C)[C@H](O)C[C@]1(O)O[C@@]([H])(C[C@H](O)[C@H]1O)C[C@@H](O)C[C@H](O)CCC[C@@H]2O)[C@@H](C)[C@@H](O)[C@H](C)[C@@H](O)[C@@H](C)[C@H](C)O[C@H]1C[C@H](O)[C@H](O)[C@H](C)O1	0.17171884027286377	-0.4082482904638633	-5	0	BGC0001381:113541;BGC0000040:17731;BGC0000002:24029;BGC0001619:20779;BGC0001662:10247;BGC0000151:19694;BGC0001828:13799;BGC0000053:7749;BGC0001580:8751;BGC0001773:12234;BGC0000055:8070;BGC0000035:6971;BGC0001700:31290;BGC0001523:23166;BGC0001491:10147;BGC0001359:16548;BGC0001581:5618;BGC0000052:5618;BGC0000158:3462;BGC0000144:7813;BGC0000115:7149;BGC0000047:5186;BGC0000042:4470;BGC0001232:10827;B…
NZ_KV411303.1.region012	54	5438	-1	CCCCC(C(=O)OC)C(=O)OC1CCCC(O)C2OC2C(C)C(OC(=O)\C=C/CC(O)CC(O)CC(O)CCC(C)C(O)C[C@]2(O)O[C@@H](C[C@H](O)[C@H]2O)CC(O)C1)C(C)C(O)C(C)C(O)C(C)C(C)OC1CC(OC)C(OC)C(C)O1	0.17741701533125603	-0.4082482904638633	-5	0	BGC0001381:113541;BGC0000040:17731;BGC0000002:24029;BGC0001619:20779;BGC0001662:10247;BGC0000151:19694;BGC0001828:13799;BGC0000053:7749;BGC0001580:8751;BGC0001773:12234;BGC0000055:8070;BGC0000035:6971;BGC0001700:31290;BGC0001523:23166;BGC0001491:10147;BGC0001359:16548;BGC0001581:5618;BGC0000052:5618;BGC0000158:3462;BGC0000144:7813;BGC0000115:7149;BGC0000047:5186;BGC0000042:4470;BGC0001232:10827;B…
NZ_KV411303.1.region012	54	5487	-1	[H][C@@]12O[C@@]1([H])[C@H](C)[C@H](OC(=O)\C=C\C[C@H](O)C[C@H](O)C[C@@H](O)CC[C@@H](C)[C@H](O)C[C@]1(O)O[C@@]([H])(C[C@H](O)[C@H]1O)C[C@@H](O)C[C@H](O)CCC[C@@H]2O)[C@@H](C)[C@@H](O)[C@H](C)[C@@H](O)[C@@H](C)[C@H](C)O[C@H]1C[C@H](O)[C@H](O)[C@H](C)O1	0.13373026116866876	-0.4082482904638633	-5	0	BGC0001381:113541;BGC0000040:17731;BGC0000002:24029;BGC0001619:20779;BGC0001662:10247;BGC0000151:19694;BGC0001828:13799;BGC0000053:7749;BGC0001580:8751;BGC0001773:12234;BGC0000055:8070;BGC0000035:6971;BGC0001700:31290;BGC0001523:23166;BGC0001491:10147;BGC0001359:16548;BGC0001581:5618;BGC0000052:5618;BGC0000158:3462;BGC0000144:7813;BGC0000115:7149;BGC0000047:5186;BGC0000042:4470;BGC0001232:10827;B…
NZ_KV411303.1.region012	54	5487	-1	CCCCC(C(=O)OC)C(=O)OC1CCCC(O)C2OC2C(C)C(OC(=O)\C=C/CC(O)CC(O)CC(O)CCC(C)C(O)C[C@]2(O)O[C@@H](C[C@H](O)[C@H]2O)CC(O)C1)C(C)C(O)C(C)C(O)C(C)C(C)OC1CC(OC)C(OC)C(C)O1	0.1473029775553112	-0.4082482904638633	-5	0	BGC0001381:113541;BGC0000040:17731;BGC0000002:24029;BGC0001619:20779;BGC0001662:10247;BGC0000151:19694;BGC0001828:13799;BGC0000053:7749;BGC0001580:8751;BGC0001773:12234;BGC0000055:8070;BGC0000035:6971;BGC0001700:31290;BGC0001523:23166;BGC0001491:10147;BGC0001359:16548;BGC0001581:5618;BGC0000052:5618;BGC0000158:3462;BGC0000144:7813;BGC0000115:7149;BGC0000047:5186;BGC0000042:4470;BGC0001232:10827;B…
NZ_KV411303.1.region012	54	6522	241	[H][C@]12C[C@H](O)[C@@H](O)[C@](O)(CC(O)C(C)CCC(O)CC(O)CC(O)C\C=C\C(=O)OC(C(C)C(O)C(C)C(O)C(C)C(C)O[C@@H]3C[C@@H](OC(=O)CCCC)[C@@H](O)[C@@H](C)O3)C(C)C3OC3C(O)CCCC(CC(O)C1)OC(=O)CC(O)=O)O2	0.1355640729054044	-0.4082482904638633	-5	0	BGC0001381:113541;BGC0000040:17731;BGC0000002:24029;BGC0001619:20779;BGC0001662:10247;BGC0000151:19694;BGC0001828:13799;BGC0000053:7749;BGC0001580:8751;BGC0001773:12234;BGC0000055:8070;BGC0000035:6971;BGC0001700:31290;BGC0001523:23166;BGC0001491:10147;BGC0001359:16548;BGC0001581:5618;BGC0000052:5618;BGC0000158:3462;BGC0000144:7813;BGC0000115:7149;BGC0000047:5186;BGC0000042:4470;BGC0001232:10827;B…
NZ_KV411303.1.region012	54	6522	241	[H][C@@]12O[C@@]1([H])[C@H](C)[C@H](OC(=O)\C=C\C[C@H](O)C[C@H](O)C[C@@H](O)CC[C@@H](C)[C@H](O)C[C@]1(O)O[C@@]([H])(C[C@H](O)[C@H]1O)C[C@@H](O)C[C@H](O)CCC[C@@H]2O)[C@@H](C)[C@@H](O)[C@H](C)[C@@H](O)[C@@H](C)[C@H](C)O[C@H]1C[C@H](O)[C@H](O)[C@H](C)O1	0.14709139424612078	-0.4082482904638633	-5	0	BGC0001381:113541;BGC0000040:17731;BGC0000002:24029;BGC0001619:20779;BGC0001662:10247;BGC0000151:19694;BGC0001828:13799;BGC0000053:7749;BGC0001580:8751;BGC0001773:12234;BGC0000055:8070;BGC0000035:6971;BGC0001700:31290;BGC0001523:23166;BGC0001491:10147;BGC0001359:16548;BGC0001581:5618;BGC0000052:5618;BGC0000158:3462;BGC0000144:7813;BGC0000115:7149;BGC0000047:5186;BGC0000042:4470;BGC0001232:10827;B…
NZ_KV411303.1.region012	54	6522	241	CCCCC(C(=O)OC)C(=O)OC1CCCC(O)C2OC2C(C)C(OC(=O)\C=C/CC(O)CC(O)CC(O)CCC(C)C(O)C[C@]2(O)O[C@@H](C[C@H](O)[C@H]2O)CC(O)C1)C(C)C(O)C(C)C(O)C(C)C(C)OC1CC(OC)C(OC)C(C)O1	0.1546549758739469	-0.4082482904638633	-5	0	BGC0001381:113541;BGC0000040:17731;BGC0000002:24029;BGC0001619:20779;BGC0001662:10247;BGC0000151:19694;BGC0001828:13799;BGC0000053:7749;BGC0001580:8751;BGC0001773:12234;BGC0000055:8070;BGC0000035:6971;BGC0001700:31290;BGC0001523:23166;BGC0001491:10147;BGC0001359:16548;BGC0001581:5618;BGC0000052:5618;BGC0000158:3462;BGC0000144:7813;BGC0000115:7149;BGC0000047:5186;BGC0000042:4470;BGC0001232:10827;B…
NZ_KV411303.1.region012	54	6291	-1	[H][C@]12C[C@H](O)[C@@H](O)[C@](O)(CC(O)C(C)CCC(O)CC(O)CC(O)C\C=C\C(=O)OC(C(C)C(O)C(C)C(O)C(C)C(C)O[C@@H]3C[C@@H](OC(=O)CCCC)[C@@H](O)[C@@H](C)O3)C(C)C3OC3C(O)CCCC(CC(O)C1)OC(=O)CC(O)=O)O2	0.14080043118799931	-0.4082482904638633	-5	0	BGC0001381:113541;BGC0000040:17731;BGC0000002:24029;BGC0001619:20779;BGC0001662:10247;BGC0000151:19694;BGC0001828:13799;BGC0000053:7749;BGC0001580:8751;BGC0001773:12234;BGC0000055:8070;BGC0000035:6971;BGC0001700:31290;BGC0001523:23166;BGC0001491:10147;BGC0001359:16548;BGC0001581:5618;BGC0000052:5618;BGC0000158:3462;BGC0000144:7813;BGC0000115:7149;BGC0000047:5186;BGC0000042:4470;BGC0001232:10827;B…
NZ_KV411303.1.region012	54	6291	-1	[H][C@@]12O[C@@]1([H])[C@H](C)[C@H](OC(=O)\C=C\C[C@H](O)C[C@H](O)C[C@@H](O)CC[C@@H](C)[C@H](O)C[C@]1(O)O[C@@]([H])(C[C@H](O)[C@H]1O)C[C@@H](O)C[C@H](O)CCC[C@@H]2O)[C@@H](C)[C@@H](O)[C@H](C)[C@@H](O)[C@@H](C)[C@H](C)O[C@H]1C[C@H](O)[C@H](O)[C@H](C)O1	0.15858413235821822	-0.4082482904638633	-5	0	BGC0001381:113541;BGC0000040:17731;BGC0000002:24029;BGC0001619:20779;BGC0001662:10247;BGC0000151:19694;BGC0001828:13799;BGC0000053:7749;BGC0001580:8751;BGC0001773:12234;BGC0000055:8070;BGC0000035:6971;BGC0001700:31290;BGC0001523:23166;BGC0001491:10147;BGC0001359:16548;BGC0001581:5618;BGC0000052:5618;BGC0000158:3462;BGC0000144:7813;BGC0000115:7149;BGC0000047:5186;BGC0000042:4470;BGC0001232:10827;B…
NZ_KV411303.1.region012	54	6291	-1	CCCCC(C(=O)OC)C(=O)OC1CCCC(O)C2OC2C(C)C(OC(=O)\C=C/CC(O)CC(O)CC(O)CCC(C)C(O)C[C@]2(O)O[C@@H](C[C@H](O)[C@H]2O)CC(O)C1)C(C)C(O)C(C)C(O)C(C)C(C)OC1CC(OC)C(OC)C(C)O1	0.16590849723976536	-0.4082482904638633	-5	0	BGC0001381:113541;BGC0000040:17731;BGC0000002:24029;BGC0001619:20779;BGC0001662:10247;BGC0000151:19694;BGC0001828:13799;BGC0000053:7749;BGC0001580:8751;BGC0001773:12234;BGC0000055:8070;BGC0000035:6971;BGC0001700:31290;BGC0001523:23166;BGC0001491:10147;BGC0001359:16548;BGC0001581:5618;BGC0000052:5618;BGC0000158:3462;BGC0000144:7813;BGC0000115:7149;BGC0000047:5186;BGC0000042:4470;BGC0001232:10827;B…
NZ_KV411303.1.region012	54	6433	3558	[H][C@@]12O[C@@]1([H])[C@H](C)[C@H](OC(=O)\C=C\C[C@H](O)C[C@H](O)C[C@@H](O)CC[C@@H](C)[C@H](O)C[C@]1(O)O[C@@]([H])(C[C@H](O)[C@H]1O)C[C@@H](O)C[C@H](O)CCC[C@@H]2O)[C@@H](C)[C@@H](O)[C@H](C)[C@@H](O)[C@@H](C)[C@H](C)O[C@H]1C[C@H](O)[C@H](O)[C@H](C)O1	0.13473961806508458	-0.4082482904638633	-5	0	BGC0001381:113541;BGC0000040:17731;BGC0000002:24029;BGC0001619:20779;BGC0001662:10247;BGC0000151:19694;BGC0001828:13799;BGC0000053:7749;BGC0001580:8751;BGC0001773:12234;BGC0000055:8070;BGC0000035:6971;BGC0001700:31290;BGC0001523:23166;BGC0001491:10147;BGC0001359:16548;BGC0001581:5618;BGC0000052:5618;BGC0000158:3462;BGC0000144:7813;BGC0000115:7149;BGC0000047:5186;BGC0000042:4470;BGC0001232:10827;B…
NZ_KV411303.1.region012	54	6620	3558	[H][C@@]12O[C@@]1([H])[C@H](C)[C@H](OC(=O)\C=C\C[C@H](O)C[C@H](O)C[C@@H](O)CC[C@@H](C)[C@H](O)C[C@]1(O)O[C@@]([H])(C[C@H](O)[C@H]1O)C[C@@H](O)C[C@H](O)CCC[C@@H]2O)[C@@H](C)[C@@H](O)[C@H](C)[C@@H](O)[C@@H](C)[C@H](C)O[C@H]1C[C@H](O)[C@H](O)[C@H](C)O1	0.13665523396983364	-0.4082482904638633	-5	0	BGC0001381:113541;BGC0000040:17731;BGC0000002:24029;BGC0001619:20779;BGC0001662:10247;BGC0000151:19694;BGC0001828:13799;BGC0000053:7749;BGC0001580:8751;BGC0001773:12234;BGC0000055:8070;BGC0000035:6971;BGC0001700:31290;BGC0001523:23166;BGC0001491:10147;BGC0001359:16548;BGC0001581:5618;BGC0000052:5618;BGC0000158:3462;BGC0000144:7813;BGC0000115:7149;BGC0000047:5186;BGC0000042:4470;BGC0001232:10827;B…
NZ_KV411303.1.region012	54	6620	3558	CCCCC(C(=O)OC)C(=O)OC1CCCC(O)C2OC2C(C)C(OC(=O)\C=C/CC(O)CC(O)CC(O)CCC(C)C(O)C[C@]2(O)O[C@@H](C[C@H](O)[C@H]2O)CC(O)C1)C(C)C(O)C(C)C(O)C(C)C(C)OC1CC(OC)C(OC)C(C)O1	0.1345745624298531	-0.4082482904638633	-5	0	BGC0001381:113541;BGC0000040:17731;BGC0000002:24029;BGC0001619:20779;BGC0001662:10247;BGC0000151:19694;BGC0001828:13799;BGC0000053:7749;BGC0001580:8751;BGC0001773:12234;BGC0000055:8070;BGC0000035:6971;BGC0001700:31290;BGC0001523:23166;BGC0001491:10147;BGC0001359:16548;BGC0001581:5618;BGC0000052:5618;BGC0000158:3462;BGC0000144:7813;BGC0000115:7149;BGC0000047:5186;BGC0000042:4470;BGC0001232:10827;B…
NZ_KV411303.1.region012	54	6541	-1	CCCCC(C(=O)OC)C(=O)OC1CCCC(O)C2OC2C(C)C(OC(=O)\C=C/CC(O)CC(O)CC(O)CCC(C)C(O)C[C@]2(O)O[C@@H](C[C@H](O)[C@H]2O)CC(O)C1)C(C)C(O)C(C)C(O)C(C)C(C)OC1CC(OC)C(OC)C(C)O1	0.1333994378233016	-0.4082482904638633	-5	0	BGC0001381:113541;BGC0000040:17731;BGC0000002:24029;BGC0001619:20779;BGC0001662:10247;BGC0000151:19694;BGC0001828:13799;BGC0000053:7749;BGC0001580:8751;BGC0001773:12234;BGC0000055:8070;BGC0000035:6971;BGC0001700:31290;BGC0001523:23166;BGC0001491:10147;BGC0001359:16548;BGC0001581:5618;BGC0000052:5618;BGC0000158:3462;BGC0000144:7813;BGC0000115:7149;BGC0000047:5186;BGC0000042:4470;BGC0001232:10827;B…
NZ_KV411303.1.region012	54	6836	3928	[H][C@@]12O[C@@]1([H])[C@H](C)[C@H](OC(=O)\C=C\C[C@H](O)C[C@H](O)C[C@@H](O)CC[C@@H](C)[C@H](O)C[C@]1(O)O[C@@]([H])(C[C@H](O)[C@H]1O)C[C@@H](O)C[C@H](O)CCC[C@@H]2O)[C@@H](C)[C@@H](O)[C@H](C)[C@@H](O)[C@@H](C)[C@H](C)O[C@H]1C[C@H](O)[C@H](O)[C@H](C)O1	0.13593410177953716	-0.4082482904638633	-5	0	BGC0001381:113541;BGC0000040:17731;BGC0000002:24029;BGC0001619:20779;BGC0001662:10247;BGC0000151:19694;BGC0001828:13799;BGC0000053:7749;BGC0001580:8751;BGC0001773:12234;BGC0000055:8070;BGC0000035:6971;BGC0001700:31290;BGC0001523:23166;BGC0001491:10147;BGC0001359:16548;BGC0001581:5618;BGC0000052:5618;BGC0000158:3462;BGC0000144:7813;BGC0000115:7149;BGC0000047:5186;BGC0000042:4470;BGC0001232:10827;B…
NZ_KV411303.1.region012	54	6836	3928	CCCCC(C(=O)OC)C(=O)OC1CCCC(O)C2OC2C(C)C(OC(=O)\C=C/CC(O)CC(O)CC(O)CCC(C)C(O)C[C@]2(O)O[C@@H](C[C@H](O)[C@H]2O)CC(O)C1)C(C)C(O)C(C)C(O)C(C)C(C)OC1CC(OC)C(OC)C(C)O1	0.14372677341092505	-0.4082482904638633	-5	0	BGC0001381:113541;BGC0000040:17731;BGC0000002:24029;BGC0001619:20779;BGC0001662:10247;BGC0000151:19694;BGC0001828:13799;BGC0000053:7749;BGC0001580:8751;BGC0001773:12234;BGC0000055:8070;BGC0000035:6971;BGC0001700:31290;BGC0001523:23166;BGC0001491:10147;BGC0001359:16548;BGC0001581:5618;BGC0000052:5618;BGC0000158:3462;BGC0000144:7813;BGC0000115:7149;BGC0000047:5186;BGC0000042:4470;BGC0001232:10827;B…
NZ_KV411303.1.region012	54	6838	-1	CCCCC(C(=O)OC)C(=O)OC1CCCC(O)C2OC2C(C)C(OC(=O)\C=C/CC(O)CC(O)CC(O)CCC(C)C(O)C[C@]2(O)O[C@@H](C[C@H](O)[C@H]2O)CC(O)C1)C(C)C(O)C(C)C(O)C(C)C(C)OC1CC(OC)C(OC)C(C)O1	0.1366819365386286	-0.4082482904638633	-5	0	BGC0001381:113541;BGC0000040:17731;BGC0000002:24029;BGC0001619:20779;BGC0001662:10247;BGC0000151:19694;BGC0001828:13799;BGC0000053:7749;BGC0001580:8751;BGC0001773:12234;BGC0000055:8070;BGC0000035:6971;BGC0001700:31290;BGC0001523:23166;BGC0001491:10147;BGC0001359:16548;BGC0001581:5618;BGC0000052:5618;BGC0000158:3462;BGC0000144:7813;BGC0000115:7149;BGC0000047:5186;BGC0000042:4470;BGC0001232:10827;B…
NZ_KV411303.1.region012	54	6953	-1	CCCCC(C(=O)OC)C(=O)OC1CCCC(O)C2OC2C(C)C(OC(=O)\C=C/CC(O)CC(O)CC(O)CCC(C)C(O)C[C@]2(O)O[C@@H](C[C@H](O)[C@H]2O)CC(O)C1)C(C)C(O)C(C)C(O)C(C)C(C)OC1CC(OC)C(OC)C(C)O1	0.13676563380669937	-0.4082482904638633	-5	0	BGC0001381:113541;BGC0000040:17731;BGC0000002:24029;BGC0001619:20779;BGC0001662:10247;BGC0000151:19694;BGC0001828:13799;BGC0000053:7749;BGC0001580:8751;BGC0001773:12234;BGC0000055:8070;BGC0000035:6971;BGC0001700:31290;BGC0001523:23166;BGC0001491:10147;BGC0001359:16548;BGC0001581:5618;BGC0000052:5618;BGC0000158:3462;BGC0000144:7813;BGC0000115:7149;BGC0000047:5186;BGC0000042:4470;BGC0001232:10827;B…
NZ_KV411303.1.region012	54	7756	-1	[H][C@@]12O[C@@]1([H])[C@H](C)[C@H](OC(=O)\C=C\C[C@H](O)C[C@H](O)C[C@@H](O)CC[C@@H](C)[C@H](O)C[C@]1(O)O[C@@]([H])(C[C@H](O)[C@H]1O)C[C@@H](O)C[C@H](O)CCC[C@@H]2O)[C@@H](C)[C@@H](O)[C@H](C)[C@@H](O)[C@@H](C)[C@H](C)O[C@H]1C[C@H](O)[C@H](O)[C@H](C)O1	0.13284024950603046	-0.4082482904638633	-5	0	BGC0001381:113541;BGC0000040:17731;BGC0000002:24029;BGC0001619:20779;BGC0001662:10247;BGC0000151:19694;BGC0001828:13799;BGC0000053:7749;BGC0001580:8751;BGC0001773:12234;BGC0000055:8070;BGC0000035:6971;BGC0001700:31290;BGC0001523:23166;BGC0001491:10147;BGC0001359:16548;BGC0001581:5618;BGC0000052:5618;BGC0000158:3462;BGC0000144:7813;BGC0000115:7149;BGC0000047:5186;BGC0000042:4470;BGC0001232:10827;B…
NZ_KV411303.1.region012	54	7756	-1	CCCCC(C(=O)OC)C(=O)OC1CCCC(O)C2OC2C(C)C(OC(=O)\C=C/CC(O)CC(O)CC(O)CCC(C)C(O)C[C@]2(O)O[C@@H](C[C@H](O)[C@H]2O)CC(O)C1)C(C)C(O)C(C)C(O)C(C)C(C)OC1CC(OC)C(OC)C(C)O1	0.1340940202805975	-0.4082482904638633	-5	0	BGC0001381:113541;BGC0000040:17731;BGC0000002:24029;BGC0001619:20779;BGC0001662:10247;BGC0000151:19694;BGC0001828:13799;BGC0000053:7749;BGC0001580:8751;BGC0001773:12234;BGC0000055:8070;BGC0000035:6971;BGC0001700:31290;BGC0001523:23166;BGC0001491:10147;BGC0001359:16548;BGC0001581:5618;BGC0000052:5618;BGC0000158:3462;BGC0000144:7813;BGC0000115:7149;BGC0000047:5186;BGC0000042:4470;BGC0001232:10827;B…
NZ_KV411303.1.region012	54	7892	116	[H][C@]12C[C@H](O)[C@@H](O)[C@](O)(CC(O)C(C)CCC(O)CC(O)CC(O)C\C=C\C(=O)OC(C(C)C(O)C(C)C(O)C(C)C(C)O[C@@H]3C[C@@H](OC(=O)CCCC)[C@@H](O)[C@@H](C)O3)C(C)C3OC3C(O)CCCC(CC(O)C1)OC(=O)CC(O)=O)O2	0.02739117849879778	-0.4082482904638633	-5	1	BGC0001381:113541;BGC0000040:17731;BGC0000002:24029;BGC0001619:20779;BGC0001662:10247;BGC0000151:19694;BGC0001828:13799;BGC0000053:7749;BGC0001580:8751;BGC0001773:12234;BGC0000055:8070;BGC0000035:6971;BGC0001700:31290;BGC0001523:23166;BGC0001491:10147;BGC0001359:16548;BGC0001581:5618;BGC0000052:5618;BGC0000158:3462;BGC0000144:7813;BGC0000115:7149;BGC0000047:5186;BGC0000042:4470;BGC0001232:10827;B…
NZ_KV411303.1.region012	54	7892	116	[H][C@@]12O[C@@]1([H])[C@H](C)[C@H](OC(=O)\C=C\C[C@H](O)C[C@H](O)C[C@@H](O)CC[C@@H](C)[C@H](O)C[C@]1(O)O[C@@]([H])(C[C@H](O)[C@H]1O)C[C@@H](O)C[C@H](O)CCC[C@@H]2O)[C@@H](C)[C@@H](O)[C@H](C)[C@@H](O)[C@@H](C)[C@H](C)O[C@H]1C[C@H](O)[C@H](O)[C@H](C)O1	0.03330114225340375	-0.4082482904638633	-5	1	BGC0001381:113541;BGC0000040:17731;BGC0000002:24029;BGC0001619:20779;BGC0001662:10247;BGC0000151:19694;BGC0001828:13799;BGC0000053:7749;BGC0001580:8751;BGC0001773:12234;BGC0000055:8070;BGC0000035:6971;BGC0001700:31290;BGC0001523:23166;BGC0001491:10147;BGC0001359:16548;BGC0001581:5618;BGC0000052:5618;BGC0000158:3462;BGC0000144:7813;BGC0000115:7149;BGC0000047:5186;BGC0000042:4470;BGC0001232:10827;B…
NZ_KV411303.1.region012	54	7892	116	CCCCC(C(=O)OC)C(=O)OC1CCCC(O)C2OC2C(C)C(OC(=O)\C=C/CC(O)CC(O)CC(O)CCC(C)C(O)C[C@]2(O)O[C@@H](C[C@H](O)[C@H]2O)CC(O)C1)C(C)C(O)C(C)C(O)C(C)C(C)OC1CC(OC)C(OC)C(C)O1	0.029940815062968903	-0.4082482904638633	-5	1	BGC0001381:113541;BGC0000040:17731;BGC0000002:24029;BGC0001619:20779;BGC0001662:10247;BGC0000151:19694;BGC0001828:13799;BGC0000053:7749;BGC0001580:8751;BGC0001773:12234;BGC0000055:8070;BGC0000035:6971;BGC0001700:31290;BGC0001523:23166;BGC0001491:10147;BGC0001359:16548;BGC0001581:5618;BGC0000052:5618;BGC0000158:3462;BGC0000144:7813;BGC0000115:7149;BGC0000047:5186;BGC0000042:4470;BGC0001232:10827;B…
NZ_KV411303.1.region012	54	8160	116	[H][C@]12C[C@H](O)[C@@H](O)[C@](O)(CC(O)C(C)CCC(O)CC(O)CC(O)C\C=C\C(=O)OC(C(C)C(O)C(C)C(O)C(C)C(C)O[C@@H]3C[C@@H](OC(=O)CCCC)[C@@H](O)[C@@H](C)O3)C(C)C3OC3C(O)CCCC(CC(O)C1)OC(=O)CC(O)=O)O2	0.05665230254769599	-0.4082482904638633	-5	1	BGC0001381:113541;BGC0000040:17731;BGC0000002:24029;BGC0001619:20779;BGC0001662:10247;BGC0000151:19694;BGC0001828:13799;BGC0000053:7749;BGC0001580:8751;BGC0001773:12234;BGC0000055:8070;BGC0000035:6971;BGC0001700:31290;BGC0001523:23166;BGC0001491:10147;BGC0001359:16548;BGC0001581:5618;BGC0000052:5618;BGC0000158:3462;BGC0000144:7813;BGC0000115:7149;BGC0000047:5186;BGC0000042:4470;BGC0001232:10827;B…
NZ_KV411303.1.region012	54	8160	116	[H][C@@]12O[C@@]1([H])[C@H](C)[C@H](OC(=O)\C=C\C[C@H](O)C[C@H](O)C[C@@H](O)CC[C@@H](C)[C@H](O)C[C@]1(O)O[C@@]([H])(C[C@H](O)[C@H]1O)C[C@@H](O)C[C@H](O)CCC[C@@H]2O)[C@@H](C)[C@@H](O)[C@H](C)[C@@H](O)[C@@H](C)[C@H](C)O[C@H]1C[C@H](O)[C@H](O)[C@H](C)O1	0.06322696523459845	-0.4082482904638633	-5	1	BGC0001381:113541;BGC0000040:17731;BGC0000002:24029;BGC0001619:20779;BGC0001662:10247;BGC0000151:19694;BGC0001828:13799;BGC0000053:7749;BGC0001580:8751;BGC0001773:12234;BGC0000055:8070;BGC0000035:6971;BGC0001700:31290;BGC0001523:23166;BGC0001491:10147;BGC0001359:16548;BGC0001581:5618;BGC0000052:5618;BGC0000158:3462;BGC0000144:7813;BGC0000115:7149;BGC0000047:5186;BGC0000042:4470;BGC0001232:10827;B…
NZ_KV411303.1.region012	54	8160	116	CCCCC(C(=O)OC)C(=O)OC1CCCC(O)C2OC2C(C)C(OC(=O)\C=C/CC(O)CC(O)CC(O)CCC(C)C(O)C[C@]2(O)O[C@@H](C[C@H](O)[C@H]2O)CC(O)C1)C(C)C(O)C(C)C(O)C(C)C(C)OC1CC(OC)C(OC)C(C)O1	0.06730420891983109	-0.4082482904638633	-5	1	BGC0001381:113541;BGC0000040:17731;BGC0000002:24029;BGC0001619:20779;BGC0001662:10247;BGC0000151:19694;BGC0001828:13799;BGC0000053:7749;BGC0001580:8751;BGC0001773:12234;BGC0000055:8070;BGC0000035:6971;BGC0001700:31290;BGC0001523:23166;BGC0001491:10147;BGC0001359:16548;BGC0001581:5618;BGC0000052:5618;BGC0000158:3462;BGC0000144:7813;BGC0000115:7149;BGC0000047:5186;BGC0000042:4470;BGC0001232:10827;B…
NZ_KV411303.1.region012	54	8373	116	[H][C@]12C[C@H](O)[C@@H](O)[C@](O)(CC(O)C(C)CCC(O)CC(O)CC(O)C\C=C\C(=O)OC(C(C)C(O)C(C)C(O)C(C)C(C)O[C@@H]3C[C@@H](OC(=O)CCCC)[C@@H](O)[C@@H](C)O3)C(C)C3OC3C(O)CCCC(CC(O)C1)OC(=O)CC(O)=O)O2	0.05134309354562526	-0.4082482904638633	-5	1	BGC0001381:113541;BGC0000040:17731;BGC0000002:24029;BGC0001619:20779;BGC0001662:10247;BGC0000151:19694;BGC0001828:13799;BGC0000053:7749;BGC0001580:8751;BGC0001773:12234;BGC0000055:8070;BGC0000035:6971;BGC0001700:31290;BGC0001523:23166;BGC0001491:10147;BGC0001359:16548;BGC0001581:5618;BGC0000052:5618;BGC0000158:3462;BGC0000144:7813;BGC0000115:7149;BGC0000047:5186;BGC0000042:4470;BGC0001232:10827;B…
NZ_KV411303.1.region012	54	8373	116	[H][C@@]12O[C@@]1([H])[C@H](C)[C@H](OC(=O)\C=C\C[C@H](O)C[C@H](O)C[C@@H](O)CC[C@@H](C)[C@H](O)C[C@]1(O)O[C@@]([H])(C[C@H](O)[C@H]1O)C[C@@H](O)C[C@H](O)CCC[C@@H]2O)[C@@H](C)[C@@H](O)[C@H](C)[C@@H](O)[C@@H](C)[C@H](C)O[C@H]1C[C@H](O)[C@H](O)[C@H](C)O1	0.0547831984638021	-0.4082482904638633	-5	1	BGC0001381:113541;BGC0000040:17731;BGC0000002:24029;BGC0001619:20779;BGC0001662:10247;BGC0000151:19694;BGC0001828:13799;BGC0000053:7749;BGC0001580:8751;BGC0001773:12234;BGC0000055:8070;BGC0000035:6971;BGC0001700:31290;BGC0001523:23166;BGC0001491:10147;BGC0001359:16548;BGC0001581:5618;BGC0000052:5618;BGC0000158:3462;BGC0000144:7813;BGC0000115:7149;BGC0000047:5186;BGC0000042:4470;BGC0001232:10827;B…
NZ_KV411303.1.region012	54	8373	116	CCCCC(C(=O)OC)C(=O)OC1CCCC(O)C2OC2C(C)C(OC(=O)\C=C/CC(O)CC(O)CC(O)CCC(C)C(O)C[C@]2(O)O[C@@H](C[C@H](O)[C@H]2O)CC(O)C1)C(C)C(O)C(C)C(O)C(C)C(C)OC1CC(OC)C(OC)C(C)O1	0.06187242505540423	-0.4082482904638633	-5	1	BGC0001381:113541;BGC0000040:17731;BGC0000002:24029;BGC0001619:20779;BGC0001662:10247;BGC0000151:19694;BGC0001828:13799;BGC0000053:7749;BGC0001580:8751;BGC0001773:12234;BGC0000055:8070;BGC0000035:6971;BGC0001700:31290;BGC0001523:23166;BGC0001491:10147;BGC0001359:16548;BGC0001581:5618;BGC0000052:5618;BGC0000158:3462;BGC0000144:7813;BGC0000115:7149;BGC0000047:5186;BGC0000042:4470;BGC0001232:10827;B…
NZ_KV411303.1.region012	54	8466	116	[H][C@]12C[C@H](O)[C@@H](O)[C@](O)(CC(O)C(C)CCC(O)CC(O)CC(O)C\C=C\C(=O)OC(C(C)C(O)C(C)C(O)C(C)C(C)O[C@@H]3C[C@@H](OC(=O)CCCC)[C@@H](O)[C@@H](C)O3)C(C)C3OC3C(O)CCCC(CC(O)C1)OC(=O)CC(O)=O)O2	0.03297132369622693	-0.4082482904638633	-5	1	BGC0001381:113541;BGC0000040:17731;BGC0000002:24029;BGC0001619:20779;BGC0001662:10247;BGC0000151:19694;BGC0001828:13799;BGC0000053:7749;BGC0001580:8751;BGC0001773:12234;BGC0000055:8070;BGC0000035:6971;BGC0001700:31290;BGC0001523:23166;BGC0001491:10147;BGC0001359:16548;BGC0001581:5618;BGC0000052:5618;BGC0000158:3462;BGC0000144:7813;BGC0000115:7149;BGC0000047:5186;BGC0000042:4470;BGC0001232:10827;B…
NZ_KV411303.1.region012	54	8466	116	[H][C@@]12O[C@@]1([H])[C@H](C)[C@H](OC(=O)\C=C\C[C@H](O)C[C@H](O)C[C@@H](O)CC[C@@H](C)[C@H](O)C[C@]1(O)O[C@@]([H])(C[C@H](O)[C@H]1O)C[C@@H](O)C[C@H](O)CCC[C@@H]2O)[C@@H](C)[C@@H](O)[C@H](C)[C@@H](O)[C@@H](C)[C@H](C)O[C@H]1C[C@H](O)[C@H](O)[C@H](C)O1	0.03882716791805523	-0.4082482904638633	-5	1	BGC0001381:113541;BGC0000040:17731;BGC0000002:24029;BGC0001619:20779;BGC0001662:10247;BGC0000151:19694;BGC0001828:13799;BGC0000053:7749;BGC0001580:8751;BGC0001773:12234;BGC0000055:8070;BGC0000035:6971;BGC0001700:31290;BGC0001523:23166;BGC0001491:10147;BGC0001359:16548;BGC0001581:5618;BGC0000052:5618;BGC0000158:3462;BGC0000144:7813;BGC0000115:7149;BGC0000047:5186;BGC0000042:4470;BGC0001232:10827;B…
NZ_KV411303.1.region012	54	8466	116	CCCCC(C(=O)OC)C(=O)OC1CCCC(O)C2OC2C(C)C(OC(=O)\C=C/CC(O)CC(O)CC(O)CCC(C)C(O)C[C@]2(O)O[C@@H](C[C@H](O)[C@H]2O)CC(O)C1)C(C)C(O)C(C)C(O)C(C)C(C)OC1CC(OC)C(OC)C(C)O1	0.03775740259577305	-0.4082482904638633	-5	1	BGC0001381:113541;BGC0000040:17731;BGC0000002:24029;BGC0001619:20779;BGC0001662:10247;BGC0000151:19694;BGC0001828:13799;BGC0000053:7749;BGC0001580:8751;BGC0001773:12234;BGC0000055:8070;BGC0000035:6971;BGC0001700:31290;BGC0001523:23166;BGC0001491:10147;BGC0001359:16548;BGC0001581:5618;BGC0000052:5618;BGC0000158:3462;BGC0000144:7813;BGC0000115:7149;BGC0000047:5186;BGC0000042:4470;BGC0001232:10827;B…
NZ_KV411303.1.region012	54	8514	116	[H][C@]12C[C@H](O)[C@@H](O)[C@](O)(CC(O)C(C)CCC(O)CC(O)CC(O)C\C=C\C(=O)OC(C(C)C(O)C(C)C(O)C(C)C(C)O[C@@H]3C[C@@H](OC(=O)CCCC)[C@@H](O)[C@@H](C)O3)C(C)C3OC3C(O)CCCC(CC(O)C1)OC(=O)CC(O)=O)O2	0.020519592159994837	-0.4082482904638633	-5	1	BGC0001381:113541;BGC0000040:17731;BGC0000002:24029;BGC0001619:20779;BGC0001662:10247;BGC0000151:19694;BGC0001828:13799;BGC0000053:7749;BGC0001580:8751;BGC0001773:12234;BGC0000055:8070;BGC0000035:6971;BGC0001700:31290;BGC0001523:23166;BGC0001491:10147;BGC0001359:16548;BGC0001581:5618;BGC0000052:5618;BGC0000158:3462;BGC0000144:7813;BGC0000115:7149;BGC0000047:5186;BGC0000042:4470;BGC0001232:10827;B…
NZ_KV411303.1.region012	54	8514	116	[H][C@@]12O[C@@]1([H])[C@H](C)[C@H](OC(=O)\C=C\C[C@H](O)C[C@H](O)C[C@@H](O)CC[C@@H](C)[C@H](O)C[C@]1(O)O[C@@]([H])(C[C@H](O)[C@H]1O)C[C@@H](O)C[C@H](O)CCC[C@@H]2O)[C@@H](C)[C@@H](O)[C@H](C)[C@@H](O)[C@@H](C)[C@H](C)O[C@H]1C[C@H](O)[C@H](O)[C@H](C)O1	0.023006280064206384	-0.4082482904638633	-5	1	BGC0001381:113541;BGC0000040:17731;BGC0000002:24029;BGC0001619:20779;BGC0001662:10247;BGC0000151:19694;BGC0001828:13799;BGC0000053:7749;BGC0001580:8751;BGC0001773:12234;BGC0000055:8070;BGC0000035:6971;BGC0001700:31290;BGC0001523:23166;BGC0001491:10147;BGC0001359:16548;BGC0001581:5618;BGC0000052:5618;BGC0000158:3462;BGC0000144:7813;BGC0000115:7149;BGC0000047:5186;BGC0000042:4470;BGC0001232:10827;B…
NZ_KV411303.1.region012	54	8514	116	CCCCC(C(=O)OC)C(=O)OC1CCCC(O)C2OC2C(C)C(OC(=O)\C=C/CC(O)CC(O)CC(O)CCC(C)C(O)C[C@]2(O)O[C@@H](C[C@H](O)[C@H]2O)CC(O)C1)C(C)C(O)C(C)C(O)C(C)C(C)OC1CC(OC)C(OC)C(C)O1	0.021912777855830488	-0.4082482904638633	-5	1	BGC0001381:113541;BGC0000040:17731;BGC0000002:24029;BGC0001619:20779;BGC0001662:10247;BGC0000151:19694;BGC0001828:13799;BGC0000053:7749;BGC0001580:8751;BGC0001773:12234;BGC0000055:8070;BGC0000035:6971;BGC0001700:31290;BGC0001523:23166;BGC0001491:10147;BGC0001359:16548;BGC0001581:5618;BGC0000052:5618;BGC0000158:3462;BGC0000144:7813;BGC0000115:7149;BGC0000047:5186;BGC0000042:4470;BGC0001232:10827;B…
NZ_KV411303.1.region012	54	8550	116	[H][C@]12C[C@H](O)[C@@H](O)[C@](O)(CC(O)C(C)CCC(O)CC(O)CC(O)C\C=C\C(=O)OC(C(C)C(O)C(C)C(O)C(C)C(C)O[C@@H]3C[C@@H](OC(=O)CCCC)[C@@H](O)[C@@H](C)O3)C(C)C3OC3C(O)CCCC(CC(O)C1)OC(=O)CC(O)=O)O2	0.05124476419587206	-0.4082482904638633	-5	1	BGC0001381:113541;BGC0000040:17731;BGC0000002:24029;BGC0001619:20779;BGC0001662:10247;BGC0000151:19694;BGC0001828:13799;BGC0000053:7749;BGC0001580:8751;BGC0001773:12234;BGC0000055:8070;BGC0000035:6971;BGC0001700:31290;BGC0001523:23166;BGC0001491:10147;BGC0001359:16548;BGC0001581:5618;BGC0000052:5618;BGC0000158:3462;BGC0000144:7813;BGC0000115:7149;BGC0000047:5186;BGC0000042:4470;BGC0001232:10827;B…
NZ_KV411303.1.region012	54	8550	116	[H][C@@]12O[C@@]1([H])[C@H](C)[C@H](OC(=O)\C=C\C[C@H](O)C[C@H](O)C[C@@H](O)CC[C@@H](C)[C@H](O)C[C@]1(O)O[C@@]([H])(C[C@H](O)[C@H]1O)C[C@@H](O)C[C@H](O)CCC[C@@H]2O)[C@@H](C)[C@@H](O)[C@H](C)[C@@H](O)[C@@H](C)[C@H](C)O[C@H]1C[C@H](O)[C@H](O)[C@H](C)O1	0.053354185913348354	-0.4082482904638633	-5	1	BGC0001381:113541;BGC0000040:17731;BGC0000002:24029;BGC0001619:20779;BGC0001662:10247;BGC0000151:19694;BGC0001828:13799;BGC0000053:7749;BGC0001580:8751;BGC0001773:12234;BGC0000055:8070;BGC0000035:6971;BGC0001700:31290;BGC0001523:23166;BGC0001491:10147;BGC0001359:16548;BGC0001581:5618;BGC0000052:5618;BGC0000158:3462;BGC0000144:7813;BGC0000115:7149;BGC0000047:5186;BGC0000042:4470;BGC0001232:10827;B…
NZ_KV411303.1.region012	54	8550	116	CCCCC(C(=O)OC)C(=O)OC1CCCC(O)C2OC2C(C)C(OC(=O)\C=C/CC(O)CC(O)CC(O)CCC(C)C(O)C[C@]2(O)O[C@@H](C[C@H](O)[C@H]2O)CC(O)C1)C(C)C(O)C(C)C(O)C(C)C(C)OC1CC(OC)C(OC)C(C)O1	0.05992348043409572	-0.4082482904638633	-5	1	BGC0001381:113541;BGC0000040:17731;BGC0000002:24029;BGC0001619:20779;BGC0001662:10247;BGC0000151:19694;BGC0001828:13799;BGC0000053:7749;BGC0001580:8751;BGC0001773:12234;BGC0000055:8070;BGC0000035:6971;BGC0001700:31290;BGC0001523:23166;BGC0001491:10147;BGC0001359:16548;BGC0001581:5618;BGC0000052:5618;BGC0000158:3462;BGC0000144:7813;BGC0000115:7149;BGC0000047:5186;BGC0000042:4470;BGC0001232:10827;B…
NZ_KV411303.1.region012	54	8568	116	[H][C@]12C[C@H](O)[C@@H](O)[C@](O)(CC(O)C(C)CCC(O)CC(O)CC(O)C\C=C\C(=O)OC(C(C)C(O)C(C)C(O)C(C)C(C)O[C@@H]3C[C@@H](OC(=O)CCCC)[C@@H](O)[C@@H](C)O3)C(C)C3OC3C(O)CCCC(CC(O)C1)OC(=O)CC(O)=O)O2	0.022110566431617698	-0.4082482904638633	-5	1	BGC0001381:113541;BGC0000040:17731;BGC0000002:24029;BGC0001619:20779;BGC0001662:10247;BGC0000151:19694;BGC0001828:13799;BGC0000053:7749;BGC0001580:8751;BGC0001773:12234;BGC0000055:8070;BGC0000035:6971;BGC0001700:31290;BGC0001523:23166;BGC0001491:10147;BGC0001359:16548;BGC0001581:5618;BGC0000052:5618;BGC0000158:3462;BGC0000144:7813;BGC0000115:7149;BGC0000047:5186;BGC0000042:4470;BGC0001232:10827;B…
NZ_KV411303.1.region012	54	8568	116	[H][C@@]12O[C@@]1([H])[C@H](C)[C@H](OC(=O)\C=C\C[C@H](O)C[C@H](O)C[C@@H](O)CC[C@@H](C)[C@H](O)C[C@]1(O)O[C@@]([H])(C[C@H](O)[C@H]1O)C[C@@H](O)C[C@H](O)CCC[C@@H]2O)[C@@H](C)[C@@H](O)[C@H](C)[C@@H](O)[C@@H](C)[C@H](C)O[C@H]1C[C@H](O)[C@H](O)[C@H](C)O1	0.020212070877001213	-0.4082482904638633	-5	1	BGC0001381:113541;BGC0000040:17731;BGC0000002:24029;BGC0001619:20779;BGC0001662:10247;BGC0000151:19694;BGC0001828:13799;BGC0000053:7749;BGC0001580:8751;BGC0001773:12234;BGC0000055:8070;BGC0000035:6971;BGC0001700:31290;BGC0001523:23166;BGC0001491:10147;BGC0001359:16548;BGC0001581:5618;BGC0000052:5618;BGC0000158:3462;BGC0000144:7813;BGC0000115:7149;BGC0000047:5186;BGC0000042:4470;BGC0001232:10827;B…
NZ_KV411303.1.region012	54	8568	116	CCCCC(C(=O)OC)C(=O)OC1CCCC(O)C2OC2C(C)C(OC(=O)\C=C/CC(O)CC(O)CC(O)CCC(C)C(O)C[C@]2(O)O[C@@H](C[C@H](O)[C@H]2O)CC(O)C1)C(C)C(O)C(C)C(O)C(C)C(C)OC1CC(OC)C(OC)C(C)O1	0.02718803032939829	-0.4082482904638633	-5	1	BGC0001381:113541;BGC0000040:17731;BGC0000002:24029;BGC0001619:20779;BGC0001662:10247;BGC0000151:19694;BGC0001828:13799;BGC0000053:7749;BGC0001580:8751;BGC0001773:12234;BGC0000055:8070;BGC0000035:6971;BGC0001700:31290;BGC0001523:23166;BGC0001491:10147;BGC0001359:16548;BGC0001581:5618;BGC0000052:5618;BGC0000158:3462;BGC0000144:7813;BGC0000115:7149;BGC0000047:5186;BGC0000042:4470;BGC0001232:10827;B…
NZ_KV411303.1.region012	54	8573	116	[H][C@]12C[C@H](O)[C@@H](O)[C@](O)(CC(O)C(C)CCC(O)CC(O)CC(O)C\C=C\C(=O)OC(C(C)C(O)C(C)C(O)C(C)C(C)O[C@@H]3C[C@@H](OC(=O)CCCC)[C@@H](O)[C@@H](C)O3)C(C)C3OC3C(O)CCCC(CC(O)C1)OC(=O)CC(O)=O)O2	0.03371807600604684	-0.4082482904638633	-5	1	BGC0001381:113541;BGC0000040:17731;BGC0000002:24029;BGC0001619:20779;BGC0001662:10247;BGC0000151:19694;BGC0001828:13799;BGC0000053:7749;BGC0001580:8751;BGC0001773:12234;BGC0000055:8070;BGC0000035:6971;BGC0001700:31290;BGC0001523:23166;BGC0001491:10147;BGC0001359:16548;BGC0001581:5618;BGC0000052:5618;BGC0000158:3462;BGC0000144:7813;BGC0000115:7149;BGC0000047:5186;BGC0000042:4470;BGC0001232:10827;B…
NZ_KV411303.1.region012	54	8573	116	[H][C@@]12O[C@@]1([H])[C@H](C)[C@H](OC(=O)\C=C\C[C@H](O)C[C@H](O)C[C@@H](O)CC[C@@H](C)[C@H](O)C[C@]1(O)O[C@@]([H])(C[C@H](O)[C@H]1O)C[C@@H](O)C[C@H](O)CCC[C@@H]2O)[C@@H](C)[C@@H](O)[C@H](C)[C@@H](O)[C@@H](C)[C@H](C)O[C@H]1C[C@H](O)[C@H](O)[C@H](C)O1	0.036975979801724165	-0.4082482904638633	-5	1	BGC0001381:113541;BGC0000040:17731;BGC0000002:24029;BGC0001619:20779;BGC0001662:10247;BGC0000151:19694;BGC0001828:13799;BGC0000053:7749;BGC0001580:8751;BGC0001773:12234;BGC0000055:8070;BGC0000035:6971;BGC0001700:31290;BGC0001523:23166;BGC0001491:10147;BGC0001359:16548;BGC0001581:5618;BGC0000052:5618;BGC0000158:3462;BGC0000144:7813;BGC0000115:7149;BGC0000047:5186;BGC0000042:4470;BGC0001232:10827;B…
NZ_KV411303.1.region012	54	8573	116	CCCCC(C(=O)OC)C(=O)OC1CCCC(O)C2OC2C(C)C(OC(=O)\C=C/CC(O)CC(O)CC(O)CCC(C)C(O)C[C@]2(O)O[C@@H](C[C@H](O)[C@H]2O)CC(O)C1)C(C)C(O)C(C)C(O)C(C)C(C)OC1CC(OC)C(OC)C(C)O1	0.037656551827948276	-0.4082482904638633	-5	1	BGC0001381:113541;BGC0000040:17731;BGC0000002:24029;BGC0001619:20779;BGC0001662:10247;BGC0000151:19694;BGC0001828:13799;BGC0000053:7749;BGC0001580:8751;BGC0001773:12234;BGC0000055:8070;BGC0000035:6971;BGC0001700:31290;BGC0001523:23166;BGC0001491:10147;BGC0001359:16548;BGC0001581:5618;BGC0000052:5618;BGC0000158:3462;BGC0000144:7813;BGC0000115:7149;BGC0000047:5186;BGC0000042:4470;BGC0001232:10827;B…
NZ_KV411303.1.region012	54	8595	116	[H][C@]12C[C@H](O)[C@@H](O)[C@](O)(CC(O)C(C)CCC(O)CC(O)CC(O)C\C=C\C(=O)OC(C(C)C(O)C(C)C(O)C(C)C(C)O[C@@H]3C[C@@H](OC(=O)CCCC)[C@@H](O)[C@@H](C)O3)C(C)C3OC3C(O)CCCC(CC(O)C1)OC(=O)CC(O)=O)O2	0.023556225820151423	-0.4082482904638633	-5	1	BGC0001381:113541;BGC0000040:17731;BGC0000002:24029;BGC0001619:20779;BGC0001662:10247;BGC0000151:19694;BGC0001828:13799;BGC0000053:7749;BGC0001580:8751;BGC0001773:12234;BGC0000055:8070;BGC0000035:6971;BGC0001700:31290;BGC0001523:23166;BGC0001491:10147;BGC0001359:16548;BGC0001581:5618;BGC0000052:5618;BGC0000158:3462;BGC0000144:7813;BGC0000115:7149;BGC0000047:5186;BGC0000042:4470;BGC0001232:10827;B…
NZ_KV411303.1.region012	54	8595	116	[H][C@@]12O[C@@]1([H])[C@H](C)[C@H](OC(=O)\C=C\C[C@H](O)C[C@H](O)C[C@@H](O)CC[C@@H](C)[C@H](O)C[C@]1(O)O[C@@]([H])(C[C@H](O)[C@H]1O)C[C@@H](O)C[C@H](O)CCC[C@@H]2O)[C@@H](C)[C@@H](O)[C@H](C)[C@@H](O)[C@@H](C)[C@H](C)O[C@H]1C[C@H](O)[C@H](O)[C@H](C)O1	0.02346613093922375	-0.4082482904638633	-5	1	BGC0001381:113541;BGC0000040:17731;BGC0000002:24029;BGC0001619:20779;BGC0001662:10247;BGC0000151:19694;BGC0001828:13799;BGC0000053:7749;BGC0001580:8751;BGC0001773:12234;BGC0000055:8070;BGC0000035:6971;BGC0001700:31290;BGC0001523:23166;BGC0001491:10147;BGC0001359:16548;BGC0001581:5618;BGC0000052:5618;BGC0000158:3462;BGC0000144:7813;BGC0000115:7149;BGC0000047:5186;BGC0000042:4470;BGC0001232:10827;B…
NZ_KV411303.1.region012	54	8595	116	CCCCC(C(=O)OC)C(=O)OC1CCCC(O)C2OC2C(C)C(OC(=O)\C=C/CC(O)CC(O)CC(O)CCC(C)C(O)C[C@]2(O)O[C@@H](C[C@H](O)[C@H]2O)CC(O)C1)C(C)C(O)C(C)C(O)C(C)C(C)OC1CC(OC)C(OC)C(C)O1	0.025735712913448124	-0.4082482904638633	-5	1	BGC0001381:113541;BGC0000040:17731;BGC0000002:24029;BGC0001619:20779;BGC0001662:10247;BGC0000151:19694;BGC0001828:13799;BGC0000053:7749;BGC0001580:8751;BGC0001773:12234;BGC0000055:8070;BGC0000035:6971;BGC0001700:31290;BGC0001523:23166;BGC0001491:10147;BGC0001359:16548;BGC0001581:5618;BGC0000052:5618;BGC0000158:3462;BGC0000144:7813;BGC0000115:7149;BGC0000047:5186;BGC0000042:4470;BGC0001232:10827;B…
NZ_KV411303.1.region012	54	8605	116	[H][C@]12C[C@H](O)[C@@H](O)[C@](O)(CC(O)C(C)CCC(O)CC(O)CC(O)C\C=C\C(=O)OC(C(C)C(O)C(C)C(O)C(C)C(C)O[C@@H]3C[C@@H](OC(=O)CCCC)[C@@H](O)[C@@H](C)O3)C(C)C3OC3C(O)CCCC(CC(O)C1)OC(=O)CC(O)=O)O2	0.06724165634207811	-0.4082482904638633	-5	1	BGC0001381:113541;BGC0000040:17731;BGC0000002:24029;BGC0001619:20779;BGC0001662:10247;BGC0000151:19694;BGC0001828:13799;BGC0000053:7749;BGC0001580:8751;BGC0001773:12234;BGC0000055:8070;BGC0000035:6971;BGC0001700:31290;BGC0001523:23166;BGC0001491:10147;BGC0001359:16548;BGC0001581:5618;BGC0000052:5618;BGC0000158:3462;BGC0000144:7813;BGC0000115:7149;BGC0000047:5186;BGC0000042:4470;BGC0001232:10827;B…
NZ_KV411303.1.region012	54	8605	116	[H][C@@]12O[C@@]1([H])[C@H](C)[C@H](OC(=O)\C=C\C[C@H](O)C[C@H](O)C[C@@H](O)CC[C@@H](C)[C@H](O)C[C@]1(O)O[C@@]([H])(C[C@H](O)[C@H]1O)C[C@@H](O)C[C@H](O)CCC[C@@H]2O)[C@@H](C)[C@@H](O)[C@H](C)[C@@H](O)[C@@H](C)[C@H](C)O[C@H]1C[C@H](O)[C@H](O)[C@H](C)O1	0.07774043994479107	-0.4082482904638633	-5	1	BGC0001381:113541;BGC0000040:17731;BGC0000002:24029;BGC0001619:20779;BGC0001662:10247;BGC0000151:19694;BGC0001828:13799;BGC0000053:7749;BGC0001580:8751;BGC0001773:12234;BGC0000055:8070;BGC0000035:6971;BGC0001700:31290;BGC0001523:23166;BGC0001491:10147;BGC0001359:16548;BGC0001581:5618;BGC0000052:5618;BGC0000158:3462;BGC0000144:7813;BGC0000115:7149;BGC0000047:5186;BGC0000042:4470;BGC0001232:10827;B…
NZ_KV411303.1.region012	54	8605	116	CCCCC(C(=O)OC)C(=O)OC1CCCC(O)C2OC2C(C)C(OC(=O)\C=C/CC(O)CC(O)CC(O)CCC(C)C(O)C[C@]2(O)O[C@@H](C[C@H](O)[C@H]2O)CC(O)C1)C(C)C(O)C(C)C(O)C(C)C(C)OC1CC(OC)C(OC)C(C)O1	0.0789376845445265	-0.4082482904638633	-5	1	BGC0001381:113541;BGC0000040:17731;BGC0000002:24029;BGC0001619:20779;BGC0001662:10247;BGC0000151:19694;BGC0001828:13799;BGC0000053:7749;BGC0001580:8751;BGC0001773:12234;BGC0000055:8070;BGC0000035:6971;BGC0001700:31290;BGC0001523:23166;BGC0001491:10147;BGC0001359:16548;BGC0001581:5618;BGC0000052:5618;BGC0000158:3462;BGC0000144:7813;BGC0000115:7149;BGC0000047:5186;BGC0000042:4470;BGC0001232:10827;B…
NZ_KV411303.1.region012	54	8636	116	[H][C@]12C[C@H](O)[C@@H](O)[C@](O)(CC(O)C(C)CCC(O)CC(O)CC(O)C\C=C\C(=O)OC(C(C)C(O)C(C)C(O)C(C)C(C)O[C@@H]3C[C@@H](OC(=O)CCCC)[C@@H](O)[C@@H](C)O3)C(C)C3OC3C(O)CCCC(CC(O)C1)OC(=O)CC(O)=O)O2	0.03454644326695311	-0.4082482904638633	-5	1	BGC0001381:113541;BGC0000040:17731;BGC0000002:24029;BGC0001619:20779;BGC0001662:10247;BGC0000151:19694;BGC0001828:13799;BGC0000053:7749;BGC0001580:8751;BGC0001773:12234;BGC0000055:8070;BGC0000035:6971;BGC0001700:31290;BGC0001523:23166;BGC0001491:10147;BGC0001359:16548;BGC0001581:5618;BGC0000052:5618;BGC0000158:3462;BGC0000144:7813;BGC0000115:7149;BGC0000047:5186;BGC0000042:4470;BGC0001232:10827;B…
NZ_KV411303.1.region012	54	8636	116	[H][C@@]12O[C@@]1([H])[C@H](C)[C@H](OC(=O)\C=C\C[C@H](O)C[C@H](O)C[C@@H](O)CC[C@@H](C)[C@H](O)C[C@]1(O)O[C@@]([H])(C[C@H](O)[C@H]1O)C[C@@H](O)C[C@H](O)CCC[C@@H]2O)[C@@H](C)[C@@H](O)[C@H](C)[C@@H](O)[C@@H](C)[C@H](C)O[C@H]1C[C@H](O)[C@H](O)[C@H](C)O1	0.02983116894310705	-0.4082482904638633	-5	1	BGC0001381:113541;BGC0000040:17731;BGC0000002:24029;BGC0001619:20779;BGC0001662:10247;BGC0000151:19694;BGC0001828:13799;BGC0000053:7749;BGC0001580:8751;BGC0001773:12234;BGC0000055:8070;BGC0000035:6971;BGC0001700:31290;BGC0001523:23166;BGC0001491:10147;BGC0001359:16548;BGC0001581:5618;BGC0000052:5618;BGC0000158:3462;BGC0000144:7813;BGC0000115:7149;BGC0000047:5186;BGC0000042:4470;BGC0001232:10827;B…
NZ_KV411303.1.region012	54	8636	116	CCCCC(C(=O)OC)C(=O)OC1CCCC(O)C2OC2C(C)C(OC(=O)\C=C/CC(O)CC(O)CC(O)CCC(C)C(O)C[C@]2(O)O[C@@H](C[C@H](O)[C@H]2O)CC(O)C1)C(C)C(O)C(C)C(O)C(C)C(C)OC1CC(OC)C(OC)C(C)O1	0.04021713856387995	-0.4082482904638633	-5	1	BGC0001381:113541;BGC0000040:17731;BGC0000002:24029;BGC0001619:20779;BGC0001662:10247;BGC0000151:19694;BGC0001828:13799;BGC0000053:7749;BGC0001580:8751;BGC0001773:12234;BGC0000055:8070;BGC0000035:6971;BGC0001700:31290;BGC0001523:23166;BGC0001491:10147;BGC0001359:16548;BGC0001581:5618;BGC0000052:5618;BGC0000158:3462;BGC0000144:7813;BGC0000115:7149;BGC0000047:5186;BGC0000042:4470;BGC0001232:10827;B…
NZ_KV411303.1.region012	54	8654	116	[H][C@]12C[C@H](O)[C@@H](O)[C@](O)(CC(O)C(C)CCC(O)CC(O)CC(O)C\C=C\C(=O)OC(C(C)C(O)C(C)C(O)C(C)C(C)O[C@@H]3C[C@@H](OC(=O)CCCC)[C@@H](O)[C@@H](C)O3)C(C)C3OC3C(O)CCCC(CC(O)C1)OC(=O)CC(O)=O)O2	0.02895766159728197	-0.4082482904638633	-5	1	BGC0001381:113541;BGC0000040:17731;BGC0000002:24029;BGC0001619:20779;BGC0001662:10247;BGC0000151:19694;BGC0001828:13799;BGC0000053:7749;BGC0001580:8751;BGC0001773:12234;BGC0000055:8070;BGC0000035:6971;BGC0001700:31290;BGC0001523:23166;BGC0001491:10147;BGC0001359:16548;BGC0001581:5618;BGC0000052:5618;BGC0000158:3462;BGC0000144:7813;BGC0000115:7149;BGC0000047:5186;BGC0000042:4470;BGC0001232:10827;B…
NZ_KV411303.1.region012	54	8654	116	[H][C@@]12O[C@@]1([H])[C@H](C)[C@H](OC(=O)\C=C\C[C@H](O)C[C@H](O)C[C@@H](O)CC[C@@H](C)[C@H](O)C[C@]1(O)O[C@@]([H])(C[C@H](O)[C@H]1O)C[C@@H](O)C[C@H](O)CCC[C@@H]2O)[C@@H](C)[C@@H](O)[C@H](C)[C@@H](O)[C@@H](C)[C@H](C)O[C@H]1C[C@H](O)[C@H](O)[C@H](C)O1	0.02819992880258005	-0.4082482904638633	-5	1	BGC0001381:113541;BGC0000040:17731;BGC0000002:24029;BGC0001619:20779;BGC0001662:10247;BGC0000151:19694;BGC0001828:13799;BGC0000053:7749;BGC0001580:8751;BGC0001773:12234;BGC0000055:8070;BGC0000035:6971;BGC0001700:31290;BGC0001523:23166;BGC0001491:10147;BGC0001359:16548;BGC0001581:5618;BGC0000052:5618;BGC0000158:3462;BGC0000144:7813;BGC0000115:7149;BGC0000047:5186;BGC0000042:4470;BGC0001232:10827;B…
NZ_KV411303.1.region012	54	8654	116	CCCCC(C(=O)OC)C(=O)OC1CCCC(O)C2OC2C(C)C(OC(=O)\C=C/CC(O)CC(O)CC(O)CCC(C)C(O)C[C@]2(O)O[C@@H](C[C@H](O)[C@H]2O)CC(O)C1)C(C)C(O)C(C)C(O)C(C)C(C)OC1CC(OC)C(OC)C(C)O1	0.03436016771111358	-0.4082482904638633	-5	1	BGC0001381:113541;BGC0000040:17731;BGC0000002:24029;BGC0001619:20779;BGC0001662:10247;BGC0000151:19694;BGC0001828:13799;BGC0000053:7749;BGC0001580:8751;BGC0001773:12234;BGC0000055:8070;BGC0000035:6971;BGC0001700:31290;BGC0001523:23166;BGC0001491:10147;BGC0001359:16548;BGC0001581:5618;BGC0000052:5618;BGC0000158:3462;BGC0000144:7813;BGC0000115:7149;BGC0000047:5186;BGC0000042:4470;BGC0001232:10827;B…
NZ_KV411303.1.region012	54	8660	116	[H][C@]12C[C@H](O)[C@@H](O)[C@](O)(CC(O)C(C)CCC(O)CC(O)CC(O)C\C=C\C(=O)OC(C(C)C(O)C(C)C(O)C(C)C(C)O[C@@H]3C[C@@H](OC(=O)CCCC)[C@@H](O)[C@@H](C)O3)C(C)C3OC3C(O)CCCC(CC(O)C1)OC(=O)CC(O)=O)O2	0.05041252796385037	-0.4082482904638633	-5	1	BGC0001381:113541;BGC0000040:17731;BGC0000002:24029;BGC0001619:20779;BGC0001662:10247;BGC0000151:19694;BGC0001828:13799;BGC0000053:7749;BGC0001580:8751;BGC0001773:12234;BGC0000055:8070;BGC0000035:6971;BGC0001700:31290;BGC0001523:23166;BGC0001491:10147;BGC0001359:16548;BGC0001581:5618;BGC0000052:5618;BGC0000158:3462;BGC0000144:7813;BGC0000115:7149;BGC0000047:5186;BGC0000042:4470;BGC0001232:10827;B…
NZ_KV411303.1.region012	54	8660	116	[H][C@@]12O[C@@]1([H])[C@H](C)[C@H](OC(=O)\C=C\C[C@H](O)C[C@H](O)C[C@@H](O)CC[C@@H](C)[C@H](O)C[C@]1(O)O[C@@]([H])(C[C@H](O)[C@H]1O)C[C@@H](O)C[C@H](O)CCC[C@@H]2O)[C@@H](C)[C@@H](O)[C@H](C)[C@@H](O)[C@@H](C)[C@H](C)O[C@H]1C[C@H](O)[C@H](O)[C@H](C)O1	0.05632610616383089	-0.4082482904638633	-5	1	BGC0001381:113541;BGC0000040:17731;BGC0000002:24029;BGC0001619:20779;BGC0001662:10247;BGC0000151:19694;BGC0001828:13799;BGC0000053:7749;BGC0001580:8751;BGC0001773:12234;BGC0000055:8070;BGC0000035:6971;BGC0001700:31290;BGC0001523:23166;BGC0001491:10147;BGC0001359:16548;BGC0001581:5618;BGC0000052:5618;BGC0000158:3462;BGC0000144:7813;BGC0000115:7149;BGC0000047:5186;BGC0000042:4470;BGC0001232:10827;B…
NZ_KV411303.1.region012	54	8660	116	CCCCC(C(=O)OC)C(=O)OC1CCCC(O)C2OC2C(C)C(OC(=O)\C=C/CC(O)CC(O)CC(O)CCC(C)C(O)C[C@]2(O)O[C@@H](C[C@H](O)[C@H]2O)CC(O)C1)C(C)C(O)C(C)C(O)C(C)C(C)OC1CC(OC)C(OC)C(C)O1	0.05938750474265592	-0.4082482904638633	-5	1	BGC0001381:113541;BGC0000040:17731;BGC0000002:24029;BGC0001619:20779;BGC0001662:10247;BGC0000151:19694;BGC0001828:13799;BGC0000053:7749;BGC0001580:8751;BGC0001773:12234;BGC0000055:8070;BGC0000035:6971;BGC0001700:31290;BGC0001523:23166;BGC0001491:10147;BGC0001359:16548;BGC0001581:5618;BGC0000052:5618;BGC0000158:3462;BGC0000144:7813;BGC0000115:7149;BGC0000047:5186;BGC0000042:4470;BGC0001232:10827;B…
NZ_KV411303.1.region012	54	8694	116	[H][C@]12C[C@H](O)[C@@H](O)[C@](O)(CC(O)C(C)CCC(O)CC(O)CC(O)C\C=C\C(=O)OC(C(C)C(O)C(C)C(O)C(C)C(C)O[C@@H]3C[C@@H](OC(=O)CCCC)[C@@H](O)[C@@H](C)O3)C(C)C3OC3C(O)CCCC(CC(O)C1)OC(=O)CC(O)=O)O2	0.06249117167545042	-0.4082482904638633	-5	1	BGC0001381:113541;BGC0000040:17731;BGC0000002:24029;BGC0001619:20779;BGC0001662:10247;BGC0000151:19694;BGC0001828:13799;BGC0000053:7749;BGC0001580:8751;BGC0001773:12234;BGC0000055:8070;BGC0000035:6971;BGC0001700:31290;BGC0001523:23166;BGC0001491:10147;BGC0001359:16548;BGC0001581:5618;BGC0000052:5618;BGC0000158:3462;BGC0000144:7813;BGC0000115:7149;BGC0000047:5186;BGC0000042:4470;BGC0001232:10827;B…
NZ_KV411303.1.region012	54	8694	116	[H][C@@]12O[C@@]1([H])[C@H](C)[C@H](OC(=O)\C=C\C[C@H](O)C[C@H](O)C[C@@H](O)CC[C@@H](C)[C@H](O)C[C@]1(O)O[C@@]([H])(C[C@H](O)[C@H]1O)C[C@@H](O)C[C@H](O)CCC[C@@H]2O)[C@@H](C)[C@@H](O)[C@H](C)[C@@H](O)[C@@H](C)[C@H](C)O[C@H]1C[C@H](O)[C@H](O)[C@H](C)O1	0.06291301100641192	-0.4082482904638633	-5	1	BGC0001381:113541;BGC0000040:17731;BGC0000002:24029;BGC0001619:20779;BGC0001662:10247;BGC0000151:19694;BGC0001828:13799;BGC0000053:7749;BGC0001580:8751;BGC0001773:12234;BGC0000055:8070;BGC0000035:6971;BGC0001700:31290;BGC0001523:23166;BGC0001491:10147;BGC0001359:16548;BGC0001581:5618;BGC0000052:5618;BGC0000158:3462;BGC0000144:7813;BGC0000115:7149;BGC0000047:5186;BGC0000042:4470;BGC0001232:10827;B…
NZ_KV411303.1.region012	54	8694	116	CCCCC(C(=O)OC)C(=O)OC1CCCC(O)C2OC2C(C)C(OC(=O)\C=C/CC(O)CC(O)CC(O)CCC(C)C(O)C[C@]2(O)O[C@@H](C[C@H](O)[C@H]2O)CC(O)C1)C(C)C(O)C(C)C(O)C(C)C(C)OC1CC(OC)C(OC)C(C)O1	0.07421053758982075	-0.4082482904638633	-5	1	BGC0001381:113541;BGC0000040:17731;BGC0000002:24029;BGC0001619:20779;BGC0001662:10247;BGC0000151:19694;BGC0001828:13799;BGC0000053:7749;BGC0001580:8751;BGC0001773:12234;BGC0000055:8070;BGC0000035:6971;BGC0001700:31290;BGC0001523:23166;BGC0001491:10147;BGC0001359:16548;BGC0001581:5618;BGC0000052:5618;BGC0000158:3462;BGC0000144:7813;BGC0000115:7149;BGC0000047:5186;BGC0000042:4470;BGC0001232:10827;B…
NZ_KV411303.1.region012	54	8700	116	[H][C@]12C[C@H](O)[C@@H](O)[C@](O)(CC(O)C(C)CCC(O)CC(O)CC(O)C\C=C\C(=O)OC(C(C)C(O)C(C)C(O)C(C)C(C)O[C@@H]3C[C@@H](OC(=O)CCCC)[C@@H](O)[C@@H](C)O3)C(C)C3OC3C(O)CCCC(CC(O)C1)OC(=O)CC(O)=O)O2	0.02441268010583894	-0.4082482904638633	-5	1	BGC0001381:113541;BGC0000040:17731;BGC0000002:24029;BGC0001619:20779;BGC0001662:10247;BGC0000151:19694;BGC0001828:13799;BGC0000053:7749;BGC0001580:8751;BGC0001773:12234;BGC0000055:8070;BGC0000035:6971;BGC0001700:31290;BGC0001523:23166;BGC0001491:10147;BGC0001359:16548;BGC0001581:5618;BGC0000052:5618;BGC0000158:3462;BGC0000144:7813;BGC0000115:7149;BGC0000047:5186;BGC0000042:4470;BGC0001232:10827;B…
NZ_KV411303.1.region012	54	8700	116	[H][C@@]12O[C@@]1([H])[C@H](C)[C@H](OC(=O)\C=C\C[C@H](O)C[C@H](O)C[C@@H](O)CC[C@@H](C)[C@H](O)C[C@]1(O)O[C@@]([H])(C[C@H](O)[C@H]1O)C[C@@H](O)C[C@H](O)CCC[C@@H]2O)[C@@H](C)[C@@H](O)[C@H](C)[C@@H](O)[C@@H](C)[C@H](C)O[C@H]1C[C@H](O)[C@H](O)[C@H](C)O1	0.02186944723502964	-0.4082482904638633	-5	1	BGC0001381:113541;BGC0000040:17731;BGC0000002:24029;BGC0001619:20779;BGC0001662:10247;BGC0000151:19694;BGC0001828:13799;BGC0000053:7749;BGC0001580:8751;BGC0001773:12234;BGC0000055:8070;BGC0000035:6971;BGC0001700:31290;BGC0001523:23166;BGC0001491:10147;BGC0001359:16548;BGC0001581:5618;BGC0000052:5618;BGC0000158:3462;BGC0000144:7813;BGC0000115:7149;BGC0000047:5186;BGC0000042:4470;BGC0001232:10827;B…
NZ_KV411303.1.region012	54	8700	116	CCCCC(C(=O)OC)C(=O)OC1CCCC(O)C2OC2C(C)C(OC(=O)\C=C/CC(O)CC(O)CC(O)CCC(C)C(O)C[C@]2(O)O[C@@H](C[C@H](O)[C@H]2O)CC(O)C1)C(C)C(O)C(C)C(O)C(C)C(C)OC1CC(OC)C(OC)C(C)O1	0.029151209788017836	-0.4082482904638633	-5	1	BGC0001381:113541;BGC0000040:17731;BGC0000002:24029;BGC0001619:20779;BGC0001662:10247;BGC0000151:19694;BGC0001828:13799;BGC0000053:7749;BGC0001580:8751;BGC0001773:12234;BGC0000055:8070;BGC0000035:6971;BGC0001700:31290;BGC0001523:23166;BGC0001491:10147;BGC0001359:16548;BGC0001581:5618;BGC0000052:5618;BGC0000158:3462;BGC0000144:7813;BGC0000115:7149;BGC0000047:5186;BGC0000042:4470;BGC0001232:10827;B…
NZ_KV411303.1.region012	54	8743	116	[H][C@]12C[C@H](O)[C@@H](O)[C@](O)(CC(O)C(C)CCC(O)CC(O)CC(O)C\C=C\C(=O)OC(C(C)C(O)C(C)C(O)C(C)C(C)O[C@@H]3C[C@@H](OC(=O)CCCC)[C@@H](O)[C@@H](C)O3)C(C)C3OC3C(O)CCCC(CC(O)C1)OC(=O)CC(O)=O)O2	0.039993033556986086	-0.4082482904638633	-5	1	BGC0001381:113541;BGC0000040:17731;BGC0000002:24029;BGC0001619:20779;BGC0001662:10247;BGC0000151:19694;BGC0001828:13799;BGC0000053:7749;BGC0001580:8751;BGC0001773:12234;BGC0000055:8070;BGC0000035:6971;BGC0001700:31290;BGC0001523:23166;BGC0001491:10147;BGC0001359:16548;BGC0001581:5618;BGC0000052:5618;BGC0000158:3462;BGC0000144:7813;BGC0000115:7149;BGC0000047:5186;BGC0000042:4470;BGC0001232:10827;B…
NZ_KV411303.1.region012	54	8743	116	[H][C@@]12O[C@@]1([H])[C@H](C)[C@H](OC(=O)\C=C\C[C@H](O)C[C@H](O)C[C@@H](O)CC[C@@H](C)[C@H](O)C[C@]1(O)O[C@@]([H])(C[C@H](O)[C@H]1O)C[C@@H](O)C[C@H](O)CCC[C@@H]2O)[C@@H](C)[C@@H](O)[C@H](C)[C@@H](O)[C@@H](C)[C@H](C)O[C@H]1C[C@H](O)[C@H](O)[C@H](C)O1	0.05007944351584959	-0.4082482904638633	-5	1	BGC0001381:113541;BGC0000040:17731;BGC0000002:24029;BGC0001619:20779;BGC0001662:10247;BGC0000151:19694;BGC0001828:13799;BGC0000053:7749;BGC0001580:8751;BGC0001773:12234;BGC0000055:8070;BGC0000035:6971;BGC0001700:31290;BGC0001523:23166;BGC0001491:10147;BGC0001359:16548;BGC0001581:5618;BGC0000052:5618;BGC0000158:3462;BGC0000144:7813;BGC0000115:7149;BGC0000047:5186;BGC0000042:4470;BGC0001232:10827;B…
NZ_KV411303.1.region012	54	8743	116	CCCCC(C(=O)OC)C(=O)OC1CCCC(O)C2OC2C(C)C(OC(=O)\C=C/CC(O)CC(O)CC(O)CCC(C)C(O)C[C@]2(O)O[C@@H](C[C@H](O)[C@H]2O)CC(O)C1)C(C)C(O)C(C)C(O)C(C)C(C)OC1CC(OC)C(OC)C(C)O1	0.0455297311283389	-0.4082482904638633	-5	1	BGC0001381:113541;BGC0000040:17731;BGC0000002:24029;BGC0001619:20779;BGC0001662:10247;BGC0000151:19694;BGC0001828:13799;BGC0000053:7749;BGC0001580:8751;BGC0001773:12234;BGC0000055:8070;BGC0000035:6971;BGC0001700:31290;BGC0001523:23166;BGC0001491:10147;BGC0001359:16548;BGC0001581:5618;BGC0000052:5618;BGC0000158:3462;BGC0000144:7813;BGC0000115:7149;BGC0000047:5186;BGC0000042:4470;BGC0001232:10827;B…
NZ_KV411303.1.region012	54	8759	116	[H][C@]12C[C@H](O)[C@@H](O)[C@](O)(CC(O)C(C)CCC(O)CC(O)CC(O)C\C=C\C(=O)OC(C(C)C(O)C(C)C(O)C(C)C(C)O[C@@H]3C[C@@H](OC(=O)CCCC)[C@@H](O)[C@@H](C)O3)C(C)C3OC3C(O)CCCC(CC(O)C1)OC(=O)CC(O)=O)O2	0.046166089986504566	-0.4082482904638633	-5	1	BGC0001381:113541;BGC0000040:17731;BGC0000002:24029;BGC0001619:20779;BGC0001662:10247;BGC0000151:19694;BGC0001828:13799;BGC0000053:7749;BGC0001580:8751;BGC0001773:12234;BGC0000055:8070;BGC0000035:6971;BGC0001700:31290;BGC0001523:23166;BGC0001491:10147;BGC0001359:16548;BGC0001581:5618;BGC0000052:5618;BGC0000158:3462;BGC0000144:7813;BGC0000115:7149;BGC0000047:5186;BGC0000042:4470;BGC0001232:10827;B…
NZ_KV411303.1.region012	54	8759	116	[H][C@@]12O[C@@]1([H])[C@H](C)[C@H](OC(=O)\C=C\C[C@H](O)C[C@H](O)C[C@@H](O)CC[C@@H](C)[C@H](O)C[C@]1(O)O[C@@]([H])(C[C@H](O)[C@H]1O)C[C@@H](O)C[C@H](O)CCC[C@@H]2O)[C@@H](C)[C@@H](O)[C@H](C)[C@@H](O)[C@@H](C)[C@H](C)O[C@H]1C[C@H](O)[C@H](O)[C@H](C)O1	0.04953996679187511	-0.4082482904638633	-5	1	BGC0001381:113541;BGC0000040:17731;BGC0000002:24029;BGC0001619:20779;BGC0001662:10247;BGC0000151:19694;BGC0001828:13799;BGC0000053:7749;BGC0001580:8751;BGC0001773:12234;BGC0000055:8070;BGC0000035:6971;BGC0001700:31290;BGC0001523:23166;BGC0001491:10147;BGC0001359:16548;BGC0001581:5618;BGC0000052:5618;BGC0000158:3462;BGC0000144:7813;BGC0000115:7149;BGC0000047:5186;BGC0000042:4470;BGC0001232:10827;B…
NZ_KV411303.1.region012	54	8759	116	CCCCC(C(=O)OC)C(=O)OC1CCCC(O)C2OC2C(C)C(OC(=O)\C=C/CC(O)CC(O)CC(O)CCC(C)C(O)C[C@]2(O)O[C@@H](C[C@H](O)[C@H]2O)CC(O)C1)C(C)C(O)C(C)C(O)C(C)C(C)OC1CC(OC)C(OC)C(C)O1	0.05203606118878033	-0.4082482904638633	-5	1	BGC0001381:113541;BGC0000040:17731;BGC0000002:24029;BGC0001619:20779;BGC0001662:10247;BGC0000151:19694;BGC0001828:13799;BGC0000053:7749;BGC0001580:8751;BGC0001773:12234;BGC0000055:8070;BGC0000035:6971;BGC0001700:31290;BGC0001523:23166;BGC0001491:10147;BGC0001359:16548;BGC0001581:5618;BGC0000052:5618;BGC0000158:3462;BGC0000144:7813;BGC0000115:7149;BGC0000047:5186;BGC0000042:4470;BGC0001232:10827;B…
NZ_KV411303.1.region012	54	8779	116	[H][C@]12C[C@H](O)[C@@H](O)[C@](O)(CC(O)C(C)CCC(O)CC(O)CC(O)C\C=C\C(=O)OC(C(C)C(O)C(C)C(O)C(C)C(C)O[C@@H]3C[C@@H](OC(=O)CCCC)[C@@H](O)[C@@H](C)O3)C(C)C3OC3C(O)CCCC(CC(O)C1)OC(=O)CC(O)=O)O2	0.06312644597582552	-0.4082482904638633	-5	1	BGC0001381:113541;BGC0000040:17731;BGC0000002:24029;BGC0001619:20779;BGC0001662:10247;BGC0000151:19694;BGC0001828:13799;BGC0000053:7749;BGC0001580:8751;BGC0001773:12234;BGC0000055:8070;BGC0000035:6971;BGC0001700:31290;BGC0001523:23166;BGC0001491:10147;BGC0001359:16548;BGC0001581:5618;BGC0000052:5618;BGC0000158:3462;BGC0000144:7813;BGC0000115:7149;BGC0000047:5186;BGC0000042:4470;BGC0001232:10827;B…
NZ_KV411303.1.region012	54	8779	116	[H][C@@]12O[C@@]1([H])[C@H](C)[C@H](OC(=O)\C=C\C[C@H](O)C[C@H](O)C[C@@H](O)CC[C@@H](C)[C@H](O)C[C@]1(O)O[C@@]([H])(C[C@H](O)[C@H]1O)C[C@@H](O)C[C@H](O)CCC[C@@H]2O)[C@@H](C)[C@@H](O)[C@H](C)[C@@H](O)[C@@H](C)[C@H](C)O[C@H]1C[C@H](O)[C@H](O)[C@H](C)O1	0.07565651750834172	-0.4082482904638633	-5	1	BGC0001381:113541;BGC0000040:17731;BGC0000002:24029;BGC0001619:20779;BGC0001662:10247;BGC0000151:19694;BGC0001828:13799;BGC0000053:7749;BGC0001580:8751;BGC0001773:12234;BGC0000055:8070;BGC0000035:6971;BGC0001700:31290;BGC0001523:23166;BGC0001491:10147;BGC0001359:16548;BGC0001581:5618;BGC0000052:5618;BGC0000158:3462;BGC0000144:7813;BGC0000115:7149;BGC0000047:5186;BGC0000042:4470;BGC0001232:10827;B…
NZ_KV411303.1.region012	54	8779	116	CCCCC(C(=O)OC)C(=O)OC1CCCC(O)C2OC2C(C)C(OC(=O)\C=C/CC(O)CC(O)CC(O)CCC(C)C(O)C[C@]2(O)O[C@@H](C[C@H](O)[C@H]2O)CC(O)C1)C(C)C(O)C(C)C(O)C(C)C(C)OC1CC(OC)C(OC)C(C)O1	0.07275326240735687	-0.4082482904638633	-5	1	BGC0001381:113541;BGC0000040:17731;BGC0000002:24029;BGC0001619:20779;BGC0001662:10247;BGC0000151:19694;BGC0001828:13799;BGC0000053:7749;BGC0001580:8751;BGC0001773:12234;BGC0000055:8070;BGC0000035:6971;BGC0001700:31290;BGC0001523:23166;BGC0001491:10147;BGC0001359:16548;BGC0001581:5618;BGC0000052:5618;BGC0000158:3462;BGC0000144:7813;BGC0000115:7149;BGC0000047:5186;BGC0000042:4470;BGC0001232:10827;B…
NZ_KV411303.1.region012	54	8800	116	[H][C@]12C[C@H](O)[C@@H](O)[C@](O)(CC(O)C(C)CCC(O)CC(O)CC(O)C\C=C\C(=O)OC(C(C)C(O)C(C)C(O)C(C)C(C)O[C@@H]3C[C@@H](OC(=O)CCCC)[C@@H](O)[C@@H](C)O3)C(C)C3OC3C(O)CCCC(CC(O)C1)OC(=O)CC(O)=O)O2	0.04186614269604974	-0.4082482904638633	-5	1	BGC0001381:113541;BGC0000040:17731;BGC0000002:24029;BGC0001619:20779;BGC0001662:10247;BGC0000151:19694;BGC0001828:13799;BGC0000053:7749;BGC0001580:8751;BGC0001773:12234;BGC0000055:8070;BGC0000035:6971;BGC0001700:31290;BGC0001523:23166;BGC0001491:10147;BGC0001359:16548;BGC0001581:5618;BGC0000052:5618;BGC0000158:3462;BGC0000144:7813;BGC0000115:7149;BGC0000047:5186;BGC0000042:4470;BGC0001232:10827;B…
NZ_KV411303.1.region012	54	8800	116	[H][C@@]12O[C@@]1([H])[C@H](C)[C@H](OC(=O)\C=C\C[C@H](O)C[C@H](O)C[C@@H](O)CC[C@@H](C)[C@H](O)C[C@]1(O)O[C@@]([H])(C[C@H](O)[C@H]1O)C[C@@H](O)C[C@H](O)CCC[C@@H]2O)[C@@H](C)[C@@H](O)[C@H](C)[C@@H](O)[C@@H](C)[C@H](C)O[C@H]1C[C@H](O)[C@H](O)[C@H](C)O1	0.04116820131231093	-0.4082482904638633	-5	1	BGC0001381:113541;BGC0000040:17731;BGC0000002:24029;BGC0001619:20779;BGC0001662:10247;BGC0000151:19694;BGC0001828:13799;BGC0000053:7749;BGC0001580:8751;BGC0001773:12234;BGC0000055:8070;BGC0000035:6971;BGC0001700:31290;BGC0001523:23166;BGC0001491:10147;BGC0001359:16548;BGC0001581:5618;BGC0000052:5618;BGC0000158:3462;BGC0000144:7813;BGC0000115:7149;BGC0000047:5186;BGC0000042:4470;BGC0001232:10827;B…
NZ_KV411303.1.region012	54	8800	116	CCCCC(C(=O)OC)C(=O)OC1CCCC(O)C2OC2C(C)C(OC(=O)\C=C/CC(O)CC(O)CC(O)CCC(C)C(O)C[C@]2(O)O[C@@H](C[C@H](O)[C@H]2O)CC(O)C1)C(C)C(O)C(C)C(O)C(C)C(C)OC1CC(OC)C(OC)C(C)O1	0.04831153370719374	-0.4082482904638633	-5	1	BGC0001381:113541;BGC0000040:17731;BGC0000002:24029;BGC0001619:20779;BGC0001662:10247;BGC0000151:19694;BGC0001828:13799;BGC0000053:7749;BGC0001580:8751;BGC0001773:12234;BGC0000055:8070;BGC0000035:6971;BGC0001700:31290;BGC0001523:23166;BGC0001491:10147;BGC0001359:16548;BGC0001581:5618;BGC0000052:5618;BGC0000158:3462;BGC0000144:7813;BGC0000115:7149;BGC0000047:5186;BGC0000042:4470;BGC0001232:10827;B…
NZ_KV411303.1.region012	54	9023	116	[H][C@]12C[C@H](O)[C@@H](O)[C@](O)(CC(O)C(C)CCC(O)CC(O)CC(O)C\C=C\C(=O)OC(C(C)C(O)C(C)C(O)C(C)C(C)O[C@@H]3C[C@@H](OC(=O)CCCC)[C@@H](O)[C@@H](C)O3)C(C)C3OC3C(O)CCCC(CC(O)C1)OC(=O)CC(O)=O)O2	0.06496099572899121	-0.4082482904638633	-5	1	BGC0001381:113541;BGC0000040:17731;BGC0000002:24029;BGC0001619:20779;BGC0001662:10247;BGC0000151:19694;BGC0001828:13799;BGC0000053:7749;BGC0001580:8751;BGC0001773:12234;BGC0000055:8070;BGC0000035:6971;BGC0001700:31290;BGC0001523:23166;BGC0001491:10147;BGC0001359:16548;BGC0001581:5618;BGC0000052:5618;BGC0000158:3462;BGC0000144:7813;BGC0000115:7149;BGC0000047:5186;BGC0000042:4470;BGC0001232:10827;B…
NZ_KV411303.1.region012	54	9023	116	[H][C@@]12O[C@@]1([H])[C@H](C)[C@H](OC(=O)\C=C\C[C@H](O)C[C@H](O)C[C@@H](O)CC[C@@H](C)[C@H](O)C[C@]1(O)O[C@@]([H])(C[C@H](O)[C@H]1O)C[C@@H](O)C[C@H](O)CCC[C@@H]2O)[C@@H](C)[C@@H](O)[C@H](C)[C@@H](O)[C@@H](C)[C@H](C)O[C@H]1C[C@H](O)[C@H](O)[C@H](C)O1	0.07041356906105792	-0.4082482904638633	-5	1	BGC0001381:113541;BGC0000040:17731;BGC0000002:24029;BGC0001619:20779;BGC0001662:10247;BGC0000151:19694;BGC0001828:13799;BGC0000053:7749;BGC0001580:8751;BGC0001773:12234;BGC0000055:8070;BGC0000035:6971;BGC0001700:31290;BGC0001523:23166;BGC0001491:10147;BGC0001359:16548;BGC0001581:5618;BGC0000052:5618;BGC0000158:3462;BGC0000144:7813;BGC0000115:7149;BGC0000047:5186;BGC0000042:4470;BGC0001232:10827;B…
NZ_KV411303.1.region012	54	9023	116	CCCCC(C(=O)OC)C(=O)OC1CCCC(O)C2OC2C(C)C(OC(=O)\C=C/CC(O)CC(O)CC(O)CCC(C)C(O)C[C@]2(O)O[C@@H](C[C@H](O)[C@H]2O)CC(O)C1)C(C)C(O)C(C)C(O)C(C)C(C)OC1CC(OC)C(OC)C(C)O1	0.07249139650933076	-0.4082482904638633	-5	1	BGC0001381:113541;BGC0000040:17731;BGC0000002:24029;BGC0001619:20779;BGC0001662:10247;BGC0000151:19694;BGC0001828:13799;BGC0000053:7749;BGC0001580:8751;BGC0001773:12234;BGC0000055:8070;BGC0000035:6971;BGC0001700:31290;BGC0001523:23166;BGC0001491:10147;BGC0001359:16548;BGC0001581:5618;BGC0000052:5618;BGC0000158:3462;BGC0000144:7813;BGC0000115:7149;BGC0000047:5186;BGC0000042:4470;BGC0001232:10827;B…
NZ_KV411303.1.region012	54	9090	116	[H][C@]12C[C@H](O)[C@@H](O)[C@](O)(CC(O)C(C)CCC(O)CC(O)CC(O)C\C=C\C(=O)OC(C(C)C(O)C(C)C(O)C(C)C(C)O[C@@H]3C[C@@H](OC(=O)CCCC)[C@@H](O)[C@@H](C)O3)C(C)C3OC3C(O)CCCC(CC(O)C1)OC(=O)CC(O)=O)O2	0.04048546796534061	-0.4082482904638633	-5	1	BGC0001381:113541;BGC0000040:17731;BGC0000002:24029;BGC0001619:20779;BGC0001662:10247;BGC0000151:19694;BGC0001828:13799;BGC0000053:7749;BGC0001580:8751;BGC0001773:12234;BGC0000055:8070;BGC0000035:6971;BGC0001700:31290;BGC0001523:23166;BGC0001491:10147;BGC0001359:16548;BGC0001581:5618;BGC0000052:5618;BGC0000158:3462;BGC0000144:7813;BGC0000115:7149;BGC0000047:5186;BGC0000042:4470;BGC0001232:10827;B…
NZ_KV411303.1.region012	54	9090	116	[H][C@@]12O[C@@]1([H])[C@H](C)[C@H](OC(=O)\C=C\C[C@H](O)C[C@H](O)C[C@@H](O)CC[C@@H](C)[C@H](O)C[C@]1(O)O[C@@]([H])(C[C@H](O)[C@H]1O)C[C@@H](O)C[C@H](O)CCC[C@@H]2O)[C@@H](C)[C@@H](O)[C@H](C)[C@@H](O)[C@@H](C)[C@H](C)O[C@H]1C[C@H](O)[C@H](O)[C@H](C)O1	0.04184773018435394	-0.4082482904638633	-5	1	BGC0001381:113541;BGC0000040:17731;BGC0000002:24029;BGC0001619:20779;BGC0001662:10247;BGC0000151:19694;BGC0001828:13799;BGC0000053:7749;BGC0001580:8751;BGC0001773:12234;BGC0000055:8070;BGC0000035:6971;BGC0001700:31290;BGC0001523:23166;BGC0001491:10147;BGC0001359:16548;BGC0001581:5618;BGC0000052:5618;BGC0000158:3462;BGC0000144:7813;BGC0000115:7149;BGC0000047:5186;BGC0000042:4470;BGC0001232:10827;B…
NZ_KV411303.1.region012	54	9090	116	CCCCC(C(=O)OC)C(=O)OC1CCCC(O)C2OC2C(C)C(OC(=O)\C=C/CC(O)CC(O)CC(O)CCC(C)C(O)C[C@]2(O)O[C@@H](C[C@H](O)[C@H]2O)CC(O)C1)C(C)C(O)C(C)C(O)C(C)C(C)OC1CC(OC)C(OC)C(C)O1	0.04662574954842092	-0.4082482904638633	-5	1	BGC0001381:113541;BGC0000040:17731;BGC0000002:24029;BGC0001619:20779;BGC0001662:10247;BGC0000151:19694;BGC0001828:13799;BGC0000053:7749;BGC0001580:8751;BGC0001773:12234;BGC0000055:8070;BGC0000035:6971;BGC0001700:31290;BGC0001523:23166;BGC0001491:10147;BGC0001359:16548;BGC0001581:5618;BGC0000052:5618;BGC0000158:3462;BGC0000144:7813;BGC0000115:7149;BGC0000047:5186;BGC0000042:4470;BGC0001232:10827;B…
NZ_KV411303.1.region012	54	9162	116	[H][C@]12C[C@H](O)[C@@H](O)[C@](O)(CC(O)C(C)CCC(O)CC(O)CC(O)C\C=C\C(=O)OC(C(C)C(O)C(C)C(O)C(C)C(C)O[C@@H]3C[C@@H](OC(=O)CCCC)[C@@H](O)[C@@H](C)O3)C(C)C3OC3C(O)CCCC(CC(O)C1)OC(=O)CC(O)=O)O2	0.06550059932058812	-0.4082482904638633	-5	1	BGC0001381:113541;BGC0000040:17731;BGC0000002:24029;BGC0001619:20779;BGC0001662:10247;BGC0000151:19694;BGC0001828:13799;BGC0000053:7749;BGC0001580:8751;BGC0001773:12234;BGC0000055:8070;BGC0000035:6971;BGC0001700:31290;BGC0001523:23166;BGC0001491:10147;BGC0001359:16548;BGC0001581:5618;BGC0000052:5618;BGC0000158:3462;BGC0000144:7813;BGC0000115:7149;BGC0000047:5186;BGC0000042:4470;BGC0001232:10827;B…
NZ_KV411303.1.region012	54	9162	116	[H][C@@]12O[C@@]1([H])[C@H](C)[C@H](OC(=O)\C=C\C[C@H](O)C[C@H](O)C[C@@H](O)CC[C@@H](C)[C@H](O)C[C@]1(O)O[C@@]([H])(C[C@H](O)[C@H]1O)C[C@@H](O)C[C@H](O)CCC[C@@H]2O)[C@@H](C)[C@@H](O)[C@H](C)[C@@H](O)[C@@H](C)[C@H](C)O[C@H]1C[C@H](O)[C@H](O)[C@H](C)O1	0.06978927960406811	-0.4082482904638633	-5	1	BGC0001381:113541;BGC0000040:17731;BGC0000002:24029;BGC0001619:20779;BGC0001662:10247;BGC0000151:19694;BGC0001828:13799;BGC0000053:7749;BGC0001580:8751;BGC0001773:12234;BGC0000055:8070;BGC0000035:6971;BGC0001700:31290;BGC0001523:23166;BGC0001491:10147;BGC0001359:16548;BGC0001581:5618;BGC0000052:5618;BGC0000158:3462;BGC0000144:7813;BGC0000115:7149;BGC0000047:5186;BGC0000042:4470;BGC0001232:10827;B…
NZ_KV411303.1.region012	54	9162	116	CCCCC(C(=O)OC)C(=O)OC1CCCC(O)C2OC2C(C)C(OC(=O)\C=C/CC(O)CC(O)CC(O)CCC(C)C(O)C[C@]2(O)O[C@@H](C[C@H](O)[C@H]2O)CC(O)C1)C(C)C(O)C(C)C(O)C(C)C(C)OC1CC(OC)C(OC)C(C)O1	0.07761306493001133	-0.4082482904638633	-5	1	BGC0001381:113541;BGC0000040:17731;BGC0000002:24029;BGC0001619:20779;BGC0001662:10247;BGC0000151:19694;BGC0001828:13799;BGC0000053:7749;BGC0001580:8751;BGC0001773:12234;BGC0000055:8070;BGC0000035:6971;BGC0001700:31290;BGC0001523:23166;BGC0001491:10147;BGC0001359:16548;BGC0001581:5618;BGC0000052:5618;BGC0000158:3462;BGC0000144:7813;BGC0000115:7149;BGC0000047:5186;BGC0000042:4470;BGC0001232:10827;B…
NZ_KV411303.1.region012	54	9300	116	[H][C@]12C[C@H](O)[C@@H](O)[C@](O)(CC(O)C(C)CCC(O)CC(O)CC(O)C\C=C\C(=O)OC(C(C)C(O)C(C)C(O)C(C)C(C)O[C@@H]3C[C@@H](OC(=O)CCCC)[C@@H](O)[C@@H](C)O3)C(C)C3OC3C(O)CCCC(CC(O)C1)OC(=O)CC(O)=O)O2	0.06586072039800625	-0.4082482904638633	-5	1	BGC0001381:113541;BGC0000040:17731;BGC0000002:24029;BGC0001619:20779;BGC0001662:10247;BGC0000151:19694;BGC0001828:13799;BGC0000053:7749;BGC0001580:8751;BGC0001773:12234;BGC0000055:8070;BGC0000035:6971;BGC0001700:31290;BGC0001523:23166;BGC0001491:10147;BGC0001359:16548;BGC0001581:5618;BGC0000052:5618;BGC0000158:3462;BGC0000144:7813;BGC0000115:7149;BGC0000047:5186;BGC0000042:4470;BGC0001232:10827;B…
NZ_KV411303.1.region012	54	9300	116	[H][C@@]12O[C@@]1([H])[C@H](C)[C@H](OC(=O)\C=C\C[C@H](O)C[C@H](O)C[C@@H](O)CC[C@@H](C)[C@H](O)C[C@]1(O)O[C@@]([H])(C[C@H](O)[C@H]1O)C[C@@H](O)C[C@H](O)CCC[C@@H]2O)[C@@H](C)[C@@H](O)[C@H](C)[C@@H](O)[C@@H](C)[C@H](C)O[C@H]1C[C@H](O)[C@H](O)[C@H](C)O1	0.07308108767046044	-0.4082482904638633	-5	1	BGC0001381:113541;BGC0000040:17731;BGC0000002:24029;BGC0001619:20779;BGC0001662:10247;BGC0000151:19694;BGC0001828:13799;BGC0000053:7749;BGC0001580:8751;BGC0001773:12234;BGC0000055:8070;BGC0000035:6971;BGC0001700:31290;BGC0001523:23166;BGC0001491:10147;BGC0001359:16548;BGC0001581:5618;BGC0000052:5618;BGC0000158:3462;BGC0000144:7813;BGC0000115:7149;BGC0000047:5186;BGC0000042:4470;BGC0001232:10827;B…
NZ_KV411303.1.region012	54	9300	116	CCCCC(C(=O)OC)C(=O)OC1CCCC(O)C2OC2C(C)C(OC(=O)\C=C/CC(O)CC(O)CC(O)CCC(C)C(O)C[C@]2(O)O[C@@H](C[C@H](O)[C@H]2O)CC(O)C1)C(C)C(O)C(C)C(O)C(C)C(C)OC1CC(OC)C(OC)C(C)O1	0.07708147162790549	-0.4082482904638633	-5	1	BGC0001381:113541;BGC0000040:17731;BGC0000002:24029;BGC0001619:20779;BGC0001662:10247;BGC0000151:19694;BGC0001828:13799;BGC0000053:7749;BGC0001580:8751;BGC0001773:12234;BGC0000055:8070;BGC0000035:6971;BGC0001700:31290;BGC0001523:23166;BGC0001491:10147;BGC0001359:16548;BGC0001581:5618;BGC0000052:5618;BGC0000158:3462;BGC0000144:7813;BGC0000115:7149;BGC0000047:5186;BGC0000042:4470;BGC0001232:10827;B…
NZ_KV411303.1.region012	54	9315	116	[H][C@]12C[C@H](O)[C@@H](O)[C@](O)(CC(O)C(C)CCC(O)CC(O)CC(O)C\C=C\C(=O)OC(C(C)C(O)C(C)C(O)C(C)C(C)O[C@@H]3C[C@@H](OC(=O)CCCC)[C@@H](O)[C@@H](C)O3)C(C)C3OC3C(O)CCCC(CC(O)C1)OC(=O)CC(O)=O)O2	0.03134204607779664	-0.4082482904638633	-5	1	BGC0001381:113541;BGC0000040:17731;BGC0000002:24029;BGC0001619:20779;BGC0001662:10247;BGC0000151:19694;BGC0001828:13799;BGC0000053:7749;BGC0001580:8751;BGC0001773:12234;BGC0000055:8070;BGC0000035:6971;BGC0001700:31290;BGC0001523:23166;BGC0001491:10147;BGC0001359:16548;BGC0001581:5618;BGC0000052:5618;BGC0000158:3462;BGC0000144:7813;BGC0000115:7149;BGC0000047:5186;BGC0000042:4470;BGC0001232:10827;B…
NZ_KV411303.1.region012	54	9315	116	[H][C@@]12O[C@@]1([H])[C@H](C)[C@H](OC(=O)\C=C\C[C@H](O)C[C@H](O)C[C@@H](O)CC[C@@H](C)[C@H](O)C[C@]1(O)O[C@@]([H])(C[C@H](O)[C@H]1O)C[C@@H](O)C[C@H](O)CCC[C@@H]2O)[C@@H](C)[C@@H](O)[C@H](C)[C@@H](O)[C@@H](C)[C@H](C)O[C@H]1C[C@H](O)[C@H](O)[C@H](C)O1	0.034084573361948534	-0.4082482904638633	-5	1	BGC0001381:113541;BGC0000040:17731;BGC0000002:24029;BGC0001619:20779;BGC0001662:10247;BGC0000151:19694;BGC0001828:13799;BGC0000053:7749;BGC0001580:8751;BGC0001773:12234;BGC0000055:8070;BGC0000035:6971;BGC0001700:31290;BGC0001523:23166;BGC0001491:10147;BGC0001359:16548;BGC0001581:5618;BGC0000052:5618;BGC0000158:3462;BGC0000144:7813;BGC0000115:7149;BGC0000047:5186;BGC0000042:4470;BGC0001232:10827;B…
NZ_KV411303.1.region012	54	9315	116	CCCCC(C(=O)OC)C(=O)OC1CCCC(O)C2OC2C(C)C(OC(=O)\C=C/CC(O)CC(O)CC(O)CCC(C)C(O)C[C@]2(O)O[C@@H](C[C@H](O)[C@H]2O)CC(O)C1)C(C)C(O)C(C)C(O)C(C)C(C)OC1CC(OC)C(OC)C(C)O1	0.03828364290917877	-0.4082482904638633	-5	1	BGC0001381:113541;BGC0000040:17731;BGC0000002:24029;BGC0001619:20779;BGC0001662:10247;BGC0000151:19694;BGC0001828:13799;BGC0000053:7749;BGC0001580:8751;BGC0001773:12234;BGC0000055:8070;BGC0000035:6971;BGC0001700:31290;BGC0001523:23166;BGC0001491:10147;BGC0001359:16548;BGC0001581:5618;BGC0000052:5618;BGC0000158:3462;BGC0000144:7813;BGC0000115:7149;BGC0000047:5186;BGC0000042:4470;BGC0001232:10827;B…
NZ_KV411303.1.region012	54	9316	116	[H][C@]12C[C@H](O)[C@@H](O)[C@](O)(CC(O)C(C)CCC(O)CC(O)CC(O)C\C=C\C(=O)OC(C(C)C(O)C(C)C(O)C(C)C(C)O[C@@H]3C[C@@H](OC(=O)CCCC)[C@@H](O)[C@@H](C)O3)C(C)C3OC3C(O)CCCC(CC(O)C1)OC(=O)CC(O)=O)O2	0.07213042151713081	-0.4082482904638633	-5	1	BGC0001381:113541;BGC0000040:17731;BGC0000002:24029;BGC0001619:20779;BGC0001662:10247;BGC0000151:19694;BGC0001828:13799;BGC0000053:7749;BGC0001580:8751;BGC0001773:12234;BGC0000055:8070;BGC0000035:6971;BGC0001700:31290;BGC0001523:23166;BGC0001491:10147;BGC0001359:16548;BGC0001581:5618;BGC0000052:5618;BGC0000158:3462;BGC0000144:7813;BGC0000115:7149;BGC0000047:5186;BGC0000042:4470;BGC0001232:10827;B…
NZ_KV411303.1.region012	54	9316	116	[H][C@@]12O[C@@]1([H])[C@H](C)[C@H](OC(=O)\C=C\C[C@H](O)C[C@H](O)C[C@@H](O)CC[C@@H](C)[C@H](O)C[C@]1(O)O[C@@]([H])(C[C@H](O)[C@H]1O)C[C@@H](O)C[C@H](O)CCC[C@@H]2O)[C@@H](C)[C@@H](O)[C@H](C)[C@@H](O)[C@@H](C)[C@H](C)O[C@H]1C[C@H](O)[C@H](O)[C@H](C)O1	0.07718206981574707	-0.4082482904638633	-5	1	BGC0001381:113541;BGC0000040:17731;BGC0000002:24029;BGC0001619:20779;BGC0001662:10247;BGC0000151:19694;BGC0001828:13799;BGC0000053:7749;BGC0001580:8751;BGC0001773:12234;BGC0000055:8070;BGC0000035:6971;BGC0001700:31290;BGC0001523:23166;BGC0001491:10147;BGC0001359:16548;BGC0001581:5618;BGC0000052:5618;BGC0000158:3462;BGC0000144:7813;BGC0000115:7149;BGC0000047:5186;BGC0000042:4470;BGC0001232:10827;B…
NZ_KV411303.1.region012	54	9316	116	CCCCC(C(=O)OC)C(=O)OC1CCCC(O)C2OC2C(C)C(OC(=O)\C=C/CC(O)CC(O)CC(O)CCC(C)C(O)C[C@]2(O)O[C@@H](C[C@H](O)[C@H]2O)CC(O)C1)C(C)C(O)C(C)C(O)C(C)C(C)OC1CC(OC)C(OC)C(C)O1	0.08302880510396039	-0.4082482904638633	-5	1	BGC0001381:113541;BGC0000040:17731;BGC0000002:24029;BGC0001619:20779;BGC0001662:10247;BGC0000151:19694;BGC0001828:13799;BGC0000053:7749;BGC0001580:8751;BGC0001773:12234;BGC0000055:8070;BGC0000035:6971;BGC0001700:31290;BGC0001523:23166;BGC0001491:10147;BGC0001359:16548;BGC0001581:5618;BGC0000052:5618;BGC0000158:3462;BGC0000144:7813;BGC0000115:7149;BGC0000047:5186;BGC0000042:4470;BGC0001232:10827;B…
NZ_KV411303.1.region012	54	9331	116	[H][C@]12C[C@H](O)[C@@H](O)[C@](O)(CC(O)C(C)CCC(O)CC(O)CC(O)C\C=C\C(=O)OC(C(C)C(O)C(C)C(O)C(C)C(C)O[C@@H]3C[C@@H](OC(=O)CCCC)[C@@H](O)[C@@H](C)O3)C(C)C3OC3C(O)CCCC(CC(O)C1)OC(=O)CC(O)=O)O2	0.05289036801217424	-0.4082482904638633	-5	1	BGC0001381:113541;BGC0000040:17731;BGC0000002:24029;BGC0001619:20779;BGC0001662:10247;BGC0000151:19694;BGC0001828:13799;BGC0000053:7749;BGC0001580:8751;BGC0001773:12234;BGC0000055:8070;BGC0000035:6971;BGC0001700:31290;BGC0001523:23166;BGC0001491:10147;BGC0001359:16548;BGC0001581:5618;BGC0000052:5618;BGC0000158:3462;BGC0000144:7813;BGC0000115:7149;BGC0000047:5186;BGC0000042:4470;BGC0001232:10827;B…
NZ_KV411303.1.region012	54	9331	116	[H][C@@]12O[C@@]1([H])[C@H](C)[C@H](OC(=O)\C=C\C[C@H](O)C[C@H](O)C[C@@H](O)CC[C@@H](C)[C@H](O)C[C@]1(O)O[C@@]([H])(C[C@H](O)[C@H]1O)C[C@@H](O)C[C@H](O)CCC[C@@H]2O)[C@@H](C)[C@@H](O)[C@H](C)[C@@H](O)[C@@H](C)[C@H](C)O[C@H]1C[C@H](O)[C@H](O)[C@H](C)O1	0.06117549010045463	-0.4082482904638633	-5	1	BGC0001381:113541;BGC0000040:17731;BGC0000002:24029;BGC0001619:20779;BGC0001662:10247;BGC0000151:19694;BGC0001828:13799;BGC0000053:7749;BGC0001580:8751;BGC0001773:12234;BGC0000055:8070;BGC0000035:6971;BGC0001700:31290;BGC0001523:23166;BGC0001491:10147;BGC0001359:16548;BGC0001581:5618;BGC0000052:5618;BGC0000158:3462;BGC0000144:7813;BGC0000115:7149;BGC0000047:5186;BGC0000042:4470;BGC0001232:10827;B…
NZ_KV411303.1.region012	54	9331	116	CCCCC(C(=O)OC)C(=O)OC1CCCC(O)C2OC2C(C)C(OC(=O)\C=C/CC(O)CC(O)CC(O)CCC(C)C(O)C[C@]2(O)O[C@@H](C[C@H](O)[C@H]2O)CC(O)C1)C(C)C(O)C(C)C(O)C(C)C(C)OC1CC(OC)C(OC)C(C)O1	0.06456229599735862	-0.4082482904638633	-5	1	BGC0001381:113541;BGC0000040:17731;BGC0000002:24029;BGC0001619:20779;BGC0001662:10247;BGC0000151:19694;BGC0001828:13799;BGC0000053:7749;BGC0001580:8751;BGC0001773:12234;BGC0000055:8070;BGC0000035:6971;BGC0001700:31290;BGC0001523:23166;BGC0001491:10147;BGC0001359:16548;BGC0001581:5618;BGC0000052:5618;BGC0000158:3462;BGC0000144:7813;BGC0000115:7149;BGC0000047:5186;BGC0000042:4470;BGC0001232:10827;B…
NZ_KV411303.1.region012	54	9345	116	[H][C@]12C[C@H](O)[C@@H](O)[C@](O)(CC(O)C(C)CCC(O)CC(O)CC(O)C\C=C\C(=O)OC(C(C)C(O)C(C)C(O)C(C)C(C)O[C@@H]3C[C@@H](OC(=O)CCCC)[C@@H](O)[C@@H](C)O3)C(C)C3OC3C(O)CCCC(CC(O)C1)OC(=O)CC(O)=O)O2	0.04703990042237288	-0.4082482904638633	-5	1	BGC0001381:113541;BGC0000040:17731;BGC0000002:24029;BGC0001619:20779;BGC0001662:10247;BGC0000151:19694;BGC0001828:13799;BGC0000053:7749;BGC0001580:8751;BGC0001773:12234;BGC0000055:8070;BGC0000035:6971;BGC0001700:31290;BGC0001523:23166;BGC0001491:10147;BGC0001359:16548;BGC0001581:5618;BGC0000052:5618;BGC0000158:3462;BGC0000144:7813;BGC0000115:7149;BGC0000047:5186;BGC0000042:4470;BGC0001232:10827;B…
NZ_KV411303.1.region012	54	9345	116	[H][C@@]12O[C@@]1([H])[C@H](C)[C@H](OC(=O)\C=C\C[C@H](O)C[C@H](O)C[C@@H](O)CC[C@@H](C)[C@H](O)C[C@]1(O)O[C@@]([H])(C[C@H](O)[C@H]1O)C[C@@H](O)C[C@H](O)CCC[C@@H]2O)[C@@H](C)[C@@H](O)[C@H](C)[C@@H](O)[C@@H](C)[C@H](C)O[C@H]1C[C@H](O)[C@H](O)[C@H](C)O1	0.05312997653249199	-0.4082482904638633	-5	1	BGC0001381:113541;BGC0000040:17731;BGC0000002:24029;BGC0001619:20779;BGC0001662:10247;BGC0000151:19694;BGC0001828:13799;BGC0000053:7749;BGC0001580:8751;BGC0001773:12234;BGC0000055:8070;BGC0000035:6971;BGC0001700:31290;BGC0001523:23166;BGC0001491:10147;BGC0001359:16548;BGC0001581:5618;BGC0000052:5618;BGC0000158:3462;BGC0000144:7813;BGC0000115:7149;BGC0000047:5186;BGC0000042:4470;BGC0001232:10827;B…
NZ_KV411303.1.region012	54	9345	116	CCCCC(C(=O)OC)C(=O)OC1CCCC(O)C2OC2C(C)C(OC(=O)\C=C/CC(O)CC(O)CC(O)CCC(C)C(O)C[C@]2(O)O[C@@H](C[C@H](O)[C@H]2O)CC(O)C1)C(C)C(O)C(C)C(O)C(C)C(C)OC1CC(OC)C(OC)C(C)O1	0.056202209370213856	-0.4082482904638633	-5	1	BGC0001381:113541;BGC0000040:17731;BGC0000002:24029;BGC0001619:20779;BGC0001662:10247;BGC0000151:19694;BGC0001828:13799;BGC0000053:7749;BGC0001580:8751;BGC0001773:12234;BGC0000055:8070;BGC0000035:6971;BGC0001700:31290;BGC0001523:23166;BGC0001491:10147;BGC0001359:16548;BGC0001581:5618;BGC0000052:5618;BGC0000158:3462;BGC0000144:7813;BGC0000115:7149;BGC0000047:5186;BGC0000042:4470;BGC0001232:10827;B…
NZ_KV411303.1.region012	54	9400	116	[H][C@]12C[C@H](O)[C@@H](O)[C@](O)(CC(O)C(C)CCC(O)CC(O)CC(O)C\C=C\C(=O)OC(C(C)C(O)C(C)C(O)C(C)C(C)O[C@@H]3C[C@@H](OC(=O)CCCC)[C@@H](O)[C@@H](C)O3)C(C)C3OC3C(O)CCCC(CC(O)C1)OC(=O)CC(O)=O)O2	0.05979032811779154	-0.4082482904638633	-5	1	BGC0001381:113541;BGC0000040:17731;BGC0000002:24029;BGC0001619:20779;BGC0001662:10247;BGC0000151:19694;BGC0001828:13799;BGC0000053:7749;BGC0001580:8751;BGC0001773:12234;BGC0000055:8070;BGC0000035:6971;BGC0001700:31290;BGC0001523:23166;BGC0001491:10147;BGC0001359:16548;BGC0001581:5618;BGC0000052:5618;BGC0000158:3462;BGC0000144:7813;BGC0000115:7149;BGC0000047:5186;BGC0000042:4470;BGC0001232:10827;B…
NZ_KV411303.1.region012	54	9400	116	[H][C@@]12O[C@@]1([H])[C@H](C)[C@H](OC(=O)\C=C\C[C@H](O)C[C@H](O)C[C@@H](O)CC[C@@H](C)[C@H](O)C[C@]1(O)O[C@@]([H])(C[C@H](O)[C@H]1O)C[C@@H](O)C[C@H](O)CCC[C@@H]2O)[C@@H](C)[C@@H](O)[C@H](C)[C@@H](O)[C@@H](C)[C@H](C)O[C@H]1C[C@H](O)[C@H](O)[C@H](C)O1	0.06775825074188864	-0.4082482904638633	-5	1	BGC0001381:113541;BGC0000040:17731;BGC0000002:24029;BGC0001619:20779;BGC0001662:10247;BGC0000151:19694;BGC0001828:13799;BGC0000053:7749;BGC0001580:8751;BGC0001773:12234;BGC0000055:8070;BGC0000035:6971;BGC0001700:31290;BGC0001523:23166;BGC0001491:10147;BGC0001359:16548;BGC0001581:5618;BGC0000052:5618;BGC0000158:3462;BGC0000144:7813;BGC0000115:7149;BGC0000047:5186;BGC0000042:4470;BGC0001232:10827;B…
NZ_KV411303.1.region012	54	9400	116	CCCCC(C(=O)OC)C(=O)OC1CCCC(O)C2OC2C(C)C(OC(=O)\C=C/CC(O)CC(O)CC(O)CCC(C)C(O)C[C@]2(O)O[C@@H](C[C@H](O)[C@H]2O)CC(O)C1)C(C)C(O)C(C)C(O)C(C)C(C)OC1CC(OC)C(OC)C(C)O1	0.06753952705122884	-0.4082482904638633	-5	1	BGC0001381:113541;BGC0000040:17731;BGC0000002:24029;BGC0001619:20779;BGC0001662:10247;BGC0000151:19694;BGC0001828:13799;BGC0000053:7749;BGC0001580:8751;BGC0001773:12234;BGC0000055:8070;BGC0000035:6971;BGC0001700:31290;BGC0001523:23166;BGC0001491:10147;BGC0001359:16548;BGC0001581:5618;BGC0000052:5618;BGC0000158:3462;BGC0000144:7813;BGC0000115:7149;BGC0000047:5186;BGC0000042:4470;BGC0001232:10827;B…
NZ_KV411303.1.region012	54	9411	116	[H][C@]12C[C@H](O)[C@@H](O)[C@](O)(CC(O)C(C)CCC(O)CC(O)CC(O)C\C=C\C(=O)OC(C(C)C(O)C(C)C(O)C(C)C(C)O[C@@H]3C[C@@H](OC(=O)CCCC)[C@@H](O)[C@@H](C)O3)C(C)C3OC3C(O)CCCC(CC(O)C1)OC(=O)CC(O)=O)O2	0.03593176385369054	-0.4082482904638633	-5	1	BGC0001381:113541;BGC0000040:17731;BGC0000002:24029;BGC0001619:20779;BGC0001662:10247;BGC0000151:19694;BGC0001828:13799;BGC0000053:7749;BGC0001580:8751;BGC0001773:12234;BGC0000055:8070;BGC0000035:6971;BGC0001700:31290;BGC0001523:23166;BGC0001491:10147;BGC0001359:16548;BGC0001581:5618;BGC0000052:5618;BGC0000158:3462;BGC0000144:7813;BGC0000115:7149;BGC0000047:5186;BGC0000042:4470;BGC0001232:10827;B…
NZ_KV411303.1.region012	54	9411	116	[H][C@@]12O[C@@]1([H])[C@H](C)[C@H](OC(=O)\C=C\C[C@H](O)C[C@H](O)C[C@@H](O)CC[C@@H](C)[C@H](O)C[C@]1(O)O[C@@]([H])(C[C@H](O)[C@H]1O)C[C@@H](O)C[C@H](O)CCC[C@@H]2O)[C@@H](C)[C@@H](O)[C@H](C)[C@@H](O)[C@@H](C)[C@H](C)O[C@H]1C[C@H](O)[C@H](O)[C@H](C)O1	0.0377707753408947	-0.4082482904638633	-5	1	BGC0001381:113541;BGC0000040:17731;BGC0000002:24029;BGC0001619:20779;BGC0001662:10247;BGC0000151:19694;BGC0001828:13799;BGC0000053:7749;BGC0001580:8751;BGC0001773:12234;BGC0000055:8070;BGC0000035:6971;BGC0001700:31290;BGC0001523:23166;BGC0001491:10147;BGC0001359:16548;BGC0001581:5618;BGC0000052:5618;BGC0000158:3462;BGC0000144:7813;BGC0000115:7149;BGC0000047:5186;BGC0000042:4470;BGC0001232:10827;B…
NZ_KV411303.1.region012	54	9411	116	CCCCC(C(=O)OC)C(=O)OC1CCCC(O)C2OC2C(C)C(OC(=O)\C=C/CC(O)CC(O)CC(O)CCC(C)C(O)C[C@]2(O)O[C@@H](C[C@H](O)[C@H]2O)CC(O)C1)C(C)C(O)C(C)C(O)C(C)C(C)OC1CC(OC)C(OC)C(C)O1	0.04349770160371946	-0.4082482904638633	-5	1	BGC0001381:113541;BGC0000040:17731;BGC0000002:24029;BGC0001619:20779;BGC0001662:10247;BGC0000151:19694;BGC0001828:13799;BGC0000053:7749;BGC0001580:8751;BGC0001773:12234;BGC0000055:8070;BGC0000035:6971;BGC0001700:31290;BGC0001523:23166;BGC0001491:10147;BGC0001359:16548;BGC0001581:5618;BGC0000052:5618;BGC0000158:3462;BGC0000144:7813;BGC0000115:7149;BGC0000047:5186;BGC0000042:4470;BGC0001232:10827;B…
NZ_KV411303.1.region012	54	9415	116	[H][C@]12C[C@H](O)[C@@H](O)[C@](O)(CC(O)C(C)CCC(O)CC(O)CC(O)C\C=C\C(=O)OC(C(C)C(O)C(C)C(O)C(C)C(C)O[C@@H]3C[C@@H](OC(=O)CCCC)[C@@H](O)[C@@H](C)O3)C(C)C3OC3C(O)CCCC(CC(O)C1)OC(=O)CC(O)=O)O2	0.05203534028964925	-0.4082482904638633	-5	1	BGC0001381:113541;BGC0000040:17731;BGC0000002:24029;BGC0001619:20779;BGC0001662:10247;BGC0000151:19694;BGC0001828:13799;BGC0000053:7749;BGC0001580:8751;BGC0001773:12234;BGC0000055:8070;BGC0000035:6971;BGC0001700:31290;BGC0001523:23166;BGC0001491:10147;BGC0001359:16548;BGC0001581:5618;BGC0000052:5618;BGC0000158:3462;BGC0000144:7813;BGC0000115:7149;BGC0000047:5186;BGC0000042:4470;BGC0001232:10827;B…
NZ_KV411303.1.region012	54	9415	116	[H][C@@]12O[C@@]1([H])[C@H](C)[C@H](OC(=O)\C=C\C[C@H](O)C[C@H](O)C[C@@H](O)CC[C@@H](C)[C@H](O)C[C@]1(O)O[C@@]([H])(C[C@H](O)[C@H]1O)C[C@@H](O)C[C@H](O)CCC[C@@H]2O)[C@@H](C)[C@@H](O)[C@H](C)[C@@H](O)[C@@H](C)[C@H](C)O[C@H]1C[C@H](O)[C@H](O)[C@H](C)O1	0.05978276457331112	-0.4082482904638633	-5	1	BGC0001381:113541;BGC0000040:17731;BGC0000002:24029;BGC0001619:20779;BGC0001662:10247;BGC0000151:19694;BGC0001828:13799;BGC0000053:7749;BGC0001580:8751;BGC0001773:12234;BGC0000055:8070;BGC0000035:6971;BGC0001700:31290;BGC0001523:23166;BGC0001491:10147;BGC0001359:16548;BGC0001581:5618;BGC0000052:5618;BGC0000158:3462;BGC0000144:7813;BGC0000115:7149;BGC0000047:5186;BGC0000042:4470;BGC0001232:10827;B…
NZ_KV411303.1.region012	54	9415	116	CCCCC(C(=O)OC)C(=O)OC1CCCC(O)C2OC2C(C)C(OC(=O)\C=C/CC(O)CC(O)CC(O)CCC(C)C(O)C[C@]2(O)O[C@@H](C[C@H](O)[C@H]2O)CC(O)C1)C(C)C(O)C(C)C(O)C(C)C(C)OC1CC(OC)C(OC)C(C)O1	0.060744035143781294	-0.4082482904638633	-5	1	BGC0001381:113541;BGC0000040:17731;BGC0000002:24029;BGC0001619:20779;BGC0001662:10247;BGC0000151:19694;BGC0001828:13799;BGC0000053:7749;BGC0001580:8751;BGC0001773:12234;BGC0000055:8070;BGC0000035:6971;BGC0001700:31290;BGC0001523:23166;BGC0001491:10147;BGC0001359:16548;BGC0001581:5618;BGC0000052:5618;BGC0000158:3462;BGC0000144:7813;BGC0000115:7149;BGC0000047:5186;BGC0000042:4470;BGC0001232:10827;B…
NZ_KV411303.1.region012	54	9418	116	[H][C@]12C[C@H](O)[C@@H](O)[C@](O)(CC(O)C(C)CCC(O)CC(O)CC(O)C\C=C\C(=O)OC(C(C)C(O)C(C)C(O)C(C)C(C)O[C@@H]3C[C@@H](OC(=O)CCCC)[C@@H](O)[C@@H](C)O3)C(C)C3OC3C(O)CCCC(CC(O)C1)OC(=O)CC(O)=O)O2	0.031884572940538924	-0.4082482904638633	-5	1	BGC0001381:113541;BGC0000040:17731;BGC0000002:24029;BGC0001619:20779;BGC0001662:10247;BGC0000151:19694;BGC0001828:13799;BGC0000053:7749;BGC0001580:8751;BGC0001773:12234;BGC0000055:8070;BGC0000035:6971;BGC0001700:31290;BGC0001523:23166;BGC0001491:10147;BGC0001359:16548;BGC0001581:5618;BGC0000052:5618;BGC0000158:3462;BGC0000144:7813;BGC0000115:7149;BGC0000047:5186;BGC0000042:4470;BGC0001232:10827;B…
NZ_KV411303.1.region012	54	9418	116	[H][C@@]12O[C@@]1([H])[C@H](C)[C@H](OC(=O)\C=C\C[C@H](O)C[C@H](O)C[C@@H](O)CC[C@@H](C)[C@H](O)C[C@]1(O)O[C@@]([H])(C[C@H](O)[C@H]1O)C[C@@H](O)C[C@H](O)CCC[C@@H]2O)[C@@H](C)[C@@H](O)[C@H](C)[C@@H](O)[C@@H](C)[C@H](C)O[C@H]1C[C@H](O)[C@H](O)[C@H](C)O1	0.03817105664558758	-0.4082482904638633	-5	1	BGC0001381:113541;BGC0000040:17731;BGC0000002:24029;BGC0001619:20779;BGC0001662:10247;BGC0000151:19694;BGC0001828:13799;BGC0000053:7749;BGC0001580:8751;BGC0001773:12234;BGC0000055:8070;BGC0000035:6971;BGC0001700:31290;BGC0001523:23166;BGC0001491:10147;BGC0001359:16548;BGC0001581:5618;BGC0000052:5618;BGC0000158:3462;BGC0000144:7813;BGC0000115:7149;BGC0000047:5186;BGC0000042:4470;BGC0001232:10827;B…
NZ_KV411303.1.region012	54	9418	116	CCCCC(C(=O)OC)C(=O)OC1CCCC(O)C2OC2C(C)C(OC(=O)\C=C/CC(O)CC(O)CC(O)CCC(C)C(O)C[C@]2(O)O[C@@H](C[C@H](O)[C@H]2O)CC(O)C1)C(C)C(O)C(C)C(O)C(C)C(C)OC1CC(OC)C(OC)C(C)O1	0.037154233318158675	-0.4082482904638633	-5	1	BGC0001381:113541;BGC0000040:17731;BGC0000002:24029;BGC0001619:20779;BGC0001662:10247;BGC0000151:19694;BGC0001828:13799;BGC0000053:7749;BGC0001580:8751;BGC0001773:12234;BGC0000055:8070;BGC0000035:6971;BGC0001700:31290;BGC0001523:23166;BGC0001491:10147;BGC0001359:16548;BGC0001581:5618;BGC0000052:5618;BGC0000158:3462;BGC0000144:7813;BGC0000115:7149;BGC0000047:5186;BGC0000042:4470;BGC0001232:10827;B…
NZ_KV411303.1.region012	54	9427	116	[H][C@]12C[C@H](O)[C@@H](O)[C@](O)(CC(O)C(C)CCC(O)CC(O)CC(O)C\C=C\C(=O)OC(C(C)C(O)C(C)C(O)C(C)C(C)O[C@@H]3C[C@@H](OC(=O)CCCC)[C@@H](O)[C@@H](C)O3)C(C)C3OC3C(O)CCCC(CC(O)C1)OC(=O)CC(O)=O)O2	0.04780154394882477	-0.4082482904638633	-5	1	BGC0001381:113541;BGC0000040:17731;BGC0000002:24029;BGC0001619:20779;BGC0001662:10247;BGC0000151:19694;BGC0001828:13799;BGC0000053:7749;BGC0001580:8751;BGC0001773:12234;BGC0000055:8070;BGC0000035:6971;BGC0001700:31290;BGC0001523:23166;BGC0001491:10147;BGC0001359:16548;BGC0001581:5618;BGC0000052:5618;BGC0000158:3462;BGC0000144:7813;BGC0000115:7149;BGC0000047:5186;BGC0000042:4470;BGC0001232:10827;B…
NZ_KV411303.1.region012	54	9427	116	[H][C@@]12O[C@@]1([H])[C@H](C)[C@H](OC(=O)\C=C\C[C@H](O)C[C@H](O)C[C@@H](O)CC[C@@H](C)[C@H](O)C[C@]1(O)O[C@@]([H])(C[C@H](O)[C@H]1O)C[C@@H](O)C[C@H](O)CCC[C@@H]2O)[C@@H](C)[C@@H](O)[C@H](C)[C@@H](O)[C@@H](C)[C@H](C)O[C@H]1C[C@H](O)[C@H](O)[C@H](C)O1	0.053041143264337155	-0.4082482904638633	-5	1	BGC0001381:113541;BGC0000040:17731;BGC0000002:24029;BGC0001619:20779;BGC0001662:10247;BGC0000151:19694;BGC0001828:13799;BGC0000053:7749;BGC0001580:8751;BGC0001773:12234;BGC0000055:8070;BGC0000035:6971;BGC0001700:31290;BGC0001523:23166;BGC0001491:10147;BGC0001359:16548;BGC0001581:5618;BGC0000052:5618;BGC0000158:3462;BGC0000144:7813;BGC0000115:7149;BGC0000047:5186;BGC0000042:4470;BGC0001232:10827;B…
NZ_KV411303.1.region012	54	9427	116	CCCCC(C(=O)OC)C(=O)OC1CCCC(O)C2OC2C(C)C(OC(=O)\C=C/CC(O)CC(O)CC(O)CCC(C)C(O)C[C@]2(O)O[C@@H](C[C@H](O)[C@H]2O)CC(O)C1)C(C)C(O)C(C)C(O)C(C)C(C)OC1CC(OC)C(OC)C(C)O1	0.05631097497859185	-0.4082482904638633	-5	1	BGC0001381:113541;BGC0000040:17731;BGC0000002:24029;BGC0001619:20779;BGC0001662:10247;BGC0000151:19694;BGC0001828:13799;BGC0000053:7749;BGC0001580:8751;BGC0001773:12234;BGC0000055:8070;BGC0000035:6971;BGC0001700:31290;BGC0001523:23166;BGC0001491:10147;BGC0001359:16548;BGC0001581:5618;BGC0000052:5618;BGC0000158:3462;BGC0000144:7813;BGC0000115:7149;BGC0000047:5186;BGC0000042:4470;BGC0001232:10827;B…
NZ_KV411303.1.region012	54	9433	116	[H][C@]12C[C@H](O)[C@@H](O)[C@](O)(CC(O)C(C)CCC(O)CC(O)CC(O)C\C=C\C(=O)OC(C(C)C(O)C(C)C(O)C(C)C(C)O[C@@H]3C[C@@H](OC(=O)CCCC)[C@@H](O)[C@@H](C)O3)C(C)C3OC3C(O)CCCC(CC(O)C1)OC(=O)CC(O)=O)O2	0.051381400581099176	-0.4082482904638633	-5	1	BGC0001381:113541;BGC0000040:17731;BGC0000002:24029;BGC0001619:20779;BGC0001662:10247;BGC0000151:19694;BGC0001828:13799;BGC0000053:7749;BGC0001580:8751;BGC0001773:12234;BGC0000055:8070;BGC0000035:6971;BGC0001700:31290;BGC0001523:23166;BGC0001491:10147;BGC0001359:16548;BGC0001581:5618;BGC0000052:5618;BGC0000158:3462;BGC0000144:7813;BGC0000115:7149;BGC0000047:5186;BGC0000042:4470;BGC0001232:10827;B…
NZ_KV411303.1.region012	54	9433	116	[H][C@@]12O[C@@]1([H])[C@H](C)[C@H](OC(=O)\C=C\C[C@H](O)C[C@H](O)C[C@@H](O)CC[C@@H](C)[C@H](O)C[C@]1(O)O[C@@]([H])(C[C@H](O)[C@H]1O)C[C@@H](O)C[C@H](O)CCC[C@@H]2O)[C@@H](C)[C@@H](O)[C@H](C)[C@@H](O)[C@@H](C)[C@H](C)O[C@H]1C[C@H](O)[C@H](O)[C@H](C)O1	0.059730701803463335	-0.4082482904638633	-5	1	BGC0001381:113541;BGC0000040:17731;BGC0000002:24029;BGC0001619:20779;BGC0001662:10247;BGC0000151:19694;BGC0001828:13799;BGC0000053:7749;BGC0001580:8751;BGC0001773:12234;BGC0000055:8070;BGC0000035:6971;BGC0001700:31290;BGC0001523:23166;BGC0001491:10147;BGC0001359:16548;BGC0001581:5618;BGC0000052:5618;BGC0000158:3462;BGC0000144:7813;BGC0000115:7149;BGC0000047:5186;BGC0000042:4470;BGC0001232:10827;B…
NZ_KV411303.1.region012	54	9433	116	CCCCC(C(=O)OC)C(=O)OC1CCCC(O)C2OC2C(C)C(OC(=O)\C=C/CC(O)CC(O)CC(O)CCC(C)C(O)C[C@]2(O)O[C@@H](C[C@H](O)[C@H]2O)CC(O)C1)C(C)C(O)C(C)C(O)C(C)C(C)OC1CC(OC)C(OC)C(C)O1	0.05959776179525223	-0.4082482904638633	-5	1	BGC0001381:113541;BGC0000040:17731;BGC0000002:24029;BGC0001619:20779;BGC0001662:10247;BGC0000151:19694;BGC0001828:13799;BGC0000053:7749;BGC0001580:8751;BGC0001773:12234;BGC0000055:8070;BGC0000035:6971;BGC0001700:31290;BGC0001523:23166;BGC0001491:10147;BGC0001359:16548;BGC0001581:5618;BGC0000052:5618;BGC0000158:3462;BGC0000144:7813;BGC0000115:7149;BGC0000047:5186;BGC0000042:4470;BGC0001232:10827;B…
NZ_KV411303.1.region012	54	9435	116	[H][C@]12C[C@H](O)[C@@H](O)[C@](O)(CC(O)C(C)CCC(O)CC(O)CC(O)C\C=C\C(=O)OC(C(C)C(O)C(C)C(O)C(C)C(C)O[C@@H]3C[C@@H](OC(=O)CCCC)[C@@H](O)[C@@H](C)O3)C(C)C3OC3C(O)CCCC(CC(O)C1)OC(=O)CC(O)=O)O2	0.0404741757575951	-0.4082482904638633	-5	1	BGC0001381:113541;BGC0000040:17731;BGC0000002:24029;BGC0001619:20779;BGC0001662:10247;BGC0000151:19694;BGC0001828:13799;BGC0000053:7749;BGC0001580:8751;BGC0001773:12234;BGC0000055:8070;BGC0000035:6971;BGC0001700:31290;BGC0001523:23166;BGC0001491:10147;BGC0001359:16548;BGC0001581:5618;BGC0000052:5618;BGC0000158:3462;BGC0000144:7813;BGC0000115:7149;BGC0000047:5186;BGC0000042:4470;BGC0001232:10827;B…
NZ_KV411303.1.region012	54	9435	116	[H][C@@]12O[C@@]1([H])[C@H](C)[C@H](OC(=O)\C=C\C[C@H](O)C[C@H](O)C[C@@H](O)CC[C@@H](C)[C@H](O)C[C@]1(O)O[C@@]([H])(C[C@H](O)[C@H]1O)C[C@@H](O)C[C@H](O)CCC[C@@H]2O)[C@@H](C)[C@@H](O)[C@H](C)[C@@H](O)[C@@H](C)[C@H](C)O[C@H]1C[C@H](O)[C@H](O)[C@H](C)O1	0.04677865209929326	-0.4082482904638633	-5	1	BGC0001381:113541;BGC0000040:17731;BGC0000002:24029;BGC0001619:20779;BGC0001662:10247;BGC0000151:19694;BGC0001828:13799;BGC0000053:7749;BGC0001580:8751;BGC0001773:12234;BGC0000055:8070;BGC0000035:6971;BGC0001700:31290;BGC0001523:23166;BGC0001491:10147;BGC0001359:16548;BGC0001581:5618;BGC0000052:5618;BGC0000158:3462;BGC0000144:7813;BGC0000115:7149;BGC0000047:5186;BGC0000042:4470;BGC0001232:10827;B…
NZ_KV411303.1.region012	54	9435	116	CCCCC(C(=O)OC)C(=O)OC1CCCC(O)C2OC2C(C)C(OC(=O)\C=C/CC(O)CC(O)CC(O)CCC(C)C(O)C[C@]2(O)O[C@@H](C[C@H](O)[C@H]2O)CC(O)C1)C(C)C(O)C(C)C(O)C(C)C(C)OC1CC(OC)C(OC)C(C)O1	0.04748130268780189	-0.4082482904638633	-5	1	BGC0001381:113541;BGC0000040:17731;BGC0000002:24029;BGC0001619:20779;BGC0001662:10247;BGC0000151:19694;BGC0001828:13799;BGC0000053:7749;BGC0001580:8751;BGC0001773:12234;BGC0000055:8070;BGC0000035:6971;BGC0001700:31290;BGC0001523:23166;BGC0001491:10147;BGC0001359:16548;BGC0001581:5618;BGC0000052:5618;BGC0000158:3462;BGC0000144:7813;BGC0000115:7149;BGC0000047:5186;BGC0000042:4470;BGC0001232:10827;B…
NZ_KV411303.1.region012	54	9437	116	[H][C@]12C[C@H](O)[C@@H](O)[C@](O)(CC(O)C(C)CCC(O)CC(O)CC(O)C\C=C\C(=O)OC(C(C)C(O)C(C)C(O)C(C)C(C)O[C@@H]3C[C@@H](OC(=O)CCCC)[C@@H](O)[C@@H](C)O3)C(C)C3OC3C(O)CCCC(CC(O)C1)OC(=O)CC(O)=O)O2	0.01041518009810291	-0.4082482904638633	-5	1	BGC0001381:113541;BGC0000040:17731;BGC0000002:24029;BGC0001619:20779;BGC0001662:10247;BGC0000151:19694;BGC0001828:13799;BGC0000053:7749;BGC0001580:8751;BGC0001773:12234;BGC0000055:8070;BGC0000035:6971;BGC0001700:31290;BGC0001523:23166;BGC0001491:10147;BGC0001359:16548;BGC0001581:5618;BGC0000052:5618;BGC0000158:3462;BGC0000144:7813;BGC0000115:7149;BGC0000047:5186;BGC0000042:4470;BGC0001232:10827;B…
NZ_KV411303.1.region012	54	9437	116	[H][C@@]12O[C@@]1([H])[C@H](C)[C@H](OC(=O)\C=C\C[C@H](O)C[C@H](O)C[C@@H](O)CC[C@@H](C)[C@H](O)C[C@]1(O)O[C@@]([H])(C[C@H](O)[C@H]1O)C[C@@H](O)C[C@H](O)CCC[C@@H]2O)[C@@H](C)[C@@H](O)[C@H](C)[C@@H](O)[C@@H](C)[C@H](C)O[C@H]1C[C@H](O)[C@H](O)[C@H](C)O1	0.01178808087681553	-0.4082482904638633	-5	1	BGC0001381:113541;BGC0000040:17731;BGC0000002:24029;BGC0001619:20779;BGC0001662:10247;BGC0000151:19694;BGC0001828:13799;BGC0000053:7749;BGC0001580:8751;BGC0001773:12234;BGC0000055:8070;BGC0000035:6971;BGC0001700:31290;BGC0001523:23166;BGC0001491:10147;BGC0001359:16548;BGC0001581:5618;BGC0000052:5618;BGC0000158:3462;BGC0000144:7813;BGC0000115:7149;BGC0000047:5186;BGC0000042:4470;BGC0001232:10827;B…
NZ_KV411303.1.region012	54	9437	116	CCCCC(C(=O)OC)C(=O)OC1CCCC(O)C2OC2C(C)C(OC(=O)\C=C/CC(O)CC(O)CC(O)CCC(C)C(O)C[C@]2(O)O[C@@H](C[C@H](O)[C@H]2O)CC(O)C1)C(C)C(O)C(C)C(O)C(C)C(C)OC1CC(OC)C(OC)C(C)O1	0.014603566086560257	-0.4082482904638633	-5	1	BGC0001381:113541;BGC0000040:17731;BGC0000002:24029;BGC0001619:20779;BGC0001662:10247;BGC0000151:19694;BGC0001828:13799;BGC0000053:7749;BGC0001580:8751;BGC0001773:12234;BGC0000055:8070;BGC0000035:6971;BGC0001700:31290;BGC0001523:23166;BGC0001491:10147;BGC0001359:16548;BGC0001581:5618;BGC0000052:5618;BGC0000158:3462;BGC0000144:7813;BGC0000115:7149;BGC0000047:5186;BGC0000042:4470;BGC0001232:10827;B…
NZ_KV411303.1.region012	54	9443	116	[H][C@]12C[C@H](O)[C@@H](O)[C@](O)(CC(O)C(C)CCC(O)CC(O)CC(O)C\C=C\C(=O)OC(C(C)C(O)C(C)C(O)C(C)C(C)O[C@@H]3C[C@@H](OC(=O)CCCC)[C@@H](O)[C@@H](C)O3)C(C)C3OC3C(O)CCCC(CC(O)C1)OC(=O)CC(O)=O)O2	0.0427883881772902	-0.4082482904638633	-5	1	BGC0001381:113541;BGC0000040:17731;BGC0000002:24029;BGC0001619:20779;BGC0001662:10247;BGC0000151:19694;BGC0001828:13799;BGC0000053:7749;BGC0001580:8751;BGC0001773:12234;BGC0000055:8070;BGC0000035:6971;BGC0001700:31290;BGC0001523:23166;BGC0001491:10147;BGC0001359:16548;BGC0001581:5618;BGC0000052:5618;BGC0000158:3462;BGC0000144:7813;BGC0000115:7149;BGC0000047:5186;BGC0000042:4470;BGC0001232:10827;B…
NZ_KV411303.1.region012	54	9443	116	[H][C@@]12O[C@@]1([H])[C@H](C)[C@H](OC(=O)\C=C\C[C@H](O)C[C@H](O)C[C@@H](O)CC[C@@H](C)[C@H](O)C[C@]1(O)O[C@@]([H])(C[C@H](O)[C@H]1O)C[C@@H](O)C[C@H](O)CCC[C@@H]2O)[C@@H](C)[C@@H](O)[C@H](C)[C@@H](O)[C@@H](C)[C@H](C)O[C@H]1C[C@H](O)[C@H](O)[C@H](C)O1	0.04741643215546477	-0.4082482904638633	-5	1	BGC0001381:113541;BGC0000040:17731;BGC0000002:24029;BGC0001619:20779;BGC0001662:10247;BGC0000151:19694;BGC0001828:13799;BGC0000053:7749;BGC0001580:8751;BGC0001773:12234;BGC0000055:8070;BGC0000035:6971;BGC0001700:31290;BGC0001523:23166;BGC0001491:10147;BGC0001359:16548;BGC0001581:5618;BGC0000052:5618;BGC0000158:3462;BGC0000144:7813;BGC0000115:7149;BGC0000047:5186;BGC0000042:4470;BGC0001232:10827;B…
NZ_KV411303.1.region012	54	9443	116	CCCCC(C(=O)OC)C(=O)OC1CCCC(O)C2OC2C(C)C(OC(=O)\C=C/CC(O)CC(O)CC(O)CCC(C)C(O)C[C@]2(O)O[C@@H](C[C@H](O)[C@H]2O)CC(O)C1)C(C)C(O)C(C)C(O)C(C)C(C)OC1CC(OC)C(OC)C(C)O1	0.05230103322457911	-0.4082482904638633	-5	1	BGC0001381:113541;BGC0000040:17731;BGC0000002:24029;BGC0001619:20779;BGC0001662:10247;BGC0000151:19694;BGC0001828:13799;BGC0000053:7749;BGC0001580:8751;BGC0001773:12234;BGC0000055:8070;BGC0000035:6971;BGC0001700:31290;BGC0001523:23166;BGC0001491:10147;BGC0001359:16548;BGC0001581:5618;BGC0000052:5618;BGC0000158:3462;BGC0000144:7813;BGC0000115:7149;BGC0000047:5186;BGC0000042:4470;BGC0001232:10827;B…
NZ_KV411303.1.region012	54	9460	116	[H][C@]12C[C@H](O)[C@@H](O)[C@](O)(CC(O)C(C)CCC(O)CC(O)CC(O)C\C=C\C(=O)OC(C(C)C(O)C(C)C(O)C(C)C(C)O[C@@H]3C[C@@H](OC(=O)CCCC)[C@@H](O)[C@@H](C)O3)C(C)C3OC3C(O)CCCC(CC(O)C1)OC(=O)CC(O)=O)O2	0.049814036453493506	-0.4082482904638633	-5	1	BGC0001381:113541;BGC0000040:17731;BGC0000002:24029;BGC0001619:20779;BGC0001662:10247;BGC0000151:19694;BGC0001828:13799;BGC0000053:7749;BGC0001580:8751;BGC0001773:12234;BGC0000055:8070;BGC0000035:6971;BGC0001700:31290;BGC0001523:23166;BGC0001491:10147;BGC0001359:16548;BGC0001581:5618;BGC0000052:5618;BGC0000158:3462;BGC0000144:7813;BGC0000115:7149;BGC0000047:5186;BGC0000042:4470;BGC0001232:10827;B…
NZ_KV411303.1.region012	54	9460	116	[H][C@@]12O[C@@]1([H])[C@H](C)[C@H](OC(=O)\C=C\C[C@H](O)C[C@H](O)C[C@@H](O)CC[C@@H](C)[C@H](O)C[C@]1(O)O[C@@]([H])(C[C@H](O)[C@H]1O)C[C@@H](O)C[C@H](O)CCC[C@@H]2O)[C@@H](C)[C@@H](O)[C@H](C)[C@@H](O)[C@@H](C)[C@H](C)O[C@H]1C[C@H](O)[C@H](O)[C@H](C)O1	0.054148844879552994	-0.4082482904638633	-5	1	BGC0001381:113541;BGC0000040:17731;BGC0000002:24029;BGC0001619:20779;BGC0001662:10247;BGC0000151:19694;BGC0001828:13799;BGC0000053:7749;BGC0001580:8751;BGC0001773:12234;BGC0000055:8070;BGC0000035:6971;BGC0001700:31290;BGC0001523:23166;BGC0001491:10147;BGC0001359:16548;BGC0001581:5618;BGC0000052:5618;BGC0000158:3462;BGC0000144:7813;BGC0000115:7149;BGC0000047:5186;BGC0000042:4470;BGC0001232:10827;B…
NZ_KV411303.1.region012	54	9460	116	CCCCC(C(=O)OC)C(=O)OC1CCCC(O)C2OC2C(C)C(OC(=O)\C=C/CC(O)CC(O)CC(O)CCC(C)C(O)C[C@]2(O)O[C@@H](C[C@H](O)[C@H]2O)CC(O)C1)C(C)C(O)C(C)C(O)C(C)C(C)OC1CC(OC)C(OC)C(C)O1	0.05895245411445451	-0.4082482904638633	-5	1	BGC0001381:113541;BGC0000040:17731;BGC0000002:24029;BGC0001619:20779;BGC0001662:10247;BGC0000151:19694;BGC0001828:13799;BGC0000053:7749;BGC0001580:8751;BGC0001773:12234;BGC0000055:8070;BGC0000035:6971;BGC0001700:31290;BGC0001523:23166;BGC0001491:10147;BGC0001359:16548;BGC0001581:5618;BGC0000052:5618;BGC0000158:3462;BGC0000144:7813;BGC0000115:7149;BGC0000047:5186;BGC0000042:4470;BGC0001232:10827;B…
NZ_KV411303.1.region012	54	9471	116	[H][C@]12C[C@H](O)[C@@H](O)[C@](O)(CC(O)C(C)CCC(O)CC(O)CC(O)C\C=C\C(=O)OC(C(C)C(O)C(C)C(O)C(C)C(C)O[C@@H]3C[C@@H](OC(=O)CCCC)[C@@H](O)[C@@H](C)O3)C(C)C3OC3C(O)CCCC(CC(O)C1)OC(=O)CC(O)=O)O2	0.06289115361023617	-0.4082482904638633	-5	1	BGC0001381:113541;BGC0000040:17731;BGC0000002:24029;BGC0001619:20779;BGC0001662:10247;BGC0000151:19694;BGC0001828:13799;BGC0000053:7749;BGC0001580:8751;BGC0001773:12234;BGC0000055:8070;BGC0000035:6971;BGC0001700:31290;BGC0001523:23166;BGC0001491:10147;BGC0001359:16548;BGC0001581:5618;BGC0000052:5618;BGC0000158:3462;BGC0000144:7813;BGC0000115:7149;BGC0000047:5186;BGC0000042:4470;BGC0001232:10827;B…
NZ_KV411303.1.region012	54	9471	116	[H][C@@]12O[C@@]1([H])[C@H](C)[C@H](OC(=O)\C=C\C[C@H](O)C[C@H](O)C[C@@H](O)CC[C@@H](C)[C@H](O)C[C@]1(O)O[C@@]([H])(C[C@H](O)[C@H]1O)C[C@@H](O)C[C@H](O)CCC[C@@H]2O)[C@@H](C)[C@@H](O)[C@H](C)[C@@H](O)[C@@H](C)[C@H](C)O[C@H]1C[C@H](O)[C@H](O)[C@H](C)O1	0.06904063617594042	-0.4082482904638633	-5	1	BGC0001381:113541;BGC0000040:17731;BGC0000002:24029;BGC0001619:20779;BGC0001662:10247;BGC0000151:19694;BGC0001828:13799;BGC0000053:7749;BGC0001580:8751;BGC0001773:12234;BGC0000055:8070;BGC0000035:6971;BGC0001700:31290;BGC0001523:23166;BGC0001491:10147;BGC0001359:16548;BGC0001581:5618;BGC0000052:5618;BGC0000158:3462;BGC0000144:7813;BGC0000115:7149;BGC0000047:5186;BGC0000042:4470;BGC0001232:10827;B…
NZ_KV411303.1.region012	54	9471	116	CCCCC(C(=O)OC)C(=O)OC1CCCC(O)C2OC2C(C)C(OC(=O)\C=C/CC(O)CC(O)CC(O)CCC(C)C(O)C[C@]2(O)O[C@@H](C[C@H](O)[C@H]2O)CC(O)C1)C(C)C(O)C(C)C(O)C(C)C(C)OC1CC(OC)C(OC)C(C)O1	0.07410074207552289	-0.4082482904638633	-5	1	BGC0001381:113541;BGC0000040:17731;BGC0000002:24029;BGC0001619:20779;BGC0001662:10247;BGC0000151:19694;BGC0001828:13799;BGC0000053:7749;BGC0001580:8751;BGC0001773:12234;BGC0000055:8070;BGC0000035:6971;BGC0001700:31290;BGC0001523:23166;BGC0001491:10147;BGC0001359:16548;BGC0001581:5618;BGC0000052:5618;BGC0000158:3462;BGC0000144:7813;BGC0000115:7149;BGC0000047:5186;BGC0000042:4470;BGC0001232:10827;B…
NZ_KV411303.1.region012	54	9472	116	[H][C@]12C[C@H](O)[C@@H](O)[C@](O)(CC(O)C(C)CCC(O)CC(O)CC(O)C\C=C\C(=O)OC(C(C)C(O)C(C)C(O)C(C)C(C)O[C@@H]3C[C@@H](OC(=O)CCCC)[C@@H](O)[C@@H](C)O3)C(C)C3OC3C(O)CCCC(CC(O)C1)OC(=O)CC(O)=O)O2	0.08353326516851647	-0.4082482904638633	-5	1	BGC0001381:113541;BGC0000040:17731;BGC0000002:24029;BGC0001619:20779;BGC0001662:10247;BGC0000151:19694;BGC0001828:13799;BGC0000053:7749;BGC0001580:8751;BGC0001773:12234;BGC0000055:8070;BGC0000035:6971;BGC0001700:31290;BGC0001523:23166;BGC0001491:10147;BGC0001359:16548;BGC0001581:5618;BGC0000052:5618;BGC0000158:3462;BGC0000144:7813;BGC0000115:7149;BGC0000047:5186;BGC0000042:4470;BGC0001232:10827;B…
NZ_KV411303.1.region012	54	9472	116	[H][C@@]12O[C@@]1([H])[C@H](C)[C@H](OC(=O)\C=C\C[C@H](O)C[C@H](O)C[C@@H](O)CC[C@@H](C)[C@H](O)C[C@]1(O)O[C@@]([H])(C[C@H](O)[C@H]1O)C[C@@H](O)C[C@H](O)CCC[C@@H]2O)[C@@H](C)[C@@H](O)[C@H](C)[C@@H](O)[C@@H](C)[C@H](C)O[C@H]1C[C@H](O)[C@H](O)[C@H](C)O1	0.09099653482229109	-0.4082482904638633	-5	1	BGC0001381:113541;BGC0000040:17731;BGC0000002:24029;BGC0001619:20779;BGC0001662:10247;BGC0000151:19694;BGC0001828:13799;BGC0000053:7749;BGC0001580:8751;BGC0001773:12234;BGC0000055:8070;BGC0000035:6971;BGC0001700:31290;BGC0001523:23166;BGC0001491:10147;BGC0001359:16548;BGC0001581:5618;BGC0000052:5618;BGC0000158:3462;BGC0000144:7813;BGC0000115:7149;BGC0000047:5186;BGC0000042:4470;BGC0001232:10827;B…
NZ_KV411303.1.region012	54	9472	116	CCCCC(C(=O)OC)C(=O)OC1CCCC(O)C2OC2C(C)C(OC(=O)\C=C/CC(O)CC(O)CC(O)CCC(C)C(O)C[C@]2(O)O[C@@H](C[C@H](O)[C@H]2O)CC(O)C1)C(C)C(O)C(C)C(O)C(C)C(C)OC1CC(OC)C(OC)C(C)O1	0.09846213205269634	-0.4082482904638633	-5	1	BGC0001381:113541;BGC0000040:17731;BGC0000002:24029;BGC0001619:20779;BGC0001662:10247;BGC0000151:19694;BGC0001828:13799;BGC0000053:7749;BGC0001580:8751;BGC0001773:12234;BGC0000055:8070;BGC0000035:6971;BGC0001700:31290;BGC0001523:23166;BGC0001491:10147;BGC0001359:16548;BGC0001581:5618;BGC0000052:5618;BGC0000158:3462;BGC0000144:7813;BGC0000115:7149;BGC0000047:5186;BGC0000042:4470;BGC0001232:10827;B…
NZ_KV411303.1.region012	54	9481	116	[H][C@]12C[C@H](O)[C@@H](O)[C@](O)(CC(O)C(C)CCC(O)CC(O)CC(O)C\C=C\C(=O)OC(C(C)C(O)C(C)C(O)C(C)C(C)O[C@@H]3C[C@@H](OC(=O)CCCC)[C@@H](O)[C@@H](C)O3)C(C)C3OC3C(O)CCCC(CC(O)C1)OC(=O)CC(O)=O)O2	0.06810360612144553	-0.4082482904638633	-5	1	BGC0001381:113541;BGC0000040:17731;BGC0000002:24029;BGC0001619:20779;BGC0001662:10247;BGC0000151:19694;BGC0001828:13799;BGC0000053:7749;BGC0001580:8751;BGC0001773:12234;BGC0000055:8070;BGC0000035:6971;BGC0001700:31290;BGC0001523:23166;BGC0001491:10147;BGC0001359:16548;BGC0001581:5618;BGC0000052:5618;BGC0000158:3462;BGC0000144:7813;BGC0000115:7149;BGC0000047:5186;BGC0000042:4470;BGC0001232:10827;B…
NZ_KV411303.1.region012	54	9481	116	[H][C@@]12O[C@@]1([H])[C@H](C)[C@H](OC(=O)\C=C\C[C@H](O)C[C@H](O)C[C@@H](O)CC[C@@H](C)[C@H](O)C[C@]1(O)O[C@@]([H])(C[C@H](O)[C@H]1O)C[C@@H](O)C[C@H](O)CCC[C@@H]2O)[C@@H](C)[C@@H](O)[C@H](C)[C@@H](O)[C@@H](C)[C@H](C)O[C@H]1C[C@H](O)[C@H](O)[C@H](C)O1	0.0824309689697823	-0.4082482904638633	-5	1	BGC0001381:113541;BGC0000040:17731;BGC0000002:24029;BGC0001619:20779;BGC0001662:10247;BGC0000151:19694;BGC0001828:13799;BGC0000053:7749;BGC0001580:8751;BGC0001773:12234;BGC0000055:8070;BGC0000035:6971;BGC0001700:31290;BGC0001523:23166;BGC0001491:10147;BGC0001359:16548;BGC0001581:5618;BGC0000052:5618;BGC0000158:3462;BGC0000144:7813;BGC0000115:7149;BGC0000047:5186;BGC0000042:4470;BGC0001232:10827;B…
NZ_KV411303.1.region012	54	9481	116	CCCCC(C(=O)OC)C(=O)OC1CCCC(O)C2OC2C(C)C(OC(=O)\C=C/CC(O)CC(O)CC(O)CCC(C)C(O)C[C@]2(O)O[C@@H](C[C@H](O)[C@H]2O)CC(O)C1)C(C)C(O)C(C)C(O)C(C)C(C)OC1CC(OC)C(OC)C(C)O1	0.08129900815850012	-0.4082482904638633	-5	1	BGC0001381:113541;BGC0000040:17731;BGC0000002:24029;BGC0001619:20779;BGC0001662:10247;BGC0000151:19694;BGC0001828:13799;BGC0000053:7749;BGC0001580:8751;BGC0001773:12234;BGC0000055:8070;BGC0000035:6971;BGC0001700:31290;BGC0001523:23166;BGC0001491:10147;BGC0001359:16548;BGC0001581:5618;BGC0000052:5618;BGC0000158:3462;BGC0000144:7813;BGC0000115:7149;BGC0000047:5186;BGC0000042:4470;BGC0001232:10827;B…
NZ_KV411303.1.region012	54	9482	116	[H][C@]12C[C@H](O)[C@@H](O)[C@](O)(CC(O)C(C)CCC(O)CC(O)CC(O)C\C=C\C(=O)OC(C(C)C(O)C(C)C(O)C(C)C(C)O[C@@H]3C[C@@H](OC(=O)CCCC)[C@@H](O)[C@@H](C)O3)C(C)C3OC3C(O)CCCC(CC(O)C1)OC(=O)CC(O)=O)O2	0.03541260651839673	-0.4082482904638633	-5	1	BGC0001381:113541;BGC0000040:17731;BGC0000002:24029;BGC0001619:20779;BGC0001662:10247;BGC0000151:19694;BGC0001828:13799;BGC0000053:7749;BGC0001580:8751;BGC0001773:12234;BGC0000055:8070;BGC0000035:6971;BGC0001700:31290;BGC0001523:23166;BGC0001491:10147;BGC0001359:16548;BGC0001581:5618;BGC0000052:5618;BGC0000158:3462;BGC0000144:7813;BGC0000115:7149;BGC0000047:5186;BGC0000042:4470;BGC0001232:10827;B…
NZ_KV411303.1.region012	54	9482	116	[H][C@@]12O[C@@]1([H])[C@H](C)[C@H](OC(=O)\C=C\C[C@H](O)C[C@H](O)C[C@@H](O)CC[C@@H](C)[C@H](O)C[C@]1(O)O[C@@]([H])(C[C@H](O)[C@H]1O)C[C@@H](O)C[C@H](O)CCC[C@@H]2O)[C@@H](C)[C@@H](O)[C@H](C)[C@@H](O)[C@@H](C)[C@H](C)O[C@H]1C[C@H](O)[C@H](O)[C@H](C)O1	0.03833617225246289	-0.4082482904638633	-5	1	BGC0001381:113541;BGC0000040:17731;BGC0000002:24029;BGC0001619:20779;BGC0001662:10247;BGC0000151:19694;BGC0001828:13799;BGC0000053:7749;BGC0001580:8751;BGC0001773:12234;BGC0000055:8070;BGC0000035:6971;BGC0001700:31290;BGC0001523:23166;BGC0001491:10147;BGC0001359:16548;BGC0001581:5618;BGC0000052:5618;BGC0000158:3462;BGC0000144:7813;BGC0000115:7149;BGC0000047:5186;BGC0000042:4470;BGC0001232:10827;B…
NZ_KV411303.1.region012	54	9482	116	CCCCC(C(=O)OC)C(=O)OC1CCCC(O)C2OC2C(C)C(OC(=O)\C=C/CC(O)CC(O)CC(O)CCC(C)C(O)C[C@]2(O)O[C@@H](C[C@H](O)[C@H]2O)CC(O)C1)C(C)C(O)C(C)C(O)C(C)C(C)OC1CC(OC)C(OC)C(C)O1	0.04159261332359905	-0.4082482904638633	-5	1	BGC0001381:113541;BGC0000040:17731;BGC0000002:24029;BGC0001619:20779;BGC0001662:10247;BGC0000151:19694;BGC0001828:13799;BGC0000053:7749;BGC0001580:8751;BGC0001773:12234;BGC0000055:8070;BGC0000035:6971;BGC0001700:31290;BGC0001523:23166;BGC0001491:10147;BGC0001359:16548;BGC0001581:5618;BGC0000052:5618;BGC0000158:3462;BGC0000144:7813;BGC0000115:7149;BGC0000047:5186;BGC0000042:4470;BGC0001232:10827;B…
NZ_KV411303.1.region012	54	9487	116	[H][C@]12C[C@H](O)[C@@H](O)[C@](O)(CC(O)C(C)CCC(O)CC(O)CC(O)C\C=C\C(=O)OC(C(C)C(O)C(C)C(O)C(C)C(C)O[C@@H]3C[C@@H](OC(=O)CCCC)[C@@H](O)[C@@H](C)O3)C(C)C3OC3C(O)CCCC(CC(O)C1)OC(=O)CC(O)=O)O2	0.06008429564728666	-0.4082482904638633	-5	1	BGC0001381:113541;BGC0000040:17731;BGC0000002:24029;BGC0001619:20779;BGC0001662:10247;BGC0000151:19694;BGC0001828:13799;BGC0000053:7749;BGC0001580:8751;BGC0001773:12234;BGC0000055:8070;BGC0000035:6971;BGC0001700:31290;BGC0001523:23166;BGC0001491:10147;BGC0001359:16548;BGC0001581:5618;BGC0000052:5618;BGC0000158:3462;BGC0000144:7813;BGC0000115:7149;BGC0000047:5186;BGC0000042:4470;BGC0001232:10827;B…
NZ_KV411303.1.region012	54	9487	116	[H][C@@]12O[C@@]1([H])[C@H](C)[C@H](OC(=O)\C=C\C[C@H](O)C[C@H](O)C[C@@H](O)CC[C@@H](C)[C@H](O)C[C@]1(O)O[C@@]([H])(C[C@H](O)[C@H]1O)C[C@@H](O)C[C@H](O)CCC[C@@H]2O)[C@@H](C)[C@@H](O)[C@H](C)[C@@H](O)[C@@H](C)[C@H](C)O[C@H]1C[C@H](O)[C@H](O)[C@H](C)O1	0.06538634950652775	-0.4082482904638633	-5	1	BGC0001381:113541;BGC0000040:17731;BGC0000002:24029;BGC0001619:20779;BGC0001662:10247;BGC0000151:19694;BGC0001828:13799;BGC0000053:7749;BGC0001580:8751;BGC0001773:12234;BGC0000055:8070;BGC0000035:6971;BGC0001700:31290;BGC0001523:23166;BGC0001491:10147;BGC0001359:16548;BGC0001581:5618;BGC0000052:5618;BGC0000158:3462;BGC0000144:7813;BGC0000115:7149;BGC0000047:5186;BGC0000042:4470;BGC0001232:10827;B…
NZ_KV411303.1.region012	54	9487	116	CCCCC(C(=O)OC)C(=O)OC1CCCC(O)C2OC2C(C)C(OC(=O)\C=C/CC(O)CC(O)CC(O)CCC(C)C(O)C[C@]2(O)O[C@@H](C[C@H](O)[C@H]2O)CC(O)C1)C(C)C(O)C(C)C(O)C(C)C(C)OC1CC(OC)C(OC)C(C)O1	0.07149836824047473	-0.4082482904638633	-5	1	BGC0001381:113541;BGC0000040:17731;BGC0000002:24029;BGC0001619:20779;BGC0001662:10247;BGC0000151:19694;BGC0001828:13799;BGC0000053:7749;BGC0001580:8751;BGC0001773:12234;BGC0000055:8070;BGC0000035:6971;BGC0001700:31290;BGC0001523:23166;BGC0001491:10147;BGC0001359:16548;BGC0001581:5618;BGC0000052:5618;BGC0000158:3462;BGC0000144:7813;BGC0000115:7149;BGC0000047:5186;BGC0000042:4470;BGC0001232:10827;B…
NZ_KV411303.1.region012	54	9488	116	[H][C@]12C[C@H](O)[C@@H](O)[C@](O)(CC(O)C(C)CCC(O)CC(O)CC(O)C\C=C\C(=O)OC(C(C)C(O)C(C)C(O)C(C)C(C)O[C@@H]3C[C@@H](OC(=O)CCCC)[C@@H](O)[C@@H](C)O3)C(C)C3OC3C(O)CCCC(CC(O)C1)OC(=O)CC(O)=O)O2	0.056976924135406185	-0.4082482904638633	-5	1	BGC0001381:113541;BGC0000040:17731;BGC0000002:24029;BGC0001619:20779;BGC0001662:10247;BGC0000151:19694;BGC0001828:13799;BGC0000053:7749;BGC0001580:8751;BGC0001773:12234;BGC0000055:8070;BGC0000035:6971;BGC0001700:31290;BGC0001523:23166;BGC0001491:10147;BGC0001359:16548;BGC0001581:5618;BGC0000052:5618;BGC0000158:3462;BGC0000144:7813;BGC0000115:7149;BGC0000047:5186;BGC0000042:4470;BGC0001232:10827;B…
NZ_KV411303.1.region012	54	9488	116	[H][C@@]12O[C@@]1([H])[C@H](C)[C@H](OC(=O)\C=C\C[C@H](O)C[C@H](O)C[C@@H](O)CC[C@@H](C)[C@H](O)C[C@]1(O)O[C@@]([H])(C[C@H](O)[C@H]1O)C[C@@H](O)C[C@H](O)CCC[C@@H]2O)[C@@H](C)[C@@H](O)[C@H](C)[C@@H](O)[C@@H](C)[C@H](C)O[C@H]1C[C@H](O)[C@H](O)[C@H](C)O1	0.06482401176616495	-0.4082482904638633	-5	1	BGC0001381:113541;BGC0000040:17731;BGC0000002:24029;BGC0001619:20779;BGC0001662:10247;BGC0000151:19694;BGC0001828:13799;BGC0000053:7749;BGC0001580:8751;BGC0001773:12234;BGC0000055:8070;BGC0000035:6971;BGC0001700:31290;BGC0001523:23166;BGC0001491:10147;BGC0001359:16548;BGC0001581:5618;BGC0000052:5618;BGC0000158:3462;BGC0000144:7813;BGC0000115:7149;BGC0000047:5186;BGC0000042:4470;BGC0001232:10827;B…
NZ_KV411303.1.region012	54	9488	116	CCCCC(C(=O)OC)C(=O)OC1CCCC(O)C2OC2C(C)C(OC(=O)\C=C/CC(O)CC(O)CC(O)CCC(C)C(O)C[C@]2(O)O[C@@H](C[C@H](O)[C@H]2O)CC(O)C1)C(C)C(O)C(C)C(O)C(C)C(C)OC1CC(OC)C(OC)C(C)O1	0.06602313276866431	-0.4082482904638633	-5	1	BGC0001381:113541;BGC0000040:17731;BGC0000002:24029;BGC0001619:20779;BGC0001662:10247;BGC0000151:19694;BGC0001828:13799;BGC0000053:7749;BGC0001580:8751;BGC0001773:12234;BGC0000055:8070;BGC0000035:6971;BGC0001700:31290;BGC0001523:23166;BGC0001491:10147;BGC0001359:16548;BGC0001581:5618;BGC0000052:5618;BGC0000158:3462;BGC0000144:7813;BGC0000115:7149;BGC0000047:5186;BGC0000042:4470;BGC0001232:10827;B…
NZ_KV411303.1.region012	54	9489	116	[H][C@]12C[C@H](O)[C@@H](O)[C@](O)(CC(O)C(C)CCC(O)CC(O)CC(O)C\C=C\C(=O)OC(C(C)C(O)C(C)C(O)C(C)C(C)O[C@@H]3C[C@@H](OC(=O)CCCC)[C@@H](O)[C@@H](C)O3)C(C)C3OC3C(O)CCCC(CC(O)C1)OC(=O)CC(O)=O)O2	0.05111278888322607	-0.4082482904638633	-5	1	BGC0001381:113541;BGC0000040:17731;BGC0000002:24029;BGC0001619:20779;BGC0001662:10247;BGC0000151:19694;BGC0001828:13799;BGC0000053:7749;BGC0001580:8751;BGC0001773:12234;BGC0000055:8070;BGC0000035:6971;BGC0001700:31290;BGC0001523:23166;BGC0001491:10147;BGC0001359:16548;BGC0001581:5618;BGC0000052:5618;BGC0000158:3462;BGC0000144:7813;BGC0000115:7149;BGC0000047:5186;BGC0000042:4470;BGC0001232:10827;B…
NZ_KV411303.1.region012	54	9489	116	[H][C@@]12O[C@@]1([H])[C@H](C)[C@H](OC(=O)\C=C\C[C@H](O)C[C@H](O)C[C@@H](O)CC[C@@H](C)[C@H](O)C[C@]1(O)O[C@@]([H])(C[C@H](O)[C@H]1O)C[C@@H](O)C[C@H](O)CCC[C@@H]2O)[C@@H](C)[C@@H](O)[C@H](C)[C@@H](O)[C@@H](C)[C@H](C)O[C@H]1C[C@H](O)[C@H](O)[C@H](C)O1	0.06354999091745717	-0.4082482904638633	-5	1	BGC0001381:113541;BGC0000040:17731;BGC0000002:24029;BGC0001619:20779;BGC0001662:10247;BGC0000151:19694;BGC0001828:13799;BGC0000053:7749;BGC0001580:8751;BGC0001773:12234;BGC0000055:8070;BGC0000035:6971;BGC0001700:31290;BGC0001523:23166;BGC0001491:10147;BGC0001359:16548;BGC0001581:5618;BGC0000052:5618;BGC0000158:3462;BGC0000144:7813;BGC0000115:7149;BGC0000047:5186;BGC0000042:4470;BGC0001232:10827;B…
NZ_KV411303.1.region012	54	9489	116	CCCCC(C(=O)OC)C(=O)OC1CCCC(O)C2OC2C(C)C(OC(=O)\C=C/CC(O)CC(O)CC(O)CCC(C)C(O)C[C@]2(O)O[C@@H](C[C@H](O)[C@H]2O)CC(O)C1)C(C)C(O)C(C)C(O)C(C)C(C)OC1CC(OC)C(OC)C(C)O1	0.059095789847282504	-0.4082482904638633	-5	1	BGC0001381:113541;BGC0000040:17731;BGC0000002:24029;BGC0001619:20779;BGC0001662:10247;BGC0000151:19694;BGC0001828:13799;BGC0000053:7749;BGC0001580:8751;BGC0001773:12234;BGC0000055:8070;BGC0000035:6971;BGC0001700:31290;BGC0001523:23166;BGC0001491:10147;BGC0001359:16548;BGC0001581:5618;BGC0000052:5618;BGC0000158:3462;BGC0000144:7813;BGC0000115:7149;BGC0000047:5186;BGC0000042:4470;BGC0001232:10827;B…
NZ_KV411303.1.region012	54	9490	116	[H][C@]12C[C@H](O)[C@@H](O)[C@](O)(CC(O)C(C)CCC(O)CC(O)CC(O)C\C=C\C(=O)OC(C(C)C(O)C(C)C(O)C(C)C(C)O[C@@H]3C[C@@H](OC(=O)CCCC)[C@@H](O)[C@@H](C)O3)C(C)C3OC3C(O)CCCC(CC(O)C1)OC(=O)CC(O)=O)O2	0.04408705029095922	-0.4082482904638633	-5	1	BGC0001381:113541;BGC0000040:17731;BGC0000002:24029;BGC0001619:20779;BGC0001662:10247;BGC0000151:19694;BGC0001828:13799;BGC0000053:7749;BGC0001580:8751;BGC0001773:12234;BGC0000055:8070;BGC0000035:6971;BGC0001700:31290;BGC0001523:23166;BGC0001491:10147;BGC0001359:16548;BGC0001581:5618;BGC0000052:5618;BGC0000158:3462;BGC0000144:7813;BGC0000115:7149;BGC0000047:5186;BGC0000042:4470;BGC0001232:10827;B…
NZ_KV411303.1.region012	54	9490	116	[H][C@@]12O[C@@]1([H])[C@H](C)[C@H](OC(=O)\C=C\C[C@H](O)C[C@H](O)C[C@@H](O)CC[C@@H](C)[C@H](O)C[C@]1(O)O[C@@]([H])(C[C@H](O)[C@H]1O)C[C@@H](O)C[C@H](O)CCC[C@@H]2O)[C@@H](C)[C@@H](O)[C@H](C)[C@@H](O)[C@@H](C)[C@H](C)O[C@H]1C[C@H](O)[C@H](O)[C@H](C)O1	0.051331513058069156	-0.4082482904638633	-5	1	BGC0001381:113541;BGC0000040:17731;BGC0000002:24029;BGC0001619:20779;BGC0001662:10247;BGC0000151:19694;BGC0001828:13799;BGC0000053:7749;BGC0001580:8751;BGC0001773:12234;BGC0000055:8070;BGC0000035:6971;BGC0001700:31290;BGC0001523:23166;BGC0001491:10147;BGC0001359:16548;BGC0001581:5618;BGC0000052:5618;BGC0000158:3462;BGC0000144:7813;BGC0000115:7149;BGC0000047:5186;BGC0000042:4470;BGC0001232:10827;B…
NZ_KV411303.1.region012	54	9490	116	CCCCC(C(=O)OC)C(=O)OC1CCCC(O)C2OC2C(C)C(OC(=O)\C=C/CC(O)CC(O)CC(O)CCC(C)C(O)C[C@]2(O)O[C@@H](C[C@H](O)[C@H]2O)CC(O)C1)C(C)C(O)C(C)C(O)C(C)C(C)OC1CC(OC)C(OC)C(C)O1	0.05228838624706414	-0.4082482904638633	-5	1	BGC0001381:113541;BGC0000040:17731;BGC0000002:24029;BGC0001619:20779;BGC0001662:10247;BGC0000151:19694;BGC0001828:13799;BGC0000053:7749;BGC0001580:8751;BGC0001773:12234;BGC0000055:8070;BGC0000035:6971;BGC0001700:31290;BGC0001523:23166;BGC0001491:10147;BGC0001359:16548;BGC0001581:5618;BGC0000052:5618;BGC0000158:3462;BGC0000144:7813;BGC0000115:7149;BGC0000047:5186;BGC0000042:4470;BGC0001232:10827;B…
NZ_KV411303.1.region012	54	9491	116	[H][C@]12C[C@H](O)[C@@H](O)[C@](O)(CC(O)C(C)CCC(O)CC(O)CC(O)C\C=C\C(=O)OC(C(C)C(O)C(C)C(O)C(C)C(C)O[C@@H]3C[C@@H](OC(=O)CCCC)[C@@H](O)[C@@H](C)O3)C(C)C3OC3C(O)CCCC(CC(O)C1)OC(=O)CC(O)=O)O2	0.04477542099532425	-0.4082482904638633	-5	1	BGC0001381:113541;BGC0000040:17731;BGC0000002:24029;BGC0001619:20779;BGC0001662:10247;BGC0000151:19694;BGC0001828:13799;BGC0000053:7749;BGC0001580:8751;BGC0001773:12234;BGC0000055:8070;BGC0000035:6971;BGC0001700:31290;BGC0001523:23166;BGC0001491:10147;BGC0001359:16548;BGC0001581:5618;BGC0000052:5618;BGC0000158:3462;BGC0000144:7813;BGC0000115:7149;BGC0000047:5186;BGC0000042:4470;BGC0001232:10827;B…
NZ_KV411303.1.region012	54	9491	116	[H][C@@]12O[C@@]1([H])[C@H](C)[C@H](OC(=O)\C=C\C[C@H](O)C[C@H](O)C[C@@H](O)CC[C@@H](C)[C@H](O)C[C@]1(O)O[C@@]([H])(C[C@H](O)[C@H]1O)C[C@@H](O)C[C@H](O)CCC[C@@H]2O)[C@@H](C)[C@@H](O)[C@H](C)[C@@H](O)[C@@H](C)[C@H](C)O[C@H]1C[C@H](O)[C@H](O)[C@H](C)O1	0.0519810384446398	-0.4082482904638633	-5	1	BGC0001381:113541;BGC0000040:17731;BGC0000002:24029;BGC0001619:20779;BGC0001662:10247;BGC0000151:19694;BGC0001828:13799;BGC0000053:7749;BGC0001580:8751;BGC0001773:12234;BGC0000055:8070;BGC0000035:6971;BGC0001700:31290;BGC0001523:23166;BGC0001491:10147;BGC0001359:16548;BGC0001581:5618;BGC0000052:5618;BGC0000158:3462;BGC0000144:7813;BGC0000115:7149;BGC0000047:5186;BGC0000042:4470;BGC0001232:10827;B…
NZ_KV411303.1.region012	54	9491	116	CCCCC(C(=O)OC)C(=O)OC1CCCC(O)C2OC2C(C)C(OC(=O)\C=C/CC(O)CC(O)CC(O)CCC(C)C(O)C[C@]2(O)O[C@@H](C[C@H](O)[C@H]2O)CC(O)C1)C(C)C(O)C(C)C(O)C(C)C(C)OC1CC(OC)C(OC)C(C)O1	0.05165439699570974	-0.4082482904638633	-5	1	BGC0001381:113541;BGC0000040:17731;BGC0000002:24029;BGC0001619:20779;BGC0001662:10247;BGC0000151:19694;BGC0001828:13799;BGC0000053:7749;BGC0001580:8751;BGC0001773:12234;BGC0000055:8070;BGC0000035:6971;BGC0001700:31290;BGC0001523:23166;BGC0001491:10147;BGC0001359:16548;BGC0001581:5618;BGC0000052:5618;BGC0000158:3462;BGC0000144:7813;BGC0000115:7149;BGC0000047:5186;BGC0000042:4470;BGC0001232:10827;B…
NZ_KV411303.1.region012	54	9496	116	[H][C@]12C[C@H](O)[C@@H](O)[C@](O)(CC(O)C(C)CCC(O)CC(O)CC(O)C\C=C\C(=O)OC(C(C)C(O)C(C)C(O)C(C)C(C)O[C@@H]3C[C@@H](OC(=O)CCCC)[C@@H](O)[C@@H](C)O3)C(C)C3OC3C(O)CCCC(CC(O)C1)OC(=O)CC(O)=O)O2	0.04221007699605184	-0.4082482904638633	-5	1	BGC0001381:113541;BGC0000040:17731;BGC0000002:24029;BGC0001619:20779;BGC0001662:10247;BGC0000151:19694;BGC0001828:13799;BGC0000053:7749;BGC0001580:8751;BGC0001773:12234;BGC0000055:8070;BGC0000035:6971;BGC0001700:31290;BGC0001523:23166;BGC0001491:10147;BGC0001359:16548;BGC0001581:5618;BGC0000052:5618;BGC0000158:3462;BGC0000144:7813;BGC0000115:7149;BGC0000047:5186;BGC0000042:4470;BGC0001232:10827;B…
NZ_KV411303.1.region012	54	9496	116	[H][C@@]12O[C@@]1([H])[C@H](C)[C@H](OC(=O)\C=C\C[C@H](O)C[C@H](O)C[C@@H](O)CC[C@@H](C)[C@H](O)C[C@]1(O)O[C@@]([H])(C[C@H](O)[C@H]1O)C[C@@H](O)C[C@H](O)CCC[C@@H]2O)[C@@H](C)[C@@H](O)[C@H](C)[C@@H](O)[C@@H](C)[C@H](C)O[C@H]1C[C@H](O)[C@H](O)[C@H](C)O1	0.04661627006483466	-0.4082482904638633	-5	1	BGC0001381:113541;BGC0000040:17731;BGC0000002:24029;BGC0001619:20779;BGC0001662:10247;BGC0000151:19694;BGC0001828:13799;BGC0000053:7749;BGC0001580:8751;BGC0001773:12234;BGC0000055:8070;BGC0000035:6971;BGC0001700:31290;BGC0001523:23166;BGC0001491:10147;BGC0001359:16548;BGC0001581:5618;BGC0000052:5618;BGC0000158:3462;BGC0000144:7813;BGC0000115:7149;BGC0000047:5186;BGC0000042:4470;BGC0001232:10827;B…
NZ_KV411303.1.region012	54	9496	116	CCCCC(C(=O)OC)C(=O)OC1CCCC(O)C2OC2C(C)C(OC(=O)\C=C/CC(O)CC(O)CC(O)CCC(C)C(O)C[C@]2(O)O[C@@H](C[C@H](O)[C@H]2O)CC(O)C1)C(C)C(O)C(C)C(O)C(C)C(C)OC1CC(OC)C(OC)C(C)O1	0.050433028500343126	-0.4082482904638633	-5	1	BGC0001381:113541;BGC0000040:17731;BGC0000002:24029;BGC0001619:20779;BGC0001662:10247;BGC0000151:19694;BGC0001828:13799;BGC0000053:7749;BGC0001580:8751;BGC0001773:12234;BGC0000055:8070;BGC0000035:6971;BGC0001700:31290;BGC0001523:23166;BGC0001491:10147;BGC0001359:16548;BGC0001581:5618;BGC0000052:5618;BGC0000158:3462;BGC0000144:7813;BGC0000115:7149;BGC0000047:5186;BGC0000042:4470;BGC0001232:10827;B…
NZ_KV411303.1.region012	54	9497	116	[H][C@]12C[C@H](O)[C@@H](O)[C@](O)(CC(O)C(C)CCC(O)CC(O)CC(O)C\C=C\C(=O)OC(C(C)C(O)C(C)C(O)C(C)C(C)O[C@@H]3C[C@@H](OC(=O)CCCC)[C@@H](O)[C@@H](C)O3)C(C)C3OC3C(O)CCCC(CC(O)C1)OC(=O)CC(O)=O)O2	0.037717593303713944	-0.4082482904638633	-5	1	BGC0001381:113541;BGC0000040:17731;BGC0000002:24029;BGC0001619:20779;BGC0001662:10247;BGC0000151:19694;BGC0001828:13799;BGC0000053:7749;BGC0001580:8751;BGC0001773:12234;BGC0000055:8070;BGC0000035:6971;BGC0001700:31290;BGC0001523:23166;BGC0001491:10147;BGC0001359:16548;BGC0001581:5618;BGC0000052:5618;BGC0000158:3462;BGC0000144:7813;BGC0000115:7149;BGC0000047:5186;BGC0000042:4470;BGC0001232:10827;B…
NZ_KV411303.1.region012	54	9497	116	[H][C@@]12O[C@@]1([H])[C@H](C)[C@H](OC(=O)\C=C\C[C@H](O)C[C@H](O)C[C@@H](O)CC[C@@H](C)[C@H](O)C[C@]1(O)O[C@@]([H])(C[C@H](O)[C@H]1O)C[C@@H](O)C[C@H](O)CCC[C@@H]2O)[C@@H](C)[C@@H](O)[C@H](C)[C@@H](O)[C@@H](C)[C@H](C)O[C@H]1C[C@H](O)[C@H](O)[C@H](C)O1	0.04028591415104402	-0.4082482904638633	-5	1	BGC0001381:113541;BGC0000040:17731;BGC0000002:24029;BGC0001619:20779;BGC0001662:10247;BGC0000151:19694;BGC0001828:13799;BGC0000053:7749;BGC0001580:8751;BGC0001773:12234;BGC0000055:8070;BGC0000035:6971;BGC0001700:31290;BGC0001523:23166;BGC0001491:10147;BGC0001359:16548;BGC0001581:5618;BGC0000052:5618;BGC0000158:3462;BGC0000144:7813;BGC0000115:7149;BGC0000047:5186;BGC0000042:4470;BGC0001232:10827;B…
NZ_KV411303.1.region012	54	9497	116	CCCCC(C(=O)OC)C(=O)OC1CCCC(O)C2OC2C(C)C(OC(=O)\C=C/CC(O)CC(O)CC(O)CCC(C)C(O)C[C@]2(O)O[C@@H](C[C@H](O)[C@H]2O)CC(O)C1)C(C)C(O)C(C)C(O)C(C)C(C)OC1CC(OC)C(OC)C(C)O1	0.0444220564512171	-0.4082482904638633	-5	1	BGC0001381:113541;BGC0000040:17731;BGC0000002:24029;BGC0001619:20779;BGC0001662:10247;BGC0000151:19694;BGC0001828:13799;BGC0000053:7749;BGC0001580:8751;BGC0001773:12234;BGC0000055:8070;BGC0000035:6971;BGC0001700:31290;BGC0001523:23166;BGC0001491:10147;BGC0001359:16548;BGC0001581:5618;BGC0000052:5618;BGC0000158:3462;BGC0000144:7813;BGC0000115:7149;BGC0000047:5186;BGC0000042:4470;BGC0001232:10827;B…
NZ_KV411303.1.region012	54	9502	116	[H][C@]12C[C@H](O)[C@@H](O)[C@](O)(CC(O)C(C)CCC(O)CC(O)CC(O)C\C=C\C(=O)OC(C(C)C(O)C(C)C(O)C(C)C(C)O[C@@H]3C[C@@H](OC(=O)CCCC)[C@@H](O)[C@@H](C)O3)C(C)C3OC3C(O)CCCC(CC(O)C1)OC(=O)CC(O)=O)O2	0.0261329844968265	-0.4082482904638633	-5	1	BGC0001381:113541;BGC0000040:17731;BGC0000002:24029;BGC0001619:20779;BGC0001662:10247;BGC0000151:19694;BGC0001828:13799;BGC0000053:7749;BGC0001580:8751;BGC0001773:12234;BGC0000055:8070;BGC0000035:6971;BGC0001700:31290;BGC0001523:23166;BGC0001491:10147;BGC0001359:16548;BGC0001581:5618;BGC0000052:5618;BGC0000158:3462;BGC0000144:7813;BGC0000115:7149;BGC0000047:5186;BGC0000042:4470;BGC0001232:10827;B…
NZ_KV411303.1.region012	54	9502	116	[H][C@@]12O[C@@]1([H])[C@H](C)[C@H](OC(=O)\C=C\C[C@H](O)C[C@H](O)C[C@@H](O)CC[C@@H](C)[C@H](O)C[C@]1(O)O[C@@]([H])(C[C@H](O)[C@H]1O)C[C@@H](O)C[C@H](O)CCC[C@@H]2O)[C@@H](C)[C@@H](O)[C@H](C)[C@@H](O)[C@@H](C)[C@H](C)O[C@H]1C[C@H](O)[C@H](O)[C@H](C)O1	0.029393018003588414	-0.4082482904638633	-5	1	BGC0001381:113541;BGC0000040:17731;BGC0000002:24029;BGC0001619:20779;BGC0001662:10247;BGC0000151:19694;BGC0001828:13799;BGC0000053:7749;BGC0001580:8751;BGC0001773:12234;BGC0000055:8070;BGC0000035:6971;BGC0001700:31290;BGC0001523:23166;BGC0001491:10147;BGC0001359:16548;BGC0001581:5618;BGC0000052:5618;BGC0000158:3462;BGC0000144:7813;BGC0000115:7149;BGC0000047:5186;BGC0000042:4470;BGC0001232:10827;B…
NZ_KV411303.1.region012	54	9502	116	CCCCC(C(=O)OC)C(=O)OC1CCCC(O)C2OC2C(C)C(OC(=O)\C=C/CC(O)CC(O)CC(O)CCC(C)C(O)C[C@]2(O)O[C@@H](C[C@H](O)[C@H]2O)CC(O)C1)C(C)C(O)C(C)C(O)C(C)C(C)OC1CC(OC)C(OC)C(C)O1	0.033289971435061544	-0.4082482904638633	-5	1	BGC0001381:113541;BGC0000040:17731;BGC0000002:24029;BGC0001619:20779;BGC0001662:10247;BGC0000151:19694;BGC0001828:13799;BGC0000053:7749;BGC0001580:8751;BGC0001773:12234;BGC0000055:8070;BGC0000035:6971;BGC0001700:31290;BGC0001523:23166;BGC0001491:10147;BGC0001359:16548;BGC0001581:5618;BGC0000052:5618;BGC0000158:3462;BGC0000144:7813;BGC0000115:7149;BGC0000047:5186;BGC0000042:4470;BGC0001232:10827;B…
NZ_KV411303.1.region012	54	9505	116	[H][C@]12C[C@H](O)[C@@H](O)[C@](O)(CC(O)C(C)CCC(O)CC(O)CC(O)C\C=C\C(=O)OC(C(C)C(O)C(C)C(O)C(C)C(C)O[C@@H]3C[C@@H](OC(=O)CCCC)[C@@H](O)[C@@H](C)O3)C(C)C3OC3C(O)CCCC(CC(O)C1)OC(=O)CC(O)=O)O2	0.013202893471887876	-0.4082482904638633	-5	1	BGC0001381:113541;BGC0000040:17731;BGC0000002:24029;BGC0001619:20779;BGC0001662:10247;BGC0000151:19694;BGC0001828:13799;BGC0000053:7749;BGC0001580:8751;BGC0001773:12234;BGC0000055:8070;BGC0000035:6971;BGC0001700:31290;BGC0001523:23166;BGC0001491:10147;BGC0001359:16548;BGC0001581:5618;BGC0000052:5618;BGC0000158:3462;BGC0000144:7813;BGC0000115:7149;BGC0000047:5186;BGC0000042:4470;BGC0001232:10827;B…
NZ_KV411303.1.region012	54	9505	116	[H][C@@]12O[C@@]1([H])[C@H](C)[C@H](OC(=O)\C=C\C[C@H](O)C[C@H](O)C[C@@H](O)CC[C@@H](C)[C@H](O)C[C@]1(O)O[C@@]([H])(C[C@H](O)[C@H]1O)C[C@@H](O)C[C@H](O)CCC[C@@H]2O)[C@@H](C)[C@@H](O)[C@H](C)[C@@H](O)[C@@H](C)[C@H](C)O[C@H]1C[C@H](O)[C@H](O)[C@H](C)O1	0.012703931482374607	-0.4082482904638633	-5	1	BGC0001381:113541;BGC0000040:17731;BGC0000002:24029;BGC0001619:20779;BGC0001662:10247;BGC0000151:19694;BGC0001828:13799;BGC0000053:7749;BGC0001580:8751;BGC0001773:12234;BGC0000055:8070;BGC0000035:6971;BGC0001700:31290;BGC0001523:23166;BGC0001491:10147;BGC0001359:16548;BGC0001581:5618;BGC0000052:5618;BGC0000158:3462;BGC0000144:7813;BGC0000115:7149;BGC0000047:5186;BGC0000042:4470;BGC0001232:10827;B…
NZ_KV411303.1.region012	54	9505	116	CCCCC(C(=O)OC)C(=O)OC1CCCC(O)C2OC2C(C)C(OC(=O)\C=C/CC(O)CC(O)CC(O)CCC(C)C(O)C[C@]2(O)O[C@@H](C[C@H](O)[C@H]2O)CC(O)C1)C(C)C(O)C(C)C(O)C(C)C(C)OC1CC(OC)C(OC)C(C)O1	0.016867408238638994	-0.4082482904638633	-5	1	BGC0001381:113541;BGC0000040:17731;BGC0000002:24029;BGC0001619:20779;BGC0001662:10247;BGC0000151:19694;BGC0001828:13799;BGC0000053:7749;BGC0001580:8751;BGC0001773:12234;BGC0000055:8070;BGC0000035:6971;BGC0001700:31290;BGC0001523:23166;BGC0001491:10147;BGC0001359:16548;BGC0001581:5618;BGC0000052:5618;BGC0000158:3462;BGC0000144:7813;BGC0000115:7149;BGC0000047:5186;BGC0000042:4470;BGC0001232:10827;B…
NZ_KV411303.1.region012	54	9510	116	[H][C@]12C[C@H](O)[C@@H](O)[C@](O)(CC(O)C(C)CCC(O)CC(O)CC(O)C\C=C\C(=O)OC(C(C)C(O)C(C)C(O)C(C)C(C)O[C@@H]3C[C@@H](OC(=O)CCCC)[C@@H](O)[C@@H](C)O3)C(C)C3OC3C(O)CCCC(CC(O)C1)OC(=O)CC(O)=O)O2	0.03771533310699379	-0.4082482904638633	-5	1	BGC0001381:113541;BGC0000040:17731;BGC0000002:24029;BGC0001619:20779;BGC0001662:10247;BGC0000151:19694;BGC0001828:13799;BGC0000053:7749;BGC0001580:8751;BGC0001773:12234;BGC0000055:8070;BGC0000035:6971;BGC0001700:31290;BGC0001523:23166;BGC0001491:10147;BGC0001359:16548;BGC0001581:5618;BGC0000052:5618;BGC0000158:3462;BGC0000144:7813;BGC0000115:7149;BGC0000047:5186;BGC0000042:4470;BGC0001232:10827;B…
NZ_KV411303.1.region012	54	9510	116	[H][C@@]12O[C@@]1([H])[C@H](C)[C@H](OC(=O)\C=C\C[C@H](O)C[C@H](O)C[C@@H](O)CC[C@@H](C)[C@H](O)C[C@]1(O)O[C@@]([H])(C[C@H](O)[C@H]1O)C[C@@H](O)C[C@H](O)CCC[C@@H]2O)[C@@H](C)[C@@H](O)[C@H](C)[C@@H](O)[C@@H](C)[C@H](C)O[C@H]1C[C@H](O)[C@H](O)[C@H](C)O1	0.04120410141404364	-0.4082482904638633	-5	1	BGC0001381:113541;BGC0000040:17731;BGC0000002:24029;BGC0001619:20779;BGC0001662:10247;BGC0000151:19694;BGC0001828:13799;BGC0000053:7749;BGC0001580:8751;BGC0001773:12234;BGC0000055:8070;BGC0000035:6971;BGC0001700:31290;BGC0001523:23166;BGC0001491:10147;BGC0001359:16548;BGC0001581:5618;BGC0000052:5618;BGC0000158:3462;BGC0000144:7813;BGC0000115:7149;BGC0000047:5186;BGC0000042:4470;BGC0001232:10827;B…
NZ_KV411303.1.region012	54	9510	116	CCCCC(C(=O)OC)C(=O)OC1CCCC(O)C2OC2C(C)C(OC(=O)\C=C/CC(O)CC(O)CC(O)CCC(C)C(O)C[C@]2(O)O[C@@H](C[C@H](O)[C@H]2O)CC(O)C1)C(C)C(O)C(C)C(O)C(C)C(C)OC1CC(OC)C(OC)C(C)O1	0.04450036658173115	-0.4082482904638633	-5	1	BGC0001381:113541;BGC0000040:17731;BGC0000002:24029;BGC0001619:20779;BGC0001662:10247;BGC0000151:19694;BGC0001828:13799;BGC0000053:7749;BGC0001580:8751;BGC0001773:12234;BGC0000055:8070;BGC0000035:6971;BGC0001700:31290;BGC0001523:23166;BGC0001491:10147;BGC0001359:16548;BGC0001581:5618;BGC0000052:5618;BGC0000158:3462;BGC0000144:7813;BGC0000115:7149;BGC0000047:5186;BGC0000042:4470;BGC0001232:10827;B…
NZ_KV411303.1.region012	54	9513	116	[H][C@]12C[C@H](O)[C@@H](O)[C@](O)(CC(O)C(C)CCC(O)CC(O)CC(O)C\C=C\C(=O)OC(C(C)C(O)C(C)C(O)C(C)C(C)O[C@@H]3C[C@@H](OC(=O)CCCC)[C@@H](O)[C@@H](C)O3)C(C)C3OC3C(O)CCCC(CC(O)C1)OC(=O)CC(O)=O)O2	0.03821285443145887	-0.4082482904638633	-5	1	BGC0001381:113541;BGC0000040:17731;BGC0000002:24029;BGC0001619:20779;BGC0001662:10247;BGC0000151:19694;BGC0001828:13799;BGC0000053:7749;BGC0001580:8751;BGC0001773:12234;BGC0000055:8070;BGC0000035:6971;BGC0001700:31290;BGC0001523:23166;BGC0001491:10147;BGC0001359:16548;BGC0001581:5618;BGC0000052:5618;BGC0000158:3462;BGC0000144:7813;BGC0000115:7149;BGC0000047:5186;BGC0000042:4470;BGC0001232:10827;B…
NZ_KV411303.1.region012	54	9513	116	[H][C@@]12O[C@@]1([H])[C@H](C)[C@H](OC(=O)\C=C\C[C@H](O)C[C@H](O)C[C@@H](O)CC[C@@H](C)[C@H](O)C[C@]1(O)O[C@@]([H])(C[C@H](O)[C@H]1O)C[C@@H](O)C[C@H](O)CCC[C@@H]2O)[C@@H](C)[C@@H](O)[C@H](C)[C@@H](O)[C@@H](C)[C@H](C)O[C@H]1C[C@H](O)[C@H](O)[C@H](C)O1	0.04361692160129936	-0.4082482904638633	-5	1	BGC0001381:113541;BGC0000040:17731;BGC0000002:24029;BGC0001619:20779;BGC0001662:10247;BGC0000151:19694;BGC0001828:13799;BGC0000053:7749;BGC0001580:8751;BGC0001773:12234;BGC0000055:8070;BGC0000035:6971;BGC0001700:31290;BGC0001523:23166;BGC0001491:10147;BGC0001359:16548;BGC0001581:5618;BGC0000052:5618;BGC0000158:3462;BGC0000144:7813;BGC0000115:7149;BGC0000047:5186;BGC0000042:4470;BGC0001232:10827;B…
NZ_KV411303.1.region012	54	9513	116	CCCCC(C(=O)OC)C(=O)OC1CCCC(O)C2OC2C(C)C(OC(=O)\C=C/CC(O)CC(O)CC(O)CCC(C)C(O)C[C@]2(O)O[C@@H](C[C@H](O)[C@H]2O)CC(O)C1)C(C)C(O)C(C)C(O)C(C)C(C)OC1CC(OC)C(OC)C(C)O1	0.04733861209306331	-0.4082482904638633	-5	1	BGC0001381:113541;BGC0000040:17731;BGC0000002:24029;BGC0001619:20779;BGC0001662:10247;BGC0000151:19694;BGC0001828:13799;BGC0000053:7749;BGC0001580:8751;BGC0001773:12234;BGC0000055:8070;BGC0000035:6971;BGC0001700:31290;BGC0001523:23166;BGC0001491:10147;BGC0001359:16548;BGC0001581:5618;BGC0000052:5618;BGC0000158:3462;BGC0000144:7813;BGC0000115:7149;BGC0000047:5186;BGC0000042:4470;BGC0001232:10827;B…
NZ_KV411303.1.region012	54	9516	116	[H][C@]12C[C@H](O)[C@@H](O)[C@](O)(CC(O)C(C)CCC(O)CC(O)CC(O)C\C=C\C(=O)OC(C(C)C(O)C(C)C(O)C(C)C(C)O[C@@H]3C[C@@H](OC(=O)CCCC)[C@@H](O)[C@@H](C)O3)C(C)C3OC3C(O)CCCC(CC(O)C1)OC(=O)CC(O)=O)O2	0.025032539244881608	-0.4082482904638633	-5	1	BGC0001381:113541;BGC0000040:17731;BGC0000002:24029;BGC0001619:20779;BGC0001662:10247;BGC0000151:19694;BGC0001828:13799;BGC0000053:7749;BGC0001580:8751;BGC0001773:12234;BGC0000055:8070;BGC0000035:6971;BGC0001700:31290;BGC0001523:23166;BGC0001491:10147;BGC0001359:16548;BGC0001581:5618;BGC0000052:5618;BGC0000158:3462;BGC0000144:7813;BGC0000115:7149;BGC0000047:5186;BGC0000042:4470;BGC0001232:10827;B…
NZ_KV411303.1.region012	54	9516	116	[H][C@@]12O[C@@]1([H])[C@H](C)[C@H](OC(=O)\C=C\C[C@H](O)C[C@H](O)C[C@@H](O)CC[C@@H](C)[C@H](O)C[C@]1(O)O[C@@]([H])(C[C@H](O)[C@H]1O)C[C@@H](O)C[C@H](O)CCC[C@@H]2O)[C@@H](C)[C@@H](O)[C@H](C)[C@@H](O)[C@@H](C)[C@H](C)O[C@H]1C[C@H](O)[C@H](O)[C@H](C)O1	0.03122832773027808	-0.4082482904638633	-5	1	BGC0001381:113541;BGC0000040:17731;BGC0000002:24029;BGC0001619:20779;BGC0001662:10247;BGC0000151:19694;BGC0001828:13799;BGC0000053:7749;BGC0001580:8751;BGC0001773:12234;BGC0000055:8070;BGC0000035:6971;BGC0001700:31290;BGC0001523:23166;BGC0001491:10147;BGC0001359:16548;BGC0001581:5618;BGC0000052:5618;BGC0000158:3462;BGC0000144:7813;BGC0000115:7149;BGC0000047:5186;BGC0000042:4470;BGC0001232:10827;B…
NZ_KV411303.1.region012	54	9516	116	CCCCC(C(=O)OC)C(=O)OC1CCCC(O)C2OC2C(C)C(OC(=O)\C=C/CC(O)CC(O)CC(O)CCC(C)C(O)C[C@]2(O)O[C@@H](C[C@H](O)[C@H]2O)CC(O)C1)C(C)C(O)C(C)C(O)C(C)C(C)OC1CC(OC)C(OC)C(C)O1	0.031843599673375925	-0.4082482904638633	-5	1	BGC0001381:113541;BGC0000040:17731;BGC0000002:24029;BGC0001619:20779;BGC0001662:10247;BGC0000151:19694;BGC0001828:13799;BGC0000053:7749;BGC0001580:8751;BGC0001773:12234;BGC0000055:8070;BGC0000035:6971;BGC0001700:31290;BGC0001523:23166;BGC0001491:10147;BGC0001359:16548;BGC0001581:5618;BGC0000052:5618;BGC0000158:3462;BGC0000144:7813;BGC0000115:7149;BGC0000047:5186;BGC0000042:4470;BGC0001232:10827;B…
NZ_KV411303.1.region012	54	9521	116	[H][C@]12C[C@H](O)[C@@H](O)[C@](O)(CC(O)C(C)CCC(O)CC(O)CC(O)C\C=C\C(=O)OC(C(C)C(O)C(C)C(O)C(C)C(C)O[C@@H]3C[C@@H](OC(=O)CCCC)[C@@H](O)[C@@H](C)O3)C(C)C3OC3C(O)CCCC(CC(O)C1)OC(=O)CC(O)=O)O2	0.047810822872559354	-0.4082482904638633	-5	1	BGC0001381:113541;BGC0000040:17731;BGC0000002:24029;BGC0001619:20779;BGC0001662:10247;BGC0000151:19694;BGC0001828:13799;BGC0000053:7749;BGC0001580:8751;BGC0001773:12234;BGC0000055:8070;BGC0000035:6971;BGC0001700:31290;BGC0001523:23166;BGC0001491:10147;BGC0001359:16548;BGC0001581:5618;BGC0000052:5618;BGC0000158:3462;BGC0000144:7813;BGC0000115:7149;BGC0000047:5186;BGC0000042:4470;BGC0001232:10827;B…
NZ_KV411303.1.region012	54	9521	116	[H][C@@]12O[C@@]1([H])[C@H](C)[C@H](OC(=O)\C=C\C[C@H](O)C[C@H](O)C[C@@H](O)CC[C@@H](C)[C@H](O)C[C@]1(O)O[C@@]([H])(C[C@H](O)[C@H]1O)C[C@@H](O)C[C@H](O)CCC[C@@H]2O)[C@@H](C)[C@@H](O)[C@H](C)[C@@H](O)[C@@H](C)[C@H](C)O[C@H]1C[C@H](O)[C@H](O)[C@H](C)O1	0.050662219160097596	-0.4082482904638633	-5	1	BGC0001381:113541;BGC0000040:17731;BGC0000002:24029;BGC0001619:20779;BGC0001662:10247;BGC0000151:19694;BGC0001828:13799;BGC0000053:7749;BGC0001580:8751;BGC0001773:12234;BGC0000055:8070;BGC0000035:6971;BGC0001700:31290;BGC0001523:23166;BGC0001491:10147;BGC0001359:16548;BGC0001581:5618;BGC0000052:5618;BGC0000158:3462;BGC0000144:7813;BGC0000115:7149;BGC0000047:5186;BGC0000042:4470;BGC0001232:10827;B…
NZ_KV411303.1.region012	54	9521	116	CCCCC(C(=O)OC)C(=O)OC1CCCC(O)C2OC2C(C)C(OC(=O)\C=C/CC(O)CC(O)CC(O)CCC(C)C(O)C[C@]2(O)O[C@@H](C[C@H](O)[C@H]2O)CC(O)C1)C(C)C(O)C(C)C(O)C(C)C(C)OC1CC(OC)C(OC)C(C)O1	0.055755843635540966	-0.4082482904638633	-5	1	BGC0001381:113541;BGC0000040:17731;BGC0000002:24029;BGC0001619:20779;BGC0001662:10247;BGC0000151:19694;BGC0001828:13799;BGC0000053:7749;BGC0001580:8751;BGC0001773:12234;BGC0000055:8070;BGC0000035:6971;BGC0001700:31290;BGC0001523:23166;BGC0001491:10147;BGC0001359:16548;BGC0001581:5618;BGC0000052:5618;BGC0000158:3462;BGC0000144:7813;BGC0000115:7149;BGC0000047:5186;BGC0000042:4470;BGC0001232:10827;B…
NZ_KV411303.1.region012	54	9522	116	[H][C@]12C[C@H](O)[C@@H](O)[C@](O)(CC(O)C(C)CCC(O)CC(O)CC(O)C\C=C\C(=O)OC(C(C)C(O)C(C)C(O)C(C)C(C)O[C@@H]3C[C@@H](OC(=O)CCCC)[C@@H](O)[C@@H](C)O3)C(C)C3OC3C(O)CCCC(CC(O)C1)OC(=O)CC(O)=O)O2	0.016330269610040724	-0.4082482904638633	-5	1	BGC0001381:113541;BGC0000040:17731;BGC0000002:24029;BGC0001619:20779;BGC0001662:10247;BGC0000151:19694;BGC0001828:13799;BGC0000053:7749;BGC0001580:8751;BGC0001773:12234;BGC0000055:8070;BGC0000035:6971;BGC0001700:31290;BGC0001523:23166;BGC0001491:10147;BGC0001359:16548;BGC0001581:5618;BGC0000052:5618;BGC0000158:3462;BGC0000144:7813;BGC0000115:7149;BGC0000047:5186;BGC0000042:4470;BGC0001232:10827;B…
NZ_KV411303.1.region012	54	9522	116	[H][C@@]12O[C@@]1([H])[C@H](C)[C@H](OC(=O)\C=C\C[C@H](O)C[C@H](O)C[C@@H](O)CC[C@@H](C)[C@H](O)C[C@]1(O)O[C@@]([H])(C[C@H](O)[C@H]1O)C[C@@H](O)C[C@H](O)CCC[C@@H]2O)[C@@H](C)[C@@H](O)[C@H](C)[C@@H](O)[C@@H](C)[C@H](C)O[C@H]1C[C@H](O)[C@H](O)[C@H](C)O1	0.01902644139567785	-0.4082482904638633	-5	1	BGC0001381:113541;BGC0000040:17731;BGC0000002:24029;BGC0001619:20779;BGC0001662:10247;BGC0000151:19694;BGC0001828:13799;BGC0000053:7749;BGC0001580:8751;BGC0001773:12234;BGC0000055:8070;BGC0000035:6971;BGC0001700:31290;BGC0001523:23166;BGC0001491:10147;BGC0001359:16548;BGC0001581:5618;BGC0000052:5618;BGC0000158:3462;BGC0000144:7813;BGC0000115:7149;BGC0000047:5186;BGC0000042:4470;BGC0001232:10827;B…
NZ_KV411303.1.region012	54	9522	116	CCCCC(C(=O)OC)C(=O)OC1CCCC(O)C2OC2C(C)C(OC(=O)\C=C/CC(O)CC(O)CC(O)CCC(C)C(O)C[C@]2(O)O[C@@H](C[C@H](O)[C@H]2O)CC(O)C1)C(C)C(O)C(C)C(O)C(C)C(C)OC1CC(OC)C(OC)C(C)O1	0.020792910131483024	-0.4082482904638633	-5	1	BGC0001381:113541;BGC0000040:17731;BGC0000002:24029;BGC0001619:20779;BGC0001662:10247;BGC0000151:19694;BGC0001828:13799;BGC0000053:7749;BGC0001580:8751;BGC0001773:12234;BGC0000055:8070;BGC0000035:6971;BGC0001700:31290;BGC0001523:23166;BGC0001491:10147;BGC0001359:16548;BGC0001581:5618;BGC0000052:5618;BGC0000158:3462;BGC0000144:7813;BGC0000115:7149;BGC0000047:5186;BGC0000042:4470;BGC0001232:10827;B…
NZ_KV411303.1.region012	54	9524	116	[H][C@]12C[C@H](O)[C@@H](O)[C@](O)(CC(O)C(C)CCC(O)CC(O)CC(O)C\C=C\C(=O)OC(C(C)C(O)C(C)C(O)C(C)C(C)O[C@@H]3C[C@@H](OC(=O)CCCC)[C@@H](O)[C@@H](C)O3)C(C)C3OC3C(O)CCCC(CC(O)C1)OC(=O)CC(O)=O)O2	0.01615548277419242	-0.4082482904638633	-5	1	BGC0001381:113541;BGC0000040:17731;BGC0000002:24029;BGC0001619:20779;BGC0001662:10247;BGC0000151:19694;BGC0001828:13799;BGC0000053:7749;BGC0001580:8751;BGC0001773:12234;BGC0000055:8070;BGC0000035:6971;BGC0001700:31290;BGC0001523:23166;BGC0001491:10147;BGC0001359:16548;BGC0001581:5618;BGC0000052:5618;BGC0000158:3462;BGC0000144:7813;BGC0000115:7149;BGC0000047:5186;BGC0000042:4470;BGC0001232:10827;B…
NZ_KV411303.1.region012	54	9524	116	[H][C@@]12O[C@@]1([H])[C@H](C)[C@H](OC(=O)\C=C\C[C@H](O)C[C@H](O)C[C@@H](O)CC[C@@H](C)[C@H](O)C[C@]1(O)O[C@@]([H])(C[C@H](O)[C@H]1O)C[C@@H](O)C[C@H](O)CCC[C@@H]2O)[C@@H](C)[C@@H](O)[C@H](C)[C@@H](O)[C@@H](C)[C@H](C)O[C@H]1C[C@H](O)[C@H](O)[C@H](C)O1	0.013850999046963696	-0.4082482904638633	-5	1	BGC0001381:113541;BGC0000040:17731;BGC0000002:24029;BGC0001619:20779;BGC0001662:10247;BGC0000151:19694;BGC0001828:13799;BGC0000053:7749;BGC0001580:8751;BGC0001773:12234;BGC0000055:8070;BGC0000035:6971;BGC0001700:31290;BGC0001523:23166;BGC0001491:10147;BGC0001359:16548;BGC0001581:5618;BGC0000052:5618;BGC0000158:3462;BGC0000144:7813;BGC0000115:7149;BGC0000047:5186;BGC0000042:4470;BGC0001232:10827;B…
NZ_KV411303.1.region012	54	9524	116	CCCCC(C(=O)OC)C(=O)OC1CCCC(O)C2OC2C(C)C(OC(=O)\C=C/CC(O)CC(O)CC(O)CCC(C)C(O)C[C@]2(O)O[C@@H](C[C@H](O)[C@H]2O)CC(O)C1)C(C)C(O)C(C)C(O)C(C)C(C)OC1CC(OC)C(OC)C(C)O1	0.022848708929572824	-0.4082482904638633	-5	1	BGC0001381:113541;BGC0000040:17731;BGC0000002:24029;BGC0001619:20779;BGC0001662:10247;BGC0000151:19694;BGC0001828:13799;BGC0000053:7749;BGC0001580:8751;BGC0001773:12234;BGC0000055:8070;BGC0000035:6971;BGC0001700:31290;BGC0001523:23166;BGC0001491:10147;BGC0001359:16548;BGC0001581:5618;BGC0000052:5618;BGC0000158:3462;BGC0000144:7813;BGC0000115:7149;BGC0000047:5186;BGC0000042:4470;BGC0001232:10827;B…
NZ_KV411303.1.region012	54	9526	116	[H][C@]12C[C@H](O)[C@@H](O)[C@](O)(CC(O)C(C)CCC(O)CC(O)CC(O)C\C=C\C(=O)OC(C(C)C(O)C(C)C(O)C(C)C(C)O[C@@H]3C[C@@H](OC(=O)CCCC)[C@@H](O)[C@@H](C)O3)C(C)C3OC3C(O)CCCC(CC(O)C1)OC(=O)CC(O)=O)O2	0.0400641301222007	-0.4082482904638633	-5	1	BGC0001381:113541;BGC0000040:17731;BGC0000002:24029;BGC0001619:20779;BGC0001662:10247;BGC0000151:19694;BGC0001828:13799;BGC0000053:7749;BGC0001580:8751;BGC0001773:12234;BGC0000055:8070;BGC0000035:6971;BGC0001700:31290;BGC0001523:23166;BGC0001491:10147;BGC0001359:16548;BGC0001581:5618;BGC0000052:5618;BGC0000158:3462;BGC0000144:7813;BGC0000115:7149;BGC0000047:5186;BGC0000042:4470;BGC0001232:10827;B…
NZ_KV411303.1.region012	54	9526	116	[H][C@@]12O[C@@]1([H])[C@H](C)[C@H](OC(=O)\C=C\C[C@H](O)C[C@H](O)C[C@@H](O)CC[C@@H](C)[C@H](O)C[C@]1(O)O[C@@]([H])(C[C@H](O)[C@H]1O)C[C@@H](O)C[C@H](O)CCC[C@@H]2O)[C@@H](C)[C@@H](O)[C@H](C)[C@@H](O)[C@@H](C)[C@H](C)O[C@H]1C[C@H](O)[C@H](O)[C@H](C)O1	0.04640673629033108	-0.4082482904638633	-5	1	BGC0001381:113541;BGC0000040:17731;BGC0000002:24029;BGC0001619:20779;BGC0001662:10247;BGC0000151:19694;BGC0001828:13799;BGC0000053:7749;BGC0001580:8751;BGC0001773:12234;BGC0000055:8070;BGC0000035:6971;BGC0001700:31290;BGC0001523:23166;BGC0001491:10147;BGC0001359:16548;BGC0001581:5618;BGC0000052:5618;BGC0000158:3462;BGC0000144:7813;BGC0000115:7149;BGC0000047:5186;BGC0000042:4470;BGC0001232:10827;B…
NZ_KV411303.1.region012	54	9526	116	CCCCC(C(=O)OC)C(=O)OC1CCCC(O)C2OC2C(C)C(OC(=O)\C=C/CC(O)CC(O)CC(O)CCC(C)C(O)C[C@]2(O)O[C@@H](C[C@H](O)[C@H]2O)CC(O)C1)C(C)C(O)C(C)C(O)C(C)C(C)OC1CC(OC)C(OC)C(C)O1	0.047673929642645406	-0.4082482904638633	-5	1	BGC0001381:113541;BGC0000040:17731;BGC0000002:24029;BGC0001619:20779;BGC0001662:10247;BGC0000151:19694;BGC0001828:13799;BGC0000053:7749;BGC0001580:8751;BGC0001773:12234;BGC0000055:8070;BGC0000035:6971;BGC0001700:31290;BGC0001523:23166;BGC0001491:10147;BGC0001359:16548;BGC0001581:5618;BGC0000052:5618;BGC0000158:3462;BGC0000144:7813;BGC0000115:7149;BGC0000047:5186;BGC0000042:4470;BGC0001232:10827;B…
NZ_KV411303.1.region012	54	9527	116	[H][C@]12C[C@H](O)[C@@H](O)[C@](O)(CC(O)C(C)CCC(O)CC(O)CC(O)C\C=C\C(=O)OC(C(C)C(O)C(C)C(O)C(C)C(C)O[C@@H]3C[C@@H](OC(=O)CCCC)[C@@H](O)[C@@H](C)O3)C(C)C3OC3C(O)CCCC(CC(O)C1)OC(=O)CC(O)=O)O2	0.02411771250991812	-0.4082482904638633	-5	1	BGC0001381:113541;BGC0000040:17731;BGC0000002:24029;BGC0001619:20779;BGC0001662:10247;BGC0000151:19694;BGC0001828:13799;BGC0000053:7749;BGC0001580:8751;BGC0001773:12234;BGC0000055:8070;BGC0000035:6971;BGC0001700:31290;BGC0001523:23166;BGC0001491:10147;BGC0001359:16548;BGC0001581:5618;BGC0000052:5618;BGC0000158:3462;BGC0000144:7813;BGC0000115:7149;BGC0000047:5186;BGC0000042:4470;BGC0001232:10827;B…
NZ_KV411303.1.region012	54	9527	116	[H][C@@]12O[C@@]1([H])[C@H](C)[C@H](OC(=O)\C=C\C[C@H](O)C[C@H](O)C[C@@H](O)CC[C@@H](C)[C@H](O)C[C@]1(O)O[C@@]([H])(C[C@H](O)[C@H]1O)C[C@@H](O)C[C@H](O)CCC[C@@H]2O)[C@@H](C)[C@@H](O)[C@H](C)[C@@H](O)[C@@H](C)[C@H](C)O[C@H]1C[C@H](O)[C@H](O)[C@H](C)O1	0.026736872998211467	-0.4082482904638633	-5	1	BGC0001381:113541;BGC0000040:17731;BGC0000002:24029;BGC0001619:20779;BGC0001662:10247;BGC0000151:19694;BGC0001828:13799;BGC0000053:7749;BGC0001580:8751;BGC0001773:12234;BGC0000055:8070;BGC0000035:6971;BGC0001700:31290;BGC0001523:23166;BGC0001491:10147;BGC0001359:16548;BGC0001581:5618;BGC0000052:5618;BGC0000158:3462;BGC0000144:7813;BGC0000115:7149;BGC0000047:5186;BGC0000042:4470;BGC0001232:10827;B…
NZ_KV411303.1.region012	54	9527	116	CCCCC(C(=O)OC)C(=O)OC1CCCC(O)C2OC2C(C)C(OC(=O)\C=C/CC(O)CC(O)CC(O)CCC(C)C(O)C[C@]2(O)O[C@@H](C[C@H](O)[C@H]2O)CC(O)C1)C(C)C(O)C(C)C(O)C(C)C(C)OC1CC(OC)C(OC)C(C)O1	0.031436877605391836	-0.4082482904638633	-5	1	BGC0001381:113541;BGC0000040:17731;BGC0000002:24029;BGC0001619:20779;BGC0001662:10247;BGC0000151:19694;BGC0001828:13799;BGC0000053:7749;BGC0001580:8751;BGC0001773:12234;BGC0000055:8070;BGC0000035:6971;BGC0001700:31290;BGC0001523:23166;BGC0001491:10147;BGC0001359:16548;BGC0001581:5618;BGC0000052:5618;BGC0000158:3462;BGC0000144:7813;BGC0000115:7149;BGC0000047:5186;BGC0000042:4470;BGC0001232:10827;B…
NZ_KV411303.1.region012	54	9531	116	[H][C@]12C[C@H](O)[C@@H](O)[C@](O)(CC(O)C(C)CCC(O)CC(O)CC(O)C\C=C\C(=O)OC(C(C)C(O)C(C)C(O)C(C)C(C)O[C@@H]3C[C@@H](OC(=O)CCCC)[C@@H](O)[C@@H](C)O3)C(C)C3OC3C(O)CCCC(CC(O)C1)OC(=O)CC(O)=O)O2	0.039609618212821385	-0.4082482904638633	-5	1	BGC0001381:113541;BGC0000040:17731;BGC0000002:24029;BGC0001619:20779;BGC0001662:10247;BGC0000151:19694;BGC0001828:13799;BGC0000053:7749;BGC0001580:8751;BGC0001773:12234;BGC0000055:8070;BGC0000035:6971;BGC0001700:31290;BGC0001523:23166;BGC0001491:10147;BGC0001359:16548;BGC0001581:5618;BGC0000052:5618;BGC0000158:3462;BGC0000144:7813;BGC0000115:7149;BGC0000047:5186;BGC0000042:4470;BGC0001232:10827;B…
NZ_KV411303.1.region012	54	9531	116	[H][C@@]12O[C@@]1([H])[C@H](C)[C@H](OC(=O)\C=C\C[C@H](O)C[C@H](O)C[C@@H](O)CC[C@@H](C)[C@H](O)C[C@]1(O)O[C@@]([H])(C[C@H](O)[C@H]1O)C[C@@H](O)C[C@H](O)CCC[C@@H]2O)[C@@H](C)[C@@H](O)[C@H](C)[C@@H](O)[C@@H](C)[C@H](C)O[C@H]1C[C@H](O)[C@H](O)[C@H](C)O1	0.047846648299311484	-0.4082482904638633	-5	1	BGC0001381:113541;BGC0000040:17731;BGC0000002:24029;BGC0001619:20779;BGC0001662:10247;BGC0000151:19694;BGC0001828:13799;BGC0000053:7749;BGC0001580:8751;BGC0001773:12234;BGC0000055:8070;BGC0000035:6971;BGC0001700:31290;BGC0001523:23166;BGC0001491:10147;BGC0001359:16548;BGC0001581:5618;BGC0000052:5618;BGC0000158:3462;BGC0000144:7813;BGC0000115:7149;BGC0000047:5186;BGC0000042:4470;BGC0001232:10827;B…
NZ_KV411303.1.region012	54	9531	116	CCCCC(C(=O)OC)C(=O)OC1CCCC(O)C2OC2C(C)C(OC(=O)\C=C/CC(O)CC(O)CC(O)CCC(C)C(O)C[C@]2(O)O[C@@H](C[C@H](O)[C@H]2O)CC(O)C1)C(C)C(O)C(C)C(O)C(C)C(C)OC1CC(OC)C(OC)C(C)O1	0.04618889832040439	-0.4082482904638633	-5	1	BGC0001381:113541;BGC0000040:17731;BGC0000002:24029;BGC0001619:20779;BGC0001662:10247;BGC0000151:19694;BGC0001828:13799;BGC0000053:7749;BGC0001580:8751;BGC0001773:12234;BGC0000055:8070;BGC0000035:6971;BGC0001700:31290;BGC0001523:23166;BGC0001491:10147;BGC0001359:16548;BGC0001581:5618;BGC0000052:5618;BGC0000158:3462;BGC0000144:7813;BGC0000115:7149;BGC0000047:5186;BGC0000042:4470;BGC0001232:10827;B…
NZ_KV411303.1.region012	54	9532	116	[H][C@]12C[C@H](O)[C@@H](O)[C@](O)(CC(O)C(C)CCC(O)CC(O)CC(O)C\C=C\C(=O)OC(C(C)C(O)C(C)C(O)C(C)C(C)O[C@@H]3C[C@@H](OC(=O)CCCC)[C@@H](O)[C@@H](C)O3)C(C)C3OC3C(O)CCCC(CC(O)C1)OC(=O)CC(O)=O)O2	0.07620030361745289	-0.4082482904638633	-5	1	BGC0001381:113541;BGC0000040:17731;BGC0000002:24029;BGC0001619:20779;BGC0001662:10247;BGC0000151:19694;BGC0001828:13799;BGC0000053:7749;BGC0001580:8751;BGC0001773:12234;BGC0000055:8070;BGC0000035:6971;BGC0001700:31290;BGC0001523:23166;BGC0001491:10147;BGC0001359:16548;BGC0001581:5618;BGC0000052:5618;BGC0000158:3462;BGC0000144:7813;BGC0000115:7149;BGC0000047:5186;BGC0000042:4470;BGC0001232:10827;B…
NZ_KV411303.1.region012	54	9532	116	[H][C@@]12O[C@@]1([H])[C@H](C)[C@H](OC(=O)\C=C\C[C@H](O)C[C@H](O)C[C@@H](O)CC[C@@H](C)[C@H](O)C[C@]1(O)O[C@@]([H])(C[C@H](O)[C@H]1O)C[C@@H](O)C[C@H](O)CCC[C@@H]2O)[C@@H](C)[C@@H](O)[C@H](C)[C@@H](O)[C@@H](C)[C@H](C)O[C@H]1C[C@H](O)[C@H](O)[C@H](C)O1	0.08453129336937693	-0.4082482904638633	-5	1	BGC0001381:113541;BGC0000040:17731;BGC0000002:24029;BGC0001619:20779;BGC0001662:10247;BGC0000151:19694;BGC0001828:13799;BGC0000053:7749;BGC0001580:8751;BGC0001773:12234;BGC0000055:8070;BGC0000035:6971;BGC0001700:31290;BGC0001523:23166;BGC0001491:10147;BGC0001359:16548;BGC0001581:5618;BGC0000052:5618;BGC0000158:3462;BGC0000144:7813;BGC0000115:7149;BGC0000047:5186;BGC0000042:4470;BGC0001232:10827;B…
NZ_KV411303.1.region012	54	9532	116	CCCCC(C(=O)OC)C(=O)OC1CCCC(O)C2OC2C(C)C(OC(=O)\C=C/CC(O)CC(O)CC(O)CCC(C)C(O)C[C@]2(O)O[C@@H](C[C@H](O)[C@H]2O)CC(O)C1)C(C)C(O)C(C)C(O)C(C)C(C)OC1CC(OC)C(OC)C(C)O1	0.08645011334116784	-0.4082482904638633	-5	1	BGC0001381:113541;BGC0000040:17731;BGC0000002:24029;BGC0001619:20779;BGC0001662:10247;BGC0000151:19694;BGC0001828:13799;BGC0000053:7749;BGC0001580:8751;BGC0001773:12234;BGC0000055:8070;BGC0000035:6971;BGC0001700:31290;BGC0001523:23166;BGC0001491:10147;BGC0001359:16548;BGC0001581:5618;BGC0000052:5618;BGC0000158:3462;BGC0000144:7813;BGC0000115:7149;BGC0000047:5186;BGC0000042:4470;BGC0001232:10827;B…
NZ_KV411303.1.region012	54	9536	116	[H][C@]12C[C@H](O)[C@@H](O)[C@](O)(CC(O)C(C)CCC(O)CC(O)CC(O)C\C=C\C(=O)OC(C(C)C(O)C(C)C(O)C(C)C(C)O[C@@H]3C[C@@H](OC(=O)CCCC)[C@@H](O)[C@@H](C)O3)C(C)C3OC3C(O)CCCC(CC(O)C1)OC(=O)CC(O)=O)O2	0.01798833052140379	-0.4082482904638633	-5	1	BGC0001381:113541;BGC0000040:17731;BGC0000002:24029;BGC0001619:20779;BGC0001662:10247;BGC0000151:19694;BGC0001828:13799;BGC0000053:7749;BGC0001580:8751;BGC0001773:12234;BGC0000055:8070;BGC0000035:6971;BGC0001700:31290;BGC0001523:23166;BGC0001491:10147;BGC0001359:16548;BGC0001581:5618;BGC0000052:5618;BGC0000158:3462;BGC0000144:7813;BGC0000115:7149;BGC0000047:5186;BGC0000042:4470;BGC0001232:10827;B…
NZ_KV411303.1.region012	54	9536	116	[H][C@@]12O[C@@]1([H])[C@H](C)[C@H](OC(=O)\C=C\C[C@H](O)C[C@H](O)C[C@@H](O)CC[C@@H](C)[C@H](O)C[C@]1(O)O[C@@]([H])(C[C@H](O)[C@H]1O)C[C@@H](O)C[C@H](O)CCC[C@@H]2O)[C@@H](C)[C@@H](O)[C@H](C)[C@@H](O)[C@@H](C)[C@H](C)O[C@H]1C[C@H](O)[C@H](O)[C@H](C)O1	0.018665073100099128	-0.4082482904638633	-5	1	BGC0001381:113541;BGC0000040:17731;BGC0000002:24029;BGC0001619:20779;BGC0001662:10247;BGC0000151:19694;BGC0001828:13799;BGC0000053:7749;BGC0001580:8751;BGC0001773:12234;BGC0000055:8070;BGC0000035:6971;BGC0001700:31290;BGC0001523:23166;BGC0001491:10147;BGC0001359:16548;BGC0001581:5618;BGC0000052:5618;BGC0000158:3462;BGC0000144:7813;BGC0000115:7149;BGC0000047:5186;BGC0000042:4470;BGC0001232:10827;B…
NZ_KV411303.1.region012	54	9536	116	CCCCC(C(=O)OC)C(=O)OC1CCCC(O)C2OC2C(C)C(OC(=O)\C=C/CC(O)CC(O)CC(O)CCC(C)C(O)C[C@]2(O)O[C@@H](C[C@H](O)[C@H]2O)CC(O)C1)C(C)C(O)C(C)C(O)C(C)C(C)OC1CC(OC)C(OC)C(C)O1	0.02347521144609907	-0.4082482904638633	-5	1	BGC0001381:113541;BGC0000040:17731;BGC0000002:24029;BGC0001619:20779;BGC0001662:10247;BGC0000151:19694;BGC0001828:13799;BGC0000053:7749;BGC0001580:8751;BGC0001773:12234;BGC0000055:8070;BGC0000035:6971;BGC0001700:31290;BGC0001523:23166;BGC0001491:10147;BGC0001359:16548;BGC0001581:5618;BGC0000052:5618;BGC0000158:3462;BGC0000144:7813;BGC0000115:7149;BGC0000047:5186;BGC0000042:4470;BGC0001232:10827;B…
NZ_KV411303.1.region012	54	9537	116	[H][C@]12C[C@H](O)[C@@H](O)[C@](O)(CC(O)C(C)CCC(O)CC(O)CC(O)C\C=C\C(=O)OC(C(C)C(O)C(C)C(O)C(C)C(C)O[C@@H]3C[C@@H](OC(=O)CCCC)[C@@H](O)[C@@H](C)O3)C(C)C3OC3C(O)CCCC(CC(O)C1)OC(=O)CC(O)=O)O2	0.08197335129895572	-0.4082482904638633	-5	1	BGC0001381:113541;BGC0000040:17731;BGC0000002:24029;BGC0001619:20779;BGC0001662:10247;BGC0000151:19694;BGC0001828:13799;BGC0000053:7749;BGC0001580:8751;BGC0001773:12234;BGC0000055:8070;BGC0000035:6971;BGC0001700:31290;BGC0001523:23166;BGC0001491:10147;BGC0001359:16548;BGC0001581:5618;BGC0000052:5618;BGC0000158:3462;BGC0000144:7813;BGC0000115:7149;BGC0000047:5186;BGC0000042:4470;BGC0001232:10827;B…
NZ_KV411303.1.region012	54	9537	116	[H][C@@]12O[C@@]1([H])[C@H](C)[C@H](OC(=O)\C=C\C[C@H](O)C[C@H](O)C[C@@H](O)CC[C@@H](C)[C@H](O)C[C@]1(O)O[C@@]([H])(C[C@H](O)[C@H]1O)C[C@@H](O)C[C@H](O)CCC[C@@H]2O)[C@@H](C)[C@@H](O)[C@H](C)[C@@H](O)[C@@H](C)[C@H](C)O[C@H]1C[C@H](O)[C@H](O)[C@H](C)O1	0.09375319047961535	-0.4082482904638633	-5	1	BGC0001381:113541;BGC0000040:17731;BGC0000002:24029;BGC0001619:20779;BGC0001662:10247;BGC0000151:19694;BGC0001828:13799;BGC0000053:7749;BGC0001580:8751;BGC0001773:12234;BGC0000055:8070;BGC0000035:6971;BGC0001700:31290;BGC0001523:23166;BGC0001491:10147;BGC0001359:16548;BGC0001581:5618;BGC0000052:5618;BGC0000158:3462;BGC0000144:7813;BGC0000115:7149;BGC0000047:5186;BGC0000042:4470;BGC0001232:10827;B…
NZ_KV411303.1.region012	54	9537	116	CCCCC(C(=O)OC)C(=O)OC1CCCC(O)C2OC2C(C)C(OC(=O)\C=C/CC(O)CC(O)CC(O)CCC(C)C(O)C[C@]2(O)O[C@@H](C[C@H](O)[C@H]2O)CC(O)C1)C(C)C(O)C(C)C(O)C(C)C(C)OC1CC(OC)C(OC)C(C)O1	0.09461126876924084	-0.4082482904638633	-5	1	BGC0001381:113541;BGC0000040:17731;BGC0000002:24029;BGC0001619:20779;BGC0001662:10247;BGC0000151:19694;BGC0001828:13799;BGC0000053:7749;BGC0001580:8751;BGC0001773:12234;BGC0000055:8070;BGC0000035:6971;BGC0001700:31290;BGC0001523:23166;BGC0001491:10147;BGC0001359:16548;BGC0001581:5618;BGC0000052:5618;BGC0000158:3462;BGC0000144:7813;BGC0000115:7149;BGC0000047:5186;BGC0000042:4470;BGC0001232:10827;B…
NZ_KV411303.1.region012	54	9538	116	[H][C@]12C[C@H](O)[C@@H](O)[C@](O)(CC(O)C(C)CCC(O)CC(O)CC(O)C\C=C\C(=O)OC(C(C)C(O)C(C)C(O)C(C)C(C)O[C@@H]3C[C@@H](OC(=O)CCCC)[C@@H](O)[C@@H](C)O3)C(C)C3OC3C(O)CCCC(CC(O)C1)OC(=O)CC(O)=O)O2	0.04383679672144242	-0.4082482904638633	-5	1	BGC0001381:113541;BGC0000040:17731;BGC0000002:24029;BGC0001619:20779;BGC0001662:10247;BGC0000151:19694;BGC0001828:13799;BGC0000053:7749;BGC0001580:8751;BGC0001773:12234;BGC0000055:8070;BGC0000035:6971;BGC0001700:31290;BGC0001523:23166;BGC0001491:10147;BGC0001359:16548;BGC0001581:5618;BGC0000052:5618;BGC0000158:3462;BGC0000144:7813;BGC0000115:7149;BGC0000047:5186;BGC0000042:4470;BGC0001232:10827;B…
NZ_KV411303.1.region012	54	9538	116	[H][C@@]12O[C@@]1([H])[C@H](C)[C@H](OC(=O)\C=C\C[C@H](O)C[C@H](O)C[C@@H](O)CC[C@@H](C)[C@H](O)C[C@]1(O)O[C@@]([H])(C[C@H](O)[C@H]1O)C[C@@H](O)C[C@H](O)CCC[C@@H]2O)[C@@H](C)[C@@H](O)[C@H](C)[C@@H](O)[C@@H](C)[C@H](C)O[C@H]1C[C@H](O)[C@H](O)[C@H](C)O1	0.047340665671041345	-0.4082482904638633	-5	1	BGC0001381:113541;BGC0000040:17731;BGC0000002:24029;BGC0001619:20779;BGC0001662:10247;BGC0000151:19694;BGC0001828:13799;BGC0000053:7749;BGC0001580:8751;BGC0001773:12234;BGC0000055:8070;BGC0000035:6971;BGC0001700:31290;BGC0001523:23166;BGC0001491:10147;BGC0001359:16548;BGC0001581:5618;BGC0000052:5618;BGC0000158:3462;BGC0000144:7813;BGC0000115:7149;BGC0000047:5186;BGC0000042:4470;BGC0001232:10827;B…
NZ_KV411303.1.region012	54	9538	116	CCCCC(C(=O)OC)C(=O)OC1CCCC(O)C2OC2C(C)C(OC(=O)\C=C/CC(O)CC(O)CC(O)CCC(C)C(O)C[C@]2(O)O[C@@H](C[C@H](O)[C@H]2O)CC(O)C1)C(C)C(O)C(C)C(O)C(C)C(C)OC1CC(OC)C(OC)C(C)O1	0.05186180993507287	-0.4082482904638633	-5	1	BGC0001381:113541;BGC0000040:17731;BGC0000002:24029;BGC0001619:20779;BGC0001662:10247;BGC0000151:19694;BGC0001828:13799;BGC0000053:7749;BGC0001580:8751;BGC0001773:12234;BGC0000055:8070;BGC0000035:6971;BGC0001700:31290;BGC0001523:23166;BGC0001491:10147;BGC0001359:16548;BGC0001581:5618;BGC0000052:5618;BGC0000158:3462;BGC0000144:7813;BGC0000115:7149;BGC0000047:5186;BGC0000042:4470;BGC0001232:10827;B…
NZ_KV411303.1.region012	54	9539	116	[H][C@]12C[C@H](O)[C@@H](O)[C@](O)(CC(O)C(C)CCC(O)CC(O)CC(O)C\C=C\C(=O)OC(C(C)C(O)C(C)C(O)C(C)C(C)O[C@@H]3C[C@@H](OC(=O)CCCC)[C@@H](O)[C@@H](C)O3)C(C)C3OC3C(O)CCCC(CC(O)C1)OC(=O)CC(O)=O)O2	0.04150684159345901	-0.4082482904638633	-5	1	BGC0001381:113541;BGC0000040:17731;BGC0000002:24029;BGC0001619:20779;BGC0001662:10247;BGC0000151:19694;BGC0001828:13799;BGC0000053:7749;BGC0001580:8751;BGC0001773:12234;BGC0000055:8070;BGC0000035:6971;BGC0001700:31290;BGC0001523:23166;BGC0001491:10147;BGC0001359:16548;BGC0001581:5618;BGC0000052:5618;BGC0000158:3462;BGC0000144:7813;BGC0000115:7149;BGC0000047:5186;BGC0000042:4470;BGC0001232:10827;B…
NZ_KV411303.1.region012	54	9539	116	[H][C@@]12O[C@@]1([H])[C@H](C)[C@H](OC(=O)\C=C\C[C@H](O)C[C@H](O)C[C@@H](O)CC[C@@H](C)[C@H](O)C[C@]1(O)O[C@@]([H])(C[C@H](O)[C@H]1O)C[C@@H](O)C[C@H](O)CCC[C@@H]2O)[C@@H](C)[C@@H](O)[C@H](C)[C@@H](O)[C@@H](C)[C@H](C)O[C@H]1C[C@H](O)[C@H](O)[C@H](C)O1	0.0475252188240538	-0.4082482904638633	-5	1	BGC0001381:113541;BGC0000040:17731;BGC0000002:24029;BGC0001619:20779;BGC0001662:10247;BGC0000151:19694;BGC0001828:13799;BGC0000053:7749;BGC0001580:8751;BGC0001773:12234;BGC0000055:8070;BGC0000035:6971;BGC0001700:31290;BGC0001523:23166;BGC0001491:10147;BGC0001359:16548;BGC0001581:5618;BGC0000052:5618;BGC0000158:3462;BGC0000144:7813;BGC0000115:7149;BGC0000047:5186;BGC0000042:4470;BGC0001232:10827;B…
NZ_KV411303.1.region012	54	9539	116	CCCCC(C(=O)OC)C(=O)OC1CCCC(O)C2OC2C(C)C(OC(=O)\C=C/CC(O)CC(O)CC(O)CCC(C)C(O)C[C@]2(O)O[C@@H](C[C@H](O)[C@H]2O)CC(O)C1)C(C)C(O)C(C)C(O)C(C)C(C)OC1CC(OC)C(OC)C(C)O1	0.04780982926217588	-0.4082482904638633	-5	1	BGC0001381:113541;BGC0000040:17731;BGC0000002:24029;BGC0001619:20779;BGC0001662:10247;BGC0000151:19694;BGC0001828:13799;BGC0000053:7749;BGC0001580:8751;BGC0001773:12234;BGC0000055:8070;BGC0000035:6971;BGC0001700:31290;BGC0001523:23166;BGC0001491:10147;BGC0001359:16548;BGC0001581:5618;BGC0000052:5618;BGC0000158:3462;BGC0000144:7813;BGC0000115:7149;BGC0000047:5186;BGC0000042:4470;BGC0001232:10827;B…
NZ_KV411303.1.region012	54	9540	116	[H][C@]12C[C@H](O)[C@@H](O)[C@](O)(CC(O)C(C)CCC(O)CC(O)CC(O)C\C=C\C(=O)OC(C(C)C(O)C(C)C(O)C(C)C(C)O[C@@H]3C[C@@H](OC(=O)CCCC)[C@@H](O)[C@@H](C)O3)C(C)C3OC3C(O)CCCC(CC(O)C1)OC(=O)CC(O)=O)O2	0.03621428651618032	-0.4082482904638633	-5	1	BGC0001381:113541;BGC0000040:17731;BGC0000002:24029;BGC0001619:20779;BGC0001662:10247;BGC0000151:19694;BGC0001828:13799;BGC0000053:7749;BGC0001580:8751;BGC0001773:12234;BGC0000055:8070;BGC0000035:6971;BGC0001700:31290;BGC0001523:23166;BGC0001491:10147;BGC0001359:16548;BGC0001581:5618;BGC0000052:5618;BGC0000158:3462;BGC0000144:7813;BGC0000115:7149;BGC0000047:5186;BGC0000042:4470;BGC0001232:10827;B…
NZ_KV411303.1.region012	54	9540	116	[H][C@@]12O[C@@]1([H])[C@H](C)[C@H](OC(=O)\C=C\C[C@H](O)C[C@H](O)C[C@@H](O)CC[C@@H](C)[C@H](O)C[C@]1(O)O[C@@]([H])(C[C@H](O)[C@H]1O)C[C@@H](O)C[C@H](O)CCC[C@@H]2O)[C@@H](C)[C@@H](O)[C@H](C)[C@@H](O)[C@@H](C)[C@H](C)O[C@H]1C[C@H](O)[C@H](O)[C@H](C)O1	0.03708119719412112	-0.4082482904638633	-5	1	BGC0001381:113541;BGC0000040:17731;BGC0000002:24029;BGC0001619:20779;BGC0001662:10247;BGC0000151:19694;BGC0001828:13799;BGC0000053:7749;BGC0001580:8751;BGC0001773:12234;BGC0000055:8070;BGC0000035:6971;BGC0001700:31290;BGC0001523:23166;BGC0001491:10147;BGC0001359:16548;BGC0001581:5618;BGC0000052:5618;BGC0000158:3462;BGC0000144:7813;BGC0000115:7149;BGC0000047:5186;BGC0000042:4470;BGC0001232:10827;B…
NZ_KV411303.1.region012	54	9540	116	CCCCC(C(=O)OC)C(=O)OC1CCCC(O)C2OC2C(C)C(OC(=O)\C=C/CC(O)CC(O)CC(O)CCC(C)C(O)C[C@]2(O)O[C@@H](C[C@H](O)[C@H]2O)CC(O)C1)C(C)C(O)C(C)C(O)C(C)C(C)OC1CC(OC)C(OC)C(C)O1	0.0445342219698817	-0.4082482904638633	-5	1	BGC0001381:113541;BGC0000040:17731;BGC0000002:24029;BGC0001619:20779;BGC0001662:10247;BGC0000151:19694;BGC0001828:13799;BGC0000053:7749;BGC0001580:8751;BGC0001773:12234;BGC0000055:8070;BGC0000035:6971;BGC0001700:31290;BGC0001523:23166;BGC0001491:10147;BGC0001359:16548;BGC0001581:5618;BGC0000052:5618;BGC0000158:3462;BGC0000144:7813;BGC0000115:7149;BGC0000047:5186;BGC0000042:4470;BGC0001232:10827;B…
NZ_KV411303.1.region012	54	9544	116	[H][C@]12C[C@H](O)[C@@H](O)[C@](O)(CC(O)C(C)CCC(O)CC(O)CC(O)C\C=C\C(=O)OC(C(C)C(O)C(C)C(O)C(C)C(C)O[C@@H]3C[C@@H](OC(=O)CCCC)[C@@H](O)[C@@H](C)O3)C(C)C3OC3C(O)CCCC(CC(O)C1)OC(=O)CC(O)=O)O2	0.06459367554067523	-0.4082482904638633	-5	1	BGC0001381:113541;BGC0000040:17731;BGC0000002:24029;BGC0001619:20779;BGC0001662:10247;BGC0000151:19694;BGC0001828:13799;BGC0000053:7749;BGC0001580:8751;BGC0001773:12234;BGC0000055:8070;BGC0000035:6971;BGC0001700:31290;BGC0001523:23166;BGC0001491:10147;BGC0001359:16548;BGC0001581:5618;BGC0000052:5618;BGC0000158:3462;BGC0000144:7813;BGC0000115:7149;BGC0000047:5186;BGC0000042:4470;BGC0001232:10827;B…
NZ_KV411303.1.region012	54	9544	116	[H][C@@]12O[C@@]1([H])[C@H](C)[C@H](OC(=O)\C=C\C[C@H](O)C[C@H](O)C[C@@H](O)CC[C@@H](C)[C@H](O)C[C@]1(O)O[C@@]([H])(C[C@H](O)[C@H]1O)C[C@@H](O)C[C@H](O)CCC[C@@H]2O)[C@@H](C)[C@@H](O)[C@H](C)[C@@H](O)[C@@H](C)[C@H](C)O[C@H]1C[C@H](O)[C@H](O)[C@H](C)O1	0.06493365395626727	-0.4082482904638633	-5	1	BGC0001381:113541;BGC0000040:17731;BGC0000002:24029;BGC0001619:20779;BGC0001662:10247;BGC0000151:19694;BGC0001828:13799;BGC0000053:7749;BGC0001580:8751;BGC0001773:12234;BGC0000055:8070;BGC0000035:6971;BGC0001700:31290;BGC0001523:23166;BGC0001491:10147;BGC0001359:16548;BGC0001581:5618;BGC0000052:5618;BGC0000158:3462;BGC0000144:7813;BGC0000115:7149;BGC0000047:5186;BGC0000042:4470;BGC0001232:10827;B…
NZ_KV411303.1.region012	54	9544	116	CCCCC(C(=O)OC)C(=O)OC1CCCC(O)C2OC2C(C)C(OC(=O)\C=C/CC(O)CC(O)CC(O)CCC(C)C(O)C[C@]2(O)O[C@@H](C[C@H](O)[C@H]2O)CC(O)C1)C(C)C(O)C(C)C(O)C(C)C(C)OC1CC(OC)C(OC)C(C)O1	0.07563926816221817	-0.4082482904638633	-5	1	BGC0001381:113541;BGC0000040:17731;BGC0000002:24029;BGC0001619:20779;BGC0001662:10247;BGC0000151:19694;BGC0001828:13799;BGC0000053:7749;BGC0001580:8751;BGC0001773:12234;BGC0000055:8070;BGC0000035:6971;BGC0001700:31290;BGC0001523:23166;BGC0001491:10147;BGC0001359:16548;BGC0001581:5618;BGC0000052:5618;BGC0000158:3462;BGC0000144:7813;BGC0000115:7149;BGC0000047:5186;BGC0000042:4470;BGC0001232:10827;B…
NZ_KV411303.1.region012	54	9545	116	[H][C@]12C[C@H](O)[C@@H](O)[C@](O)(CC(O)C(C)CCC(O)CC(O)CC(O)C\C=C\C(=O)OC(C(C)C(O)C(C)C(O)C(C)C(C)O[C@@H]3C[C@@H](OC(=O)CCCC)[C@@H](O)[C@@H](C)O3)C(C)C3OC3C(O)CCCC(CC(O)C1)OC(=O)CC(O)=O)O2	0.023540982458208577	-0.4082482904638633	-5	1	BGC0001381:113541;BGC0000040:17731;BGC0000002:24029;BGC0001619:20779;BGC0001662:10247;BGC0000151:19694;BGC0001828:13799;BGC0000053:7749;BGC0001580:8751;BGC0001773:12234;BGC0000055:8070;BGC0000035:6971;BGC0001700:31290;BGC0001523:23166;BGC0001491:10147;BGC0001359:16548;BGC0001581:5618;BGC0000052:5618;BGC0000158:3462;BGC0000144:7813;BGC0000115:7149;BGC0000047:5186;BGC0000042:4470;BGC0001232:10827;B…
NZ_KV411303.1.region012	54	9545	116	[H][C@@]12O[C@@]1([H])[C@H](C)[C@H](OC(=O)\C=C\C[C@H](O)C[C@H](O)C[C@@H](O)CC[C@@H](C)[C@H](O)C[C@]1(O)O[C@@]([H])(C[C@H](O)[C@H]1O)C[C@@H](O)C[C@H](O)CCC[C@@H]2O)[C@@H](C)[C@@H](O)[C@H](C)[C@@H](O)[C@@H](C)[C@H](C)O[C@H]1C[C@H](O)[C@H](O)[C@H](C)O1	0.02536924332242029	-0.4082482904638633	-5	1	BGC0001381:113541;BGC0000040:17731;BGC0000002:24029;BGC0001619:20779;BGC0001662:10247;BGC0000151:19694;BGC0001828:13799;BGC0000053:7749;BGC0001580:8751;BGC0001773:12234;BGC0000055:8070;BGC0000035:6971;BGC0001700:31290;BGC0001523:23166;BGC0001491:10147;BGC0001359:16548;BGC0001581:5618;BGC0000052:5618;BGC0000158:3462;BGC0000144:7813;BGC0000115:7149;BGC0000047:5186;BGC0000042:4470;BGC0001232:10827;B…
NZ_KV411303.1.region012	54	9545	116	CCCCC(C(=O)OC)C(=O)OC1CCCC(O)C2OC2C(C)C(OC(=O)\C=C/CC(O)CC(O)CC(O)CCC(C)C(O)C[C@]2(O)O[C@@H](C[C@H](O)[C@H]2O)CC(O)C1)C(C)C(O)C(C)C(O)C(C)C(C)OC1CC(OC)C(OC)C(C)O1	0.02832527109557463	-0.4082482904638633	-5	1	BGC0001381:113541;BGC0000040:17731;BGC0000002:24029;BGC0001619:20779;BGC0001662:10247;BGC0000151:19694;BGC0001828:13799;BGC0000053:7749;BGC0001580:8751;BGC0001773:12234;BGC0000055:8070;BGC0000035:6971;BGC0001700:31290;BGC0001523:23166;BGC0001491:10147;BGC0001359:16548;BGC0001581:5618;BGC0000052:5618;BGC0000158:3462;BGC0000144:7813;BGC0000115:7149;BGC0000047:5186;BGC0000042:4470;BGC0001232:10827;B…
NZ_KV411303.1.region012	54	9547	116	[H][C@]12C[C@H](O)[C@@H](O)[C@](O)(CC(O)C(C)CCC(O)CC(O)CC(O)C\C=C\C(=O)OC(C(C)C(O)C(C)C(O)C(C)C(C)O[C@@H]3C[C@@H](OC(=O)CCCC)[C@@H](O)[C@@H](C)O3)C(C)C3OC3C(O)CCCC(CC(O)C1)OC(=O)CC(O)=O)O2	0.01837085773702945	-0.4082482904638633	-5	1	BGC0001381:113541;BGC0000040:17731;BGC0000002:24029;BGC0001619:20779;BGC0001662:10247;BGC0000151:19694;BGC0001828:13799;BGC0000053:7749;BGC0001580:8751;BGC0001773:12234;BGC0000055:8070;BGC0000035:6971;BGC0001700:31290;BGC0001523:23166;BGC0001491:10147;BGC0001359:16548;BGC0001581:5618;BGC0000052:5618;BGC0000158:3462;BGC0000144:7813;BGC0000115:7149;BGC0000047:5186;BGC0000042:4470;BGC0001232:10827;B…
NZ_KV411303.1.region012	54	9547	116	[H][C@@]12O[C@@]1([H])[C@H](C)[C@H](OC(=O)\C=C\C[C@H](O)C[C@H](O)C[C@@H](O)CC[C@@H](C)[C@H](O)C[C@]1(O)O[C@@]([H])(C[C@H](O)[C@H]1O)C[C@@H](O)C[C@H](O)CCC[C@@H]2O)[C@@H](C)[C@@H](O)[C@H](C)[C@@H](O)[C@@H](C)[C@H](C)O[C@H]1C[C@H](O)[C@H](O)[C@H](C)O1	0.015462777433342418	-0.4082482904638633	-5	1	BGC0001381:113541;BGC0000040:17731;BGC0000002:24029;BGC0001619:20779;BGC0001662:10247;BGC0000151:19694;BGC0001828:13799;BGC0000053:7749;BGC0001580:8751;BGC0001773:12234;BGC0000055:8070;BGC0000035:6971;BGC0001700:31290;BGC0001523:23166;BGC0001491:10147;BGC0001359:16548;BGC0001581:5618;BGC0000052:5618;BGC0000158:3462;BGC0000144:7813;BGC0000115:7149;BGC0000047:5186;BGC0000042:4470;BGC0001232:10827;B…
NZ_KV411303.1.region012	54	9547	116	CCCCC(C(=O)OC)C(=O)OC1CCCC(O)C2OC2C(C)C(OC(=O)\C=C/CC(O)CC(O)CC(O)CCC(C)C(O)C[C@]2(O)O[C@@H](C[C@H](O)[C@H]2O)CC(O)C1)C(C)C(O)C(C)C(O)C(C)C(C)OC1CC(OC)C(OC)C(C)O1	0.02412246772101448	-0.4082482904638633	-5	1	BGC0001381:113541;BGC0000040:17731;BGC0000002:24029;BGC0001619:20779;BGC0001662:10247;BGC0000151:19694;BGC0001828:13799;BGC0000053:7749;BGC0001580:8751;BGC0001773:12234;BGC0000055:8070;BGC0000035:6971;BGC0001700:31290;BGC0001523:23166;BGC0001491:10147;BGC0001359:16548;BGC0001581:5618;BGC0000052:5618;BGC0000158:3462;BGC0000144:7813;BGC0000115:7149;BGC0000047:5186;BGC0000042:4470;BGC0001232:10827;B…
NZ_KV411303.1.region012	54	9548	116	[H][C@]12C[C@H](O)[C@@H](O)[C@](O)(CC(O)C(C)CCC(O)CC(O)CC(O)C\C=C\C(=O)OC(C(C)C(O)C(C)C(O)C(C)C(C)O[C@@H]3C[C@@H](OC(=O)CCCC)[C@@H](O)[C@@H](C)O3)C(C)C3OC3C(O)CCCC(CC(O)C1)OC(=O)CC(O)=O)O2	0.028571763497036523	-0.4082482904638633	-5	1	BGC0001381:113541;BGC0000040:17731;BGC0000002:24029;BGC0001619:20779;BGC0001662:10247;BGC0000151:19694;BGC0001828:13799;BGC0000053:7749;BGC0001580:8751;BGC0001773:12234;BGC0000055:8070;BGC0000035:6971;BGC0001700:31290;BGC0001523:23166;BGC0001491:10147;BGC0001359:16548;BGC0001581:5618;BGC0000052:5618;BGC0000158:3462;BGC0000144:7813;BGC0000115:7149;BGC0000047:5186;BGC0000042:4470;BGC0001232:10827;B…
NZ_KV411303.1.region012	54	9548	116	[H][C@@]12O[C@@]1([H])[C@H](C)[C@H](OC(=O)\C=C\C[C@H](O)C[C@H](O)C[C@@H](O)CC[C@@H](C)[C@H](O)C[C@]1(O)O[C@@]([H])(C[C@H](O)[C@H]1O)C[C@@H](O)C[C@H](O)CCC[C@@H]2O)[C@@H](C)[C@@H](O)[C@H](C)[C@@H](O)[C@@H](C)[C@H](C)O[C@H]1C[C@H](O)[C@H](O)[C@H](C)O1	0.03265437656138191	-0.4082482904638633	-5	1	BGC0001381:113541;BGC0000040:17731;BGC0000002:24029;BGC0001619:20779;BGC0001662:10247;BGC0000151:19694;BGC0001828:13799;BGC0000053:7749;BGC0001580:8751;BGC0001773:12234;BGC0000055:8070;BGC0000035:6971;BGC0001700:31290;BGC0001523:23166;BGC0001491:10147;BGC0001359:16548;BGC0001581:5618;BGC0000052:5618;BGC0000158:3462;BGC0000144:7813;BGC0000115:7149;BGC0000047:5186;BGC0000042:4470;BGC0001232:10827;B…
NZ_KV411303.1.region012	54	9548	116	CCCCC(C(=O)OC)C(=O)OC1CCCC(O)C2OC2C(C)C(OC(=O)\C=C/CC(O)CC(O)CC(O)CCC(C)C(O)C[C@]2(O)O[C@@H](C[C@H](O)[C@H]2O)CC(O)C1)C(C)C(O)C(C)C(O)C(C)C(C)OC1CC(OC)C(OC)C(C)O1	0.035741576516405	-0.4082482904638633	-5	1	BGC0001381:113541;BGC0000040:17731;BGC0000002:24029;BGC0001619:20779;BGC0001662:10247;BGC0000151:19694;BGC0001828:13799;BGC0000053:7749;BGC0001580:8751;BGC0001773:12234;BGC0000055:8070;BGC0000035:6971;BGC0001700:31290;BGC0001523:23166;BGC0001491:10147;BGC0001359:16548;BGC0001581:5618;BGC0000052:5618;BGC0000158:3462;BGC0000144:7813;BGC0000115:7149;BGC0000047:5186;BGC0000042:4470;BGC0001232:10827;B…
NZ_KV411303.1.region012	54	9549	116	[H][C@]12C[C@H](O)[C@@H](O)[C@](O)(CC(O)C(C)CCC(O)CC(O)CC(O)C\C=C\C(=O)OC(C(C)C(O)C(C)C(O)C(C)C(C)O[C@@H]3C[C@@H](OC(=O)CCCC)[C@@H](O)[C@@H](C)O3)C(C)C3OC3C(O)CCCC(CC(O)C1)OC(=O)CC(O)=O)O2	0.04233787747308538	-0.4082482904638633	-5	1	BGC0001381:113541;BGC0000040:17731;BGC0000002:24029;BGC0001619:20779;BGC0001662:10247;BGC0000151:19694;BGC0001828:13799;BGC0000053:7749;BGC0001580:8751;BGC0001773:12234;BGC0000055:8070;BGC0000035:6971;BGC0001700:31290;BGC0001523:23166;BGC0001491:10147;BGC0001359:16548;BGC0001581:5618;BGC0000052:5618;BGC0000158:3462;BGC0000144:7813;BGC0000115:7149;BGC0000047:5186;BGC0000042:4470;BGC0001232:10827;B…
NZ_KV411303.1.region012	54	9549	116	[H][C@@]12O[C@@]1([H])[C@H](C)[C@H](OC(=O)\C=C\C[C@H](O)C[C@H](O)C[C@@H](O)CC[C@@H](C)[C@H](O)C[C@]1(O)O[C@@]([H])(C[C@H](O)[C@H]1O)C[C@@H](O)C[C@H](O)CCC[C@@H]2O)[C@@H](C)[C@@H](O)[C@H](C)[C@@H](O)[C@@H](C)[C@H](C)O[C@H]1C[C@H](O)[C@H](O)[C@H](C)O1	0.049267515947196035	-0.4082482904638633	-5	1	BGC0001381:113541;BGC0000040:17731;BGC0000002:24029;BGC0001619:20779;BGC0001662:10247;BGC0000151:19694;BGC0001828:13799;BGC0000053:7749;BGC0001580:8751;BGC0001773:12234;BGC0000055:8070;BGC0000035:6971;BGC0001700:31290;BGC0001523:23166;BGC0001491:10147;BGC0001359:16548;BGC0001581:5618;BGC0000052:5618;BGC0000158:3462;BGC0000144:7813;BGC0000115:7149;BGC0000047:5186;BGC0000042:4470;BGC0001232:10827;B…
NZ_KV411303.1.region012	54	9549	116	CCCCC(C(=O)OC)C(=O)OC1CCCC(O)C2OC2C(C)C(OC(=O)\C=C/CC(O)CC(O)CC(O)CCC(C)C(O)C[C@]2(O)O[C@@H](C[C@H](O)[C@H]2O)CC(O)C1)C(C)C(O)C(C)C(O)C(C)C(C)OC1CC(OC)C(OC)C(C)O1	0.04729957947689179	-0.4082482904638633	-5	1	BGC0001381:113541;BGC0000040:17731;BGC0000002:24029;BGC0001619:20779;BGC0001662:10247;BGC0000151:19694;BGC0001828:13799;BGC0000053:7749;BGC0001580:8751;BGC0001773:12234;BGC0000055:8070;BGC0000035:6971;BGC0001700:31290;BGC0001523:23166;BGC0001491:10147;BGC0001359:16548;BGC0001581:5618;BGC0000052:5618;BGC0000158:3462;BGC0000144:7813;BGC0000115:7149;BGC0000047:5186;BGC0000042:4470;BGC0001232:10827;B…
NZ_KV411303.1.region012	54	9550	116	[H][C@]12C[C@H](O)[C@@H](O)[C@](O)(CC(O)C(C)CCC(O)CC(O)CC(O)C\C=C\C(=O)OC(C(C)C(O)C(C)C(O)C(C)C(C)O[C@@H]3C[C@@H](OC(=O)CCCC)[C@@H](O)[C@@H](C)O3)C(C)C3OC3C(O)CCCC(CC(O)C1)OC(=O)CC(O)=O)O2	0.052278068415048284	-0.4082482904638633	-5	1	BGC0001381:113541;BGC0000040:17731;BGC0000002:24029;BGC0001619:20779;BGC0001662:10247;BGC0000151:19694;BGC0001828:13799;BGC0000053:7749;BGC0001580:8751;BGC0001773:12234;BGC0000055:8070;BGC0000035:6971;BGC0001700:31290;BGC0001523:23166;BGC0001491:10147;BGC0001359:16548;BGC0001581:5618;BGC0000052:5618;BGC0000158:3462;BGC0000144:7813;BGC0000115:7149;BGC0000047:5186;BGC0000042:4470;BGC0001232:10827;B…
NZ_KV411303.1.region012	54	9550	116	[H][C@@]12O[C@@]1([H])[C@H](C)[C@H](OC(=O)\C=C\C[C@H](O)C[C@H](O)C[C@@H](O)CC[C@@H](C)[C@H](O)C[C@]1(O)O[C@@]([H])(C[C@H](O)[C@H]1O)C[C@@H](O)C[C@H](O)CCC[C@@H]2O)[C@@H](C)[C@@H](O)[C@H](C)[C@@H](O)[C@@H](C)[C@H](C)O[C@H]1C[C@H](O)[C@H](O)[C@H](C)O1	0.061139458365339516	-0.4082482904638633	-5	1	BGC0001381:113541;BGC0000040:17731;BGC0000002:24029;BGC0001619:20779;BGC0001662:10247;BGC0000151:19694;BGC0001828:13799;BGC0000053:7749;BGC0001580:8751;BGC0001773:12234;BGC0000055:8070;BGC0000035:6971;BGC0001700:31290;BGC0001523:23166;BGC0001491:10147;BGC0001359:16548;BGC0001581:5618;BGC0000052:5618;BGC0000158:3462;BGC0000144:7813;BGC0000115:7149;BGC0000047:5186;BGC0000042:4470;BGC0001232:10827;B…
NZ_KV411303.1.region012	54	9550	116	CCCCC(C(=O)OC)C(=O)OC1CCCC(O)C2OC2C(C)C(OC(=O)\C=C/CC(O)CC(O)CC(O)CCC(C)C(O)C[C@]2(O)O[C@@H](C[C@H](O)[C@H]2O)CC(O)C1)C(C)C(O)C(C)C(O)C(C)C(C)OC1CC(OC)C(OC)C(C)O1	0.06008926244394011	-0.4082482904638633	-5	1	BGC0001381:113541;BGC0000040:17731;BGC0000002:24029;BGC0001619:20779;BGC0001662:10247;BGC0000151:19694;BGC0001828:13799;BGC0000053:7749;BGC0001580:8751;BGC0001773:12234;BGC0000055:8070;BGC0000035:6971;BGC0001700:31290;BGC0001523:23166;BGC0001491:10147;BGC0001359:16548;BGC0001581:5618;BGC0000052:5618;BGC0000158:3462;BGC0000144:7813;BGC0000115:7149;BGC0000047:5186;BGC0000042:4470;BGC0001232:10827;B…
NZ_KV411303.1.region012	54	9551	116	[H][C@]12C[C@H](O)[C@@H](O)[C@](O)(CC(O)C(C)CCC(O)CC(O)CC(O)C\C=C\C(=O)OC(C(C)C(O)C(C)C(O)C(C)C(C)O[C@@H]3C[C@@H](OC(=O)CCCC)[C@@H](O)[C@@H](C)O3)C(C)C3OC3C(O)CCCC(CC(O)C1)OC(=O)CC(O)=O)O2	0.051771064525281935	-0.4082482904638633	-5	1	BGC0001381:113541;BGC0000040:17731;BGC0000002:24029;BGC0001619:20779;BGC0001662:10247;BGC0000151:19694;BGC0001828:13799;BGC0000053:7749;BGC0001580:8751;BGC0001773:12234;BGC0000055:8070;BGC0000035:6971;BGC0001700:31290;BGC0001523:23166;BGC0001491:10147;BGC0001359:16548;BGC0001581:5618;BGC0000052:5618;BGC0000158:3462;BGC0000144:7813;BGC0000115:7149;BGC0000047:5186;BGC0000042:4470;BGC0001232:10827;B…
NZ_KV411303.1.region012	54	9551	116	[H][C@@]12O[C@@]1([H])[C@H](C)[C@H](OC(=O)\C=C\C[C@H](O)C[C@H](O)C[C@@H](O)CC[C@@H](C)[C@H](O)C[C@]1(O)O[C@@]([H])(C[C@H](O)[C@H]1O)C[C@@H](O)C[C@H](O)CCC[C@@H]2O)[C@@H](C)[C@@H](O)[C@H](C)[C@@H](O)[C@@H](C)[C@H](C)O[C@H]1C[C@H](O)[C@H](O)[C@H](C)O1	0.06013750428031027	-0.4082482904638633	-5	1	BGC0001381:113541;BGC0000040:17731;BGC0000002:24029;BGC0001619:20779;BGC0001662:10247;BGC0000151:19694;BGC0001828:13799;BGC0000053:7749;BGC0001580:8751;BGC0001773:12234;BGC0000055:8070;BGC0000035:6971;BGC0001700:31290;BGC0001523:23166;BGC0001491:10147;BGC0001359:16548;BGC0001581:5618;BGC0000052:5618;BGC0000158:3462;BGC0000144:7813;BGC0000115:7149;BGC0000047:5186;BGC0000042:4470;BGC0001232:10827;B…
NZ_KV411303.1.region012	54	9551	116	CCCCC(C(=O)OC)C(=O)OC1CCCC(O)C2OC2C(C)C(OC(=O)\C=C/CC(O)CC(O)CC(O)CCC(C)C(O)C[C@]2(O)O[C@@H](C[C@H](O)[C@H]2O)CC(O)C1)C(C)C(O)C(C)C(O)C(C)C(C)OC1CC(OC)C(OC)C(C)O1	0.057763462198341206	-0.4082482904638633	-5	1	BGC0001381:113541;BGC0000040:17731;BGC0000002:24029;BGC0001619:20779;BGC0001662:10247;BGC0000151:19694;BGC0001828:13799;BGC0000053:7749;BGC0001580:8751;BGC0001773:12234;BGC0000055:8070;BGC0000035:6971;BGC0001700:31290;BGC0001523:23166;BGC0001491:10147;BGC0001359:16548;BGC0001581:5618;BGC0000052:5618;BGC0000158:3462;BGC0000144:7813;BGC0000115:7149;BGC0000047:5186;BGC0000042:4470;BGC0001232:10827;B…
NZ_KV411303.1.region012	54	9552	116	[H][C@]12C[C@H](O)[C@@H](O)[C@](O)(CC(O)C(C)CCC(O)CC(O)CC(O)C\C=C\C(=O)OC(C(C)C(O)C(C)C(O)C(C)C(C)O[C@@H]3C[C@@H](OC(=O)CCCC)[C@@H](O)[C@@H](C)O3)C(C)C3OC3C(O)CCCC(CC(O)C1)OC(=O)CC(O)=O)O2	0.027886591736962958	-0.4082482904638633	-5	1	BGC0001381:113541;BGC0000040:17731;BGC0000002:24029;BGC0001619:20779;BGC0001662:10247;BGC0000151:19694;BGC0001828:13799;BGC0000053:7749;BGC0001580:8751;BGC0001773:12234;BGC0000055:8070;BGC0000035:6971;BGC0001700:31290;BGC0001523:23166;BGC0001491:10147;BGC0001359:16548;BGC0001581:5618;BGC0000052:5618;BGC0000158:3462;BGC0000144:7813;BGC0000115:7149;BGC0000047:5186;BGC0000042:4470;BGC0001232:10827;B…
NZ_KV411303.1.region012	54	9552	116	[H][C@@]12O[C@@]1([H])[C@H](C)[C@H](OC(=O)\C=C\C[C@H](O)C[C@H](O)C[C@@H](O)CC[C@@H](C)[C@H](O)C[C@]1(O)O[C@@]([H])(C[C@H](O)[C@H]1O)C[C@@H](O)C[C@H](O)CCC[C@@H]2O)[C@@H](C)[C@@H](O)[C@H](C)[C@@H](O)[C@@H](C)[C@H](C)O[C@H]1C[C@H](O)[C@H](O)[C@H](C)O1	0.031871813226350326	-0.4082482904638633	-5	1	BGC0001381:113541;BGC0000040:17731;BGC0000002:24029;BGC0001619:20779;BGC0001662:10247;BGC0000151:19694;BGC0001828:13799;BGC0000053:7749;BGC0001580:8751;BGC0001773:12234;BGC0000055:8070;BGC0000035:6971;BGC0001700:31290;BGC0001523:23166;BGC0001491:10147;BGC0001359:16548;BGC0001581:5618;BGC0000052:5618;BGC0000158:3462;BGC0000144:7813;BGC0000115:7149;BGC0000047:5186;BGC0000042:4470;BGC0001232:10827;B…
NZ_KV411303.1.region012	54	9552	116	CCCCC(C(=O)OC)C(=O)OC1CCCC(O)C2OC2C(C)C(OC(=O)\C=C/CC(O)CC(O)CC(O)CCC(C)C(O)C[C@]2(O)O[C@@H](C[C@H](O)[C@H]2O)CC(O)C1)C(C)C(O)C(C)C(O)C(C)C(C)OC1CC(OC)C(OC)C(C)O1	0.0326211957090537	-0.4082482904638633	-5	1	BGC0001381:113541;BGC0000040:17731;BGC0000002:24029;BGC0001619:20779;BGC0001662:10247;BGC0000151:19694;BGC0001828:13799;BGC0000053:7749;BGC0001580:8751;BGC0001773:12234;BGC0000055:8070;BGC0000035:6971;BGC0001700:31290;BGC0001523:23166;BGC0001491:10147;BGC0001359:16548;BGC0001581:5618;BGC0000052:5618;BGC0000158:3462;BGC0000144:7813;BGC0000115:7149;BGC0000047:5186;BGC0000042:4470;BGC0001232:10827;B…
NZ_KV411303.1.region012	54	9553	116	[H][C@]12C[C@H](O)[C@@H](O)[C@](O)(CC(O)C(C)CCC(O)CC(O)CC(O)C\C=C\C(=O)OC(C(C)C(O)C(C)C(O)C(C)C(C)O[C@@H]3C[C@@H](OC(=O)CCCC)[C@@H](O)[C@@H](C)O3)C(C)C3OC3C(O)CCCC(CC(O)C1)OC(=O)CC(O)=O)O2	0.029482309974247084	-0.4082482904638633	-5	1	BGC0001381:113541;BGC0000040:17731;BGC0000002:24029;BGC0001619:20779;BGC0001662:10247;BGC0000151:19694;BGC0001828:13799;BGC0000053:7749;BGC0001580:8751;BGC0001773:12234;BGC0000055:8070;BGC0000035:6971;BGC0001700:31290;BGC0001523:23166;BGC0001491:10147;BGC0001359:16548;BGC0001581:5618;BGC0000052:5618;BGC0000158:3462;BGC0000144:7813;BGC0000115:7149;BGC0000047:5186;BGC0000042:4470;BGC0001232:10827;B…
NZ_KV411303.1.region012	54	9553	116	[H][C@@]12O[C@@]1([H])[C@H](C)[C@H](OC(=O)\C=C\C[C@H](O)C[C@H](O)C[C@@H](O)CC[C@@H](C)[C@H](O)C[C@]1(O)O[C@@]([H])(C[C@H](O)[C@H]1O)C[C@@H](O)C[C@H](O)CCC[C@@H]2O)[C@@H](C)[C@@H](O)[C@H](C)[C@@H](O)[C@@H](C)[C@H](C)O[C@H]1C[C@H](O)[C@H](O)[C@H](C)O1	0.031938615413698704	-0.4082482904638633	-5	1	BGC0001381:113541;BGC0000040:17731;BGC0000002:24029;BGC0001619:20779;BGC0001662:10247;BGC0000151:19694;BGC0001828:13799;BGC0000053:7749;BGC0001580:8751;BGC0001773:12234;BGC0000055:8070;BGC0000035:6971;BGC0001700:31290;BGC0001523:23166;BGC0001491:10147;BGC0001359:16548;BGC0001581:5618;BGC0000052:5618;BGC0000158:3462;BGC0000144:7813;BGC0000115:7149;BGC0000047:5186;BGC0000042:4470;BGC0001232:10827;B…
NZ_KV411303.1.region012	54	9553	116	CCCCC(C(=O)OC)C(=O)OC1CCCC(O)C2OC2C(C)C(OC(=O)\C=C/CC(O)CC(O)CC(O)CCC(C)C(O)C[C@]2(O)O[C@@H](C[C@H](O)[C@H]2O)CC(O)C1)C(C)C(O)C(C)C(O)C(C)C(C)OC1CC(OC)C(OC)C(C)O1	0.034340447466766295	-0.4082482904638633	-5	1	BGC0001381:113541;BGC0000040:17731;BGC0000002:24029;BGC0001619:20779;BGC0001662:10247;BGC0000151:19694;BGC0001828:13799;BGC0000053:7749;BGC0001580:8751;BGC0001773:12234;BGC0000055:8070;BGC0000035:6971;BGC0001700:31290;BGC0001523:23166;BGC0001491:10147;BGC0001359:16548;BGC0001581:5618;BGC0000052:5618;BGC0000158:3462;BGC0000144:7813;BGC0000115:7149;BGC0000047:5186;BGC0000042:4470;BGC0001232:10827;B…
NZ_KV411303.1.region012	54	9554	116	[H][C@]12C[C@H](O)[C@@H](O)[C@](O)(CC(O)C(C)CCC(O)CC(O)CC(O)C\C=C\C(=O)OC(C(C)C(O)C(C)C(O)C(C)C(C)O[C@@H]3C[C@@H](OC(=O)CCCC)[C@@H](O)[C@@H](C)O3)C(C)C3OC3C(O)CCCC(CC(O)C1)OC(=O)CC(O)=O)O2	0.05082738124320132	-0.4082482904638633	-5	1	BGC0001381:113541;BGC0000040:17731;BGC0000002:24029;BGC0001619:20779;BGC0001662:10247;BGC0000151:19694;BGC0001828:13799;BGC0000053:7749;BGC0001580:8751;BGC0001773:12234;BGC0000055:8070;BGC0000035:6971;BGC0001700:31290;BGC0001523:23166;BGC0001491:10147;BGC0001359:16548;BGC0001581:5618;BGC0000052:5618;BGC0000158:3462;BGC0000144:7813;BGC0000115:7149;BGC0000047:5186;BGC0000042:4470;BGC0001232:10827;B…
NZ_KV411303.1.region012	54	9554	116	[H][C@@]12O[C@@]1([H])[C@H](C)[C@H](OC(=O)\C=C\C[C@H](O)C[C@H](O)C[C@@H](O)CC[C@@H](C)[C@H](O)C[C@]1(O)O[C@@]([H])(C[C@H](O)[C@H]1O)C[C@@H](O)C[C@H](O)CCC[C@@H]2O)[C@@H](C)[C@@H](O)[C@H](C)[C@@H](O)[C@@H](C)[C@H](C)O[C@H]1C[C@H](O)[C@H](O)[C@H](C)O1	0.05813143352811105	-0.4082482904638633	-5	1	BGC0001381:113541;BGC0000040:17731;BGC0000002:24029;BGC0001619:20779;BGC0001662:10247;BGC0000151:19694;BGC0001828:13799;BGC0000053:7749;BGC0001580:8751;BGC0001773:12234;BGC0000055:8070;BGC0000035:6971;BGC0001700:31290;BGC0001523:23166;BGC0001491:10147;BGC0001359:16548;BGC0001581:5618;BGC0000052:5618;BGC0000158:3462;BGC0000144:7813;BGC0000115:7149;BGC0000047:5186;BGC0000042:4470;BGC0001232:10827;B…
NZ_KV411303.1.region012	54	9554	116	CCCCC(C(=O)OC)C(=O)OC1CCCC(O)C2OC2C(C)C(OC(=O)\C=C/CC(O)CC(O)CC(O)CCC(C)C(O)C[C@]2(O)O[C@@H](C[C@H](O)[C@H]2O)CC(O)C1)C(C)C(O)C(C)C(O)C(C)C(C)OC1CC(OC)C(OC)C(C)O1	0.058580608755591464	-0.4082482904638633	-5	1	BGC0001381:113541;BGC0000040:17731;BGC0000002:24029;BGC0001619:20779;BGC0001662:10247;BGC0000151:19694;BGC0001828:13799;BGC0000053:7749;BGC0001580:8751;BGC0001773:12234;BGC0000055:8070;BGC0000035:6971;BGC0001700:31290;BGC0001523:23166;BGC0001491:10147;BGC0001359:16548;BGC0001581:5618;BGC0000052:5618;BGC0000158:3462;BGC0000144:7813;BGC0000115:7149;BGC0000047:5186;BGC0000042:4470;BGC0001232:10827;B…
NZ_KV411303.1.region012	54	9555	116	[H][C@]12C[C@H](O)[C@@H](O)[C@](O)(CC(O)C(C)CCC(O)CC(O)CC(O)C\C=C\C(=O)OC(C(C)C(O)C(C)C(O)C(C)C(C)O[C@@H]3C[C@@H](OC(=O)CCCC)[C@@H](O)[C@@H](C)O3)C(C)C3OC3C(O)CCCC(CC(O)C1)OC(=O)CC(O)=O)O2	0.02615827574965065	-0.4082482904638633	-5	1	BGC0001381:113541;BGC0000040:17731;BGC0000002:24029;BGC0001619:20779;BGC0001662:10247;BGC0000151:19694;BGC0001828:13799;BGC0000053:7749;BGC0001580:8751;BGC0001773:12234;BGC0000055:8070;BGC0000035:6971;BGC0001700:31290;BGC0001523:23166;BGC0001491:10147;BGC0001359:16548;BGC0001581:5618;BGC0000052:5618;BGC0000158:3462;BGC0000144:7813;BGC0000115:7149;BGC0000047:5186;BGC0000042:4470;BGC0001232:10827;B…
NZ_KV411303.1.region012	54	9555	116	[H][C@@]12O[C@@]1([H])[C@H](C)[C@H](OC(=O)\C=C\C[C@H](O)C[C@H](O)C[C@@H](O)CC[C@@H](C)[C@H](O)C[C@]1(O)O[C@@]([H])(C[C@H](O)[C@H]1O)C[C@@H](O)C[C@H](O)CCC[C@@H]2O)[C@@H](C)[C@@H](O)[C@H](C)[C@@H](O)[C@@H](C)[C@H](C)O[C@H]1C[C@H](O)[C@H](O)[C@H](C)O1	0.03639087806310201	-0.4082482904638633	-5	1	BGC0001381:113541;BGC0000040:17731;BGC0000002:24029;BGC0001619:20779;BGC0001662:10247;BGC0000151:19694;BGC0001828:13799;BGC0000053:7749;BGC0001580:8751;BGC0001773:12234;BGC0000055:8070;BGC0000035:6971;BGC0001700:31290;BGC0001523:23166;BGC0001491:10147;BGC0001359:16548;BGC0001581:5618;BGC0000052:5618;BGC0000158:3462;BGC0000144:7813;BGC0000115:7149;BGC0000047:5186;BGC0000042:4470;BGC0001232:10827;B…
NZ_KV411303.1.region012	54	9555	116	CCCCC(C(=O)OC)C(=O)OC1CCCC(O)C2OC2C(C)C(OC(=O)\C=C/CC(O)CC(O)CC(O)CCC(C)C(O)C[C@]2(O)O[C@@H](C[C@H](O)[C@H]2O)CC(O)C1)C(C)C(O)C(C)C(O)C(C)C(C)OC1CC(OC)C(OC)C(C)O1	0.02991613883718881	-0.4082482904638633	-5	1	BGC0001381:113541;BGC0000040:17731;BGC0000002:24029;BGC0001619:20779;BGC0001662:10247;BGC0000151:19694;BGC0001828:13799;BGC0000053:7749;BGC0001580:8751;BGC0001773:12234;BGC0000055:8070;BGC0000035:6971;BGC0001700:31290;BGC0001523:23166;BGC0001491:10147;BGC0001359:16548;BGC0001581:5618;BGC0000052:5618;BGC0000158:3462;BGC0000144:7813;BGC0000115:7149;BGC0000047:5186;BGC0000042:4470;BGC0001232:10827;B…
NZ_KV411303.1.region012	54	9557	116	[H][C@]12C[C@H](O)[C@@H](O)[C@](O)(CC(O)C(C)CCC(O)CC(O)CC(O)C\C=C\C(=O)OC(C(C)C(O)C(C)C(O)C(C)C(C)O[C@@H]3C[C@@H](OC(=O)CCCC)[C@@H](O)[C@@H](C)O3)C(C)C3OC3C(O)CCCC(CC(O)C1)OC(=O)CC(O)=O)O2	0.05722718940410802	-0.4082482904638633	-5	1	BGC0001381:113541;BGC0000040:17731;BGC0000002:24029;BGC0001619:20779;BGC0001662:10247;BGC0000151:19694;BGC0001828:13799;BGC0000053:7749;BGC0001580:8751;BGC0001773:12234;BGC0000055:8070;BGC0000035:6971;BGC0001700:31290;BGC0001523:23166;BGC0001491:10147;BGC0001359:16548;BGC0001581:5618;BGC0000052:5618;BGC0000158:3462;BGC0000144:7813;BGC0000115:7149;BGC0000047:5186;BGC0000042:4470;BGC0001232:10827;B…
NZ_KV411303.1.region012	54	9557	116	[H][C@@]12O[C@@]1([H])[C@H](C)[C@H](OC(=O)\C=C\C[C@H](O)C[C@H](O)C[C@@H](O)CC[C@@H](C)[C@H](O)C[C@]1(O)O[C@@]([H])(C[C@H](O)[C@H]1O)C[C@@H](O)C[C@H](O)CCC[C@@H]2O)[C@@H](C)[C@@H](O)[C@H](C)[C@@H](O)[C@@H](C)[C@H](C)O[C@H]1C[C@H](O)[C@H](O)[C@H](C)O1	0.06452320969945413	-0.4082482904638633	-5	1	BGC0001381:113541;BGC0000040:17731;BGC0000002:24029;BGC0001619:20779;BGC0001662:10247;BGC0000151:19694;BGC0001828:13799;BGC0000053:7749;BGC0001580:8751;BGC0001773:12234;BGC0000055:8070;BGC0000035:6971;BGC0001700:31290;BGC0001523:23166;BGC0001491:10147;BGC0001359:16548;BGC0001581:5618;BGC0000052:5618;BGC0000158:3462;BGC0000144:7813;BGC0000115:7149;BGC0000047:5186;BGC0000042:4470;BGC0001232:10827;B…
NZ_KV411303.1.region012	54	9557	116	CCCCC(C(=O)OC)C(=O)OC1CCCC(O)C2OC2C(C)C(OC(=O)\C=C/CC(O)CC(O)CC(O)CCC(C)C(O)C[C@]2(O)O[C@@H](C[C@H](O)[C@H]2O)CC(O)C1)C(C)C(O)C(C)C(O)C(C)C(C)OC1CC(OC)C(OC)C(C)O1	0.06482455542967287	-0.4082482904638633	-5	1	BGC0001381:113541;BGC0000040:17731;BGC0000002:24029;BGC0001619:20779;BGC0001662:10247;BGC0000151:19694;BGC0001828:13799;BGC0000053:7749;BGC0001580:8751;BGC0001773:12234;BGC0000055:8070;BGC0000035:6971;BGC0001700:31290;BGC0001523:23166;BGC0001491:10147;BGC0001359:16548;BGC0001581:5618;BGC0000052:5618;BGC0000158:3462;BGC0000144:7813;BGC0000115:7149;BGC0000047:5186;BGC0000042:4470;BGC0001232:10827;B…
NZ_KV411303.1.region012	54	9559	116	[H][C@]12C[C@H](O)[C@@H](O)[C@](O)(CC(O)C(C)CCC(O)CC(O)CC(O)C\C=C\C(=O)OC(C(C)C(O)C(C)C(O)C(C)C(C)O[C@@H]3C[C@@H](OC(=O)CCCC)[C@@H](O)[C@@H](C)O3)C(C)C3OC3C(O)CCCC(CC(O)C1)OC(=O)CC(O)=O)O2	0.04841520807161134	-0.4082482904638633	-5	1	BGC0001381:113541;BGC0000040:17731;BGC0000002:24029;BGC0001619:20779;BGC0001662:10247;BGC0000151:19694;BGC0001828:13799;BGC0000053:7749;BGC0001580:8751;BGC0001773:12234;BGC0000055:8070;BGC0000035:6971;BGC0001700:31290;BGC0001523:23166;BGC0001491:10147;BGC0001359:16548;BGC0001581:5618;BGC0000052:5618;BGC0000158:3462;BGC0000144:7813;BGC0000115:7149;BGC0000047:5186;BGC0000042:4470;BGC0001232:10827;B…
NZ_KV411303.1.region012	54	9559	116	[H][C@@]12O[C@@]1([H])[C@H](C)[C@H](OC(=O)\C=C\C[C@H](O)C[C@H](O)C[C@@H](O)CC[C@@H](C)[C@H](O)C[C@]1(O)O[C@@]([H])(C[C@H](O)[C@H]1O)C[C@@H](O)C[C@H](O)CCC[C@@H]2O)[C@@H](C)[C@@H](O)[C@H](C)[C@@H](O)[C@@H](C)[C@H](C)O[C@H]1C[C@H](O)[C@H](O)[C@H](C)O1	0.057749366159151536	-0.4082482904638633	-5	1	BGC0001381:113541;BGC0000040:17731;BGC0000002:24029;BGC0001619:20779;BGC0001662:10247;BGC0000151:19694;BGC0001828:13799;BGC0000053:7749;BGC0001580:8751;BGC0001773:12234;BGC0000055:8070;BGC0000035:6971;BGC0001700:31290;BGC0001523:23166;BGC0001491:10147;BGC0001359:16548;BGC0001581:5618;BGC0000052:5618;BGC0000158:3462;BGC0000144:7813;BGC0000115:7149;BGC0000047:5186;BGC0000042:4470;BGC0001232:10827;B…
NZ_KV411303.1.region012	54	9559	116	CCCCC(C(=O)OC)C(=O)OC1CCCC(O)C2OC2C(C)C(OC(=O)\C=C/CC(O)CC(O)CC(O)CCC(C)C(O)C[C@]2(O)O[C@@H](C[C@H](O)[C@H]2O)CC(O)C1)C(C)C(O)C(C)C(O)C(C)C(C)OC1CC(OC)C(OC)C(C)O1	0.05574404813040132	-0.4082482904638633	-5	1	BGC0001381:113541;BGC0000040:17731;BGC0000002:24029;BGC0001619:20779;BGC0001662:10247;BGC0000151:19694;BGC0001828:13799;BGC0000053:7749;BGC0001580:8751;BGC0001773:12234;BGC0000055:8070;BGC0000035:6971;BGC0001700:31290;BGC0001523:23166;BGC0001491:10147;BGC0001359:16548;BGC0001581:5618;BGC0000052:5618;BGC0000158:3462;BGC0000144:7813;BGC0000115:7149;BGC0000047:5186;BGC0000042:4470;BGC0001232:10827;B…
NZ_KV411303.1.region012	54	9561	116	[H][C@]12C[C@H](O)[C@@H](O)[C@](O)(CC(O)C(C)CCC(O)CC(O)CC(O)C\C=C\C(=O)OC(C(C)C(O)C(C)C(O)C(C)C(C)O[C@@H]3C[C@@H](OC(=O)CCCC)[C@@H](O)[C@@H](C)O3)C(C)C3OC3C(O)CCCC(CC(O)C1)OC(=O)CC(O)=O)O2	0.03480832065926746	-0.4082482904638633	-5	1	BGC0001381:113541;BGC0000040:17731;BGC0000002:24029;BGC0001619:20779;BGC0001662:10247;BGC0000151:19694;BGC0001828:13799;BGC0000053:7749;BGC0001580:8751;BGC0001773:12234;BGC0000055:8070;BGC0000035:6971;BGC0001700:31290;BGC0001523:23166;BGC0001491:10147;BGC0001359:16548;BGC0001581:5618;BGC0000052:5618;BGC0000158:3462;BGC0000144:7813;BGC0000115:7149;BGC0000047:5186;BGC0000042:4470;BGC0001232:10827;B…
NZ_KV411303.1.region012	54	9561	116	[H][C@@]12O[C@@]1([H])[C@H](C)[C@H](OC(=O)\C=C\C[C@H](O)C[C@H](O)C[C@@H](O)CC[C@@H](C)[C@H](O)C[C@]1(O)O[C@@]([H])(C[C@H](O)[C@H]1O)C[C@@H](O)C[C@H](O)CCC[C@@H]2O)[C@@H](C)[C@@H](O)[C@H](C)[C@@H](O)[C@@H](C)[C@H](C)O[C@H]1C[C@H](O)[C@H](O)[C@H](C)O1	0.03790481803028514	-0.4082482904638633	-5	1	BGC0001381:113541;BGC0000040:17731;BGC0000002:24029;BGC0001619:20779;BGC0001662:10247;BGC0000151:19694;BGC0001828:13799;BGC0000053:7749;BGC0001580:8751;BGC0001773:12234;BGC0000055:8070;BGC0000035:6971;BGC0001700:31290;BGC0001523:23166;BGC0001491:10147;BGC0001359:16548;BGC0001581:5618;BGC0000052:5618;BGC0000158:3462;BGC0000144:7813;BGC0000115:7149;BGC0000047:5186;BGC0000042:4470;BGC0001232:10827;B…
NZ_KV411303.1.region012	54	9561	116	CCCCC(C(=O)OC)C(=O)OC1CCCC(O)C2OC2C(C)C(OC(=O)\C=C/CC(O)CC(O)CC(O)CCC(C)C(O)C[C@]2(O)O[C@@H](C[C@H](O)[C@H]2O)CC(O)C1)C(C)C(O)C(C)C(O)C(C)C(C)OC1CC(OC)C(OC)C(C)O1	0.03942047359191603	-0.4082482904638633	-5	1	BGC0001381:113541;BGC0000040:17731;BGC0000002:24029;BGC0001619:20779;BGC0001662:10247;BGC0000151:19694;BGC0001828:13799;BGC0000053:7749;BGC0001580:8751;BGC0001773:12234;BGC0000055:8070;BGC0000035:6971;BGC0001700:31290;BGC0001523:23166;BGC0001491:10147;BGC0001359:16548;BGC0001581:5618;BGC0000052:5618;BGC0000158:3462;BGC0000144:7813;BGC0000115:7149;BGC0000047:5186;BGC0000042:4470;BGC0001232:10827;B…
NZ_KV411303.1.region012	54	9564	116	[H][C@]12C[C@H](O)[C@@H](O)[C@](O)(CC(O)C(C)CCC(O)CC(O)CC(O)C\C=C\C(=O)OC(C(C)C(O)C(C)C(O)C(C)C(C)O[C@@H]3C[C@@H](OC(=O)CCCC)[C@@H](O)[C@@H](C)O3)C(C)C3OC3C(O)CCCC(CC(O)C1)OC(=O)CC(O)=O)O2	0.09566797714893771	-0.4082482904638633	-5	1	BGC0001381:113541;BGC0000040:17731;BGC0000002:24029;BGC0001619:20779;BGC0001662:10247;BGC0000151:19694;BGC0001828:13799;BGC0000053:7749;BGC0001580:8751;BGC0001773:12234;BGC0000055:8070;BGC0000035:6971;BGC0001700:31290;BGC0001523:23166;BGC0001491:10147;BGC0001359:16548;BGC0001581:5618;BGC0000052:5618;BGC0000158:3462;BGC0000144:7813;BGC0000115:7149;BGC0000047:5186;BGC0000042:4470;BGC0001232:10827;B…
NZ_KV411303.1.region012	54	9564	116	[H][C@@]12O[C@@]1([H])[C@H](C)[C@H](OC(=O)\C=C\C[C@H](O)C[C@H](O)C[C@@H](O)CC[C@@H](C)[C@H](O)C[C@]1(O)O[C@@]([H])(C[C@H](O)[C@H]1O)C[C@@H](O)C[C@H](O)CCC[C@@H]2O)[C@@H](C)[C@@H](O)[C@H](C)[C@@H](O)[C@@H](C)[C@H](C)O[C@H]1C[C@H](O)[C@H](O)[C@H](C)O1	0.10360032185245649	-0.4082482904638633	-5	1	BGC0001381:113541;BGC0000040:17731;BGC0000002:24029;BGC0001619:20779;BGC0001662:10247;BGC0000151:19694;BGC0001828:13799;BGC0000053:7749;BGC0001580:8751;BGC0001773:12234;BGC0000055:8070;BGC0000035:6971;BGC0001700:31290;BGC0001523:23166;BGC0001491:10147;BGC0001359:16548;BGC0001581:5618;BGC0000052:5618;BGC0000158:3462;BGC0000144:7813;BGC0000115:7149;BGC0000047:5186;BGC0000042:4470;BGC0001232:10827;B…
NZ_KV411303.1.region012	54	9564	116	CCCCC(C(=O)OC)C(=O)OC1CCCC(O)C2OC2C(C)C(OC(=O)\C=C/CC(O)CC(O)CC(O)CCC(C)C(O)C[C@]2(O)O[C@@H](C[C@H](O)[C@H]2O)CC(O)C1)C(C)C(O)C(C)C(O)C(C)C(C)OC1CC(OC)C(OC)C(C)O1	0.11112883833030218	-0.4082482904638633	-5	1	BGC0001381:113541;BGC0000040:17731;BGC0000002:24029;BGC0001619:20779;BGC0001662:10247;BGC0000151:19694;BGC0001828:13799;BGC0000053:7749;BGC0001580:8751;BGC0001773:12234;BGC0000055:8070;BGC0000035:6971;BGC0001700:31290;BGC0001523:23166;BGC0001491:10147;BGC0001359:16548;BGC0001581:5618;BGC0000052:5618;BGC0000158:3462;BGC0000144:7813;BGC0000115:7149;BGC0000047:5186;BGC0000042:4470;BGC0001232:10827;B…
NZ_KV411303.1.region012	54	9566	116	[H][C@]12C[C@H](O)[C@@H](O)[C@](O)(CC(O)C(C)CCC(O)CC(O)CC(O)C\C=C\C(=O)OC(C(C)C(O)C(C)C(O)C(C)C(C)O[C@@H]3C[C@@H](OC(=O)CCCC)[C@@H](O)[C@@H](C)O3)C(C)C3OC3C(O)CCCC(CC(O)C1)OC(=O)CC(O)=O)O2	0.04787143388361273	-0.4082482904638633	-5	1	BGC0001381:113541;BGC0000040:17731;BGC0000002:24029;BGC0001619:20779;BGC0001662:10247;BGC0000151:19694;BGC0001828:13799;BGC0000053:7749;BGC0001580:8751;BGC0001773:12234;BGC0000055:8070;BGC0000035:6971;BGC0001700:31290;BGC0001523:23166;BGC0001491:10147;BGC0001359:16548;BGC0001581:5618;BGC0000052:5618;BGC0000158:3462;BGC0000144:7813;BGC0000115:7149;BGC0000047:5186;BGC0000042:4470;BGC0001232:10827;B…
NZ_KV411303.1.region012	54	9566	116	[H][C@@]12O[C@@]1([H])[C@H](C)[C@H](OC(=O)\C=C\C[C@H](O)C[C@H](O)C[C@@H](O)CC[C@@H](C)[C@H](O)C[C@]1(O)O[C@@]([H])(C[C@H](O)[C@H]1O)C[C@@H](O)C[C@H](O)CCC[C@@H]2O)[C@@H](C)[C@@H](O)[C@H](C)[C@@H](O)[C@@H](C)[C@H](C)O[C@H]1C[C@H](O)[C@H](O)[C@H](C)O1	0.053872790062528944	-0.4082482904638633	-5	1	BGC0001381:113541;BGC0000040:17731;BGC0000002:24029;BGC0001619:20779;BGC0001662:10247;BGC0000151:19694;BGC0001828:13799;BGC0000053:7749;BGC0001580:8751;BGC0001773:12234;BGC0000055:8070;BGC0000035:6971;BGC0001700:31290;BGC0001523:23166;BGC0001491:10147;BGC0001359:16548;BGC0001581:5618;BGC0000052:5618;BGC0000158:3462;BGC0000144:7813;BGC0000115:7149;BGC0000047:5186;BGC0000042:4470;BGC0001232:10827;B…
NZ_KV411303.1.region012	54	9566	116	CCCCC(C(=O)OC)C(=O)OC1CCCC(O)C2OC2C(C)C(OC(=O)\C=C/CC(O)CC(O)CC(O)CCC(C)C(O)C[C@]2(O)O[C@@H](C[C@H](O)[C@H]2O)CC(O)C1)C(C)C(O)C(C)C(O)C(C)C(C)OC1CC(OC)C(OC)C(C)O1	0.05334062484115906	-0.4082482904638633	-5	1	BGC0001381:113541;BGC0000040:17731;BGC0000002:24029;BGC0001619:20779;BGC0001662:10247;BGC0000151:19694;BGC0001828:13799;BGC0000053:7749;BGC0001580:8751;BGC0001773:12234;BGC0000055:8070;BGC0000035:6971;BGC0001700:31290;BGC0001523:23166;BGC0001491:10147;BGC0001359:16548;BGC0001581:5618;BGC0000052:5618;BGC0000158:3462;BGC0000144:7813;BGC0000115:7149;BGC0000047:5186;BGC0000042:4470;BGC0001232:10827;B…
NZ_KV411303.1.region012	54	9573	116	[H][C@]12C[C@H](O)[C@@H](O)[C@](O)(CC(O)C(C)CCC(O)CC(O)CC(O)C\C=C\C(=O)OC(C(C)C(O)C(C)C(O)C(C)C(C)O[C@@H]3C[C@@H](OC(=O)CCCC)[C@@H](O)[C@@H](C)O3)C(C)C3OC3C(O)CCCC(CC(O)C1)OC(=O)CC(O)=O)O2	0.04017820822986781	-0.4082482904638633	-5	1	BGC0001381:113541;BGC0000040:17731;BGC0000002:24029;BGC0001619:20779;BGC0001662:10247;BGC0000151:19694;BGC0001828:13799;BGC0000053:7749;BGC0001580:8751;BGC0001773:12234;BGC0000055:8070;BGC0000035:6971;BGC0001700:31290;BGC0001523:23166;BGC0001491:10147;BGC0001359:16548;BGC0001581:5618;BGC0000052:5618;BGC0000158:3462;BGC0000144:7813;BGC0000115:7149;BGC0000047:5186;BGC0000042:4470;BGC0001232:10827;B…
NZ_KV411303.1.region012	54	9573	116	[H][C@@]12O[C@@]1([H])[C@H](C)[C@H](OC(=O)\C=C\C[C@H](O)C[C@H](O)C[C@@H](O)CC[C@@H](C)[C@H](O)C[C@]1(O)O[C@@]([H])(C[C@H](O)[C@H]1O)C[C@@H](O)C[C@H](O)CCC[C@@H]2O)[C@@H](C)[C@@H](O)[C@H](C)[C@@H](O)[C@@H](C)[C@H](C)O[C@H]1C[C@H](O)[C@H](O)[C@H](C)O1	0.046795549194811985	-0.4082482904638633	-5	1	BGC0001381:113541;BGC0000040:17731;BGC0000002:24029;BGC0001619:20779;BGC0001662:10247;BGC0000151:19694;BGC0001828:13799;BGC0000053:7749;BGC0001580:8751;BGC0001773:12234;BGC0000055:8070;BGC0000035:6971;BGC0001700:31290;BGC0001523:23166;BGC0001491:10147;BGC0001359:16548;BGC0001581:5618;BGC0000052:5618;BGC0000158:3462;BGC0000144:7813;BGC0000115:7149;BGC0000047:5186;BGC0000042:4470;BGC0001232:10827;B…
NZ_KV411303.1.region012	54	9573	116	CCCCC(C(=O)OC)C(=O)OC1CCCC(O)C2OC2C(C)C(OC(=O)\C=C/CC(O)CC(O)CC(O)CCC(C)C(O)C[C@]2(O)O[C@@H](C[C@H](O)[C@H]2O)CC(O)C1)C(C)C(O)C(C)C(O)C(C)C(C)OC1CC(OC)C(OC)C(C)O1	0.04643905884196968	-0.4082482904638633	-5	1	BGC0001381:113541;BGC0000040:17731;BGC0000002:24029;BGC0001619:20779;BGC0001662:10247;BGC0000151:19694;BGC0001828:13799;BGC0000053:7749;BGC0001580:8751;BGC0001773:12234;BGC0000055:8070;BGC0000035:6971;BGC0001700:31290;BGC0001523:23166;BGC0001491:10147;BGC0001359:16548;BGC0001581:5618;BGC0000052:5618;BGC0000158:3462;BGC0000144:7813;BGC0000115:7149;BGC0000047:5186;BGC0000042:4470;BGC0001232:10827;B…
NZ_KV411303.1.region012	54	9579	116	[H][C@]12C[C@H](O)[C@@H](O)[C@](O)(CC(O)C(C)CCC(O)CC(O)CC(O)C\C=C\C(=O)OC(C(C)C(O)C(C)C(O)C(C)C(C)O[C@@H]3C[C@@H](OC(=O)CCCC)[C@@H](O)[C@@H](C)O3)C(C)C3OC3C(O)CCCC(CC(O)C1)OC(=O)CC(O)=O)O2	0.047925318664547606	-0.4082482904638633	-5	1	BGC0001381:113541;BGC0000040:17731;BGC0000002:24029;BGC0001619:20779;BGC0001662:10247;BGC0000151:19694;BGC0001828:13799;BGC0000053:7749;BGC0001580:8751;BGC0001773:12234;BGC0000055:8070;BGC0000035:6971;BGC0001700:31290;BGC0001523:23166;BGC0001491:10147;BGC0001359:16548;BGC0001581:5618;BGC0000052:5618;BGC0000158:3462;BGC0000144:7813;BGC0000115:7149;BGC0000047:5186;BGC0000042:4470;BGC0001232:10827;B…
NZ_KV411303.1.region012	54	9579	116	[H][C@@]12O[C@@]1([H])[C@H](C)[C@H](OC(=O)\C=C\C[C@H](O)C[C@H](O)C[C@@H](O)CC[C@@H](C)[C@H](O)C[C@]1(O)O[C@@]([H])(C[C@H](O)[C@H]1O)C[C@@H](O)C[C@H](O)CCC[C@@H]2O)[C@@H](C)[C@@H](O)[C@H](C)[C@@H](O)[C@@H](C)[C@H](C)O[C@H]1C[C@H](O)[C@H](O)[C@H](C)O1	0.05215531609103906	-0.4082482904638633	-5	1	BGC0001381:113541;BGC0000040:17731;BGC0000002:24029;BGC0001619:20779;BGC0001662:10247;BGC0000151:19694;BGC0001828:13799;BGC0000053:7749;BGC0001580:8751;BGC0001773:12234;BGC0000055:8070;BGC0000035:6971;BGC0001700:31290;BGC0001523:23166;BGC0001491:10147;BGC0001359:16548;BGC0001581:5618;BGC0000052:5618;BGC0000158:3462;BGC0000144:7813;BGC0000115:7149;BGC0000047:5186;BGC0000042:4470;BGC0001232:10827;B…
NZ_KV411303.1.region012	54	9579	116	CCCCC(C(=O)OC)C(=O)OC1CCCC(O)C2OC2C(C)C(OC(=O)\C=C/CC(O)CC(O)CC(O)CCC(C)C(O)C[C@]2(O)O[C@@H](C[C@H](O)[C@H]2O)CC(O)C1)C(C)C(O)C(C)C(O)C(C)C(C)OC1CC(OC)C(OC)C(C)O1	0.05628743343532413	-0.4082482904638633	-5	1	BGC0001381:113541;BGC0000040:17731;BGC0000002:24029;BGC0001619:20779;BGC0001662:10247;BGC0000151:19694;BGC0001828:13799;BGC0000053:7749;BGC0001580:8751;BGC0001773:12234;BGC0000055:8070;BGC0000035:6971;BGC0001700:31290;BGC0001523:23166;BGC0001491:10147;BGC0001359:16548;BGC0001581:5618;BGC0000052:5618;BGC0000158:3462;BGC0000144:7813;BGC0000115:7149;BGC0000047:5186;BGC0000042:4470;BGC0001232:10827;B…
NZ_KV411303.1.region012	54	9020	496	[H][C@@]12O[C@@]1([H])[C@H](C)[C@H](OC(=O)\C=C\C[C@H](O)C[C@H](O)C[C@@H](O)CC[C@@H](C)[C@H](O)C[C@]1(O)O[C@@]([H])(C[C@H](O)[C@H]1O)C[C@@H](O)C[C@H](O)CCC[C@@H]2O)[C@@H](C)[C@@H](O)[C@H](C)[C@@H](O)[C@@H](C)[C@H](C)O[C@H]1C[C@H](O)[C@H](O)[C@H](C)O1	0.13426905423802987	-0.4082482904638633	-5	0	BGC0001381:113541;BGC0000040:17731;BGC0000002:24029;BGC0001619:20779;BGC0001662:10247;BGC0000151:19694;BGC0001828:13799;BGC0000053:7749;BGC0001580:8751;BGC0001773:12234;BGC0000055:8070;BGC0000035:6971;BGC0001700:31290;BGC0001523:23166;BGC0001491:10147;BGC0001359:16548;BGC0001581:5618;BGC0000052:5618;BGC0000158:3462;BGC0000144:7813;BGC0000115:7149;BGC0000047:5186;BGC0000042:4470;BGC0001232:10827;B…
NZ_KV411303.1.region012	54	9020	496	CCCCC(C(=O)OC)C(=O)OC1CCCC(O)C2OC2C(C)C(OC(=O)\C=C/CC(O)CC(O)CC(O)CCC(C)C(O)C[C@]2(O)O[C@@H](C[C@H](O)[C@H]2O)CC(O)C1)C(C)C(O)C(C)C(O)C(C)C(C)OC1CC(OC)C(OC)C(C)O1	0.14507023178762857	-0.4082482904638633	-5	0	BGC0001381:113541;BGC0000040:17731;BGC0000002:24029;BGC0001619:20779;BGC0001662:10247;BGC0000151:19694;BGC0001828:13799;BGC0000053:7749;BGC0001580:8751;BGC0001773:12234;BGC0000055:8070;BGC0000035:6971;BGC0001700:31290;BGC0001523:23166;BGC0001491:10147;BGC0001359:16548;BGC0001581:5618;BGC0000052:5618;BGC0000158:3462;BGC0000144:7813;BGC0000115:7149;BGC0000047:5186;BGC0000042:4470;BGC0001232:10827;B…
NZ_KV411303.1.region012	54	9022	496	[H][C@@]12O[C@@]1([H])[C@H](C)[C@H](OC(=O)\C=C\C[C@H](O)C[C@H](O)C[C@@H](O)CC[C@@H](C)[C@H](O)C[C@]1(O)O[C@@]([H])(C[C@H](O)[C@H]1O)C[C@@H](O)C[C@H](O)CCC[C@@H]2O)[C@@H](C)[C@@H](O)[C@H](C)[C@@H](O)[C@@H](C)[C@H](C)O[C@H]1C[C@H](O)[C@H](O)[C@H](C)O1	0.14268203322332504	-0.4082482904638633	-5	0	BGC0001381:113541;BGC0000040:17731;BGC0000002:24029;BGC0001619:20779;BGC0001662:10247;BGC0000151:19694;BGC0001828:13799;BGC0000053:7749;BGC0001580:8751;BGC0001773:12234;BGC0000055:8070;BGC0000035:6971;BGC0001700:31290;BGC0001523:23166;BGC0001491:10147;BGC0001359:16548;BGC0001581:5618;BGC0000052:5618;BGC0000158:3462;BGC0000144:7813;BGC0000115:7149;BGC0000047:5186;BGC0000042:4470;BGC0001232:10827;B…
NZ_KV411303.1.region012	54	9022	496	CCCCC(C(=O)OC)C(=O)OC1CCCC(O)C2OC2C(C)C(OC(=O)\C=C/CC(O)CC(O)CC(O)CCC(C)C(O)C[C@]2(O)O[C@@H](C[C@H](O)[C@H]2O)CC(O)C1)C(C)C(O)C(C)C(O)C(C)C(C)OC1CC(OC)C(OC)C(C)O1	0.14874448534047285	-0.4082482904638633	-5	0	BGC0001381:113541;BGC0000040:17731;BGC0000002:24029;BGC0001619:20779;BGC0001662:10247;BGC0000151:19694;BGC0001828:13799;BGC0000053:7749;BGC0001580:8751;BGC0001773:12234;BGC0000055:8070;BGC0000035:6971;BGC0001700:31290;BGC0001523:23166;BGC0001491:10147;BGC0001359:16548;BGC0001581:5618;BGC0000052:5618;BGC0000158:3462;BGC0000144:7813;BGC0000115:7149;BGC0000047:5186;BGC0000042:4470;BGC0001232:10827;B…
NZ_KV411303.1.region012	54	9452	496	CCCCC(C(=O)OC)C(=O)OC1CCCC(O)C2OC2C(C)C(OC(=O)\C=C/CC(O)CC(O)CC(O)CCC(C)C(O)C[C@]2(O)O[C@@H](C[C@H](O)[C@H]2O)CC(O)C1)C(C)C(O)C(C)C(O)C(C)C(C)OC1CC(OC)C(OC)C(C)O1	0.1345125965905652	-0.4082482904638633	-5	0	BGC0001381:113541;BGC0000040:17731;BGC0000002:24029;BGC0001619:20779;BGC0001662:10247;BGC0000151:19694;BGC0001828:13799;BGC0000053:7749;BGC0001580:8751;BGC0001773:12234;BGC0000055:8070;BGC0000035:6971;BGC0001700:31290;BGC0001523:23166;BGC0001491:10147;BGC0001359:16548;BGC0001581:5618;BGC0000052:5618;BGC0000158:3462;BGC0000144:7813;BGC0000115:7149;BGC0000047:5186;BGC0000042:4470;BGC0001232:10827;B…
NZ_KV411303.1.region012	54	9010	432	CCCCC(C(=O)OC)C(=O)OC1CCCC(O)C2OC2C(C)C(OC(=O)\C=C/CC(O)CC(O)CC(O)CCC(C)C(O)C[C@]2(O)O[C@@H](C[C@H](O)[C@H]2O)CC(O)C1)C(C)C(O)C(C)C(O)C(C)C(C)OC1CC(OC)C(OC)C(C)O1	0.13483118753310355	-0.4082482904638633	-5	0	BGC0001381:113541;BGC0000040:17731;BGC0000002:24029;BGC0001619:20779;BGC0001662:10247;BGC0000151:19694;BGC0001828:13799;BGC0000053:7749;BGC0001580:8751;BGC0001773:12234;BGC0000055:8070;BGC0000035:6971;BGC0001700:31290;BGC0001523:23166;BGC0001491:10147;BGC0001359:16548;BGC0001581:5618;BGC0000052:5618;BGC0000158:3462;BGC0000144:7813;BGC0000115:7149;BGC0000047:5186;BGC0000042:4470;BGC0001232:10827;B…
NZ_KV411304.1.region004	59	115	-1	CC(CCCO)[C@H]1CC[C@@]2(C)[C@H]1CC[C@]1(C)[C@@H]2CC[C@@H]2[C@@]3(C)CCCC(C)(C)[C@@H]3C=C[C@@]12C	0.19711341151112774	-0.4082482904638633	-5	0	BGC0000663:3766;BGC0000150:1888;BGC0000081:1585;BGC0000365:1081;BGC0000665:968;BGC0001503:784;BGC0001477:746;BGC0001584:743;BGC0000965:739;BGC0001397:738;BGC0000696:732
NZ_KV411304.1.region004	59	258	1811	CC(CCCO)[C@H]1CC[C@@]2(C)[C@H]1CC[C@]1(C)[C@@H]2CC[C@@H]2[C@@]3(C)CCCC(C)(C)[C@@H]3C=C[C@@]12C	0.1801146811999848	-0.4082482904638633	-5	0	BGC0000663:3766;BGC0000150:1888;BGC0000081:1585;BGC0000365:1081;BGC0000665:968;BGC0001503:784;BGC0001477:746;BGC0001584:743;BGC0000965:739;BGC0001397:738;BGC0000696:732
NZ_KV411304.1.region004	59	125	-1	CC(CCCO)[C@H]1CC[C@@]2(C)[C@H]1CC[C@]1(C)[C@@H]2CC[C@@H]2[C@@]3(C)CCCC(C)(C)[C@@H]3C=C[C@@]12C	0.13605468398990475	-0.4082482904638633	-5	0	BGC0000663:3766;BGC0000150:1888;BGC0000081:1585;BGC0000365:1081;BGC0000665:968;BGC0001503:784;BGC0001477:746;BGC0001584:743;BGC0000965:739;BGC0001397:738;BGC0000696:732
NZ_KV411304.1.region004	59	234	1200	CC(CCCO)[C@H]1CC[C@@]2(C)[C@H]1CC[C@]1(C)[C@@H]2CC[C@@H]2[C@@]3(C)CCCC(C)(C)[C@@H]3C=C[C@@]12C	0.17066129490624904	-0.4082482904638633	-5	0	BGC0000663:3766;BGC0000150:1888;BGC0000081:1585;BGC0000365:1081;BGC0000665:968;BGC0001503:784;BGC0001477:746;BGC0001584:743;BGC0000965:739;BGC0001397:738;BGC0000696:732
NZ_KV411304.1.region004	59	184	-1	CC(CCCO)[C@H]1CC[C@@]2(C)[C@H]1CC[C@]1(C)[C@@H]2CC[C@@H]2[C@@]3(C)CCCC(C)(C)[C@@H]3C=C[C@@]12C	0.1675765874314238	-0.4082482904638633	-5	0	BGC0000663:3766;BGC0000150:1888;BGC0000081:1585;BGC0000365:1081;BGC0000665:968;BGC0001503:784;BGC0001477:746;BGC0001584:743;BGC0000965:739;BGC0001397:738;BGC0000696:732
NZ_KV411304.1.region004	59	185	-1	CC(CCCO)[C@H]1CC[C@@]2(C)[C@H]1CC[C@]1(C)[C@@H]2CC[C@@H]2[C@@]3(C)CCCC(C)(C)[C@@H]3C=C[C@@]12C	0.14556246925215013	-0.4082482904638633	-5	0	BGC0000663:3766;BGC0000150:1888;BGC0000081:1585;BGC0000365:1081;BGC0000665:968;BGC0001503:784;BGC0001477:746;BGC0001584:743;BGC0000965:739;BGC0001397:738;BGC0000696:732
NZ_KV411304.1.region004	59	367	3490	CC(CCCO)[C@H]1CC[C@@]2(C)[C@H]1CC[C@]1(C)[C@@H]2CC[C@@H]2[C@@]3(C)CCCC(C)(C)[C@@H]3C=C[C@@]12C	0.14960114651384337	-0.4082482904638633	-5	0	BGC0000663:3766;BGC0000150:1888;BGC0000081:1585;BGC0000365:1081;BGC0000665:968;BGC0001503:784;BGC0001477:746;BGC0001584:743;BGC0000965:739;BGC0001397:738;BGC0000696:732
NZ_KV411304.1.region004	59	1396	922	CC(CCCO)[C@H]1CC[C@@]2(C)[C@H]1CC[C@]1(C)[C@@H]2CC[C@@H]2[C@@]3(C)CCCC(C)(C)[C@@H]3C=C[C@@]12C	0.16367220014309813	-0.4082482904638633	-5	0	BGC0000663:3766;BGC0000150:1888;BGC0000081:1585;BGC0000365:1081;BGC0000665:968;BGC0001503:784;BGC0001477:746;BGC0001584:743;BGC0000965:739;BGC0001397:738;BGC0000696:732
NZ_KV411304.1.region004	59	202	-1	CC(CCCO)[C@H]1CC[C@@]2(C)[C@H]1CC[C@]1(C)[C@@H]2CC[C@@H]2[C@@]3(C)CCCC(C)(C)[C@@H]3C=C[C@@]12C	0.151490149390371	-0.4082482904638633	-5	0	BGC0000663:3766;BGC0000150:1888;BGC0000081:1585;BGC0000365:1081;BGC0000665:968;BGC0001503:784;BGC0001477:746;BGC0001584:743;BGC0000965:739;BGC0001397:738;BGC0000696:732
NZ_KV411304.1.region004	59	2943	817	CC(CCCO)[C@H]1CC[C@@]2(C)[C@H]1CC[C@]1(C)[C@@H]2CC[C@@H]2[C@@]3(C)CCCC(C)(C)[C@@H]3C=C[C@@]12C	0.13357214759782965	-0.4082482904638633	-5	0	BGC0000663:3766;BGC0000150:1888;BGC0000081:1585;BGC0000365:1081;BGC0000665:968;BGC0001503:784;BGC0001477:746;BGC0001584:743;BGC0000965:739;BGC0001397:738;BGC0000696:732
NZ_KV411304.1.region004	59	3343	817	CC(CCCO)[C@H]1CC[C@@]2(C)[C@H]1CC[C@]1(C)[C@@H]2CC[C@@H]2[C@@]3(C)CCCC(C)(C)[C@@H]3C=C[C@@]12C	0.18432152839621738	-0.4082482904638633	-5	0	BGC0000663:3766;BGC0000150:1888;BGC0000081:1585;BGC0000365:1081;BGC0000665:968;BGC0001503:784;BGC0001477:746;BGC0001584:743;BGC0000965:739;BGC0001397:738;BGC0000696:732
NZ_KV411304.1.region004	59	4210	817	CC(CCCO)[C@H]1CC[C@@]2(C)[C@H]1CC[C@]1(C)[C@@H]2CC[C@@H]2[C@@]3(C)CCCC(C)(C)[C@@H]3C=C[C@@]12C	0.1554277490443205	-0.4082482904638633	-5	0	BGC0000663:3766;BGC0000150:1888;BGC0000081:1585;BGC0000365:1081;BGC0000665:968;BGC0001503:784;BGC0001477:746;BGC0001584:743;BGC0000965:739;BGC0001397:738;BGC0000696:732
NZ_KV411304.1.region004	59	262	1784	CC(CCCO)[C@H]1CC[C@@]2(C)[C@H]1CC[C@]1(C)[C@@H]2CC[C@@H]2[C@@]3(C)CCCC(C)(C)[C@@H]3C=C[C@@]12C	0.19098179060196666	-0.4082482904638633	-5	0	BGC0000663:3766;BGC0000150:1888;BGC0000081:1585;BGC0000365:1081;BGC0000665:968;BGC0001503:784;BGC0001477:746;BGC0001584:743;BGC0000965:739;BGC0001397:738;BGC0000696:732
NZ_KV411304.1.region004	59	209	-1	CC(CCCO)[C@H]1CC[C@@]2(C)[C@H]1CC[C@]1(C)[C@@H]2CC[C@@H]2[C@@]3(C)CCCC(C)(C)[C@@H]3C=C[C@@]12C	0.14027918981598284	-0.4082482904638633	-5	0	BGC0000663:3766;BGC0000150:1888;BGC0000081:1585;BGC0000365:1081;BGC0000665:968;BGC0001503:784;BGC0001477:746;BGC0001584:743;BGC0000965:739;BGC0001397:738;BGC0000696:732
NZ_KV411304.1.region004	59	210	-1	CC(CCCO)[C@H]1CC[C@@]2(C)[C@H]1CC[C@]1(C)[C@@H]2CC[C@@H]2[C@@]3(C)CCCC(C)(C)[C@@H]3C=C[C@@]12C	0.20255703146920725	-0.4082482904638633	-5	0	BGC0000663:3766;BGC0000150:1888;BGC0000081:1585;BGC0000365:1081;BGC0000665:968;BGC0001503:784;BGC0001477:746;BGC0001584:743;BGC0000965:739;BGC0001397:738;BGC0000696:732
NZ_KV411304.1.region004	59	217	-1	CC(CCCO)[C@H]1CC[C@@]2(C)[C@H]1CC[C@]1(C)[C@@H]2CC[C@@H]2[C@@]3(C)CCCC(C)(C)[C@@H]3C=C[C@@]12C	0.21205749764802317	-0.4082482904638633	-5	0	BGC0000663:3766;BGC0000150:1888;BGC0000081:1585;BGC0000365:1081;BGC0000665:968;BGC0001503:784;BGC0001477:746;BGC0001584:743;BGC0000965:739;BGC0001397:738;BGC0000696:732
NZ_KV411304.1.region004	59	220	-1	CC(CCCO)[C@H]1CC[C@@]2(C)[C@H]1CC[C@]1(C)[C@@H]2CC[C@@H]2[C@@]3(C)CCCC(C)(C)[C@@H]3C=C[C@@]12C	0.16251188846865908	-0.4082482904638633	-5	0	BGC0000663:3766;BGC0000150:1888;BGC0000081:1585;BGC0000365:1081;BGC0000665:968;BGC0001503:784;BGC0001477:746;BGC0001584:743;BGC0000965:739;BGC0001397:738;BGC0000696:732
NZ_KV411304.1.region004	59	224	1469	CC(CCCO)[C@H]1CC[C@@]2(C)[C@H]1CC[C@]1(C)[C@@H]2CC[C@@H]2[C@@]3(C)CCCC(C)(C)[C@@H]3C=C[C@@]12C	0.1728537483965727	-0.4082482904638633	-5	0	BGC0000663:3766;BGC0000150:1888;BGC0000081:1585;BGC0000365:1081;BGC0000665:968;BGC0001503:784;BGC0001477:746;BGC0001584:743;BGC0000965:739;BGC0001397:738;BGC0000696:732
NZ_KV411304.1.region004	59	227	-1	CC(CCCO)[C@H]1CC[C@@]2(C)[C@H]1CC[C@]1(C)[C@@H]2CC[C@@H]2[C@@]3(C)CCCC(C)(C)[C@@H]3C=C[C@@]12C	0.14596360223632215	-0.4082482904638633	-5	0	BGC0000663:3766;BGC0000150:1888;BGC0000081:1585;BGC0000365:1081;BGC0000665:968;BGC0001503:784;BGC0001477:746;BGC0001584:743;BGC0000965:739;BGC0001397:738;BGC0000696:732
NZ_KV411304.1.region004	59	230	-1	CC(CCCO)[C@H]1CC[C@@]2(C)[C@H]1CC[C@]1(C)[C@@H]2CC[C@@H]2[C@@]3(C)CCCC(C)(C)[C@@H]3C=C[C@@]12C	0.13368242777448003	-0.4082482904638633	-5	0	BGC0000663:3766;BGC0000150:1888;BGC0000081:1585;BGC0000365:1081;BGC0000665:968;BGC0001503:784;BGC0001477:746;BGC0001584:743;BGC0000965:739;BGC0001397:738;BGC0000696:732
NZ_KV411304.1.region004	59	232	-1	CC(CCCO)[C@H]1CC[C@@]2(C)[C@H]1CC[C@]1(C)[C@@H]2CC[C@@H]2[C@@]3(C)CCCC(C)(C)[C@@H]3C=C[C@@]12C	0.14025603948021068	-0.4082482904638633	-5	0	BGC0000663:3766;BGC0000150:1888;BGC0000081:1585;BGC0000365:1081;BGC0000665:968;BGC0001503:784;BGC0001477:746;BGC0001584:743;BGC0000965:739;BGC0001397:738;BGC0000696:732
NZ_KV411304.1.region004	59	528	1033	CC(CCCO)[C@H]1CC[C@@]2(C)[C@H]1CC[C@]1(C)[C@@H]2CC[C@@H]2[C@@]3(C)CCCC(C)(C)[C@@H]3C=C[C@@]12C	0.13497114760509618	-0.4082482904638633	-5	0	BGC0000663:3766;BGC0000150:1888;BGC0000081:1585;BGC0000365:1081;BGC0000665:968;BGC0001503:784;BGC0001477:746;BGC0001584:743;BGC0000965:739;BGC0001397:738;BGC0000696:732
NZ_KV411304.1.region004	59	380	1821	CC(CCCO)[C@H]1CC[C@@]2(C)[C@H]1CC[C@]1(C)[C@@H]2CC[C@@H]2[C@@]3(C)CCCC(C)(C)[C@@H]3C=C[C@@]12C	0.16757632403075243	-0.4082482904638633	-5	0	BGC0000663:3766;BGC0000150:1888;BGC0000081:1585;BGC0000365:1081;BGC0000665:968;BGC0001503:784;BGC0001477:746;BGC0001584:743;BGC0000965:739;BGC0001397:738;BGC0000696:732
NZ_KV411304.1.region004	59	263	616	CC(CCCO)[C@H]1CC[C@@]2(C)[C@H]1CC[C@]1(C)[C@@H]2CC[C@@H]2[C@@]3(C)CCCC(C)(C)[C@@H]3C=C[C@@]12C	0.1383233830143595	-0.4082482904638633	-5	0	BGC0000663:3766;BGC0000150:1888;BGC0000081:1585;BGC0000365:1081;BGC0000665:968;BGC0001503:784;BGC0001477:746;BGC0001584:743;BGC0000965:739;BGC0001397:738;BGC0000696:732
NZ_KV411304.1.region004	59	260	-1	CC(CCCO)[C@H]1CC[C@@]2(C)[C@H]1CC[C@]1(C)[C@@H]2CC[C@@H]2[C@@]3(C)CCCC(C)(C)[C@@H]3C=C[C@@]12C	0.1491557451277681	-0.4082482904638633	-5	0	BGC0000663:3766;BGC0000150:1888;BGC0000081:1585;BGC0000365:1081;BGC0000665:968;BGC0001503:784;BGC0001477:746;BGC0001584:743;BGC0000965:739;BGC0001397:738;BGC0000696:732
NZ_KV411304.1.region004	59	265	-1	CC(CCCO)[C@H]1CC[C@@]2(C)[C@H]1CC[C@]1(C)[C@@H]2CC[C@@H]2[C@@]3(C)CCCC(C)(C)[C@@H]3C=C[C@@]12C	0.15701808867610706	-0.4082482904638633	-5	0	BGC0000663:3766;BGC0000150:1888;BGC0000081:1585;BGC0000365:1081;BGC0000665:968;BGC0001503:784;BGC0001477:746;BGC0001584:743;BGC0000965:739;BGC0001397:738;BGC0000696:732
NZ_KV411304.1.region004	59	269	-1	CC(CCCO)[C@H]1CC[C@@]2(C)[C@H]1CC[C@]1(C)[C@@H]2CC[C@@H]2[C@@]3(C)CCCC(C)(C)[C@@H]3C=C[C@@]12C	0.19130218050244496	-0.4082482904638633	-5	0	BGC0000663:3766;BGC0000150:1888;BGC0000081:1585;BGC0000365:1081;BGC0000665:968;BGC0001503:784;BGC0001477:746;BGC0001584:743;BGC0000965:739;BGC0001397:738;BGC0000696:732
NZ_KV411304.1.region004	59	271	-1	CC(CCCO)[C@H]1CC[C@@]2(C)[C@H]1CC[C@]1(C)[C@@H]2CC[C@@H]2[C@@]3(C)CCCC(C)(C)[C@@H]3C=C[C@@]12C	0.13917326025923188	-0.4082482904638633	-5	0	BGC0000663:3766;BGC0000150:1888;BGC0000081:1585;BGC0000365:1081;BGC0000665:968;BGC0001503:784;BGC0001477:746;BGC0001584:743;BGC0000965:739;BGC0001397:738;BGC0000696:732
NZ_KV411304.1.region004	59	273	-1	CC(CCCO)[C@H]1CC[C@@]2(C)[C@H]1CC[C@]1(C)[C@@H]2CC[C@@H]2[C@@]3(C)CCCC(C)(C)[C@@H]3C=C[C@@]12C	0.1656943003645895	-0.4082482904638633	-5	0	BGC0000663:3766;BGC0000150:1888;BGC0000081:1585;BGC0000365:1081;BGC0000665:968;BGC0001503:784;BGC0001477:746;BGC0001584:743;BGC0000965:739;BGC0001397:738;BGC0000696:732
NZ_KV411304.1.region004	59	274	746	CC(CCCO)[C@H]1CC[C@@]2(C)[C@H]1CC[C@]1(C)[C@@H]2CC[C@@H]2[C@@]3(C)CCCC(C)(C)[C@@H]3C=C[C@@]12C	0.14796992898852201	-0.4082482904638633	-5	0	BGC0000663:3766;BGC0000150:1888;BGC0000081:1585;BGC0000365:1081;BGC0000665:968;BGC0001503:784;BGC0001477:746;BGC0001584:743;BGC0000965:739;BGC0001397:738;BGC0000696:732
NZ_KV411304.1.region004	59	275	-1	CC(CCCO)[C@H]1CC[C@@]2(C)[C@H]1CC[C@]1(C)[C@@H]2CC[C@@H]2[C@@]3(C)CCCC(C)(C)[C@@H]3C=C[C@@]12C	0.1810277999660512	-0.4082482904638633	-5	0	BGC0000663:3766;BGC0000150:1888;BGC0000081:1585;BGC0000365:1081;BGC0000665:968;BGC0001503:784;BGC0001477:746;BGC0001584:743;BGC0000965:739;BGC0001397:738;BGC0000696:732
NZ_KV411304.1.region004	59	279	1719	CC(CCCO)[C@H]1CC[C@@]2(C)[C@H]1CC[C@]1(C)[C@@H]2CC[C@@H]2[C@@]3(C)CCCC(C)(C)[C@@H]3C=C[C@@]12C	0.1614249593126863	-0.4082482904638633	-5	0	BGC0000663:3766;BGC0000150:1888;BGC0000081:1585;BGC0000365:1081;BGC0000665:968;BGC0001503:784;BGC0001477:746;BGC0001584:743;BGC0000965:739;BGC0001397:738;BGC0000696:732
NZ_KV411304.1.region004	59	287	-1	CC(CCCO)[C@H]1CC[C@@]2(C)[C@H]1CC[C@]1(C)[C@@H]2CC[C@@H]2[C@@]3(C)CCCC(C)(C)[C@@H]3C=C[C@@]12C	0.16125962823468043	-0.4082482904638633	-5	0	BGC0000663:3766;BGC0000150:1888;BGC0000081:1585;BGC0000365:1081;BGC0000665:968;BGC0001503:784;BGC0001477:746;BGC0001584:743;BGC0000965:739;BGC0001397:738;BGC0000696:732
NZ_KV411304.1.region004	59	292	-1	CC(CCCO)[C@H]1CC[C@@]2(C)[C@H]1CC[C@]1(C)[C@@H]2CC[C@@H]2[C@@]3(C)CCCC(C)(C)[C@@H]3C=C[C@@]12C	0.1417211876873446	-0.4082482904638633	-5	0	BGC0000663:3766;BGC0000150:1888;BGC0000081:1585;BGC0000365:1081;BGC0000665:968;BGC0001503:784;BGC0001477:746;BGC0001584:743;BGC0000965:739;BGC0001397:738;BGC0000696:732
NZ_KV411304.1.region004	59	297	-1	CC(CCCO)[C@H]1CC[C@@]2(C)[C@H]1CC[C@]1(C)[C@@H]2CC[C@@H]2[C@@]3(C)CCCC(C)(C)[C@@H]3C=C[C@@]12C	0.19326752151488036	-0.4082482904638633	-5	0	BGC0000663:3766;BGC0000150:1888;BGC0000081:1585;BGC0000365:1081;BGC0000665:968;BGC0001503:784;BGC0001477:746;BGC0001584:743;BGC0000965:739;BGC0001397:738;BGC0000696:732
NZ_KV411304.1.region004	59	309	165	CC(CCCO)[C@H]1CC[C@@]2(C)[C@H]1CC[C@]1(C)[C@@H]2CC[C@@H]2[C@@]3(C)CCCC(C)(C)[C@@H]3C=C[C@@]12C	0.15349627847022707	-0.4082482904638633	-5	0	BGC0000663:3766;BGC0000150:1888;BGC0000081:1585;BGC0000365:1081;BGC0000665:968;BGC0001503:784;BGC0001477:746;BGC0001584:743;BGC0000965:739;BGC0001397:738;BGC0000696:732
NZ_KV411304.1.region004	59	844	165	CC(CCCO)[C@H]1CC[C@@]2(C)[C@H]1CC[C@]1(C)[C@@H]2CC[C@@H]2[C@@]3(C)CCCC(C)(C)[C@@H]3C=C[C@@]12C	0.2697840868013419	-0.4082482904638633	-5	0	BGC0000663:3766;BGC0000150:1888;BGC0000081:1585;BGC0000365:1081;BGC0000665:968;BGC0001503:784;BGC0001477:746;BGC0001584:743;BGC0000965:739;BGC0001397:738;BGC0000696:732
NZ_KV411304.1.region004	59	324	-1	CC(CCCO)[C@H]1CC[C@@]2(C)[C@H]1CC[C@]1(C)[C@@H]2CC[C@@H]2[C@@]3(C)CCCC(C)(C)[C@@H]3C=C[C@@]12C	0.18618654396518197	-0.4082482904638633	-5	0	BGC0000663:3766;BGC0000150:1888;BGC0000081:1585;BGC0000365:1081;BGC0000665:968;BGC0001503:784;BGC0001477:746;BGC0001584:743;BGC0000965:739;BGC0001397:738;BGC0000696:732
NZ_KV411304.1.region004	59	336	-1	CC(CCCO)[C@H]1CC[C@@]2(C)[C@H]1CC[C@]1(C)[C@@H]2CC[C@@H]2[C@@]3(C)CCCC(C)(C)[C@@H]3C=C[C@@]12C	0.17030402286683638	-0.4082482904638633	-5	0	BGC0000663:3766;BGC0000150:1888;BGC0000081:1585;BGC0000365:1081;BGC0000665:968;BGC0001503:784;BGC0001477:746;BGC0001584:743;BGC0000965:739;BGC0001397:738;BGC0000696:732
NZ_KV411304.1.region004	59	358	-1	CC(CCCO)[C@H]1CC[C@@]2(C)[C@H]1CC[C@]1(C)[C@@H]2CC[C@@H]2[C@@]3(C)CCCC(C)(C)[C@@H]3C=C[C@@]12C	0.20437640603906154	-0.4082482904638633	-5	0	BGC0000663:3766;BGC0000150:1888;BGC0000081:1585;BGC0000365:1081;BGC0000665:968;BGC0001503:784;BGC0001477:746;BGC0001584:743;BGC0000965:739;BGC0001397:738;BGC0000696:732
NZ_KV411304.1.region004	59	359	-1	CC(CCCO)[C@H]1CC[C@@]2(C)[C@H]1CC[C@]1(C)[C@@H]2CC[C@@H]2[C@@]3(C)CCCC(C)(C)[C@@H]3C=C[C@@]12C	0.13961231851999187	-0.4082482904638633	-5	0	BGC0000663:3766;BGC0000150:1888;BGC0000081:1585;BGC0000365:1081;BGC0000665:968;BGC0001503:784;BGC0001477:746;BGC0001584:743;BGC0000965:739;BGC0001397:738;BGC0000696:732
NZ_KV411304.1.region004	59	361	-1	CC(CCCO)[C@H]1CC[C@@]2(C)[C@H]1CC[C@]1(C)[C@@H]2CC[C@@H]2[C@@]3(C)CCCC(C)(C)[C@@H]3C=C[C@@]12C	0.13806804802000022	-0.4082482904638633	-5	0	BGC0000663:3766;BGC0000150:1888;BGC0000081:1585;BGC0000365:1081;BGC0000665:968;BGC0001503:784;BGC0001477:746;BGC0001584:743;BGC0000965:739;BGC0001397:738;BGC0000696:732
NZ_KV411304.1.region004	59	370	-1	CC(CCCO)[C@H]1CC[C@@]2(C)[C@H]1CC[C@]1(C)[C@@H]2CC[C@@H]2[C@@]3(C)CCCC(C)(C)[C@@H]3C=C[C@@]12C	0.24243803861811572	-0.4082482904638633	-5	0	BGC0000663:3766;BGC0000150:1888;BGC0000081:1585;BGC0000365:1081;BGC0000665:968;BGC0001503:784;BGC0001477:746;BGC0001584:743;BGC0000965:739;BGC0001397:738;BGC0000696:732
NZ_KV411304.1.region004	59	372	-1	CC(CCCO)[C@H]1CC[C@@]2(C)[C@H]1CC[C@]1(C)[C@@H]2CC[C@@H]2[C@@]3(C)CCCC(C)(C)[C@@H]3C=C[C@@]12C	0.17222415656987597	-0.4082482904638633	-5	0	BGC0000663:3766;BGC0000150:1888;BGC0000081:1585;BGC0000365:1081;BGC0000665:968;BGC0001503:784;BGC0001477:746;BGC0001584:743;BGC0000965:739;BGC0001397:738;BGC0000696:732
NZ_KV411304.1.region004	59	375	-1	CC(CCCO)[C@H]1CC[C@@]2(C)[C@H]1CC[C@]1(C)[C@@H]2CC[C@@H]2[C@@]3(C)CCCC(C)(C)[C@@H]3C=C[C@@]12C	0.14743676432867361	-0.4082482904638633	-5	0	BGC0000663:3766;BGC0000150:1888;BGC0000081:1585;BGC0000365:1081;BGC0000665:968;BGC0001503:784;BGC0001477:746;BGC0001584:743;BGC0000965:739;BGC0001397:738;BGC0000696:732
NZ_KV411304.1.region004	59	377	992	CC(CCCO)[C@H]1CC[C@@]2(C)[C@H]1CC[C@]1(C)[C@@H]2CC[C@@H]2[C@@]3(C)CCCC(C)(C)[C@@H]3C=C[C@@]12C	0.19275637365733567	-0.4082482904638633	-5	0	BGC0000663:3766;BGC0000150:1888;BGC0000081:1585;BGC0000365:1081;BGC0000665:968;BGC0001503:784;BGC0001477:746;BGC0001584:743;BGC0000965:739;BGC0001397:738;BGC0000696:732
NZ_KV411304.1.region004	59	378	-1	CC(CCCO)[C@H]1CC[C@@]2(C)[C@H]1CC[C@]1(C)[C@@H]2CC[C@@H]2[C@@]3(C)CCCC(C)(C)[C@@H]3C=C[C@@]12C	0.14324630375442618	-0.4082482904638633	-5	0	BGC0000663:3766;BGC0000150:1888;BGC0000081:1585;BGC0000365:1081;BGC0000665:968;BGC0001503:784;BGC0001477:746;BGC0001584:743;BGC0000965:739;BGC0001397:738;BGC0000696:732
NZ_KV411304.1.region004	59	379	-1	CC(CCCO)[C@H]1CC[C@@]2(C)[C@H]1CC[C@]1(C)[C@@H]2CC[C@@H]2[C@@]3(C)CCCC(C)(C)[C@@H]3C=C[C@@]12C	0.13448687600966763	-0.4082482904638633	-5	0	BGC0000663:3766;BGC0000150:1888;BGC0000081:1585;BGC0000365:1081;BGC0000665:968;BGC0001503:784;BGC0001477:746;BGC0001584:743;BGC0000965:739;BGC0001397:738;BGC0000696:732
NZ_KV411304.1.region004	59	381	-1	CC(CCCO)[C@H]1CC[C@@]2(C)[C@H]1CC[C@]1(C)[C@@H]2CC[C@@H]2[C@@]3(C)CCCC(C)(C)[C@@H]3C=C[C@@]12C	0.2541767670880573	-0.4082482904638633	-5	0	BGC0000663:3766;BGC0000150:1888;BGC0000081:1585;BGC0000365:1081;BGC0000665:968;BGC0001503:784;BGC0001477:746;BGC0001584:743;BGC0000965:739;BGC0001397:738;BGC0000696:732
NZ_KV411304.1.region004	59	391	-1	CC(CCCO)[C@H]1CC[C@@]2(C)[C@H]1CC[C@]1(C)[C@@H]2CC[C@@H]2[C@@]3(C)CCCC(C)(C)[C@@H]3C=C[C@@]12C	0.19434391004489507	-0.4082482904638633	-5	0	BGC0000663:3766;BGC0000150:1888;BGC0000081:1585;BGC0000365:1081;BGC0000665:968;BGC0001503:784;BGC0001477:746;BGC0001584:743;BGC0000965:739;BGC0001397:738;BGC0000696:732
NZ_KV411304.1.region004	59	393	1324	CC(CCCO)[C@H]1CC[C@@]2(C)[C@H]1CC[C@]1(C)[C@@H]2CC[C@@H]2[C@@]3(C)CCCC(C)(C)[C@@H]3C=C[C@@]12C	0.16116172672232906	-0.4082482904638633	-5	0	BGC0000663:3766;BGC0000150:1888;BGC0000081:1585;BGC0000365:1081;BGC0000665:968;BGC0001503:784;BGC0001477:746;BGC0001584:743;BGC0000965:739;BGC0001397:738;BGC0000696:732
NZ_KV411304.1.region004	59	396	-1	CC(CCCO)[C@H]1CC[C@@]2(C)[C@H]1CC[C@]1(C)[C@@H]2CC[C@@H]2[C@@]3(C)CCCC(C)(C)[C@@H]3C=C[C@@]12C	0.14501043726174734	-0.4082482904638633	-5	0	BGC0000663:3766;BGC0000150:1888;BGC0000081:1585;BGC0000365:1081;BGC0000665:968;BGC0001503:784;BGC0001477:746;BGC0001584:743;BGC0000965:739;BGC0001397:738;BGC0000696:732
NZ_KV411304.1.region004	59	398	-1	CC(CCCO)[C@H]1CC[C@@]2(C)[C@H]1CC[C@]1(C)[C@@H]2CC[C@@H]2[C@@]3(C)CCCC(C)(C)[C@@H]3C=C[C@@]12C	0.21663598528555736	-0.4082482904638633	-5	0	BGC0000663:3766;BGC0000150:1888;BGC0000081:1585;BGC0000365:1081;BGC0000665:968;BGC0001503:784;BGC0001477:746;BGC0001584:743;BGC0000965:739;BGC0001397:738;BGC0000696:732
NZ_KV411304.1.region004	59	399	-1	CC(CCCO)[C@H]1CC[C@@]2(C)[C@H]1CC[C@]1(C)[C@@H]2CC[C@@H]2[C@@]3(C)CCCC(C)(C)[C@@H]3C=C[C@@]12C	0.18814996704358394	-0.4082482904638633	-5	0	BGC0000663:3766;BGC0000150:1888;BGC0000081:1585;BGC0000365:1081;BGC0000665:968;BGC0001503:784;BGC0001477:746;BGC0001584:743;BGC0000965:739;BGC0001397:738;BGC0000696:732
NZ_KV411304.1.region004	59	411	-1	CC(CCCO)[C@H]1CC[C@@]2(C)[C@H]1CC[C@]1(C)[C@@H]2CC[C@@H]2[C@@]3(C)CCCC(C)(C)[C@@H]3C=C[C@@]12C	0.1486783556390668	-0.4082482904638633	-5	0	BGC0000663:3766;BGC0000150:1888;BGC0000081:1585;BGC0000365:1081;BGC0000665:968;BGC0001503:784;BGC0001477:746;BGC0001584:743;BGC0000965:739;BGC0001397:738;BGC0000696:732
NZ_KV411304.1.region004	59	465	421	CC(CCCO)[C@H]1CC[C@@]2(C)[C@H]1CC[C@]1(C)[C@@H]2CC[C@@H]2[C@@]3(C)CCCC(C)(C)[C@@H]3C=C[C@@]12C	0.4282834336810367	-0.4082482904638633	-5	0	BGC0000663:3766;BGC0000150:1888;BGC0000081:1585;BGC0000365:1081;BGC0000665:968;BGC0001503:784;BGC0001477:746;BGC0001584:743;BGC0000965:739;BGC0001397:738;BGC0000696:732
NZ_KV411304.1.region004	59	489	421	CC(CCCO)[C@H]1CC[C@@]2(C)[C@H]1CC[C@]1(C)[C@@H]2CC[C@@H]2[C@@]3(C)CCCC(C)(C)[C@@H]3C=C[C@@]12C	0.1400372454530077	-0.4082482904638633	-5	0	BGC0000663:3766;BGC0000150:1888;BGC0000081:1585;BGC0000365:1081;BGC0000665:968;BGC0001503:784;BGC0001477:746;BGC0001584:743;BGC0000965:739;BGC0001397:738;BGC0000696:732
NZ_KV411304.1.region004	59	541	421	CC(CCCO)[C@H]1CC[C@@]2(C)[C@H]1CC[C@]1(C)[C@@H]2CC[C@@H]2[C@@]3(C)CCCC(C)(C)[C@@H]3C=C[C@@]12C	0.18593520952607548	-0.4082482904638633	-5	0	BGC0000663:3766;BGC0000150:1888;BGC0000081:1585;BGC0000365:1081;BGC0000665:968;BGC0001503:784;BGC0001477:746;BGC0001584:743;BGC0000965:739;BGC0001397:738;BGC0000696:732
NZ_KV411304.1.region004	59	602	421	CC(CCCO)[C@H]1CC[C@@]2(C)[C@H]1CC[C@]1(C)[C@@H]2CC[C@@H]2[C@@]3(C)CCCC(C)(C)[C@@H]3C=C[C@@]12C	0.14705343848143104	-0.4082482904638633	-5	0	BGC0000663:3766;BGC0000150:1888;BGC0000081:1585;BGC0000365:1081;BGC0000665:968;BGC0001503:784;BGC0001477:746;BGC0001584:743;BGC0000965:739;BGC0001397:738;BGC0000696:732
NZ_KV411304.1.region004	59	737	421	CC(CCCO)[C@H]1CC[C@@]2(C)[C@H]1CC[C@]1(C)[C@@H]2CC[C@@H]2[C@@]3(C)CCCC(C)(C)[C@@H]3C=C[C@@]12C	0.24005702019577657	-0.4082482904638633	-5	0	BGC0000663:3766;BGC0000150:1888;BGC0000081:1585;BGC0000365:1081;BGC0000665:968;BGC0001503:784;BGC0001477:746;BGC0001584:743;BGC0000965:739;BGC0001397:738;BGC0000696:732
NZ_KV411304.1.region004	59	779	421	CC(CCCO)[C@H]1CC[C@@]2(C)[C@H]1CC[C@]1(C)[C@@H]2CC[C@@H]2[C@@]3(C)CCCC(C)(C)[C@@H]3C=C[C@@]12C	0.21446185150043956	-0.4082482904638633	-5	0	BGC0000663:3766;BGC0000150:1888;BGC0000081:1585;BGC0000365:1081;BGC0000665:968;BGC0001503:784;BGC0001477:746;BGC0001584:743;BGC0000965:739;BGC0001397:738;BGC0000696:732
NZ_KV411304.1.region004	59	1392	421	CC(CCCO)[C@H]1CC[C@@]2(C)[C@H]1CC[C@]1(C)[C@@H]2CC[C@@H]2[C@@]3(C)CCCC(C)(C)[C@@H]3C=C[C@@]12C	0.16389157022936893	-0.4082482904638633	-5	0	BGC0000663:3766;BGC0000150:1888;BGC0000081:1585;BGC0000365:1081;BGC0000665:968;BGC0001503:784;BGC0001477:746;BGC0001584:743;BGC0000965:739;BGC0001397:738;BGC0000696:732
NZ_KV411304.1.region004	59	1461	421	CC(CCCO)[C@H]1CC[C@@]2(C)[C@H]1CC[C@]1(C)[C@@H]2CC[C@@H]2[C@@]3(C)CCCC(C)(C)[C@@H]3C=C[C@@]12C	0.227934327772052	-0.4082482904638633	-5	0	BGC0000663:3766;BGC0000150:1888;BGC0000081:1585;BGC0000365:1081;BGC0000665:968;BGC0001503:784;BGC0001477:746;BGC0001584:743;BGC0000965:739;BGC0001397:738;BGC0000696:732
NZ_KV411304.1.region004	59	2627	421	CC(CCCO)[C@H]1CC[C@@]2(C)[C@H]1CC[C@]1(C)[C@@H]2CC[C@@H]2[C@@]3(C)CCCC(C)(C)[C@@H]3C=C[C@@]12C	0.13798133602563648	-0.4082482904638633	-5	0	BGC0000663:3766;BGC0000150:1888;BGC0000081:1585;BGC0000365:1081;BGC0000665:968;BGC0001503:784;BGC0001477:746;BGC0001584:743;BGC0000965:739;BGC0001397:738;BGC0000696:732
NZ_KV411304.1.region004	59	2895	421	CC(CCCO)[C@H]1CC[C@@]2(C)[C@H]1CC[C@]1(C)[C@@H]2CC[C@@H]2[C@@]3(C)CCCC(C)(C)[C@@H]3C=C[C@@]12C	0.15948044500062733	-0.4082482904638633	-5	0	BGC0000663:3766;BGC0000150:1888;BGC0000081:1585;BGC0000365:1081;BGC0000665:968;BGC0001503:784;BGC0001477:746;BGC0001584:743;BGC0000965:739;BGC0001397:738;BGC0000696:732
NZ_KV411304.1.region004	59	3888	421	CC(CCCO)[C@H]1CC[C@@]2(C)[C@H]1CC[C@]1(C)[C@@H]2CC[C@@H]2[C@@]3(C)CCCC(C)(C)[C@@H]3C=C[C@@]12C	0.18939053752579618	-0.4082482904638633	-5	0	BGC0000663:3766;BGC0000150:1888;BGC0000081:1585;BGC0000365:1081;BGC0000665:968;BGC0001503:784;BGC0001477:746;BGC0001584:743;BGC0000965:739;BGC0001397:738;BGC0000696:732
NZ_KV411304.1.region004	59	5453	421	CC(CCCO)[C@H]1CC[C@@]2(C)[C@H]1CC[C@]1(C)[C@@H]2CC[C@@H]2[C@@]3(C)CCCC(C)(C)[C@@H]3C=C[C@@]12C	0.2362840438142167	-0.4082482904638633	-5	0	BGC0000663:3766;BGC0000150:1888;BGC0000081:1585;BGC0000365:1081;BGC0000665:968;BGC0001503:784;BGC0001477:746;BGC0001584:743;BGC0000965:739;BGC0001397:738;BGC0000696:732
NZ_KV411304.1.region004	59	413	1422	CC(CCCO)[C@H]1CC[C@@]2(C)[C@H]1CC[C@]1(C)[C@@H]2CC[C@@H]2[C@@]3(C)CCCC(C)(C)[C@@H]3C=C[C@@]12C	0.14584145528109407	-0.4082482904638633	-5	0	BGC0000663:3766;BGC0000150:1888;BGC0000081:1585;BGC0000365:1081;BGC0000665:968;BGC0001503:784;BGC0001477:746;BGC0001584:743;BGC0000965:739;BGC0001397:738;BGC0000696:732
NZ_KV411304.1.region004	59	2606	1422	CC(CCCO)[C@H]1CC[C@@]2(C)[C@H]1CC[C@]1(C)[C@@H]2CC[C@@H]2[C@@]3(C)CCCC(C)(C)[C@@H]3C=C[C@@]12C	0.1622192518717294	-0.4082482904638633	-5	0	BGC0000663:3766;BGC0000150:1888;BGC0000081:1585;BGC0000365:1081;BGC0000665:968;BGC0001503:784;BGC0001477:746;BGC0001584:743;BGC0000965:739;BGC0001397:738;BGC0000696:732
NZ_KV411304.1.region004	59	889	60	CC(CCCO)[C@H]1CC[C@@]2(C)[C@H]1CC[C@]1(C)[C@@H]2CC[C@@H]2[C@@]3(C)CCCC(C)(C)[C@@H]3C=C[C@@]12C	0.16168260940575147	-0.4082482904638633	-5	0	BGC0000663:3766;BGC0000150:1888;BGC0000081:1585;BGC0000365:1081;BGC0000665:968;BGC0001503:784;BGC0001477:746;BGC0001584:743;BGC0000965:739;BGC0001397:738;BGC0000696:732
NZ_KV411304.1.region004	59	417	-1	CC(CCCO)[C@H]1CC[C@@]2(C)[C@H]1CC[C@]1(C)[C@@H]2CC[C@@H]2[C@@]3(C)CCCC(C)(C)[C@@H]3C=C[C@@]12C	0.14717672231112194	-0.4082482904638633	-5	0	BGC0000663:3766;BGC0000150:1888;BGC0000081:1585;BGC0000365:1081;BGC0000665:968;BGC0001503:784;BGC0001477:746;BGC0001584:743;BGC0000965:739;BGC0001397:738;BGC0000696:732
NZ_KV411304.1.region004	59	419	-1	CC(CCCO)[C@H]1CC[C@@]2(C)[C@H]1CC[C@]1(C)[C@@H]2CC[C@@H]2[C@@]3(C)CCCC(C)(C)[C@@H]3C=C[C@@]12C	0.18020396690707496	-0.4082482904638633	-5	0	BGC0000663:3766;BGC0000150:1888;BGC0000081:1585;BGC0000365:1081;BGC0000665:968;BGC0001503:784;BGC0001477:746;BGC0001584:743;BGC0000965:739;BGC0001397:738;BGC0000696:732
NZ_KV411304.1.region004	59	421	-1	CC(CCCO)[C@H]1CC[C@@]2(C)[C@H]1CC[C@]1(C)[C@@H]2CC[C@@H]2[C@@]3(C)CCCC(C)(C)[C@@H]3C=C[C@@]12C	0.1764443105344134	-0.4082482904638633	-5	0	BGC0000663:3766;BGC0000150:1888;BGC0000081:1585;BGC0000365:1081;BGC0000665:968;BGC0001503:784;BGC0001477:746;BGC0001584:743;BGC0000965:739;BGC0001397:738;BGC0000696:732
NZ_KV411304.1.region004	59	1424	713	CC(CCCO)[C@H]1CC[C@@]2(C)[C@H]1CC[C@]1(C)[C@@H]2CC[C@@H]2[C@@]3(C)CCCC(C)(C)[C@@H]3C=C[C@@]12C	0.13947716965992404	-0.4082482904638633	-5	0	BGC0000663:3766;BGC0000150:1888;BGC0000081:1585;BGC0000365:1081;BGC0000665:968;BGC0001503:784;BGC0001477:746;BGC0001584:743;BGC0000965:739;BGC0001397:738;BGC0000696:732
NZ_KV411304.1.region004	59	1917	713	CC(CCCO)[C@H]1CC[C@@]2(C)[C@H]1CC[C@]1(C)[C@@H]2CC[C@@H]2[C@@]3(C)CCCC(C)(C)[C@@H]3C=C[C@@]12C	0.14647450466112938	-0.4082482904638633	-5	0	BGC0000663:3766;BGC0000150:1888;BGC0000081:1585;BGC0000365:1081;BGC0000665:968;BGC0001503:784;BGC0001477:746;BGC0001584:743;BGC0000965:739;BGC0001397:738;BGC0000696:732
NZ_KV411304.1.region004	59	4197	713	CC(CCCO)[C@H]1CC[C@@]2(C)[C@H]1CC[C@]1(C)[C@@H]2CC[C@@H]2[C@@]3(C)CCCC(C)(C)[C@@H]3C=C[C@@]12C	0.1369649659289208	-0.4082482904638633	-5	0	BGC0000663:3766;BGC0000150:1888;BGC0000081:1585;BGC0000365:1081;BGC0000665:968;BGC0001503:784;BGC0001477:746;BGC0001584:743;BGC0000965:739;BGC0001397:738;BGC0000696:732
NZ_KV411304.1.region004	59	6686	713	CC(CCCO)[C@H]1CC[C@@]2(C)[C@H]1CC[C@]1(C)[C@@H]2CC[C@@H]2[C@@]3(C)CCCC(C)(C)[C@@H]3C=C[C@@]12C	0.14057111888796975	-0.4082482904638633	-5	0	BGC0000663:3766;BGC0000150:1888;BGC0000081:1585;BGC0000365:1081;BGC0000665:968;BGC0001503:784;BGC0001477:746;BGC0001584:743;BGC0000965:739;BGC0001397:738;BGC0000696:732
NZ_KV411304.1.region004	59	437	-1	CC(CCCO)[C@H]1CC[C@@]2(C)[C@H]1CC[C@]1(C)[C@@H]2CC[C@@H]2[C@@]3(C)CCCC(C)(C)[C@@H]3C=C[C@@]12C	0.1515818446790355	-0.4082482904638633	-5	0	BGC0000663:3766;BGC0000150:1888;BGC0000081:1585;BGC0000365:1081;BGC0000665:968;BGC0001503:784;BGC0001477:746;BGC0001584:743;BGC0000965:739;BGC0001397:738;BGC0000696:732
NZ_KV411304.1.region004	59	5376	438	CC(CCCO)[C@H]1CC[C@@]2(C)[C@H]1CC[C@]1(C)[C@@H]2CC[C@@H]2[C@@]3(C)CCCC(C)(C)[C@@H]3C=C[C@@]12C	0.16218720189159863	-0.4082482904638633	-5	0	BGC0000663:3766;BGC0000150:1888;BGC0000081:1585;BGC0000365:1081;BGC0000665:968;BGC0001503:784;BGC0001477:746;BGC0001584:743;BGC0000965:739;BGC0001397:738;BGC0000696:732
NZ_KV411304.1.region004	59	439	-1	CC(CCCO)[C@H]1CC[C@@]2(C)[C@H]1CC[C@]1(C)[C@@H]2CC[C@@H]2[C@@]3(C)CCCC(C)(C)[C@@H]3C=C[C@@]12C	0.17673955149270268	-0.4082482904638633	-5	0	BGC0000663:3766;BGC0000150:1888;BGC0000081:1585;BGC0000365:1081;BGC0000665:968;BGC0001503:784;BGC0001477:746;BGC0001584:743;BGC0000965:739;BGC0001397:738;BGC0000696:732
NZ_KV411304.1.region004	59	461	-1	CC(CCCO)[C@H]1CC[C@@]2(C)[C@H]1CC[C@]1(C)[C@@H]2CC[C@@H]2[C@@]3(C)CCCC(C)(C)[C@@H]3C=C[C@@]12C	0.2762938611877823	-0.4082482904638633	-5	0	BGC0000663:3766;BGC0000150:1888;BGC0000081:1585;BGC0000365:1081;BGC0000665:968;BGC0001503:784;BGC0001477:746;BGC0001584:743;BGC0000965:739;BGC0001397:738;BGC0000696:732
NZ_KV411304.1.region004	59	467	-1	CC(CCCO)[C@H]1CC[C@@]2(C)[C@H]1CC[C@]1(C)[C@@H]2CC[C@@H]2[C@@]3(C)CCCC(C)(C)[C@@H]3C=C[C@@]12C	0.1544666203531736	-0.4082482904638633	-5	0	BGC0000663:3766;BGC0000150:1888;BGC0000081:1585;BGC0000365:1081;BGC0000665:968;BGC0001503:784;BGC0001477:746;BGC0001584:743;BGC0000965:739;BGC0001397:738;BGC0000696:732
NZ_KV411304.1.region004	59	469	-1	CC(CCCO)[C@H]1CC[C@@]2(C)[C@H]1CC[C@]1(C)[C@@H]2CC[C@@H]2[C@@]3(C)CCCC(C)(C)[C@@H]3C=C[C@@]12C	0.1568984545329907	-0.4082482904638633	-5	0	BGC0000663:3766;BGC0000150:1888;BGC0000081:1585;BGC0000365:1081;BGC0000665:968;BGC0001503:784;BGC0001477:746;BGC0001584:743;BGC0000965:739;BGC0001397:738;BGC0000696:732
NZ_KV411304.1.region004	59	474	-1	CC(CCCO)[C@H]1CC[C@@]2(C)[C@H]1CC[C@]1(C)[C@@H]2CC[C@@H]2[C@@]3(C)CCCC(C)(C)[C@@H]3C=C[C@@]12C	0.15250683144210772	-0.4082482904638633	-5	0	BGC0000663:3766;BGC0000150:1888;BGC0000081:1585;BGC0000365:1081;BGC0000665:968;BGC0001503:784;BGC0001477:746;BGC0001584:743;BGC0000965:739;BGC0001397:738;BGC0000696:732
NZ_KV411304.1.region004	59	486	-1	CC(CCCO)[C@H]1CC[C@@]2(C)[C@H]1CC[C@]1(C)[C@@H]2CC[C@@H]2[C@@]3(C)CCCC(C)(C)[C@@H]3C=C[C@@]12C	0.23635421226535439	-0.4082482904638633	-5	0	BGC0000663:3766;BGC0000150:1888;BGC0000081:1585;BGC0000365:1081;BGC0000665:968;BGC0001503:784;BGC0001477:746;BGC0001584:743;BGC0000965:739;BGC0001397:738;BGC0000696:732
NZ_KV411304.1.region004	59	493	632	CC(CCCO)[C@H]1CC[C@@]2(C)[C@H]1CC[C@]1(C)[C@@H]2CC[C@@H]2[C@@]3(C)CCCC(C)(C)[C@@H]3C=C[C@@]12C	0.20053871627072123	-0.4082482904638633	-5	0	BGC0000663:3766;BGC0000150:1888;BGC0000081:1585;BGC0000365:1081;BGC0000665:968;BGC0001503:784;BGC0001477:746;BGC0001584:743;BGC0000965:739;BGC0001397:738;BGC0000696:732
NZ_KV411304.1.region004	59	674	632	CC(CCCO)[C@H]1CC[C@@]2(C)[C@H]1CC[C@]1(C)[C@@H]2CC[C@@H]2[C@@]3(C)CCCC(C)(C)[C@@H]3C=C[C@@]12C	0.1378667561988014	-0.4082482904638633	-5	0	BGC0000663:3766;BGC0000150:1888;BGC0000081:1585;BGC0000365:1081;BGC0000665:968;BGC0001503:784;BGC0001477:746;BGC0001584:743;BGC0000965:739;BGC0001397:738;BGC0000696:732
NZ_KV411304.1.region004	59	496	-1	CC(CCCO)[C@H]1CC[C@@]2(C)[C@H]1CC[C@]1(C)[C@@H]2CC[C@@H]2[C@@]3(C)CCCC(C)(C)[C@@H]3C=C[C@@]12C	0.1348275941733425	-0.4082482904638633	-5	0	BGC0000663:3766;BGC0000150:1888;BGC0000081:1585;BGC0000365:1081;BGC0000665:968;BGC0001503:784;BGC0001477:746;BGC0001584:743;BGC0000965:739;BGC0001397:738;BGC0000696:732
NZ_KV411304.1.region004	59	501	1042	CC(CCCO)[C@H]1CC[C@@]2(C)[C@H]1CC[C@]1(C)[C@@H]2CC[C@@H]2[C@@]3(C)CCCC(C)(C)[C@@H]3C=C[C@@]12C	0.15210985202532037	-0.4082482904638633	-5	0	BGC0000663:3766;BGC0000150:1888;BGC0000081:1585;BGC0000365:1081;BGC0000665:968;BGC0001503:784;BGC0001477:746;BGC0001584:743;BGC0000965:739;BGC0001397:738;BGC0000696:732
NZ_KV411304.1.region004	59	503	-1	CC(CCCO)[C@H]1CC[C@@]2(C)[C@H]1CC[C@]1(C)[C@@H]2CC[C@@H]2[C@@]3(C)CCCC(C)(C)[C@@H]3C=C[C@@]12C	0.1464754382724508	-0.4082482904638633	-5	0	BGC0000663:3766;BGC0000150:1888;BGC0000081:1585;BGC0000365:1081;BGC0000665:968;BGC0001503:784;BGC0001477:746;BGC0001584:743;BGC0000965:739;BGC0001397:738;BGC0000696:732
NZ_KV411304.1.region004	59	504	-1	CC(CCCO)[C@H]1CC[C@@]2(C)[C@H]1CC[C@]1(C)[C@@H]2CC[C@@H]2[C@@]3(C)CCCC(C)(C)[C@@H]3C=C[C@@]12C	0.17493415672489757	-0.4082482904638633	-5	0	BGC0000663:3766;BGC0000150:1888;BGC0000081:1585;BGC0000365:1081;BGC0000665:968;BGC0001503:784;BGC0001477:746;BGC0001584:743;BGC0000965:739;BGC0001397:738;BGC0000696:732
NZ_KV411304.1.region004	59	505	-1	CC(CCCO)[C@H]1CC[C@@]2(C)[C@H]1CC[C@]1(C)[C@@H]2CC[C@@H]2[C@@]3(C)CCCC(C)(C)[C@@H]3C=C[C@@]12C	0.16947618682442517	-0.4082482904638633	-5	0	BGC0000663:3766;BGC0000150:1888;BGC0000081:1585;BGC0000365:1081;BGC0000665:968;BGC0001503:784;BGC0001477:746;BGC0001584:743;BGC0000965:739;BGC0001397:738;BGC0000696:732
NZ_KV411304.1.region004	59	508	-1	CC(CCCO)[C@H]1CC[C@@]2(C)[C@H]1CC[C@]1(C)[C@@H]2CC[C@@H]2[C@@]3(C)CCCC(C)(C)[C@@H]3C=C[C@@]12C	0.135506812285811	-0.4082482904638633	-5	0	BGC0000663:3766;BGC0000150:1888;BGC0000081:1585;BGC0000365:1081;BGC0000665:968;BGC0001503:784;BGC0001477:746;BGC0001584:743;BGC0000965:739;BGC0001397:738;BGC0000696:732
NZ_KV411304.1.region004	59	509	-1	CC(CCCO)[C@H]1CC[C@@]2(C)[C@H]1CC[C@]1(C)[C@@H]2CC[C@@H]2[C@@]3(C)CCCC(C)(C)[C@@H]3C=C[C@@]12C	0.2540945744163179	-0.4082482904638633	-5	0	BGC0000663:3766;BGC0000150:1888;BGC0000081:1585;BGC0000365:1081;BGC0000665:968;BGC0001503:784;BGC0001477:746;BGC0001584:743;BGC0000965:739;BGC0001397:738;BGC0000696:732
NZ_KV411304.1.region004	59	510	-1	CC(CCCO)[C@H]1CC[C@@]2(C)[C@H]1CC[C@]1(C)[C@@H]2CC[C@@H]2[C@@]3(C)CCCC(C)(C)[C@@H]3C=C[C@@]12C	0.24694868151386717	-0.4082482904638633	-5	0	BGC0000663:3766;BGC0000150:1888;BGC0000081:1585;BGC0000365:1081;BGC0000665:968;BGC0001503:784;BGC0001477:746;BGC0001584:743;BGC0000965:739;BGC0001397:738;BGC0000696:732
NZ_KV411304.1.region004	59	511	1437	CC(CCCO)[C@H]1CC[C@@]2(C)[C@H]1CC[C@]1(C)[C@@H]2CC[C@@H]2[C@@]3(C)CCCC(C)(C)[C@@H]3C=C[C@@]12C	0.17444354911544513	-0.4082482904638633	-5	0	BGC0000663:3766;BGC0000150:1888;BGC0000081:1585;BGC0000365:1081;BGC0000665:968;BGC0001503:784;BGC0001477:746;BGC0001584:743;BGC0000965:739;BGC0001397:738;BGC0000696:732
NZ_KV411304.1.region004	59	960	1437	CC(CCCO)[C@H]1CC[C@@]2(C)[C@H]1CC[C@]1(C)[C@@H]2CC[C@@H]2[C@@]3(C)CCCC(C)(C)[C@@H]3C=C[C@@]12C	0.13364114404846883	-0.4082482904638633	-5	0	BGC0000663:3766;BGC0000150:1888;BGC0000081:1585;BGC0000365:1081;BGC0000665:968;BGC0001503:784;BGC0001477:746;BGC0001584:743;BGC0000965:739;BGC0001397:738;BGC0000696:732
NZ_KV411304.1.region004	59	4431	125	CC(CCCO)[C@H]1CC[C@@]2(C)[C@H]1CC[C@]1(C)[C@@H]2CC[C@@H]2[C@@]3(C)CCCC(C)(C)[C@@H]3C=C[C@@]12C	0.1506506569984393	-0.4082482904638633	-5	0	BGC0000663:3766;BGC0000150:1888;BGC0000081:1585;BGC0000365:1081;BGC0000665:968;BGC0001503:784;BGC0001477:746;BGC0001584:743;BGC0000965:739;BGC0001397:738;BGC0000696:732
NZ_KV411304.1.region004	59	1163	1838	CC(CCCO)[C@H]1CC[C@@]2(C)[C@H]1CC[C@]1(C)[C@@H]2CC[C@@H]2[C@@]3(C)CCCC(C)(C)[C@@H]3C=C[C@@]12C	0.1369878175843865	-0.4082482904638633	-5	0	BGC0000663:3766;BGC0000150:1888;BGC0000081:1585;BGC0000365:1081;BGC0000665:968;BGC0001503:784;BGC0001477:746;BGC0001584:743;BGC0000965:739;BGC0001397:738;BGC0000696:732
NZ_KV411304.1.region004	59	519	-1	CC(CCCO)[C@H]1CC[C@@]2(C)[C@H]1CC[C@]1(C)[C@@H]2CC[C@@H]2[C@@]3(C)CCCC(C)(C)[C@@H]3C=C[C@@]12C	0.13618930771208293	-0.4082482904638633	-5	0	BGC0000663:3766;BGC0000150:1888;BGC0000081:1585;BGC0000365:1081;BGC0000665:968;BGC0001503:784;BGC0001477:746;BGC0001584:743;BGC0000965:739;BGC0001397:738;BGC0000696:732
NZ_KV411304.1.region004	59	521	-1	CC(CCCO)[C@H]1CC[C@@]2(C)[C@H]1CC[C@]1(C)[C@@H]2CC[C@@H]2[C@@]3(C)CCCC(C)(C)[C@@H]3C=C[C@@]12C	0.18063818572747115	-0.4082482904638633	-5	0	BGC0000663:3766;BGC0000150:1888;BGC0000081:1585;BGC0000365:1081;BGC0000665:968;BGC0001503:784;BGC0001477:746;BGC0001584:743;BGC0000965:739;BGC0001397:738;BGC0000696:732
NZ_KV411304.1.region004	59	522	758	CC(CCCO)[C@H]1CC[C@@]2(C)[C@H]1CC[C@]1(C)[C@@H]2CC[C@@H]2[C@@]3(C)CCCC(C)(C)[C@@H]3C=C[C@@]12C	0.1510023004277944	-0.4082482904638633	-5	0	BGC0000663:3766;BGC0000150:1888;BGC0000081:1585;BGC0000365:1081;BGC0000665:968;BGC0001503:784;BGC0001477:746;BGC0001584:743;BGC0000965:739;BGC0001397:738;BGC0000696:732
NZ_KV411304.1.region004	59	710	758	CC(CCCO)[C@H]1CC[C@@]2(C)[C@H]1CC[C@]1(C)[C@@H]2CC[C@@H]2[C@@]3(C)CCCC(C)(C)[C@@H]3C=C[C@@]12C	0.13855388422759643	-0.4082482904638633	-5	0	BGC0000663:3766;BGC0000150:1888;BGC0000081:1585;BGC0000365:1081;BGC0000665:968;BGC0001503:784;BGC0001477:746;BGC0001584:743;BGC0000965:739;BGC0001397:738;BGC0000696:732
NZ_KV411304.1.region004	59	2891	758	CC(CCCO)[C@H]1CC[C@@]2(C)[C@H]1CC[C@]1(C)[C@@H]2CC[C@@H]2[C@@]3(C)CCCC(C)(C)[C@@H]3C=C[C@@]12C	0.14683385936196675	-0.4082482904638633	-5	0	BGC0000663:3766;BGC0000150:1888;BGC0000081:1585;BGC0000365:1081;BGC0000665:968;BGC0001503:784;BGC0001477:746;BGC0001584:743;BGC0000965:739;BGC0001397:738;BGC0000696:732
NZ_KV411304.1.region004	59	529	-1	CC(CCCO)[C@H]1CC[C@@]2(C)[C@H]1CC[C@]1(C)[C@@H]2CC[C@@H]2[C@@]3(C)CCCC(C)(C)[C@@H]3C=C[C@@]12C	0.20194708402846337	-0.4082482904638633	-5	0	BGC0000663:3766;BGC0000150:1888;BGC0000081:1585;BGC0000365:1081;BGC0000665:968;BGC0001503:784;BGC0001477:746;BGC0001584:743;BGC0000965:739;BGC0001397:738;BGC0000696:732
NZ_KV411304.1.region004	59	542	-1	CC(CCCO)[C@H]1CC[C@@]2(C)[C@H]1CC[C@]1(C)[C@@H]2CC[C@@H]2[C@@]3(C)CCCC(C)(C)[C@@H]3C=C[C@@]12C	0.15941902979435893	-0.4082482904638633	-5	0	BGC0000663:3766;BGC0000150:1888;BGC0000081:1585;BGC0000365:1081;BGC0000665:968;BGC0001503:784;BGC0001477:746;BGC0001584:743;BGC0000965:739;BGC0001397:738;BGC0000696:732
NZ_KV411304.1.region004	59	548	-1	CC(CCCO)[C@H]1CC[C@@]2(C)[C@H]1CC[C@]1(C)[C@@H]2CC[C@@H]2[C@@]3(C)CCCC(C)(C)[C@@H]3C=C[C@@]12C	0.15201956645189418	-0.4082482904638633	-5	0	BGC0000663:3766;BGC0000150:1888;BGC0000081:1585;BGC0000365:1081;BGC0000665:968;BGC0001503:784;BGC0001477:746;BGC0001584:743;BGC0000965:739;BGC0001397:738;BGC0000696:732
NZ_KV411304.1.region004	59	549	-1	CC(CCCO)[C@H]1CC[C@@]2(C)[C@H]1CC[C@]1(C)[C@@H]2CC[C@@H]2[C@@]3(C)CCCC(C)(C)[C@@H]3C=C[C@@]12C	0.1455135876415693	-0.4082482904638633	-5	0	BGC0000663:3766;BGC0000150:1888;BGC0000081:1585;BGC0000365:1081;BGC0000665:968;BGC0001503:784;BGC0001477:746;BGC0001584:743;BGC0000965:739;BGC0001397:738;BGC0000696:732
NZ_KV411304.1.region004	59	560	-1	CC(CCCO)[C@H]1CC[C@@]2(C)[C@H]1CC[C@]1(C)[C@@H]2CC[C@@H]2[C@@]3(C)CCCC(C)(C)[C@@H]3C=C[C@@]12C	0.13642140855603663	-0.4082482904638633	-5	0	BGC0000663:3766;BGC0000150:1888;BGC0000081:1585;BGC0000365:1081;BGC0000665:968;BGC0001503:784;BGC0001477:746;BGC0001584:743;BGC0000965:739;BGC0001397:738;BGC0000696:732
NZ_KV411304.1.region004	59	567	2331	CC(CCCO)[C@H]1CC[C@@]2(C)[C@H]1CC[C@]1(C)[C@@H]2CC[C@@H]2[C@@]3(C)CCCC(C)(C)[C@@H]3C=C[C@@]12C	0.13699163728898384	-0.4082482904638633	-5	0	BGC0000663:3766;BGC0000150:1888;BGC0000081:1585;BGC0000365:1081;BGC0000665:968;BGC0001503:784;BGC0001477:746;BGC0001584:743;BGC0000965:739;BGC0001397:738;BGC0000696:732
NZ_KV411304.1.region004	59	576	-1	CC(CCCO)[C@H]1CC[C@@]2(C)[C@H]1CC[C@]1(C)[C@@H]2CC[C@@H]2[C@@]3(C)CCCC(C)(C)[C@@H]3C=C[C@@]12C	0.1375564991581499	-0.4082482904638633	-5	0	BGC0000663:3766;BGC0000150:1888;BGC0000081:1585;BGC0000365:1081;BGC0000665:968;BGC0001503:784;BGC0001477:746;BGC0001584:743;BGC0000965:739;BGC0001397:738;BGC0000696:732
NZ_KV411304.1.region004	59	2460	1474	CC(CCCO)[C@H]1CC[C@@]2(C)[C@H]1CC[C@]1(C)[C@@H]2CC[C@@H]2[C@@]3(C)CCCC(C)(C)[C@@H]3C=C[C@@]12C	0.18285782586409471	-0.4082482904638633	-5	0	BGC0000663:3766;BGC0000150:1888;BGC0000081:1585;BGC0000365:1081;BGC0000665:968;BGC0001503:784;BGC0001477:746;BGC0001584:743;BGC0000965:739;BGC0001397:738;BGC0000696:732
NZ_KV411304.1.region004	59	597	1863	CC(CCCO)[C@H]1CC[C@@]2(C)[C@H]1CC[C@]1(C)[C@@H]2CC[C@@H]2[C@@]3(C)CCCC(C)(C)[C@@H]3C=C[C@@]12C	0.1753294314998693	-0.4082482904638633	-5	0	BGC0000663:3766;BGC0000150:1888;BGC0000081:1585;BGC0000365:1081;BGC0000665:968;BGC0001503:784;BGC0001477:746;BGC0001584:743;BGC0000965:739;BGC0001397:738;BGC0000696:732
NZ_KV411304.1.region004	59	1194	1863	CC(CCCO)[C@H]1CC[C@@]2(C)[C@H]1CC[C@]1(C)[C@@H]2CC[C@@H]2[C@@]3(C)CCCC(C)(C)[C@@H]3C=C[C@@]12C	0.17652617240574348	-0.4082482904638633	-5	0	BGC0000663:3766;BGC0000150:1888;BGC0000081:1585;BGC0000365:1081;BGC0000665:968;BGC0001503:784;BGC0001477:746;BGC0001584:743;BGC0000965:739;BGC0001397:738;BGC0000696:732
NZ_KV411304.1.region004	59	601	-1	CC(CCCO)[C@H]1CC[C@@]2(C)[C@H]1CC[C@]1(C)[C@@H]2CC[C@@H]2[C@@]3(C)CCCC(C)(C)[C@@H]3C=C[C@@]12C	0.13928387842625944	-0.4082482904638633	-5	0	BGC0000663:3766;BGC0000150:1888;BGC0000081:1585;BGC0000365:1081;BGC0000665:968;BGC0001503:784;BGC0001477:746;BGC0001584:743;BGC0000965:739;BGC0001397:738;BGC0000696:732
NZ_KV411304.1.region004	59	610	-1	CC(CCCO)[C@H]1CC[C@@]2(C)[C@H]1CC[C@]1(C)[C@@H]2CC[C@@H]2[C@@]3(C)CCCC(C)(C)[C@@H]3C=C[C@@]12C	0.13742972788941302	-0.4082482904638633	-5	0	BGC0000663:3766;BGC0000150:1888;BGC0000081:1585;BGC0000365:1081;BGC0000665:968;BGC0001503:784;BGC0001477:746;BGC0001584:743;BGC0000965:739;BGC0001397:738;BGC0000696:732
NZ_KV411304.1.region004	59	615	720	CC(CCCO)[C@H]1CC[C@@]2(C)[C@H]1CC[C@]1(C)[C@@H]2CC[C@@H]2[C@@]3(C)CCCC(C)(C)[C@@H]3C=C[C@@]12C	0.13405823259827307	-0.4082482904638633	-5	0	BGC0000663:3766;BGC0000150:1888;BGC0000081:1585;BGC0000365:1081;BGC0000665:968;BGC0001503:784;BGC0001477:746;BGC0001584:743;BGC0000965:739;BGC0001397:738;BGC0000696:732
NZ_KV411304.1.region004	59	1082	720	CC(CCCO)[C@H]1CC[C@@]2(C)[C@H]1CC[C@]1(C)[C@@H]2CC[C@@H]2[C@@]3(C)CCCC(C)(C)[C@@H]3C=C[C@@]12C	0.14984930622087694	-0.4082482904638633	-5	0	BGC0000663:3766;BGC0000150:1888;BGC0000081:1585;BGC0000365:1081;BGC0000665:968;BGC0001503:784;BGC0001477:746;BGC0001584:743;BGC0000965:739;BGC0001397:738;BGC0000696:732
NZ_KV411304.1.region004	59	1128	720	CC(CCCO)[C@H]1CC[C@@]2(C)[C@H]1CC[C@]1(C)[C@@H]2CC[C@@H]2[C@@]3(C)CCCC(C)(C)[C@@H]3C=C[C@@]12C	0.2042935672078337	-0.4082482904638633	-5	0	BGC0000663:3766;BGC0000150:1888;BGC0000081:1585;BGC0000365:1081;BGC0000665:968;BGC0001503:784;BGC0001477:746;BGC0001584:743;BGC0000965:739;BGC0001397:738;BGC0000696:732
NZ_KV411304.1.region004	59	1494	720	CC(CCCO)[C@H]1CC[C@@]2(C)[C@H]1CC[C@]1(C)[C@@H]2CC[C@@H]2[C@@]3(C)CCCC(C)(C)[C@@H]3C=C[C@@]12C	0.27649183053528836	-0.4082482904638633	-5	0	BGC0000663:3766;BGC0000150:1888;BGC0000081:1585;BGC0000365:1081;BGC0000665:968;BGC0001503:784;BGC0001477:746;BGC0001584:743;BGC0000965:739;BGC0001397:738;BGC0000696:732
NZ_KV411304.1.region004	59	1962	720	CC(CCCO)[C@H]1CC[C@@]2(C)[C@H]1CC[C@]1(C)[C@@H]2CC[C@@H]2[C@@]3(C)CCCC(C)(C)[C@@H]3C=C[C@@]12C	0.2762415732830634	-0.4082482904638633	-5	0	BGC0000663:3766;BGC0000150:1888;BGC0000081:1585;BGC0000365:1081;BGC0000665:968;BGC0001503:784;BGC0001477:746;BGC0001584:743;BGC0000965:739;BGC0001397:738;BGC0000696:732
NZ_KV411304.1.region004	59	617	2249	CC(CCCO)[C@H]1CC[C@@]2(C)[C@H]1CC[C@]1(C)[C@@H]2CC[C@@H]2[C@@]3(C)CCCC(C)(C)[C@@H]3C=C[C@@]12C	0.13582638682795034	-0.4082482904638633	-5	0	BGC0000663:3766;BGC0000150:1888;BGC0000081:1585;BGC0000365:1081;BGC0000665:968;BGC0001503:784;BGC0001477:746;BGC0001584:743;BGC0000965:739;BGC0001397:738;BGC0000696:732
NZ_KV411304.1.region004	59	3598	2104	CC(CCCO)[C@H]1CC[C@@]2(C)[C@H]1CC[C@]1(C)[C@@H]2CC[C@@H]2[C@@]3(C)CCCC(C)(C)[C@@H]3C=C[C@@]12C	0.2758029503076799	-0.4082482904638633	-5	0	BGC0000663:3766;BGC0000150:1888;BGC0000081:1585;BGC0000365:1081;BGC0000665:968;BGC0001503:784;BGC0001477:746;BGC0001584:743;BGC0000965:739;BGC0001397:738;BGC0000696:732
NZ_KV411304.1.region004	59	670	-1	CC(CCCO)[C@H]1CC[C@@]2(C)[C@H]1CC[C@]1(C)[C@@H]2CC[C@@H]2[C@@]3(C)CCCC(C)(C)[C@@H]3C=C[C@@]12C	0.14802035740464836	-0.4082482904638633	-5	0	BGC0000663:3766;BGC0000150:1888;BGC0000081:1585;BGC0000365:1081;BGC0000665:968;BGC0001503:784;BGC0001477:746;BGC0001584:743;BGC0000965:739;BGC0001397:738;BGC0000696:732
NZ_KV411304.1.region004	59	680	-1	CC(CCCO)[C@H]1CC[C@@]2(C)[C@H]1CC[C@]1(C)[C@@H]2CC[C@@H]2[C@@]3(C)CCCC(C)(C)[C@@H]3C=C[C@@]12C	0.16474562660185263	-0.4082482904638633	-5	0	BGC0000663:3766;BGC0000150:1888;BGC0000081:1585;BGC0000365:1081;BGC0000665:968;BGC0001503:784;BGC0001477:746;BGC0001584:743;BGC0000965:739;BGC0001397:738;BGC0000696:732
NZ_KV411304.1.region004	59	689	-1	CC(CCCO)[C@H]1CC[C@@]2(C)[C@H]1CC[C@]1(C)[C@@H]2CC[C@@H]2[C@@]3(C)CCCC(C)(C)[C@@H]3C=C[C@@]12C	0.1358545945268293	-0.4082482904638633	-5	0	BGC0000663:3766;BGC0000150:1888;BGC0000081:1585;BGC0000365:1081;BGC0000665:968;BGC0001503:784;BGC0001477:746;BGC0001584:743;BGC0000965:739;BGC0001397:738;BGC0000696:732
NZ_KV411304.1.region004	59	709	-1	CC(CCCO)[C@H]1CC[C@@]2(C)[C@H]1CC[C@]1(C)[C@@H]2CC[C@@H]2[C@@]3(C)CCCC(C)(C)[C@@H]3C=C[C@@]12C	0.16278617771552173	-0.4082482904638633	-5	0	BGC0000663:3766;BGC0000150:1888;BGC0000081:1585;BGC0000365:1081;BGC0000665:968;BGC0001503:784;BGC0001477:746;BGC0001584:743;BGC0000965:739;BGC0001397:738;BGC0000696:732
NZ_KV411304.1.region004	59	727	-1	CC(CCCO)[C@H]1CC[C@@]2(C)[C@H]1CC[C@]1(C)[C@@H]2CC[C@@H]2[C@@]3(C)CCCC(C)(C)[C@@H]3C=C[C@@]12C	0.24239976760058818	-0.4082482904638633	-5	0	BGC0000663:3766;BGC0000150:1888;BGC0000081:1585;BGC0000365:1081;BGC0000665:968;BGC0001503:784;BGC0001477:746;BGC0001584:743;BGC0000965:739;BGC0001397:738;BGC0000696:732
NZ_KV411304.1.region004	59	740	-1	CC(CCCO)[C@H]1CC[C@@]2(C)[C@H]1CC[C@]1(C)[C@@H]2CC[C@@H]2[C@@]3(C)CCCC(C)(C)[C@@H]3C=C[C@@]12C	0.15193540500995167	-0.4082482904638633	-5	0	BGC0000663:3766;BGC0000150:1888;BGC0000081:1585;BGC0000365:1081;BGC0000665:968;BGC0001503:784;BGC0001477:746;BGC0001584:743;BGC0000965:739;BGC0001397:738;BGC0000696:732
NZ_KV411304.1.region004	59	742	262	CC(CCCO)[C@H]1CC[C@@]2(C)[C@H]1CC[C@]1(C)[C@@H]2CC[C@@H]2[C@@]3(C)CCCC(C)(C)[C@@H]3C=C[C@@]12C	0.1539613072766503	-0.4082482904638633	-5	0	BGC0000663:3766;BGC0000150:1888;BGC0000081:1585;BGC0000365:1081;BGC0000665:968;BGC0001503:784;BGC0001477:746;BGC0001584:743;BGC0000965:739;BGC0001397:738;BGC0000696:732
NZ_KV411304.1.region004	59	768	-1	CC(CCCO)[C@H]1CC[C@@]2(C)[C@H]1CC[C@]1(C)[C@@H]2CC[C@@H]2[C@@]3(C)CCCC(C)(C)[C@@H]3C=C[C@@]12C	0.14077881525425157	-0.4082482904638633	-5	0	BGC0000663:3766;BGC0000150:1888;BGC0000081:1585;BGC0000365:1081;BGC0000665:968;BGC0001503:784;BGC0001477:746;BGC0001584:743;BGC0000965:739;BGC0001397:738;BGC0000696:732
NZ_KV411304.1.region004	59	769	821	CC(CCCO)[C@H]1CC[C@@]2(C)[C@H]1CC[C@]1(C)[C@@H]2CC[C@@H]2[C@@]3(C)CCCC(C)(C)[C@@H]3C=C[C@@]12C	0.142622520489578	-0.4082482904638633	-5	0	BGC0000663:3766;BGC0000150:1888;BGC0000081:1585;BGC0000365:1081;BGC0000665:968;BGC0001503:784;BGC0001477:746;BGC0001584:743;BGC0000965:739;BGC0001397:738;BGC0000696:732
NZ_KV411304.1.region004	59	1337	274	CC(CCCO)[C@H]1CC[C@@]2(C)[C@H]1CC[C@]1(C)[C@@H]2CC[C@@H]2[C@@]3(C)CCCC(C)(C)[C@@H]3C=C[C@@]12C	0.20821478106629315	-0.4082482904638633	-5	0	BGC0000663:3766;BGC0000150:1888;BGC0000081:1585;BGC0000365:1081;BGC0000665:968;BGC0001503:784;BGC0001477:746;BGC0001584:743;BGC0000965:739;BGC0001397:738;BGC0000696:732
NZ_KV411304.1.region004	59	814	-1	CC(CCCO)[C@H]1CC[C@@]2(C)[C@H]1CC[C@]1(C)[C@@H]2CC[C@@H]2[C@@]3(C)CCCC(C)(C)[C@@H]3C=C[C@@]12C	0.21596217329692607	-0.4082482904638633	-5	0	BGC0000663:3766;BGC0000150:1888;BGC0000081:1585;BGC0000365:1081;BGC0000665:968;BGC0001503:784;BGC0001477:746;BGC0001584:743;BGC0000965:739;BGC0001397:738;BGC0000696:732
NZ_KV411304.1.region004	59	821	-1	CC(CCCO)[C@H]1CC[C@@]2(C)[C@H]1CC[C@]1(C)[C@@H]2CC[C@@H]2[C@@]3(C)CCCC(C)(C)[C@@H]3C=C[C@@]12C	0.16388153366853642	-0.4082482904638633	-5	0	BGC0000663:3766;BGC0000150:1888;BGC0000081:1585;BGC0000365:1081;BGC0000665:968;BGC0001503:784;BGC0001477:746;BGC0001584:743;BGC0000965:739;BGC0001397:738;BGC0000696:732
NZ_KV411304.1.region004	59	852	-1	CC(CCCO)[C@H]1CC[C@@]2(C)[C@H]1CC[C@]1(C)[C@@H]2CC[C@@H]2[C@@]3(C)CCCC(C)(C)[C@@H]3C=C[C@@]12C	0.32733499355408857	-0.4082482904638633	-5	0	BGC0000663:3766;BGC0000150:1888;BGC0000081:1585;BGC0000365:1081;BGC0000665:968;BGC0001503:784;BGC0001477:746;BGC0001584:743;BGC0000965:739;BGC0001397:738;BGC0000696:732
NZ_KV411304.1.region004	59	853	-1	CC(CCCO)[C@H]1CC[C@@]2(C)[C@H]1CC[C@]1(C)[C@@H]2CC[C@@H]2[C@@]3(C)CCCC(C)(C)[C@@H]3C=C[C@@]12C	0.1368813798762559	-0.4082482904638633	-5	0	BGC0000663:3766;BGC0000150:1888;BGC0000081:1585;BGC0000365:1081;BGC0000665:968;BGC0001503:784;BGC0001477:746;BGC0001584:743;BGC0000965:739;BGC0001397:738;BGC0000696:732
NZ_KV411304.1.region004	59	860	-1	CC(CCCO)[C@H]1CC[C@@]2(C)[C@H]1CC[C@]1(C)[C@@H]2CC[C@@H]2[C@@]3(C)CCCC(C)(C)[C@@H]3C=C[C@@]12C	0.16937471183439656	-0.4082482904638633	-5	0	BGC0000663:3766;BGC0000150:1888;BGC0000081:1585;BGC0000365:1081;BGC0000665:968;BGC0001503:784;BGC0001477:746;BGC0001584:743;BGC0000965:739;BGC0001397:738;BGC0000696:732
NZ_KV411304.1.region004	59	869	-1	CC(CCCO)[C@H]1CC[C@@]2(C)[C@H]1CC[C@]1(C)[C@@H]2CC[C@@H]2[C@@]3(C)CCCC(C)(C)[C@@H]3C=C[C@@]12C	0.18864893735164004	-0.4082482904638633	-5	0	BGC0000663:3766;BGC0000150:1888;BGC0000081:1585;BGC0000365:1081;BGC0000665:968;BGC0001503:784;BGC0001477:746;BGC0001584:743;BGC0000965:739;BGC0001397:738;BGC0000696:732
NZ_KV411304.1.region004	59	899	-1	CC(CCCO)[C@H]1CC[C@@]2(C)[C@H]1CC[C@]1(C)[C@@H]2CC[C@@H]2[C@@]3(C)CCCC(C)(C)[C@@H]3C=C[C@@]12C	0.16341764247141277	-0.4082482904638633	-5	0	BGC0000663:3766;BGC0000150:1888;BGC0000081:1585;BGC0000365:1081;BGC0000665:968;BGC0001503:784;BGC0001477:746;BGC0001584:743;BGC0000965:739;BGC0001397:738;BGC0000696:732
NZ_KV411304.1.region004	59	904	-1	CC(CCCO)[C@H]1CC[C@@]2(C)[C@H]1CC[C@]1(C)[C@@H]2CC[C@@H]2[C@@]3(C)CCCC(C)(C)[C@@H]3C=C[C@@]12C	0.20156902487337477	-0.4082482904638633	-5	0	BGC0000663:3766;BGC0000150:1888;BGC0000081:1585;BGC0000365:1081;BGC0000665:968;BGC0001503:784;BGC0001477:746;BGC0001584:743;BGC0000965:739;BGC0001397:738;BGC0000696:732
NZ_KV411304.1.region004	59	932	-1	CC(CCCO)[C@H]1CC[C@@]2(C)[C@H]1CC[C@]1(C)[C@@H]2CC[C@@H]2[C@@]3(C)CCCC(C)(C)[C@@H]3C=C[C@@]12C	0.13701295523028575	-0.4082482904638633	-5	0	BGC0000663:3766;BGC0000150:1888;BGC0000081:1585;BGC0000365:1081;BGC0000665:968;BGC0001503:784;BGC0001477:746;BGC0001584:743;BGC0000965:739;BGC0001397:738;BGC0000696:732
NZ_KV411304.1.region004	59	944	-1	CC(CCCO)[C@H]1CC[C@@]2(C)[C@H]1CC[C@]1(C)[C@@H]2CC[C@@H]2[C@@]3(C)CCCC(C)(C)[C@@H]3C=C[C@@]12C	0.17866187243121384	-0.4082482904638633	-5	0	BGC0000663:3766;BGC0000150:1888;BGC0000081:1585;BGC0000365:1081;BGC0000665:968;BGC0001503:784;BGC0001477:746;BGC0001584:743;BGC0000965:739;BGC0001397:738;BGC0000696:732
NZ_KV411304.1.region004	59	946	-1	CC(CCCO)[C@H]1CC[C@@]2(C)[C@H]1CC[C@]1(C)[C@@H]2CC[C@@H]2[C@@]3(C)CCCC(C)(C)[C@@H]3C=C[C@@]12C	0.13304764185711965	-0.4082482904638633	-5	0	BGC0000663:3766;BGC0000150:1888;BGC0000081:1585;BGC0000365:1081;BGC0000665:968;BGC0001503:784;BGC0001477:746;BGC0001584:743;BGC0000965:739;BGC0001397:738;BGC0000696:732
NZ_KV411304.1.region004	59	947	-1	CC(CCCO)[C@H]1CC[C@@]2(C)[C@H]1CC[C@]1(C)[C@@H]2CC[C@@H]2[C@@]3(C)CCCC(C)(C)[C@@H]3C=C[C@@]12C	0.15104089557672626	-0.4082482904638633	-5	0	BGC0000663:3766;BGC0000150:1888;BGC0000081:1585;BGC0000365:1081;BGC0000665:968;BGC0001503:784;BGC0001477:746;BGC0001584:743;BGC0000965:739;BGC0001397:738;BGC0000696:732
NZ_KV411304.1.region004	59	950	-1	CC(CCCO)[C@H]1CC[C@@]2(C)[C@H]1CC[C@]1(C)[C@@H]2CC[C@@H]2[C@@]3(C)CCCC(C)(C)[C@@H]3C=C[C@@]12C	0.13545191764486286	-0.4082482904638633	-5	0	BGC0000663:3766;BGC0000150:1888;BGC0000081:1585;BGC0000365:1081;BGC0000665:968;BGC0001503:784;BGC0001477:746;BGC0001584:743;BGC0000965:739;BGC0001397:738;BGC0000696:732
NZ_KV411304.1.region004	59	962	-1	CC(CCCO)[C@H]1CC[C@@]2(C)[C@H]1CC[C@]1(C)[C@@H]2CC[C@@H]2[C@@]3(C)CCCC(C)(C)[C@@H]3C=C[C@@]12C	0.20418625757913633	-0.4082482904638633	-5	0	BGC0000663:3766;BGC0000150:1888;BGC0000081:1585;BGC0000365:1081;BGC0000665:968;BGC0001503:784;BGC0001477:746;BGC0001584:743;BGC0000965:739;BGC0001397:738;BGC0000696:732
NZ_KV411304.1.region004	59	974	-1	CC(CCCO)[C@H]1CC[C@@]2(C)[C@H]1CC[C@]1(C)[C@@H]2CC[C@@H]2[C@@]3(C)CCCC(C)(C)[C@@H]3C=C[C@@]12C	0.15294970661560894	-0.4082482904638633	-5	0	BGC0000663:3766;BGC0000150:1888;BGC0000081:1585;BGC0000365:1081;BGC0000665:968;BGC0001503:784;BGC0001477:746;BGC0001584:743;BGC0000965:739;BGC0001397:738;BGC0000696:732
NZ_KV411304.1.region004	59	1022	-1	CC(CCCO)[C@H]1CC[C@@]2(C)[C@H]1CC[C@]1(C)[C@@H]2CC[C@@H]2[C@@]3(C)CCCC(C)(C)[C@@H]3C=C[C@@]12C	0.21258550176636318	-0.4082482904638633	-5	0	BGC0000663:3766;BGC0000150:1888;BGC0000081:1585;BGC0000365:1081;BGC0000665:968;BGC0001503:784;BGC0001477:746;BGC0001584:743;BGC0000965:739;BGC0001397:738;BGC0000696:732
NZ_KV411304.1.region004	59	1041	-1	CC(CCCO)[C@H]1CC[C@@]2(C)[C@H]1CC[C@]1(C)[C@@H]2CC[C@@H]2[C@@]3(C)CCCC(C)(C)[C@@H]3C=C[C@@]12C	0.1605233329291777	-0.4082482904638633	-5	0	BGC0000663:3766;BGC0000150:1888;BGC0000081:1585;BGC0000365:1081;BGC0000665:968;BGC0001503:784;BGC0001477:746;BGC0001584:743;BGC0000965:739;BGC0001397:738;BGC0000696:732
NZ_KV411304.1.region004	59	1050	-1	CC(CCCO)[C@H]1CC[C@@]2(C)[C@H]1CC[C@]1(C)[C@@H]2CC[C@@H]2[C@@]3(C)CCCC(C)(C)[C@@H]3C=C[C@@]12C	0.13843143459546714	-0.4082482904638633	-5	0	BGC0000663:3766;BGC0000150:1888;BGC0000081:1585;BGC0000365:1081;BGC0000665:968;BGC0001503:784;BGC0001477:746;BGC0001584:743;BGC0000965:739;BGC0001397:738;BGC0000696:732
NZ_KV411304.1.region004	59	1057	318	CC(CCCO)[C@H]1CC[C@@]2(C)[C@H]1CC[C@]1(C)[C@@H]2CC[C@@H]2[C@@]3(C)CCCC(C)(C)[C@@H]3C=C[C@@]12C	0.15066188943889802	-0.4082482904638633	-5	0	BGC0000663:3766;BGC0000150:1888;BGC0000081:1585;BGC0000365:1081;BGC0000665:968;BGC0001503:784;BGC0001477:746;BGC0001584:743;BGC0000965:739;BGC0001397:738;BGC0000696:732
NZ_KV411304.1.region004	59	1059	-1	CC(CCCO)[C@H]1CC[C@@]2(C)[C@H]1CC[C@]1(C)[C@@H]2CC[C@@H]2[C@@]3(C)CCCC(C)(C)[C@@H]3C=C[C@@]12C	0.1787809210084036	-0.4082482904638633	-5	0	BGC0000663:3766;BGC0000150:1888;BGC0000081:1585;BGC0000365:1081;BGC0000665:968;BGC0001503:784;BGC0001477:746;BGC0001584:743;BGC0000965:739;BGC0001397:738;BGC0000696:732
NZ_KV411304.1.region004	59	6775	920	CC(CCCO)[C@H]1CC[C@@]2(C)[C@H]1CC[C@]1(C)[C@@H]2CC[C@@H]2[C@@]3(C)CCCC(C)(C)[C@@H]3C=C[C@@]12C	0.15782892656577582	-0.4082482904638633	-5	0	BGC0000663:3766;BGC0000150:1888;BGC0000081:1585;BGC0000365:1081;BGC0000665:968;BGC0001503:784;BGC0001477:746;BGC0001584:743;BGC0000965:739;BGC0001397:738;BGC0000696:732
NZ_KV411304.1.region004	59	1459	487	CC(CCCO)[C@H]1CC[C@@]2(C)[C@H]1CC[C@]1(C)[C@@H]2CC[C@@H]2[C@@]3(C)CCCC(C)(C)[C@@H]3C=C[C@@]12C	0.16665319930927802	-0.4082482904638633	-5	0	BGC0000663:3766;BGC0000150:1888;BGC0000081:1585;BGC0000365:1081;BGC0000665:968;BGC0001503:784;BGC0001477:746;BGC0001584:743;BGC0000965:739;BGC0001397:738;BGC0000696:732
NZ_KV411304.1.region004	59	1092	-1	CC(CCCO)[C@H]1CC[C@@]2(C)[C@H]1CC[C@]1(C)[C@@H]2CC[C@@H]2[C@@]3(C)CCCC(C)(C)[C@@H]3C=C[C@@]12C	0.2541216997012258	-0.4082482904638633	-5	0	BGC0000663:3766;BGC0000150:1888;BGC0000081:1585;BGC0000365:1081;BGC0000665:968;BGC0001503:784;BGC0001477:746;BGC0001584:743;BGC0000965:739;BGC0001397:738;BGC0000696:732
NZ_KV411304.1.region004	59	1125	-1	CC(CCCO)[C@H]1CC[C@@]2(C)[C@H]1CC[C@]1(C)[C@@H]2CC[C@@H]2[C@@]3(C)CCCC(C)(C)[C@@H]3C=C[C@@]12C	0.14245037810160432	-0.4082482904638633	-5	0	BGC0000663:3766;BGC0000150:1888;BGC0000081:1585;BGC0000365:1081;BGC0000665:968;BGC0001503:784;BGC0001477:746;BGC0001584:743;BGC0000965:739;BGC0001397:738;BGC0000696:732
NZ_KV411304.1.region004	59	1922	933	CC(CCCO)[C@H]1CC[C@@]2(C)[C@H]1CC[C@]1(C)[C@@H]2CC[C@@H]2[C@@]3(C)CCCC(C)(C)[C@@H]3C=C[C@@]12C	0.15784856350634158	-0.4082482904638633	-5	0	BGC0000663:3766;BGC0000150:1888;BGC0000081:1585;BGC0000365:1081;BGC0000665:968;BGC0001503:784;BGC0001477:746;BGC0001584:743;BGC0000965:739;BGC0001397:738;BGC0000696:732
NZ_KV411304.1.region004	59	2791	933	CC(CCCO)[C@H]1CC[C@@]2(C)[C@H]1CC[C@]1(C)[C@@H]2CC[C@@H]2[C@@]3(C)CCCC(C)(C)[C@@H]3C=C[C@@]12C	0.16062304265751493	-0.4082482904638633	-5	0	BGC0000663:3766;BGC0000150:1888;BGC0000081:1585;BGC0000365:1081;BGC0000665:968;BGC0001503:784;BGC0001477:746;BGC0001584:743;BGC0000965:739;BGC0001397:738;BGC0000696:732
NZ_KV411304.1.region004	59	1179	-1	CC(CCCO)[C@H]1CC[C@@]2(C)[C@H]1CC[C@]1(C)[C@@H]2CC[C@@H]2[C@@]3(C)CCCC(C)(C)[C@@H]3C=C[C@@]12C	0.1540889324738733	-0.4082482904638633	-5	0	BGC0000663:3766;BGC0000150:1888;BGC0000081:1585;BGC0000365:1081;BGC0000665:968;BGC0001503:784;BGC0001477:746;BGC0001584:743;BGC0000965:739;BGC0001397:738;BGC0000696:732
NZ_KV411304.1.region004	59	1182	-1	CC(CCCO)[C@H]1CC[C@@]2(C)[C@H]1CC[C@]1(C)[C@@H]2CC[C@@H]2[C@@]3(C)CCCC(C)(C)[C@@H]3C=C[C@@]12C	0.2857587210078639	-0.4082482904638633	-5	0	BGC0000663:3766;BGC0000150:1888;BGC0000081:1585;BGC0000365:1081;BGC0000665:968;BGC0001503:784;BGC0001477:746;BGC0001584:743;BGC0000965:739;BGC0001397:738;BGC0000696:732
NZ_KV411304.1.region004	59	1646	6	CC(CCCO)[C@H]1CC[C@@]2(C)[C@H]1CC[C@]1(C)[C@@H]2CC[C@@H]2[C@@]3(C)CCCC(C)(C)[C@@H]3C=C[C@@]12C	0.1521693301575704	-0.4082482904638633	-5	0	BGC0000663:3766;BGC0000150:1888;BGC0000081:1585;BGC0000365:1081;BGC0000665:968;BGC0001503:784;BGC0001477:746;BGC0001584:743;BGC0000965:739;BGC0001397:738;BGC0000696:732
NZ_KV411304.1.region004	59	1219	316	CC(CCCO)[C@H]1CC[C@@]2(C)[C@H]1CC[C@]1(C)[C@@H]2CC[C@@H]2[C@@]3(C)CCCC(C)(C)[C@@H]3C=C[C@@]12C	0.14207176934468657	-0.4082482904638633	-5	0	BGC0000663:3766;BGC0000150:1888;BGC0000081:1585;BGC0000365:1081;BGC0000665:968;BGC0001503:784;BGC0001477:746;BGC0001584:743;BGC0000965:739;BGC0001397:738;BGC0000696:732
NZ_KV411304.1.region004	59	2881	316	CC(CCCO)[C@H]1CC[C@@]2(C)[C@H]1CC[C@]1(C)[C@@H]2CC[C@@H]2[C@@]3(C)CCCC(C)(C)[C@@H]3C=C[C@@]12C	0.13579850347761876	-0.4082482904638633	-5	0	BGC0000663:3766;BGC0000150:1888;BGC0000081:1585;BGC0000365:1081;BGC0000665:968;BGC0001503:784;BGC0001477:746;BGC0001584:743;BGC0000965:739;BGC0001397:738;BGC0000696:732
NZ_KV411304.1.region004	59	1224	-1	CC(CCCO)[C@H]1CC[C@@]2(C)[C@H]1CC[C@]1(C)[C@@H]2CC[C@@H]2[C@@]3(C)CCCC(C)(C)[C@@H]3C=C[C@@]12C	0.15521389053350404	-0.4082482904638633	-5	0	BGC0000663:3766;BGC0000150:1888;BGC0000081:1585;BGC0000365:1081;BGC0000665:968;BGC0001503:784;BGC0001477:746;BGC0001584:743;BGC0000965:739;BGC0001397:738;BGC0000696:732
NZ_KV411304.1.region004	59	4567	447	CC(CCCO)[C@H]1CC[C@@]2(C)[C@H]1CC[C@]1(C)[C@@H]2CC[C@@H]2[C@@]3(C)CCCC(C)(C)[C@@H]3C=C[C@@]12C	0.30713137372887117	-0.4082482904638633	-5	0	BGC0000663:3766;BGC0000150:1888;BGC0000081:1585;BGC0000365:1081;BGC0000665:968;BGC0001503:784;BGC0001477:746;BGC0001584:743;BGC0000965:739;BGC0001397:738;BGC0000696:732
NZ_KV411304.1.region004	59	4733	447	CC(CCCO)[C@H]1CC[C@@]2(C)[C@H]1CC[C@]1(C)[C@@H]2CC[C@@H]2[C@@]3(C)CCCC(C)(C)[C@@H]3C=C[C@@]12C	0.2002475878099051	-0.4082482904638633	-5	0	BGC0000663:3766;BGC0000150:1888;BGC0000081:1585;BGC0000365:1081;BGC0000665:968;BGC0001503:784;BGC0001477:746;BGC0001584:743;BGC0000965:739;BGC0001397:738;BGC0000696:732
NZ_KV411304.1.region004	59	4765	447	CC(CCCO)[C@H]1CC[C@@]2(C)[C@H]1CC[C@]1(C)[C@@H]2CC[C@@H]2[C@@]3(C)CCCC(C)(C)[C@@H]3C=C[C@@]12C	0.1337434507581841	-0.4082482904638633	-5	0	BGC0000663:3766;BGC0000150:1888;BGC0000081:1585;BGC0000365:1081;BGC0000665:968;BGC0001503:784;BGC0001477:746;BGC0001584:743;BGC0000965:739;BGC0001397:738;BGC0000696:732
NZ_KV411304.1.region004	59	4768	447	CC(CCCO)[C@H]1CC[C@@]2(C)[C@H]1CC[C@]1(C)[C@@H]2CC[C@@H]2[C@@]3(C)CCCC(C)(C)[C@@H]3C=C[C@@]12C	0.15133900305604195	-0.4082482904638633	-5	0	BGC0000663:3766;BGC0000150:1888;BGC0000081:1585;BGC0000365:1081;BGC0000665:968;BGC0001503:784;BGC0001477:746;BGC0001584:743;BGC0000965:739;BGC0001397:738;BGC0000696:732
NZ_KV411304.1.region004	59	4794	447	CC(CCCO)[C@H]1CC[C@@]2(C)[C@H]1CC[C@]1(C)[C@@H]2CC[C@@H]2[C@@]3(C)CCCC(C)(C)[C@@H]3C=C[C@@]12C	0.19855132658165225	-0.4082482904638633	-5	0	BGC0000663:3766;BGC0000150:1888;BGC0000081:1585;BGC0000365:1081;BGC0000665:968;BGC0001503:784;BGC0001477:746;BGC0001584:743;BGC0000965:739;BGC0001397:738;BGC0000696:732
NZ_KV411304.1.region004	59	5223	447	CC(CCCO)[C@H]1CC[C@@]2(C)[C@H]1CC[C@]1(C)[C@@H]2CC[C@@H]2[C@@]3(C)CCCC(C)(C)[C@@H]3C=C[C@@]12C	0.14490444891291582	-0.4082482904638633	-5	0	BGC0000663:3766;BGC0000150:1888;BGC0000081:1585;BGC0000365:1081;BGC0000665:968;BGC0001503:784;BGC0001477:746;BGC0001584:743;BGC0000965:739;BGC0001397:738;BGC0000696:732
NZ_KV411304.1.region004	59	1594	549	CC(CCCO)[C@H]1CC[C@@]2(C)[C@H]1CC[C@]1(C)[C@@H]2CC[C@@H]2[C@@]3(C)CCCC(C)(C)[C@@H]3C=C[C@@]12C	0.15170089141984394	-0.4082482904638633	-5	0	BGC0000663:3766;BGC0000150:1888;BGC0000081:1585;BGC0000365:1081;BGC0000665:968;BGC0001503:784;BGC0001477:746;BGC0001584:743;BGC0000965:739;BGC0001397:738;BGC0000696:732
NZ_KV411304.1.region004	59	2084	549	CC(CCCO)[C@H]1CC[C@@]2(C)[C@H]1CC[C@]1(C)[C@@H]2CC[C@@H]2[C@@]3(C)CCCC(C)(C)[C@@H]3C=C[C@@]12C	0.1360812188782921	-0.4082482904638633	-5	0	BGC0000663:3766;BGC0000150:1888;BGC0000081:1585;BGC0000365:1081;BGC0000665:968;BGC0001503:784;BGC0001477:746;BGC0001584:743;BGC0000965:739;BGC0001397:738;BGC0000696:732
NZ_KV411304.1.region004	59	1237	-1	CC(CCCO)[C@H]1CC[C@@]2(C)[C@H]1CC[C@]1(C)[C@@H]2CC[C@@H]2[C@@]3(C)CCCC(C)(C)[C@@H]3C=C[C@@]12C	0.1916856136674448	-0.4082482904638633	-5	0	BGC0000663:3766;BGC0000150:1888;BGC0000081:1585;BGC0000365:1081;BGC0000665:968;BGC0001503:784;BGC0001477:746;BGC0001584:743;BGC0000965:739;BGC0001397:738;BGC0000696:732
NZ_KV411304.1.region004	59	1238	-1	CC(CCCO)[C@H]1CC[C@@]2(C)[C@H]1CC[C@]1(C)[C@@H]2CC[C@@H]2[C@@]3(C)CCCC(C)(C)[C@@H]3C=C[C@@]12C	0.22266088507777415	-0.4082482904638633	-5	0	BGC0000663:3766;BGC0000150:1888;BGC0000081:1585;BGC0000365:1081;BGC0000665:968;BGC0001503:784;BGC0001477:746;BGC0001584:743;BGC0000965:739;BGC0001397:738;BGC0000696:732
NZ_KV411304.1.region004	59	2292	852	CC(CCCO)[C@H]1CC[C@@]2(C)[C@H]1CC[C@]1(C)[C@@H]2CC[C@@H]2[C@@]3(C)CCCC(C)(C)[C@@H]3C=C[C@@]12C	0.1404345711917487	-0.4082482904638633	-5	0	BGC0000663:3766;BGC0000150:1888;BGC0000081:1585;BGC0000365:1081;BGC0000665:968;BGC0001503:784;BGC0001477:746;BGC0001584:743;BGC0000965:739;BGC0001397:738;BGC0000696:732
NZ_KV411304.1.region004	59	1451	310	CC(CCCO)[C@H]1CC[C@@]2(C)[C@H]1CC[C@]1(C)[C@@H]2CC[C@@H]2[C@@]3(C)CCCC(C)(C)[C@@H]3C=C[C@@]12C	0.15282616393959877	-0.4082482904638633	-5	0	BGC0000663:3766;BGC0000150:1888;BGC0000081:1585;BGC0000365:1081;BGC0000665:968;BGC0001503:784;BGC0001477:746;BGC0001584:743;BGC0000965:739;BGC0001397:738;BGC0000696:732
NZ_KV411304.1.region004	59	3549	226	CC(CCCO)[C@H]1CC[C@@]2(C)[C@H]1CC[C@]1(C)[C@@H]2CC[C@@H]2[C@@]3(C)CCCC(C)(C)[C@@H]3C=C[C@@]12C	0.13409001883280547	-0.4082482904638633	-5	0	BGC0000663:3766;BGC0000150:1888;BGC0000081:1585;BGC0000365:1081;BGC0000665:968;BGC0001503:784;BGC0001477:746;BGC0001584:743;BGC0000965:739;BGC0001397:738;BGC0000696:732
NZ_KV411304.1.region004	59	3893	226	CC(CCCO)[C@H]1CC[C@@]2(C)[C@H]1CC[C@]1(C)[C@@H]2CC[C@@H]2[C@@]3(C)CCCC(C)(C)[C@@H]3C=C[C@@]12C	0.16680277803685878	-0.4082482904638633	-5	0	BGC0000663:3766;BGC0000150:1888;BGC0000081:1585;BGC0000365:1081;BGC0000665:968;BGC0001503:784;BGC0001477:746;BGC0001584:743;BGC0000965:739;BGC0001397:738;BGC0000696:732
NZ_KV411304.1.region004	59	5179	226	CC(CCCO)[C@H]1CC[C@@]2(C)[C@H]1CC[C@]1(C)[C@@H]2CC[C@@H]2[C@@]3(C)CCCC(C)(C)[C@@H]3C=C[C@@]12C	0.1503781818468569	-0.4082482904638633	-5	0	BGC0000663:3766;BGC0000150:1888;BGC0000081:1585;BGC0000365:1081;BGC0000665:968;BGC0001503:784;BGC0001477:746;BGC0001584:743;BGC0000965:739;BGC0001397:738;BGC0000696:732
NZ_KV411304.1.region004	59	1286	-1	CC(CCCO)[C@H]1CC[C@@]2(C)[C@H]1CC[C@]1(C)[C@@H]2CC[C@@H]2[C@@]3(C)CCCC(C)(C)[C@@H]3C=C[C@@]12C	0.14005559492431796	-0.4082482904638633	-5	0	BGC0000663:3766;BGC0000150:1888;BGC0000081:1585;BGC0000365:1081;BGC0000665:968;BGC0001503:784;BGC0001477:746;BGC0001584:743;BGC0000965:739;BGC0001397:738;BGC0000696:732
NZ_KV411304.1.region004	59	1293	-1	CC(CCCO)[C@H]1CC[C@@]2(C)[C@H]1CC[C@]1(C)[C@@H]2CC[C@@H]2[C@@]3(C)CCCC(C)(C)[C@@H]3C=C[C@@]12C	0.16786363949938046	-0.4082482904638633	-5	0	BGC0000663:3766;BGC0000150:1888;BGC0000081:1585;BGC0000365:1081;BGC0000665:968;BGC0001503:784;BGC0001477:746;BGC0001584:743;BGC0000965:739;BGC0001397:738;BGC0000696:732
NZ_KV411304.1.region004	59	3111	131	CC(CCCO)[C@H]1CC[C@@]2(C)[C@H]1CC[C@]1(C)[C@@H]2CC[C@@H]2[C@@]3(C)CCCC(C)(C)[C@@H]3C=C[C@@]12C	0.1524164063128269	-0.4082482904638633	-5	0	BGC0000663:3766;BGC0000150:1888;BGC0000081:1585;BGC0000365:1081;BGC0000665:968;BGC0001503:784;BGC0001477:746;BGC0001584:743;BGC0000965:739;BGC0001397:738;BGC0000696:732
NZ_KV411304.1.region004	59	3349	131	CC(CCCO)[C@H]1CC[C@@]2(C)[C@H]1CC[C@]1(C)[C@@H]2CC[C@@H]2[C@@]3(C)CCCC(C)(C)[C@@H]3C=C[C@@]12C	0.1801429189899954	-0.4082482904638633	-5	0	BGC0000663:3766;BGC0000150:1888;BGC0000081:1585;BGC0000365:1081;BGC0000665:968;BGC0001503:784;BGC0001477:746;BGC0001584:743;BGC0000965:739;BGC0001397:738;BGC0000696:732
NZ_KV411304.1.region004	59	4384	131	CC(CCCO)[C@H]1CC[C@@]2(C)[C@H]1CC[C@]1(C)[C@@H]2CC[C@@H]2[C@@]3(C)CCCC(C)(C)[C@@H]3C=C[C@@]12C	0.14347531511349004	-0.4082482904638633	-5	0	BGC0000663:3766;BGC0000150:1888;BGC0000081:1585;BGC0000365:1081;BGC0000665:968;BGC0001503:784;BGC0001477:746;BGC0001584:743;BGC0000965:739;BGC0001397:738;BGC0000696:732
NZ_KV411304.1.region004	59	4562	131	CC(CCCO)[C@H]1CC[C@@]2(C)[C@H]1CC[C@]1(C)[C@@H]2CC[C@@H]2[C@@]3(C)CCCC(C)(C)[C@@H]3C=C[C@@]12C	0.1892216979877162	-0.4082482904638633	-5	0	BGC0000663:3766;BGC0000150:1888;BGC0000081:1585;BGC0000365:1081;BGC0000665:968;BGC0001503:784;BGC0001477:746;BGC0001584:743;BGC0000965:739;BGC0001397:738;BGC0000696:732
NZ_KV411304.1.region004	59	1334	-1	CC(CCCO)[C@H]1CC[C@@]2(C)[C@H]1CC[C@]1(C)[C@@H]2CC[C@@H]2[C@@]3(C)CCCC(C)(C)[C@@H]3C=C[C@@]12C	0.1362915793283656	-0.4082482904638633	-5	0	BGC0000663:3766;BGC0000150:1888;BGC0000081:1585;BGC0000365:1081;BGC0000665:968;BGC0001503:784;BGC0001477:746;BGC0001584:743;BGC0000965:739;BGC0001397:738;BGC0000696:732
NZ_KV411304.1.region004	59	1336	-1	CC(CCCO)[C@H]1CC[C@@]2(C)[C@H]1CC[C@]1(C)[C@@H]2CC[C@@H]2[C@@]3(C)CCCC(C)(C)[C@@H]3C=C[C@@]12C	0.1584773132596026	-0.4082482904638633	-5	0	BGC0000663:3766;BGC0000150:1888;BGC0000081:1585;BGC0000365:1081;BGC0000665:968;BGC0001503:784;BGC0001477:746;BGC0001584:743;BGC0000965:739;BGC0001397:738;BGC0000696:732
NZ_KV411304.1.region004	59	1338	-1	CC(CCCO)[C@H]1CC[C@@]2(C)[C@H]1CC[C@]1(C)[C@@H]2CC[C@@H]2[C@@]3(C)CCCC(C)(C)[C@@H]3C=C[C@@]12C	0.215970458615974	-0.4082482904638633	-5	0	BGC0000663:3766;BGC0000150:1888;BGC0000081:1585;BGC0000365:1081;BGC0000665:968;BGC0001503:784;BGC0001477:746;BGC0001584:743;BGC0000965:739;BGC0001397:738;BGC0000696:732
NZ_KV411304.1.region004	59	1345	785	CC(CCCO)[C@H]1CC[C@@]2(C)[C@H]1CC[C@]1(C)[C@@H]2CC[C@@H]2[C@@]3(C)CCCC(C)(C)[C@@H]3C=C[C@@]12C	0.217268971683652	-0.4082482904638633	-5	0	BGC0000663:3766;BGC0000150:1888;BGC0000081:1585;BGC0000365:1081;BGC0000665:968;BGC0001503:784;BGC0001477:746;BGC0001584:743;BGC0000965:739;BGC0001397:738;BGC0000696:732
NZ_KV411304.1.region004	59	1748	785	CC(CCCO)[C@H]1CC[C@@]2(C)[C@H]1CC[C@]1(C)[C@@H]2CC[C@@H]2[C@@]3(C)CCCC(C)(C)[C@@H]3C=C[C@@]12C	0.13625753340307617	-0.4082482904638633	-5	0	BGC0000663:3766;BGC0000150:1888;BGC0000081:1585;BGC0000365:1081;BGC0000665:968;BGC0001503:784;BGC0001477:746;BGC0001584:743;BGC0000965:739;BGC0001397:738;BGC0000696:732
NZ_KV411304.1.region004	59	1350	2958	CC(CCCO)[C@H]1CC[C@@]2(C)[C@H]1CC[C@]1(C)[C@@H]2CC[C@@H]2[C@@]3(C)CCCC(C)(C)[C@@H]3C=C[C@@]12C	0.15028274390235744	-0.4082482904638633	-5	0	BGC0000663:3766;BGC0000150:1888;BGC0000081:1585;BGC0000365:1081;BGC0000665:968;BGC0001503:784;BGC0001477:746;BGC0001584:743;BGC0000965:739;BGC0001397:738;BGC0000696:732
NZ_KV411304.1.region004	59	1363	-1	CC(CCCO)[C@H]1CC[C@@]2(C)[C@H]1CC[C@]1(C)[C@@H]2CC[C@@H]2[C@@]3(C)CCCC(C)(C)[C@@H]3C=C[C@@]12C	0.14626131354853233	-0.4082482904638633	-5	0	BGC0000663:3766;BGC0000150:1888;BGC0000081:1585;BGC0000365:1081;BGC0000665:968;BGC0001503:784;BGC0001477:746;BGC0001584:743;BGC0000965:739;BGC0001397:738;BGC0000696:732
NZ_KV411304.1.region004	59	2109	1538	CC(CCCO)[C@H]1CC[C@@]2(C)[C@H]1CC[C@]1(C)[C@@H]2CC[C@@H]2[C@@]3(C)CCCC(C)(C)[C@@H]3C=C[C@@]12C	0.13757726686121857	-0.4082482904638633	-5	0	BGC0000663:3766;BGC0000150:1888;BGC0000081:1585;BGC0000365:1081;BGC0000665:968;BGC0001503:784;BGC0001477:746;BGC0001584:743;BGC0000965:739;BGC0001397:738;BGC0000696:732
NZ_KV411304.1.region004	59	1389	-1	CC(CCCO)[C@H]1CC[C@@]2(C)[C@H]1CC[C@]1(C)[C@@H]2CC[C@@H]2[C@@]3(C)CCCC(C)(C)[C@@H]3C=C[C@@]12C	0.15928401245638638	-0.4082482904638633	-5	0	BGC0000663:3766;BGC0000150:1888;BGC0000081:1585;BGC0000365:1081;BGC0000665:968;BGC0001503:784;BGC0001477:746;BGC0001584:743;BGC0000965:739;BGC0001397:738;BGC0000696:732
NZ_KV411304.1.region004	59	1423	-1	CC(CCCO)[C@H]1CC[C@@]2(C)[C@H]1CC[C@]1(C)[C@@H]2CC[C@@H]2[C@@]3(C)CCCC(C)(C)[C@@H]3C=C[C@@]12C	0.1509183865805397	-0.4082482904638633	-5	0	BGC0000663:3766;BGC0000150:1888;BGC0000081:1585;BGC0000365:1081;BGC0000665:968;BGC0001503:784;BGC0001477:746;BGC0001584:743;BGC0000965:739;BGC0001397:738;BGC0000696:732
NZ_KV411304.1.region004	59	1534	3708	CC(CCCO)[C@H]1CC[C@@]2(C)[C@H]1CC[C@]1(C)[C@@H]2CC[C@@H]2[C@@]3(C)CCCC(C)(C)[C@@H]3C=C[C@@]12C	0.16756182027657088	-0.4082482904638633	-5	0	BGC0000663:3766;BGC0000150:1888;BGC0000081:1585;BGC0000365:1081;BGC0000665:968;BGC0001503:784;BGC0001477:746;BGC0001584:743;BGC0000965:739;BGC0001397:738;BGC0000696:732
NZ_KV411304.1.region004	59	1453	-1	CC(CCCO)[C@H]1CC[C@@]2(C)[C@H]1CC[C@]1(C)[C@@H]2CC[C@@H]2[C@@]3(C)CCCC(C)(C)[C@@H]3C=C[C@@]12C	0.15435008719948629	-0.4082482904638633	-5	0	BGC0000663:3766;BGC0000150:1888;BGC0000081:1585;BGC0000365:1081;BGC0000665:968;BGC0001503:784;BGC0001477:746;BGC0001584:743;BGC0000965:739;BGC0001397:738;BGC0000696:732
NZ_KV411304.1.region004	59	1470	-1	CC(CCCO)[C@H]1CC[C@@]2(C)[C@H]1CC[C@]1(C)[C@@H]2CC[C@@H]2[C@@]3(C)CCCC(C)(C)[C@@H]3C=C[C@@]12C	0.1766731535113596	-0.4082482904638633	-5	0	BGC0000663:3766;BGC0000150:1888;BGC0000081:1585;BGC0000365:1081;BGC0000665:968;BGC0001503:784;BGC0001477:746;BGC0001584:743;BGC0000965:739;BGC0001397:738;BGC0000696:732
NZ_KV411304.1.region004	59	1513	-1	CC(CCCO)[C@H]1CC[C@@]2(C)[C@H]1CC[C@]1(C)[C@@H]2CC[C@@H]2[C@@]3(C)CCCC(C)(C)[C@@H]3C=C[C@@]12C	0.15634262821100797	-0.4082482904638633	-5	0	BGC0000663:3766;BGC0000150:1888;BGC0000081:1585;BGC0000365:1081;BGC0000665:968;BGC0001503:784;BGC0001477:746;BGC0001584:743;BGC0000965:739;BGC0001397:738;BGC0000696:732
NZ_KV411304.1.region004	59	1542	181	CC(CCCO)[C@H]1CC[C@@]2(C)[C@H]1CC[C@]1(C)[C@@H]2CC[C@@H]2[C@@]3(C)CCCC(C)(C)[C@@H]3C=C[C@@]12C	0.14468605147591213	-0.4082482904638633	-5	0	BGC0000663:3766;BGC0000150:1888;BGC0000081:1585;BGC0000365:1081;BGC0000665:968;BGC0001503:784;BGC0001477:746;BGC0001584:743;BGC0000965:739;BGC0001397:738;BGC0000696:732
NZ_KV411304.1.region004	59	3814	181	CC(CCCO)[C@H]1CC[C@@]2(C)[C@H]1CC[C@]1(C)[C@@H]2CC[C@@H]2[C@@]3(C)CCCC(C)(C)[C@@H]3C=C[C@@]12C	0.13332563206800038	-0.4082482904638633	-5	0	BGC0000663:3766;BGC0000150:1888;BGC0000081:1585;BGC0000365:1081;BGC0000665:968;BGC0001503:784;BGC0001477:746;BGC0001584:743;BGC0000965:739;BGC0001397:738;BGC0000696:732
NZ_KV411304.1.region004	59	4159	181	CC(CCCO)[C@H]1CC[C@@]2(C)[C@H]1CC[C@]1(C)[C@@H]2CC[C@@H]2[C@@]3(C)CCCC(C)(C)[C@@H]3C=C[C@@]12C	0.21829633943669988	-0.4082482904638633	-5	0	BGC0000663:3766;BGC0000150:1888;BGC0000081:1585;BGC0000365:1081;BGC0000665:968;BGC0001503:784;BGC0001477:746;BGC0001584:743;BGC0000965:739;BGC0001397:738;BGC0000696:732
NZ_KV411304.1.region004	59	4617	181	CC(CCCO)[C@H]1CC[C@@]2(C)[C@H]1CC[C@]1(C)[C@@H]2CC[C@@H]2[C@@]3(C)CCCC(C)(C)[C@@H]3C=C[C@@]12C	0.21151908479077078	-0.4082482904638633	-5	0	BGC0000663:3766;BGC0000150:1888;BGC0000081:1585;BGC0000365:1081;BGC0000665:968;BGC0001503:784;BGC0001477:746;BGC0001584:743;BGC0000965:739;BGC0001397:738;BGC0000696:732
NZ_KV411304.1.region004	59	5070	181	CC(CCCO)[C@H]1CC[C@@]2(C)[C@H]1CC[C@]1(C)[C@@H]2CC[C@@H]2[C@@]3(C)CCCC(C)(C)[C@@H]3C=C[C@@]12C	0.181900240283012	-0.4082482904638633	-5	0	BGC0000663:3766;BGC0000150:1888;BGC0000081:1585;BGC0000365:1081;BGC0000665:968;BGC0001503:784;BGC0001477:746;BGC0001584:743;BGC0000965:739;BGC0001397:738;BGC0000696:732
NZ_KV411304.1.region004	59	1559	-1	CC(CCCO)[C@H]1CC[C@@]2(C)[C@H]1CC[C@]1(C)[C@@H]2CC[C@@H]2[C@@]3(C)CCCC(C)(C)[C@@H]3C=C[C@@]12C	0.1437494550993158	-0.4082482904638633	-5	0	BGC0000663:3766;BGC0000150:1888;BGC0000081:1585;BGC0000365:1081;BGC0000665:968;BGC0001503:784;BGC0001477:746;BGC0001584:743;BGC0000965:739;BGC0001397:738;BGC0000696:732
NZ_KV411304.1.region004	59	1564	-1	CC(CCCO)[C@H]1CC[C@@]2(C)[C@H]1CC[C@]1(C)[C@@H]2CC[C@@H]2[C@@]3(C)CCCC(C)(C)[C@@H]3C=C[C@@]12C	0.1660446539026624	-0.4082482904638633	-5	0	BGC0000663:3766;BGC0000150:1888;BGC0000081:1585;BGC0000365:1081;BGC0000665:968;BGC0001503:784;BGC0001477:746;BGC0001584:743;BGC0000965:739;BGC0001397:738;BGC0000696:732
NZ_KV411304.1.region004	59	1966	145	CC(CCCO)[C@H]1CC[C@@]2(C)[C@H]1CC[C@]1(C)[C@@H]2CC[C@@H]2[C@@]3(C)CCCC(C)(C)[C@@H]3C=C[C@@]12C	0.1329140519188376	-0.4082482904638633	-5	0	BGC0000663:3766;BGC0000150:1888;BGC0000081:1585;BGC0000365:1081;BGC0000665:968;BGC0001503:784;BGC0001477:746;BGC0001584:743;BGC0000965:739;BGC0001397:738;BGC0000696:732
NZ_KV411304.1.region004	59	2840	145	CC(CCCO)[C@H]1CC[C@@]2(C)[C@H]1CC[C@]1(C)[C@@H]2CC[C@@H]2[C@@]3(C)CCCC(C)(C)[C@@H]3C=C[C@@]12C	0.13311633745416077	-0.4082482904638633	-5	0	BGC0000663:3766;BGC0000150:1888;BGC0000081:1585;BGC0000365:1081;BGC0000665:968;BGC0001503:784;BGC0001477:746;BGC0001584:743;BGC0000965:739;BGC0001397:738;BGC0000696:732
NZ_KV411304.1.region004	59	1583	-1	CC(CCCO)[C@H]1CC[C@@]2(C)[C@H]1CC[C@]1(C)[C@@H]2CC[C@@H]2[C@@]3(C)CCCC(C)(C)[C@@H]3C=C[C@@]12C	0.16549365214135667	-0.4082482904638633	-5	0	BGC0000663:3766;BGC0000150:1888;BGC0000081:1585;BGC0000365:1081;BGC0000665:968;BGC0001503:784;BGC0001477:746;BGC0001584:743;BGC0000965:739;BGC0001397:738;BGC0000696:732
NZ_KV411304.1.region004	59	1596	-1	CC(CCCO)[C@H]1CC[C@@]2(C)[C@H]1CC[C@]1(C)[C@@H]2CC[C@@H]2[C@@]3(C)CCCC(C)(C)[C@@H]3C=C[C@@]12C	0.16493732223888355	-0.4082482904638633	-5	0	BGC0000663:3766;BGC0000150:1888;BGC0000081:1585;BGC0000365:1081;BGC0000665:968;BGC0001503:784;BGC0001477:746;BGC0001584:743;BGC0000965:739;BGC0001397:738;BGC0000696:732
NZ_KV411304.1.region004	59	1597	-1	CC(CCCO)[C@H]1CC[C@@]2(C)[C@H]1CC[C@]1(C)[C@@H]2CC[C@@H]2[C@@]3(C)CCCC(C)(C)[C@@H]3C=C[C@@]12C	0.16360281777236924	-0.4082482904638633	-5	0	BGC0000663:3766;BGC0000150:1888;BGC0000081:1585;BGC0000365:1081;BGC0000665:968;BGC0001503:784;BGC0001477:746;BGC0001584:743;BGC0000965:739;BGC0001397:738;BGC0000696:732
NZ_KV411304.1.region004	59	1600	-1	CC(CCCO)[C@H]1CC[C@@]2(C)[C@H]1CC[C@]1(C)[C@@H]2CC[C@@H]2[C@@]3(C)CCCC(C)(C)[C@@H]3C=C[C@@]12C	0.2199258825465079	-0.4082482904638633	-5	0	BGC0000663:3766;BGC0000150:1888;BGC0000081:1585;BGC0000365:1081;BGC0000665:968;BGC0001503:784;BGC0001477:746;BGC0001584:743;BGC0000965:739;BGC0001397:738;BGC0000696:732
NZ_KV411304.1.region004	59	1602	-1	CC(CCCO)[C@H]1CC[C@@]2(C)[C@H]1CC[C@]1(C)[C@@H]2CC[C@@H]2[C@@]3(C)CCCC(C)(C)[C@@H]3C=C[C@@]12C	0.1939380360741963	-0.4082482904638633	-5	0	BGC0000663:3766;BGC0000150:1888;BGC0000081:1585;BGC0000365:1081;BGC0000665:968;BGC0001503:784;BGC0001477:746;BGC0001584:743;BGC0000965:739;BGC0001397:738;BGC0000696:732
NZ_KV411304.1.region004	59	1630	205	CC(CCCO)[C@H]1CC[C@@]2(C)[C@H]1CC[C@]1(C)[C@@H]2CC[C@@H]2[C@@]3(C)CCCC(C)(C)[C@@H]3C=C[C@@]12C	0.14696182344477765	-0.4082482904638633	-5	0	BGC0000663:3766;BGC0000150:1888;BGC0000081:1585;BGC0000365:1081;BGC0000665:968;BGC0001503:784;BGC0001477:746;BGC0001584:743;BGC0000965:739;BGC0001397:738;BGC0000696:732
NZ_KV411304.1.region004	59	3004	205	CC(CCCO)[C@H]1CC[C@@]2(C)[C@H]1CC[C@]1(C)[C@@H]2CC[C@@H]2[C@@]3(C)CCCC(C)(C)[C@@H]3C=C[C@@]12C	0.16544248807776585	-0.4082482904638633	-5	0	BGC0000663:3766;BGC0000150:1888;BGC0000081:1585;BGC0000365:1081;BGC0000665:968;BGC0001503:784;BGC0001477:746;BGC0001584:743;BGC0000965:739;BGC0001397:738;BGC0000696:732
NZ_KV411304.1.region004	59	1656	-1	CC(CCCO)[C@H]1CC[C@@]2(C)[C@H]1CC[C@]1(C)[C@@H]2CC[C@@H]2[C@@]3(C)CCCC(C)(C)[C@@H]3C=C[C@@]12C	0.18932945990403235	-0.4082482904638633	-5	0	BGC0000663:3766;BGC0000150:1888;BGC0000081:1585;BGC0000365:1081;BGC0000665:968;BGC0001503:784;BGC0001477:746;BGC0001584:743;BGC0000965:739;BGC0001397:738;BGC0000696:732
NZ_KV411304.1.region004	59	1739	3314	CC(CCCO)[C@H]1CC[C@@]2(C)[C@H]1CC[C@]1(C)[C@@H]2CC[C@@H]2[C@@]3(C)CCCC(C)(C)[C@@H]3C=C[C@@]12C	0.1483377469731743	-0.4082482904638633	-5	0	BGC0000663:3766;BGC0000150:1888;BGC0000081:1585;BGC0000365:1081;BGC0000665:968;BGC0001503:784;BGC0001477:746;BGC0001584:743;BGC0000965:739;BGC0001397:738;BGC0000696:732
NZ_KV411304.1.region004	59	1677	-1	CC(CCCO)[C@H]1CC[C@@]2(C)[C@H]1CC[C@]1(C)[C@@H]2CC[C@@H]2[C@@]3(C)CCCC(C)(C)[C@@H]3C=C[C@@]12C	0.19874892582957393	-0.4082482904638633	-5	0	BGC0000663:3766;BGC0000150:1888;BGC0000081:1585;BGC0000365:1081;BGC0000665:968;BGC0001503:784;BGC0001477:746;BGC0001584:743;BGC0000965:739;BGC0001397:738;BGC0000696:732
NZ_KV411304.1.region004	59	1704	-1	CC(CCCO)[C@H]1CC[C@@]2(C)[C@H]1CC[C@]1(C)[C@@H]2CC[C@@H]2[C@@]3(C)CCCC(C)(C)[C@@H]3C=C[C@@]12C	0.1586215233462204	-0.4082482904638633	-5	0	BGC0000663:3766;BGC0000150:1888;BGC0000081:1585;BGC0000365:1081;BGC0000665:968;BGC0001503:784;BGC0001477:746;BGC0001584:743;BGC0000965:739;BGC0001397:738;BGC0000696:732
NZ_KV411304.1.region004	59	1710	-1	CC(CCCO)[C@H]1CC[C@@]2(C)[C@H]1CC[C@]1(C)[C@@H]2CC[C@@H]2[C@@]3(C)CCCC(C)(C)[C@@H]3C=C[C@@]12C	0.13646983293883952	-0.4082482904638633	-5	0	BGC0000663:3766;BGC0000150:1888;BGC0000081:1585;BGC0000365:1081;BGC0000665:968;BGC0001503:784;BGC0001477:746;BGC0001584:743;BGC0000965:739;BGC0001397:738;BGC0000696:732
NZ_KV411304.1.region004	59	1779	2323	CC(CCCO)[C@H]1CC[C@@]2(C)[C@H]1CC[C@]1(C)[C@@H]2CC[C@@H]2[C@@]3(C)CCCC(C)(C)[C@@H]3C=C[C@@]12C	0.1948321475252401	-0.4082482904638633	-5	0	BGC0000663:3766;BGC0000150:1888;BGC0000081:1585;BGC0000365:1081;BGC0000665:968;BGC0001503:784;BGC0001477:746;BGC0001584:743;BGC0000965:739;BGC0001397:738;BGC0000696:732
NZ_KV411304.1.region004	59	1719	-1	CC(CCCO)[C@H]1CC[C@@]2(C)[C@H]1CC[C@]1(C)[C@@H]2CC[C@@H]2[C@@]3(C)CCCC(C)(C)[C@@H]3C=C[C@@]12C	0.14143733556623517	-0.4082482904638633	-5	0	BGC0000663:3766;BGC0000150:1888;BGC0000081:1585;BGC0000365:1081;BGC0000665:968;BGC0001503:784;BGC0001477:746;BGC0001584:743;BGC0000965:739;BGC0001397:738;BGC0000696:732
NZ_KV411304.1.region004	59	1740	-1	CC(CCCO)[C@H]1CC[C@@]2(C)[C@H]1CC[C@]1(C)[C@@H]2CC[C@@H]2[C@@]3(C)CCCC(C)(C)[C@@H]3C=C[C@@]12C	0.14664411767394125	-0.4082482904638633	-5	0	BGC0000663:3766;BGC0000150:1888;BGC0000081:1585;BGC0000365:1081;BGC0000665:968;BGC0001503:784;BGC0001477:746;BGC0001584:743;BGC0000965:739;BGC0001397:738;BGC0000696:732
NZ_KV411304.1.region004	59	1747	-1	CC(CCCO)[C@H]1CC[C@@]2(C)[C@H]1CC[C@]1(C)[C@@H]2CC[C@@H]2[C@@]3(C)CCCC(C)(C)[C@@H]3C=C[C@@]12C	0.15166841693411343	-0.4082482904638633	-5	0	BGC0000663:3766;BGC0000150:1888;BGC0000081:1585;BGC0000365:1081;BGC0000665:968;BGC0001503:784;BGC0001477:746;BGC0001584:743;BGC0000965:739;BGC0001397:738;BGC0000696:732
NZ_KV411304.1.region004	59	3534	1268	CC(CCCO)[C@H]1CC[C@@]2(C)[C@H]1CC[C@]1(C)[C@@H]2CC[C@@H]2[C@@]3(C)CCCC(C)(C)[C@@H]3C=C[C@@]12C	0.13681028501972015	-0.4082482904638633	-5	0	BGC0000663:3766;BGC0000150:1888;BGC0000081:1585;BGC0000365:1081;BGC0000665:968;BGC0001503:784;BGC0001477:746;BGC0001584:743;BGC0000965:739;BGC0001397:738;BGC0000696:732
NZ_KV411304.1.region004	59	3537	1268	CC(CCCO)[C@H]1CC[C@@]2(C)[C@H]1CC[C@]1(C)[C@@H]2CC[C@@H]2[C@@]3(C)CCCC(C)(C)[C@@H]3C=C[C@@]12C	0.13361471114090123	-0.4082482904638633	-5	0	BGC0000663:3766;BGC0000150:1888;BGC0000081:1585;BGC0000365:1081;BGC0000665:968;BGC0001503:784;BGC0001477:746;BGC0001584:743;BGC0000965:739;BGC0001397:738;BGC0000696:732
NZ_KV411304.1.region004	59	1780	-1	CC(CCCO)[C@H]1CC[C@@]2(C)[C@H]1CC[C@]1(C)[C@@H]2CC[C@@H]2[C@@]3(C)CCCC(C)(C)[C@@H]3C=C[C@@]12C	0.13712885827914506	-0.4082482904638633	-5	0	BGC0000663:3766;BGC0000150:1888;BGC0000081:1585;BGC0000365:1081;BGC0000665:968;BGC0001503:784;BGC0001477:746;BGC0001584:743;BGC0000965:739;BGC0001397:738;BGC0000696:732
NZ_KV411304.1.region004	59	2806	1674	CC(CCCO)[C@H]1CC[C@@]2(C)[C@H]1CC[C@]1(C)[C@@H]2CC[C@@H]2[C@@]3(C)CCCC(C)(C)[C@@H]3C=C[C@@]12C	0.16106879511412078	-0.4082482904638633	-5	0	BGC0000663:3766;BGC0000150:1888;BGC0000081:1585;BGC0000365:1081;BGC0000665:968;BGC0001503:784;BGC0001477:746;BGC0001584:743;BGC0000965:739;BGC0001397:738;BGC0000696:732
NZ_KV411304.1.region004	59	2743	865	CC(CCCO)[C@H]1CC[C@@]2(C)[C@H]1CC[C@]1(C)[C@@H]2CC[C@@H]2[C@@]3(C)CCCC(C)(C)[C@@H]3C=C[C@@]12C	0.17752898734017863	-0.4082482904638633	-5	0	BGC0000663:3766;BGC0000150:1888;BGC0000081:1585;BGC0000365:1081;BGC0000665:968;BGC0001503:784;BGC0001477:746;BGC0001584:743;BGC0000965:739;BGC0001397:738;BGC0000696:732
NZ_KV411304.1.region004	59	1799	2349	CC(CCCO)[C@H]1CC[C@@]2(C)[C@H]1CC[C@]1(C)[C@@H]2CC[C@@H]2[C@@]3(C)CCCC(C)(C)[C@@H]3C=C[C@@]12C	0.1429309637903265	-0.4082482904638633	-5	0	BGC0000663:3766;BGC0000150:1888;BGC0000081:1585;BGC0000365:1081;BGC0000665:968;BGC0001503:784;BGC0001477:746;BGC0001584:743;BGC0000965:739;BGC0001397:738;BGC0000696:732
NZ_KV411304.1.region004	59	1800	-1	CC(CCCO)[C@H]1CC[C@@]2(C)[C@H]1CC[C@]1(C)[C@@H]2CC[C@@H]2[C@@]3(C)CCCC(C)(C)[C@@H]3C=C[C@@]12C	0.20407517729338964	-0.4082482904638633	-5	0	BGC0000663:3766;BGC0000150:1888;BGC0000081:1585;BGC0000365:1081;BGC0000665:968;BGC0001503:784;BGC0001477:746;BGC0001584:743;BGC0000965:739;BGC0001397:738;BGC0000696:732
NZ_KV411304.1.region004	59	1802	-1	CC(CCCO)[C@H]1CC[C@@]2(C)[C@H]1CC[C@]1(C)[C@@H]2CC[C@@H]2[C@@]3(C)CCCC(C)(C)[C@@H]3C=C[C@@]12C	0.13602241288473169	-0.4082482904638633	-5	0	BGC0000663:3766;BGC0000150:1888;BGC0000081:1585;BGC0000365:1081;BGC0000665:968;BGC0001503:784;BGC0001477:746;BGC0001584:743;BGC0000965:739;BGC0001397:738;BGC0000696:732
NZ_KV411304.1.region004	59	1824	-1	CC(CCCO)[C@H]1CC[C@@]2(C)[C@H]1CC[C@]1(C)[C@@H]2CC[C@@H]2[C@@]3(C)CCCC(C)(C)[C@@H]3C=C[C@@]12C	0.13736937408503624	-0.4082482904638633	-5	0	BGC0000663:3766;BGC0000150:1888;BGC0000081:1585;BGC0000365:1081;BGC0000665:968;BGC0001503:784;BGC0001477:746;BGC0001584:743;BGC0000965:739;BGC0001397:738;BGC0000696:732
NZ_KV411304.1.region004	59	2412	1542	CC(CCCO)[C@H]1CC[C@@]2(C)[C@H]1CC[C@]1(C)[C@@H]2CC[C@@H]2[C@@]3(C)CCCC(C)(C)[C@@H]3C=C[C@@]12C	0.1561451175882208	-0.4082482904638633	-5	0	BGC0000663:3766;BGC0000150:1888;BGC0000081:1585;BGC0000365:1081;BGC0000665:968;BGC0001503:784;BGC0001477:746;BGC0001584:743;BGC0000965:739;BGC0001397:738;BGC0000696:732
NZ_KV411304.1.region004	59	1847	-1	CC(CCCO)[C@H]1CC[C@@]2(C)[C@H]1CC[C@]1(C)[C@@H]2CC[C@@H]2[C@@]3(C)CCCC(C)(C)[C@@H]3C=C[C@@]12C	0.19149897352551226	-0.4082482904638633	-5	0	BGC0000663:3766;BGC0000150:1888;BGC0000081:1585;BGC0000365:1081;BGC0000665:968;BGC0001503:784;BGC0001477:746;BGC0001584:743;BGC0000965:739;BGC0001397:738;BGC0000696:732
NZ_KV411304.1.region004	59	1852	-1	CC(CCCO)[C@H]1CC[C@@]2(C)[C@H]1CC[C@]1(C)[C@@H]2CC[C@@H]2[C@@]3(C)CCCC(C)(C)[C@@H]3C=C[C@@]12C	0.1366324938417045	-0.4082482904638633	-5	0	BGC0000663:3766;BGC0000150:1888;BGC0000081:1585;BGC0000365:1081;BGC0000665:968;BGC0001503:784;BGC0001477:746;BGC0001584:743;BGC0000965:739;BGC0001397:738;BGC0000696:732
NZ_KV411304.1.region004	59	3619	835	CC(CCCO)[C@H]1CC[C@@]2(C)[C@H]1CC[C@]1(C)[C@@H]2CC[C@@H]2[C@@]3(C)CCCC(C)(C)[C@@H]3C=C[C@@]12C	0.17621994016440376	-0.4082482904638633	-5	0	BGC0000663:3766;BGC0000150:1888;BGC0000081:1585;BGC0000365:1081;BGC0000665:968;BGC0001503:784;BGC0001477:746;BGC0001584:743;BGC0000965:739;BGC0001397:738;BGC0000696:732
NZ_KV411304.1.region004	59	4388	835	CC(CCCO)[C@H]1CC[C@@]2(C)[C@H]1CC[C@]1(C)[C@@H]2CC[C@@H]2[C@@]3(C)CCCC(C)(C)[C@@H]3C=C[C@@]12C	0.19632793223071074	-0.4082482904638633	-5	0	BGC0000663:3766;BGC0000150:1888;BGC0000081:1585;BGC0000365:1081;BGC0000665:968;BGC0001503:784;BGC0001477:746;BGC0001584:743;BGC0000965:739;BGC0001397:738;BGC0000696:732
NZ_KV411304.1.region004	59	4474	835	CC(CCCO)[C@H]1CC[C@@]2(C)[C@H]1CC[C@]1(C)[C@@H]2CC[C@@H]2[C@@]3(C)CCCC(C)(C)[C@@H]3C=C[C@@]12C	0.19144110263424977	-0.4082482904638633	-5	0	BGC0000663:3766;BGC0000150:1888;BGC0000081:1585;BGC0000365:1081;BGC0000665:968;BGC0001503:784;BGC0001477:746;BGC0001584:743;BGC0000965:739;BGC0001397:738;BGC0000696:732
NZ_KV411304.1.region004	59	4792	835	CC(CCCO)[C@H]1CC[C@@]2(C)[C@H]1CC[C@]1(C)[C@@H]2CC[C@@H]2[C@@]3(C)CCCC(C)(C)[C@@H]3C=C[C@@]12C	0.21956612012520466	-0.4082482904638633	-5	0	BGC0000663:3766;BGC0000150:1888;BGC0000081:1585;BGC0000365:1081;BGC0000665:968;BGC0001503:784;BGC0001477:746;BGC0001584:743;BGC0000965:739;BGC0001397:738;BGC0000696:732
NZ_KV411304.1.region004	59	1880	-1	CC(CCCO)[C@H]1CC[C@@]2(C)[C@H]1CC[C@]1(C)[C@@H]2CC[C@@H]2[C@@]3(C)CCCC(C)(C)[C@@H]3C=C[C@@]12C	0.15689109734507606	-0.4082482904638633	-5	0	BGC0000663:3766;BGC0000150:1888;BGC0000081:1585;BGC0000365:1081;BGC0000665:968;BGC0001503:784;BGC0001477:746;BGC0001584:743;BGC0000965:739;BGC0001397:738;BGC0000696:732
NZ_KV411304.1.region004	59	1886	-1	CC(CCCO)[C@H]1CC[C@@]2(C)[C@H]1CC[C@]1(C)[C@@H]2CC[C@@H]2[C@@]3(C)CCCC(C)(C)[C@@H]3C=C[C@@]12C	0.17891544882420476	-0.4082482904638633	-5	0	BGC0000663:3766;BGC0000150:1888;BGC0000081:1585;BGC0000365:1081;BGC0000665:968;BGC0001503:784;BGC0001477:746;BGC0001584:743;BGC0000965:739;BGC0001397:738;BGC0000696:732
NZ_KV411304.1.region004	59	1895	-1	CC(CCCO)[C@H]1CC[C@@]2(C)[C@H]1CC[C@]1(C)[C@@H]2CC[C@@H]2[C@@]3(C)CCCC(C)(C)[C@@H]3C=C[C@@]12C	0.16692675298698245	-0.4082482904638633	-5	0	BGC0000663:3766;BGC0000150:1888;BGC0000081:1585;BGC0000365:1081;BGC0000665:968;BGC0001503:784;BGC0001477:746;BGC0001584:743;BGC0000965:739;BGC0001397:738;BGC0000696:732
NZ_KV411304.1.region004	59	1925	-1	CC(CCCO)[C@H]1CC[C@@]2(C)[C@H]1CC[C@]1(C)[C@@H]2CC[C@@H]2[C@@]3(C)CCCC(C)(C)[C@@H]3C=C[C@@]12C	0.1696228407646639	-0.4082482904638633	-5	0	BGC0000663:3766;BGC0000150:1888;BGC0000081:1585;BGC0000365:1081;BGC0000665:968;BGC0001503:784;BGC0001477:746;BGC0001584:743;BGC0000965:739;BGC0001397:738;BGC0000696:732
NZ_KV411304.1.region004	59	1967	-1	CC(CCCO)[C@H]1CC[C@@]2(C)[C@H]1CC[C@]1(C)[C@@H]2CC[C@@H]2[C@@]3(C)CCCC(C)(C)[C@@H]3C=C[C@@]12C	0.2050553226583824	-0.4082482904638633	-5	0	BGC0000663:3766;BGC0000150:1888;BGC0000081:1585;BGC0000365:1081;BGC0000665:968;BGC0001503:784;BGC0001477:746;BGC0001584:743;BGC0000965:739;BGC0001397:738;BGC0000696:732
NZ_KV411304.1.region004	59	2260	246	CC(CCCO)[C@H]1CC[C@@]2(C)[C@H]1CC[C@]1(C)[C@@H]2CC[C@@H]2[C@@]3(C)CCCC(C)(C)[C@@H]3C=C[C@@]12C	0.1581048103294143	-0.4082482904638633	-5	0	BGC0000663:3766;BGC0000150:1888;BGC0000081:1585;BGC0000365:1081;BGC0000665:968;BGC0001503:784;BGC0001477:746;BGC0001584:743;BGC0000965:739;BGC0001397:738;BGC0000696:732
NZ_KV411304.1.region004	59	2016	-1	CC(CCCO)[C@H]1CC[C@@]2(C)[C@H]1CC[C@]1(C)[C@@H]2CC[C@@H]2[C@@]3(C)CCCC(C)(C)[C@@H]3C=C[C@@]12C	0.15722449851529713	-0.4082482904638633	-5	0	BGC0000663:3766;BGC0000150:1888;BGC0000081:1585;BGC0000365:1081;BGC0000665:968;BGC0001503:784;BGC0001477:746;BGC0001584:743;BGC0000965:739;BGC0001397:738;BGC0000696:732
NZ_KV411304.1.region004	59	2027	-1	CC(CCCO)[C@H]1CC[C@@]2(C)[C@H]1CC[C@]1(C)[C@@H]2CC[C@@H]2[C@@]3(C)CCCC(C)(C)[C@@H]3C=C[C@@]12C	0.2036934061533967	-0.4082482904638633	-5	0	BGC0000663:3766;BGC0000150:1888;BGC0000081:1585;BGC0000365:1081;BGC0000665:968;BGC0001503:784;BGC0001477:746;BGC0001584:743;BGC0000965:739;BGC0001397:738;BGC0000696:732
NZ_KV411304.1.region004	59	2041	-1	CC(CCCO)[C@H]1CC[C@@]2(C)[C@H]1CC[C@]1(C)[C@@H]2CC[C@@H]2[C@@]3(C)CCCC(C)(C)[C@@H]3C=C[C@@]12C	0.14751919967735222	-0.4082482904638633	-5	0	BGC0000663:3766;BGC0000150:1888;BGC0000081:1585;BGC0000365:1081;BGC0000665:968;BGC0001503:784;BGC0001477:746;BGC0001584:743;BGC0000965:739;BGC0001397:738;BGC0000696:732
NZ_KV411304.1.region004	59	2050	-1	CC(CCCO)[C@H]1CC[C@@]2(C)[C@H]1CC[C@]1(C)[C@@H]2CC[C@@H]2[C@@]3(C)CCCC(C)(C)[C@@H]3C=C[C@@]12C	0.1408202796077605	-0.4082482904638633	-5	0	BGC0000663:3766;BGC0000150:1888;BGC0000081:1585;BGC0000365:1081;BGC0000665:968;BGC0001503:784;BGC0001477:746;BGC0001584:743;BGC0000965:739;BGC0001397:738;BGC0000696:732
NZ_KV411304.1.region004	59	2057	-1	CC(CCCO)[C@H]1CC[C@@]2(C)[C@H]1CC[C@]1(C)[C@@H]2CC[C@@H]2[C@@]3(C)CCCC(C)(C)[C@@H]3C=C[C@@]12C	0.22592624170930165	-0.4082482904638633	-5	0	BGC0000663:3766;BGC0000150:1888;BGC0000081:1585;BGC0000365:1081;BGC0000665:968;BGC0001503:784;BGC0001477:746;BGC0001584:743;BGC0000965:739;BGC0001397:738;BGC0000696:732
NZ_KV411304.1.region004	59	4646	104	CC(CCCO)[C@H]1CC[C@@]2(C)[C@H]1CC[C@]1(C)[C@@H]2CC[C@@H]2[C@@]3(C)CCCC(C)(C)[C@@H]3C=C[C@@]12C	0.15077393421828264	-0.4082482904638633	-5	0	BGC0000663:3766;BGC0000150:1888;BGC0000081:1585;BGC0000365:1081;BGC0000665:968;BGC0001503:784;BGC0001477:746;BGC0001584:743;BGC0000965:739;BGC0001397:738;BGC0000696:732
NZ_KV411304.1.region004	59	2069	-1	CC(CCCO)[C@H]1CC[C@@]2(C)[C@H]1CC[C@]1(C)[C@@H]2CC[C@@H]2[C@@]3(C)CCCC(C)(C)[C@@H]3C=C[C@@]12C	0.1412705365260607	-0.4082482904638633	-5	0	BGC0000663:3766;BGC0000150:1888;BGC0000081:1585;BGC0000365:1081;BGC0000665:968;BGC0001503:784;BGC0001477:746;BGC0001584:743;BGC0000965:739;BGC0001397:738;BGC0000696:732
NZ_KV411304.1.region004	59	2086	-1	CC(CCCO)[C@H]1CC[C@@]2(C)[C@H]1CC[C@]1(C)[C@@H]2CC[C@@H]2[C@@]3(C)CCCC(C)(C)[C@@H]3C=C[C@@]12C	0.21163209071364697	-0.4082482904638633	-5	0	BGC0000663:3766;BGC0000150:1888;BGC0000081:1585;BGC0000365:1081;BGC0000665:968;BGC0001503:784;BGC0001477:746;BGC0001584:743;BGC0000965:739;BGC0001397:738;BGC0000696:732
NZ_KV411304.1.region004	59	2097	-1	CC(CCCO)[C@H]1CC[C@@]2(C)[C@H]1CC[C@]1(C)[C@@H]2CC[C@@H]2[C@@]3(C)CCCC(C)(C)[C@@H]3C=C[C@@]12C	0.14292657410395426	-0.4082482904638633	-5	0	BGC0000663:3766;BGC0000150:1888;BGC0000081:1585;BGC0000365:1081;BGC0000665:968;BGC0001503:784;BGC0001477:746;BGC0001584:743;BGC0000965:739;BGC0001397:738;BGC0000696:732
NZ_KV411304.1.region004	59	2138	-1	CC(CCCO)[C@H]1CC[C@@]2(C)[C@H]1CC[C@]1(C)[C@@H]2CC[C@@H]2[C@@]3(C)CCCC(C)(C)[C@@H]3C=C[C@@]12C	0.1547483462714112	-0.4082482904638633	-5	0	BGC0000663:3766;BGC0000150:1888;BGC0000081:1585;BGC0000365:1081;BGC0000665:968;BGC0001503:784;BGC0001477:746;BGC0001584:743;BGC0000965:739;BGC0001397:738;BGC0000696:732
NZ_KV411304.1.region004	59	2140	-1	CC(CCCO)[C@H]1CC[C@@]2(C)[C@H]1CC[C@]1(C)[C@@H]2CC[C@@H]2[C@@]3(C)CCCC(C)(C)[C@@H]3C=C[C@@]12C	0.1466309321971108	-0.4082482904638633	-5	0	BGC0000663:3766;BGC0000150:1888;BGC0000081:1585;BGC0000365:1081;BGC0000665:968;BGC0001503:784;BGC0001477:746;BGC0001584:743;BGC0000965:739;BGC0001397:738;BGC0000696:732
NZ_KV411304.1.region004	59	2141	-1	CC(CCCO)[C@H]1CC[C@@]2(C)[C@H]1CC[C@]1(C)[C@@H]2CC[C@@H]2[C@@]3(C)CCCC(C)(C)[C@@H]3C=C[C@@]12C	0.1874229700458972	-0.4082482904638633	-5	0	BGC0000663:3766;BGC0000150:1888;BGC0000081:1585;BGC0000365:1081;BGC0000665:968;BGC0001503:784;BGC0001477:746;BGC0001584:743;BGC0000965:739;BGC0001397:738;BGC0000696:732
NZ_KV411304.1.region004	59	2142	-1	CC(CCCO)[C@H]1CC[C@@]2(C)[C@H]1CC[C@]1(C)[C@@H]2CC[C@@H]2[C@@]3(C)CCCC(C)(C)[C@@H]3C=C[C@@]12C	0.13502997641772574	-0.4082482904638633	-5	0	BGC0000663:3766;BGC0000150:1888;BGC0000081:1585;BGC0000365:1081;BGC0000665:968;BGC0001503:784;BGC0001477:746;BGC0001584:743;BGC0000965:739;BGC0001397:738;BGC0000696:732
NZ_KV411304.1.region004	59	6975	29	CC(CCCO)[C@H]1CC[C@@]2(C)[C@H]1CC[C@]1(C)[C@@H]2CC[C@@H]2[C@@]3(C)CCCC(C)(C)[C@@H]3C=C[C@@]12C	0.13683019171408928	-0.4082482904638633	-5	0	BGC0000663:3766;BGC0000150:1888;BGC0000081:1585;BGC0000365:1081;BGC0000665:968;BGC0001503:784;BGC0001477:746;BGC0001584:743;BGC0000965:739;BGC0001397:738;BGC0000696:732
NZ_KV411304.1.region004	59	6985	29	CC(CCCO)[C@H]1CC[C@@]2(C)[C@H]1CC[C@]1(C)[C@@H]2CC[C@@H]2[C@@]3(C)CCCC(C)(C)[C@@H]3C=C[C@@]12C	0.2035255471505028	-0.4082482904638633	-5	0	BGC0000663:3766;BGC0000150:1888;BGC0000081:1585;BGC0000365:1081;BGC0000665:968;BGC0001503:784;BGC0001477:746;BGC0001584:743;BGC0000965:739;BGC0001397:738;BGC0000696:732
NZ_KV411304.1.region004	59	2157	-1	CC(CCCO)[C@H]1CC[C@@]2(C)[C@H]1CC[C@]1(C)[C@@H]2CC[C@@H]2[C@@]3(C)CCCC(C)(C)[C@@H]3C=C[C@@]12C	0.14540857975376797	-0.4082482904638633	-5	0	BGC0000663:3766;BGC0000150:1888;BGC0000081:1585;BGC0000365:1081;BGC0000665:968;BGC0001503:784;BGC0001477:746;BGC0001584:743;BGC0000965:739;BGC0001397:738;BGC0000696:732
NZ_KV411304.1.region004	59	2576	871	CC(CCCO)[C@H]1CC[C@@]2(C)[C@H]1CC[C@]1(C)[C@@H]2CC[C@@H]2[C@@]3(C)CCCC(C)(C)[C@@H]3C=C[C@@]12C	0.16703958800089316	-0.4082482904638633	-5	0	BGC0000663:3766;BGC0000150:1888;BGC0000081:1585;BGC0000365:1081;BGC0000665:968;BGC0001503:784;BGC0001477:746;BGC0001584:743;BGC0000965:739;BGC0001397:738;BGC0000696:732
NZ_KV411304.1.region004	59	2180	-1	CC(CCCO)[C@H]1CC[C@@]2(C)[C@H]1CC[C@]1(C)[C@@H]2CC[C@@H]2[C@@]3(C)CCCC(C)(C)[C@@H]3C=C[C@@]12C	0.14189817373333896	-0.4082482904638633	-5	0	BGC0000663:3766;BGC0000150:1888;BGC0000081:1585;BGC0000365:1081;BGC0000665:968;BGC0001503:784;BGC0001477:746;BGC0001584:743;BGC0000965:739;BGC0001397:738;BGC0000696:732
NZ_KV411304.1.region004	59	2199	-1	CC(CCCO)[C@H]1CC[C@@]2(C)[C@H]1CC[C@]1(C)[C@@H]2CC[C@@H]2[C@@]3(C)CCCC(C)(C)[C@@H]3C=C[C@@]12C	0.14289044380056334	-0.4082482904638633	-5	0	BGC0000663:3766;BGC0000150:1888;BGC0000081:1585;BGC0000365:1081;BGC0000665:968;BGC0001503:784;BGC0001477:746;BGC0001584:743;BGC0000965:739;BGC0001397:738;BGC0000696:732
NZ_KV411304.1.region004	59	2200	-1	CC(CCCO)[C@H]1CC[C@@]2(C)[C@H]1CC[C@]1(C)[C@@H]2CC[C@@H]2[C@@]3(C)CCCC(C)(C)[C@@H]3C=C[C@@]12C	0.13721225080700533	-0.4082482904638633	-5	0	BGC0000663:3766;BGC0000150:1888;BGC0000081:1585;BGC0000365:1081;BGC0000665:968;BGC0001503:784;BGC0001477:746;BGC0001584:743;BGC0000965:739;BGC0001397:738;BGC0000696:732
NZ_KV411304.1.region004	59	2216	-1	CC(CCCO)[C@H]1CC[C@@]2(C)[C@H]1CC[C@]1(C)[C@@H]2CC[C@@H]2[C@@]3(C)CCCC(C)(C)[C@@H]3C=C[C@@]12C	0.13782322602174693	-0.4082482904638633	-5	0	BGC0000663:3766;BGC0000150:1888;BGC0000081:1585;BGC0000365:1081;BGC0000665:968;BGC0001503:784;BGC0001477:746;BGC0001584:743;BGC0000965:739;BGC0001397:738;BGC0000696:732
NZ_KV411304.1.region004	59	2217	-1	CC(CCCO)[C@H]1CC[C@@]2(C)[C@H]1CC[C@]1(C)[C@@H]2CC[C@@H]2[C@@]3(C)CCCC(C)(C)[C@@H]3C=C[C@@]12C	0.14202358765471898	-0.4082482904638633	-5	0	BGC0000663:3766;BGC0000150:1888;BGC0000081:1585;BGC0000365:1081;BGC0000665:968;BGC0001503:784;BGC0001477:746;BGC0001584:743;BGC0000965:739;BGC0001397:738;BGC0000696:732
NZ_KV411304.1.region004	59	2531	2369	CC(CCCO)[C@H]1CC[C@@]2(C)[C@H]1CC[C@]1(C)[C@@H]2CC[C@@H]2[C@@]3(C)CCCC(C)(C)[C@@H]3C=C[C@@]12C	0.1421124693166172	-0.4082482904638633	-5	0	BGC0000663:3766;BGC0000150:1888;BGC0000081:1585;BGC0000365:1081;BGC0000665:968;BGC0001503:784;BGC0001477:746;BGC0001584:743;BGC0000965:739;BGC0001397:738;BGC0000696:732
NZ_KV411304.1.region004	59	3079	1369	CC(CCCO)[C@H]1CC[C@@]2(C)[C@H]1CC[C@]1(C)[C@@H]2CC[C@@H]2[C@@]3(C)CCCC(C)(C)[C@@H]3C=C[C@@]12C	0.1834418151926882	-0.4082482904638633	-5	0	BGC0000663:3766;BGC0000150:1888;BGC0000081:1585;BGC0000365:1081;BGC0000665:968;BGC0001503:784;BGC0001477:746;BGC0001584:743;BGC0000965:739;BGC0001397:738;BGC0000696:732
NZ_KV411304.1.region004	59	2256	-1	CC(CCCO)[C@H]1CC[C@@]2(C)[C@H]1CC[C@]1(C)[C@@H]2CC[C@@H]2[C@@]3(C)CCCC(C)(C)[C@@H]3C=C[C@@]12C	0.13680097142886827	-0.4082482904638633	-5	0	BGC0000663:3766;BGC0000150:1888;BGC0000081:1585;BGC0000365:1081;BGC0000665:968;BGC0001503:784;BGC0001477:746;BGC0001584:743;BGC0000965:739;BGC0001397:738;BGC0000696:732
NZ_KV411304.1.region004	59	2261	-1	CC(CCCO)[C@H]1CC[C@@]2(C)[C@H]1CC[C@]1(C)[C@@H]2CC[C@@H]2[C@@]3(C)CCCC(C)(C)[C@@H]3C=C[C@@]12C	0.17357433356813506	-0.4082482904638633	-5	0	BGC0000663:3766;BGC0000150:1888;BGC0000081:1585;BGC0000365:1081;BGC0000665:968;BGC0001503:784;BGC0001477:746;BGC0001584:743;BGC0000965:739;BGC0001397:738;BGC0000696:732
NZ_KV411304.1.region004	59	2313	-1	CC(CCCO)[C@H]1CC[C@@]2(C)[C@H]1CC[C@]1(C)[C@@H]2CC[C@@H]2[C@@]3(C)CCCC(C)(C)[C@@H]3C=C[C@@]12C	0.20398565740348365	-0.4082482904638633	-5	0	BGC0000663:3766;BGC0000150:1888;BGC0000081:1585;BGC0000365:1081;BGC0000665:968;BGC0001503:784;BGC0001477:746;BGC0001584:743;BGC0000965:739;BGC0001397:738;BGC0000696:732
NZ_KV411304.1.region004	59	2322	546	CC(CCCO)[C@H]1CC[C@@]2(C)[C@H]1CC[C@]1(C)[C@@H]2CC[C@@H]2[C@@]3(C)CCCC(C)(C)[C@@H]3C=C[C@@]12C	0.26152470246644915	-0.4082482904638633	-5	0	BGC0000663:3766;BGC0000150:1888;BGC0000081:1585;BGC0000365:1081;BGC0000665:968;BGC0001503:784;BGC0001477:746;BGC0001584:743;BGC0000965:739;BGC0001397:738;BGC0000696:732
NZ_KV411304.1.region004	59	3094	546	CC(CCCO)[C@H]1CC[C@@]2(C)[C@H]1CC[C@]1(C)[C@@H]2CC[C@@H]2[C@@]3(C)CCCC(C)(C)[C@@H]3C=C[C@@]12C	0.33912540512397643	-0.4082482904638633	-5	0	BGC0000663:3766;BGC0000150:1888;BGC0000081:1585;BGC0000365:1081;BGC0000665:968;BGC0001503:784;BGC0001477:746;BGC0001584:743;BGC0000965:739;BGC0001397:738;BGC0000696:732
NZ_KV411304.1.region004	59	2323	-1	CC(CCCO)[C@H]1CC[C@@]2(C)[C@H]1CC[C@]1(C)[C@@H]2CC[C@@H]2[C@@]3(C)CCCC(C)(C)[C@@H]3C=C[C@@]12C	0.2602409482605879	-0.4082482904638633	-5	0	BGC0000663:3766;BGC0000150:1888;BGC0000081:1585;BGC0000365:1081;BGC0000665:968;BGC0001503:784;BGC0001477:746;BGC0001584:743;BGC0000965:739;BGC0001397:738;BGC0000696:732
NZ_KV411304.1.region004	59	2327	-1	CC(CCCO)[C@H]1CC[C@@]2(C)[C@H]1CC[C@]1(C)[C@@H]2CC[C@@H]2[C@@]3(C)CCCC(C)(C)[C@@H]3C=C[C@@]12C	0.16400004232017878	-0.4082482904638633	-5	0	BGC0000663:3766;BGC0000150:1888;BGC0000081:1585;BGC0000365:1081;BGC0000665:968;BGC0001503:784;BGC0001477:746;BGC0001584:743;BGC0000965:739;BGC0001397:738;BGC0000696:732
NZ_KV411304.1.region004	59	2332	-1	CC(CCCO)[C@H]1CC[C@@]2(C)[C@H]1CC[C@]1(C)[C@@H]2CC[C@@H]2[C@@]3(C)CCCC(C)(C)[C@@H]3C=C[C@@]12C	0.1536134336728202	-0.4082482904638633	-5	0	BGC0000663:3766;BGC0000150:1888;BGC0000081:1585;BGC0000365:1081;BGC0000665:968;BGC0001503:784;BGC0001477:746;BGC0001584:743;BGC0000965:739;BGC0001397:738;BGC0000696:732
NZ_KV411304.1.region004	59	2342	-1	CC(CCCO)[C@H]1CC[C@@]2(C)[C@H]1CC[C@]1(C)[C@@H]2CC[C@@H]2[C@@]3(C)CCCC(C)(C)[C@@H]3C=C[C@@]12C	0.18108048108681218	-0.4082482904638633	-5	0	BGC0000663:3766;BGC0000150:1888;BGC0000081:1585;BGC0000365:1081;BGC0000665:968;BGC0001503:784;BGC0001477:746;BGC0001584:743;BGC0000965:739;BGC0001397:738;BGC0000696:732
NZ_KV411304.1.region004	59	2357	-1	CC(CCCO)[C@H]1CC[C@@]2(C)[C@H]1CC[C@]1(C)[C@@H]2CC[C@@H]2[C@@]3(C)CCCC(C)(C)[C@@H]3C=C[C@@]12C	0.13397952005311986	-0.4082482904638633	-5	0	BGC0000663:3766;BGC0000150:1888;BGC0000081:1585;BGC0000365:1081;BGC0000665:968;BGC0001503:784;BGC0001477:746;BGC0001584:743;BGC0000965:739;BGC0001397:738;BGC0000696:732
NZ_KV411304.1.region004	59	2361	-1	CC(CCCO)[C@H]1CC[C@@]2(C)[C@H]1CC[C@]1(C)[C@@H]2CC[C@@H]2[C@@]3(C)CCCC(C)(C)[C@@H]3C=C[C@@]12C	0.16825057526866105	-0.4082482904638633	-5	0	BGC0000663:3766;BGC0000150:1888;BGC0000081:1585;BGC0000365:1081;BGC0000665:968;BGC0001503:784;BGC0001477:746;BGC0001584:743;BGC0000965:739;BGC0001397:738;BGC0000696:732
NZ_KV411304.1.region004	59	5979	948	CC(CCCO)[C@H]1CC[C@@]2(C)[C@H]1CC[C@]1(C)[C@@H]2CC[C@@H]2[C@@]3(C)CCCC(C)(C)[C@@H]3C=C[C@@]12C	0.1479958059060218	-0.4082482904638633	-5	0	BGC0000663:3766;BGC0000150:1888;BGC0000081:1585;BGC0000365:1081;BGC0000665:968;BGC0001503:784;BGC0001477:746;BGC0001584:743;BGC0000965:739;BGC0001397:738;BGC0000696:732
NZ_KV411304.1.region004	59	2386	-1	CC(CCCO)[C@H]1CC[C@@]2(C)[C@H]1CC[C@]1(C)[C@@H]2CC[C@@H]2[C@@]3(C)CCCC(C)(C)[C@@H]3C=C[C@@]12C	0.13867391441794452	-0.4082482904638633	-5	0	BGC0000663:3766;BGC0000150:1888;BGC0000081:1585;BGC0000365:1081;BGC0000665:968;BGC0001503:784;BGC0001477:746;BGC0001584:743;BGC0000965:739;BGC0001397:738;BGC0000696:732
NZ_KV411304.1.region004	59	2413	-1	CC(CCCO)[C@H]1CC[C@@]2(C)[C@H]1CC[C@]1(C)[C@@H]2CC[C@@H]2[C@@]3(C)CCCC(C)(C)[C@@H]3C=C[C@@]12C	0.15740685988681494	-0.4082482904638633	-5	0	BGC0000663:3766;BGC0000150:1888;BGC0000081:1585;BGC0000365:1081;BGC0000665:968;BGC0001503:784;BGC0001477:746;BGC0001584:743;BGC0000965:739;BGC0001397:738;BGC0000696:732
NZ_KV411304.1.region004	59	2451	267	CC(CCCO)[C@H]1CC[C@@]2(C)[C@H]1CC[C@]1(C)[C@@H]2CC[C@@H]2[C@@]3(C)CCCC(C)(C)[C@@H]3C=C[C@@]12C	0.20012673966875627	-0.4082482904638633	-5	0	BGC0000663:3766;BGC0000150:1888;BGC0000081:1585;BGC0000365:1081;BGC0000665:968;BGC0001503:784;BGC0001477:746;BGC0001584:743;BGC0000965:739;BGC0001397:738;BGC0000696:732
NZ_KV411304.1.region004	59	3012	267	CC(CCCO)[C@H]1CC[C@@]2(C)[C@H]1CC[C@]1(C)[C@@H]2CC[C@@H]2[C@@]3(C)CCCC(C)(C)[C@@H]3C=C[C@@]12C	0.1770380921535657	-0.4082482904638633	-5	0	BGC0000663:3766;BGC0000150:1888;BGC0000081:1585;BGC0000365:1081;BGC0000665:968;BGC0001503:784;BGC0001477:746;BGC0001584:743;BGC0000965:739;BGC0001397:738;BGC0000696:732
NZ_KV411304.1.region004	59	3394	267	CC(CCCO)[C@H]1CC[C@@]2(C)[C@H]1CC[C@]1(C)[C@@H]2CC[C@@H]2[C@@]3(C)CCCC(C)(C)[C@@H]3C=C[C@@]12C	0.19384246806906277	-0.4082482904638633	-5	0	BGC0000663:3766;BGC0000150:1888;BGC0000081:1585;BGC0000365:1081;BGC0000665:968;BGC0001503:784;BGC0001477:746;BGC0001584:743;BGC0000965:739;BGC0001397:738;BGC0000696:732
NZ_KV411304.1.region004	59	3548	267	CC(CCCO)[C@H]1CC[C@@]2(C)[C@H]1CC[C@]1(C)[C@@H]2CC[C@@H]2[C@@]3(C)CCCC(C)(C)[C@@H]3C=C[C@@]12C	0.2324049265664836	-0.4082482904638633	-5	0	BGC0000663:3766;BGC0000150:1888;BGC0000081:1585;BGC0000365:1081;BGC0000665:968;BGC0001503:784;BGC0001477:746;BGC0001584:743;BGC0000965:739;BGC0001397:738;BGC0000696:732
NZ_KV411304.1.region004	59	3938	267	CC(CCCO)[C@H]1CC[C@@]2(C)[C@H]1CC[C@]1(C)[C@@H]2CC[C@@H]2[C@@]3(C)CCCC(C)(C)[C@@H]3C=C[C@@]12C	0.19098517554563416	-0.4082482904638633	-5	0	BGC0000663:3766;BGC0000150:1888;BGC0000081:1585;BGC0000365:1081;BGC0000665:968;BGC0001503:784;BGC0001477:746;BGC0001584:743;BGC0000965:739;BGC0001397:738;BGC0000696:732
NZ_KV411304.1.region004	59	5079	127	CC(CCCO)[C@H]1CC[C@@]2(C)[C@H]1CC[C@]1(C)[C@@H]2CC[C@@H]2[C@@]3(C)CCCC(C)(C)[C@@H]3C=C[C@@]12C	0.1463005403824526	-0.4082482904638633	-5	0	BGC0000663:3766;BGC0000150:1888;BGC0000081:1585;BGC0000365:1081;BGC0000665:968;BGC0001503:784;BGC0001477:746;BGC0001584:743;BGC0000965:739;BGC0001397:738;BGC0000696:732
NZ_KV411304.1.region004	59	6584	127	CC(CCCO)[C@H]1CC[C@@]2(C)[C@H]1CC[C@]1(C)[C@@H]2CC[C@@H]2[C@@]3(C)CCCC(C)(C)[C@@H]3C=C[C@@]12C	0.15084129622351344	-0.4082482904638633	-5	0	BGC0000663:3766;BGC0000150:1888;BGC0000081:1585;BGC0000365:1081;BGC0000665:968;BGC0001503:784;BGC0001477:746;BGC0001584:743;BGC0000965:739;BGC0001397:738;BGC0000696:732
NZ_KV411304.1.region004	59	2470	1517	CC(CCCO)[C@H]1CC[C@@]2(C)[C@H]1CC[C@]1(C)[C@@H]2CC[C@@H]2[C@@]3(C)CCCC(C)(C)[C@@H]3C=C[C@@]12C	0.13575147303159008	-0.4082482904638633	-5	0	BGC0000663:3766;BGC0000150:1888;BGC0000081:1585;BGC0000365:1081;BGC0000665:968;BGC0001503:784;BGC0001477:746;BGC0001584:743;BGC0000965:739;BGC0001397:738;BGC0000696:732
NZ_KV411304.1.region004	59	2905	576	CC(CCCO)[C@H]1CC[C@@]2(C)[C@H]1CC[C@]1(C)[C@@H]2CC[C@@H]2[C@@]3(C)CCCC(C)(C)[C@@H]3C=C[C@@]12C	0.1420750590291997	-0.4082482904638633	-5	0	BGC0000663:3766;BGC0000150:1888;BGC0000081:1585;BGC0000365:1081;BGC0000665:968;BGC0001503:784;BGC0001477:746;BGC0001584:743;BGC0000965:739;BGC0001397:738;BGC0000696:732
NZ_KV411304.1.region004	59	3355	576	CC(CCCO)[C@H]1CC[C@@]2(C)[C@H]1CC[C@]1(C)[C@@H]2CC[C@@H]2[C@@]3(C)CCCC(C)(C)[C@@H]3C=C[C@@]12C	0.153039002963718	-0.4082482904638633	-5	0	BGC0000663:3766;BGC0000150:1888;BGC0000081:1585;BGC0000365:1081;BGC0000665:968;BGC0001503:784;BGC0001477:746;BGC0001584:743;BGC0000965:739;BGC0001397:738;BGC0000696:732
NZ_KV411304.1.region004	59	5504	576	CC(CCCO)[C@H]1CC[C@@]2(C)[C@H]1CC[C@]1(C)[C@@H]2CC[C@@H]2[C@@]3(C)CCCC(C)(C)[C@@H]3C=C[C@@]12C	0.1871540481904742	-0.4082482904638633	-5	0	BGC0000663:3766;BGC0000150:1888;BGC0000081:1585;BGC0000365:1081;BGC0000665:968;BGC0001503:784;BGC0001477:746;BGC0001584:743;BGC0000965:739;BGC0001397:738;BGC0000696:732
NZ_KV411304.1.region004	59	5552	576	CC(CCCO)[C@H]1CC[C@@]2(C)[C@H]1CC[C@]1(C)[C@@H]2CC[C@@H]2[C@@]3(C)CCCC(C)(C)[C@@H]3C=C[C@@]12C	0.1362189273555486	-0.4082482904638633	-5	0	BGC0000663:3766;BGC0000150:1888;BGC0000081:1585;BGC0000365:1081;BGC0000665:968;BGC0001503:784;BGC0001477:746;BGC0001584:743;BGC0000965:739;BGC0001397:738;BGC0000696:732
NZ_KV411304.1.region004	59	2487	1746	CC(CCCO)[C@H]1CC[C@@]2(C)[C@H]1CC[C@]1(C)[C@@H]2CC[C@@H]2[C@@]3(C)CCCC(C)(C)[C@@H]3C=C[C@@]12C	0.16048188091746862	-0.4082482904638633	-5	0	BGC0000663:3766;BGC0000150:1888;BGC0000081:1585;BGC0000365:1081;BGC0000665:968;BGC0001503:784;BGC0001477:746;BGC0001584:743;BGC0000965:739;BGC0001397:738;BGC0000696:732
NZ_KV411304.1.region004	59	2513	-1	CC(CCCO)[C@H]1CC[C@@]2(C)[C@H]1CC[C@]1(C)[C@@H]2CC[C@@H]2[C@@]3(C)CCCC(C)(C)[C@@H]3C=C[C@@]12C	0.14798881237851186	-0.4082482904638633	-5	0	BGC0000663:3766;BGC0000150:1888;BGC0000081:1585;BGC0000365:1081;BGC0000665:968;BGC0001503:784;BGC0001477:746;BGC0001584:743;BGC0000965:739;BGC0001397:738;BGC0000696:732
NZ_KV411304.1.region004	59	2522	-1	CC(CCCO)[C@H]1CC[C@@]2(C)[C@H]1CC[C@]1(C)[C@@H]2CC[C@@H]2[C@@]3(C)CCCC(C)(C)[C@@H]3C=C[C@@]12C	0.15541936456220548	-0.4082482904638633	-5	0	BGC0000663:3766;BGC0000150:1888;BGC0000081:1585;BGC0000365:1081;BGC0000665:968;BGC0001503:784;BGC0001477:746;BGC0001584:743;BGC0000965:739;BGC0001397:738;BGC0000696:732
NZ_KV411304.1.region004	59	6758	25	CC(CCCO)[C@H]1CC[C@@]2(C)[C@H]1CC[C@]1(C)[C@@H]2CC[C@@H]2[C@@]3(C)CCCC(C)(C)[C@@H]3C=C[C@@]12C	0.13938442428156028	-0.4082482904638633	-5	0	BGC0000663:3766;BGC0000150:1888;BGC0000081:1585;BGC0000365:1081;BGC0000665:968;BGC0001503:784;BGC0001477:746;BGC0001584:743;BGC0000965:739;BGC0001397:738;BGC0000696:732
NZ_KV411304.1.region004	59	2548	-1	CC(CCCO)[C@H]1CC[C@@]2(C)[C@H]1CC[C@]1(C)[C@@H]2CC[C@@H]2[C@@]3(C)CCCC(C)(C)[C@@H]3C=C[C@@]12C	0.13980433377451695	-0.4082482904638633	-5	0	BGC0000663:3766;BGC0000150:1888;BGC0000081:1585;BGC0000365:1081;BGC0000665:968;BGC0001503:784;BGC0001477:746;BGC0001584:743;BGC0000965:739;BGC0001397:738;BGC0000696:732
NZ_KV411304.1.region004	59	2553	-1	CC(CCCO)[C@H]1CC[C@@]2(C)[C@H]1CC[C@]1(C)[C@@H]2CC[C@@H]2[C@@]3(C)CCCC(C)(C)[C@@H]3C=C[C@@]12C	0.14871094772138838	-0.4082482904638633	-5	0	BGC0000663:3766;BGC0000150:1888;BGC0000081:1585;BGC0000365:1081;BGC0000665:968;BGC0001503:784;BGC0001477:746;BGC0001584:743;BGC0000965:739;BGC0001397:738;BGC0000696:732
NZ_KV411304.1.region004	59	2563	-1	CC(CCCO)[C@H]1CC[C@@]2(C)[C@H]1CC[C@]1(C)[C@@H]2CC[C@@H]2[C@@]3(C)CCCC(C)(C)[C@@H]3C=C[C@@]12C	0.18311494159173802	-0.4082482904638633	-5	0	BGC0000663:3766;BGC0000150:1888;BGC0000081:1585;BGC0000365:1081;BGC0000665:968;BGC0001503:784;BGC0001477:746;BGC0001584:743;BGC0000965:739;BGC0001397:738;BGC0000696:732
NZ_KV411304.1.region004	59	2584	-1	CC(CCCO)[C@H]1CC[C@@]2(C)[C@H]1CC[C@]1(C)[C@@H]2CC[C@@H]2[C@@]3(C)CCCC(C)(C)[C@@H]3C=C[C@@]12C	0.1466180390756842	-0.4082482904638633	-5	0	BGC0000663:3766;BGC0000150:1888;BGC0000081:1585;BGC0000365:1081;BGC0000665:968;BGC0001503:784;BGC0001477:746;BGC0001584:743;BGC0000965:739;BGC0001397:738;BGC0000696:732
NZ_KV411304.1.region004	59	4201	2351	CC(CCCO)[C@H]1CC[C@@]2(C)[C@H]1CC[C@]1(C)[C@@H]2CC[C@@H]2[C@@]3(C)CCCC(C)(C)[C@@H]3C=C[C@@]12C	0.16315985336115454	-0.4082482904638633	-5	0	BGC0000663:3766;BGC0000150:1888;BGC0000081:1585;BGC0000365:1081;BGC0000665:968;BGC0001503:784;BGC0001477:746;BGC0001584:743;BGC0000965:739;BGC0001397:738;BGC0000696:732
NZ_KV411304.1.region004	59	4281	2351	CC(CCCO)[C@H]1CC[C@@]2(C)[C@H]1CC[C@]1(C)[C@@H]2CC[C@@H]2[C@@]3(C)CCCC(C)(C)[C@@H]3C=C[C@@]12C	0.1800562052549001	-0.4082482904638633	-5	0	BGC0000663:3766;BGC0000150:1888;BGC0000081:1585;BGC0000365:1081;BGC0000665:968;BGC0001503:784;BGC0001477:746;BGC0001584:743;BGC0000965:739;BGC0001397:738;BGC0000696:732
NZ_KV411304.1.region004	59	4283	2351	CC(CCCO)[C@H]1CC[C@@]2(C)[C@H]1CC[C@]1(C)[C@@H]2CC[C@@H]2[C@@]3(C)CCCC(C)(C)[C@@H]3C=C[C@@]12C	0.1765697753038922	-0.4082482904638633	-5	0	BGC0000663:3766;BGC0000150:1888;BGC0000081:1585;BGC0000365:1081;BGC0000665:968;BGC0001503:784;BGC0001477:746;BGC0001584:743;BGC0000965:739;BGC0001397:738;BGC0000696:732
NZ_KV411304.1.region004	59	2617	-1	CC(CCCO)[C@H]1CC[C@@]2(C)[C@H]1CC[C@]1(C)[C@@H]2CC[C@@H]2[C@@]3(C)CCCC(C)(C)[C@@H]3C=C[C@@]12C	0.17214612191053796	-0.4082482904638633	-5	0	BGC0000663:3766;BGC0000150:1888;BGC0000081:1585;BGC0000365:1081;BGC0000665:968;BGC0001503:784;BGC0001477:746;BGC0001584:743;BGC0000965:739;BGC0001397:738;BGC0000696:732
NZ_KV411304.1.region004	59	2620	-1	CC(CCCO)[C@H]1CC[C@@]2(C)[C@H]1CC[C@]1(C)[C@@H]2CC[C@@H]2[C@@]3(C)CCCC(C)(C)[C@@H]3C=C[C@@]12C	0.15046762892268623	-0.4082482904638633	-5	0	BGC0000663:3766;BGC0000150:1888;BGC0000081:1585;BGC0000365:1081;BGC0000665:968;BGC0001503:784;BGC0001477:746;BGC0001584:743;BGC0000965:739;BGC0001397:738;BGC0000696:732
NZ_KV411304.1.region004	59	5256	1637	CC(CCCO)[C@H]1CC[C@@]2(C)[C@H]1CC[C@]1(C)[C@@H]2CC[C@@H]2[C@@]3(C)CCCC(C)(C)[C@@H]3C=C[C@@]12C	0.16402296024517699	-0.4082482904638633	-5	0	BGC0000663:3766;BGC0000150:1888;BGC0000081:1585;BGC0000365:1081;BGC0000665:968;BGC0001503:784;BGC0001477:746;BGC0001584:743;BGC0000965:739;BGC0001397:738;BGC0000696:732
NZ_KV411304.1.region004	59	2640	-1	CC(CCCO)[C@H]1CC[C@@]2(C)[C@H]1CC[C@]1(C)[C@@H]2CC[C@@H]2[C@@]3(C)CCCC(C)(C)[C@@H]3C=C[C@@]12C	0.14675922996033208	-0.4082482904638633	-5	0	BGC0000663:3766;BGC0000150:1888;BGC0000081:1585;BGC0000365:1081;BGC0000665:968;BGC0001503:784;BGC0001477:746;BGC0001584:743;BGC0000965:739;BGC0001397:738;BGC0000696:732
NZ_KV411304.1.region004	59	2642	-1	CC(CCCO)[C@H]1CC[C@@]2(C)[C@H]1CC[C@]1(C)[C@@H]2CC[C@@H]2[C@@]3(C)CCCC(C)(C)[C@@H]3C=C[C@@]12C	0.14118827446715201	-0.4082482904638633	-5	0	BGC0000663:3766;BGC0000150:1888;BGC0000081:1585;BGC0000365:1081;BGC0000665:968;BGC0001503:784;BGC0001477:746;BGC0001584:743;BGC0000965:739;BGC0001397:738;BGC0000696:732
NZ_KV411304.1.region004	59	2653	-1	CC(CCCO)[C@H]1CC[C@@]2(C)[C@H]1CC[C@]1(C)[C@@H]2CC[C@@H]2[C@@]3(C)CCCC(C)(C)[C@@H]3C=C[C@@]12C	0.16412188336879271	-0.4082482904638633	-5	0	BGC0000663:3766;BGC0000150:1888;BGC0000081:1585;BGC0000365:1081;BGC0000665:968;BGC0001503:784;BGC0001477:746;BGC0001584:743;BGC0000965:739;BGC0001397:738;BGC0000696:732
NZ_KV411304.1.region004	59	2660	-1	CC(CCCO)[C@H]1CC[C@@]2(C)[C@H]1CC[C@]1(C)[C@@H]2CC[C@@H]2[C@@]3(C)CCCC(C)(C)[C@@H]3C=C[C@@]12C	0.14987872700786237	-0.4082482904638633	-5	0	BGC0000663:3766;BGC0000150:1888;BGC0000081:1585;BGC0000365:1081;BGC0000665:968;BGC0001503:784;BGC0001477:746;BGC0001584:743;BGC0000965:739;BGC0001397:738;BGC0000696:732
NZ_KV411304.1.region004	59	2668	-1	CC(CCCO)[C@H]1CC[C@@]2(C)[C@H]1CC[C@]1(C)[C@@H]2CC[C@@H]2[C@@]3(C)CCCC(C)(C)[C@@H]3C=C[C@@]12C	0.1778641925300184	-0.4082482904638633	-5	0	BGC0000663:3766;BGC0000150:1888;BGC0000081:1585;BGC0000365:1081;BGC0000665:968;BGC0001503:784;BGC0001477:746;BGC0001584:743;BGC0000965:739;BGC0001397:738;BGC0000696:732
NZ_KV411304.1.region004	59	2673	-1	CC(CCCO)[C@H]1CC[C@@]2(C)[C@H]1CC[C@]1(C)[C@@H]2CC[C@@H]2[C@@]3(C)CCCC(C)(C)[C@@H]3C=C[C@@]12C	0.1981865821603648	-0.4082482904638633	-5	0	BGC0000663:3766;BGC0000150:1888;BGC0000081:1585;BGC0000365:1081;BGC0000665:968;BGC0001503:784;BGC0001477:746;BGC0001584:743;BGC0000965:739;BGC0001397:738;BGC0000696:732
NZ_KV411304.1.region004	59	2685	251	CC(CCCO)[C@H]1CC[C@@]2(C)[C@H]1CC[C@]1(C)[C@@H]2CC[C@@H]2[C@@]3(C)CCCC(C)(C)[C@@H]3C=C[C@@]12C	0.14125365531520262	-0.4082482904638633	-5	0	BGC0000663:3766;BGC0000150:1888;BGC0000081:1585;BGC0000365:1081;BGC0000665:968;BGC0001503:784;BGC0001477:746;BGC0001584:743;BGC0000965:739;BGC0001397:738;BGC0000696:732
NZ_KV411304.1.region004	59	4013	251	CC(CCCO)[C@H]1CC[C@@]2(C)[C@H]1CC[C@]1(C)[C@@H]2CC[C@@H]2[C@@]3(C)CCCC(C)(C)[C@@H]3C=C[C@@]12C	0.18914543349797736	-0.4082482904638633	-5	0	BGC0000663:3766;BGC0000150:1888;BGC0000081:1585;BGC0000365:1081;BGC0000665:968;BGC0001503:784;BGC0001477:746;BGC0001584:743;BGC0000965:739;BGC0001397:738;BGC0000696:732
NZ_KV411304.1.region004	59	2686	-1	CC(CCCO)[C@H]1CC[C@@]2(C)[C@H]1CC[C@]1(C)[C@@H]2CC[C@@H]2[C@@]3(C)CCCC(C)(C)[C@@H]3C=C[C@@]12C	0.20024288954890965	-0.4082482904638633	-5	0	BGC0000663:3766;BGC0000150:1888;BGC0000081:1585;BGC0000365:1081;BGC0000665:968;BGC0001503:784;BGC0001477:746;BGC0001584:743;BGC0000965:739;BGC0001397:738;BGC0000696:732
NZ_KV411304.1.region004	59	2699	-1	CC(CCCO)[C@H]1CC[C@@]2(C)[C@H]1CC[C@]1(C)[C@@H]2CC[C@@H]2[C@@]3(C)CCCC(C)(C)[C@@H]3C=C[C@@]12C	0.16280800733237874	-0.4082482904638633	-5	0	BGC0000663:3766;BGC0000150:1888;BGC0000081:1585;BGC0000365:1081;BGC0000665:968;BGC0001503:784;BGC0001477:746;BGC0001584:743;BGC0000965:739;BGC0001397:738;BGC0000696:732
NZ_KV411304.1.region004	59	2716	-1	CC(CCCO)[C@H]1CC[C@@]2(C)[C@H]1CC[C@]1(C)[C@@H]2CC[C@@H]2[C@@]3(C)CCCC(C)(C)[C@@H]3C=C[C@@]12C	0.15623545083478735	-0.4082482904638633	-5	0	BGC0000663:3766;BGC0000150:1888;BGC0000081:1585;BGC0000365:1081;BGC0000665:968;BGC0001503:784;BGC0001477:746;BGC0001584:743;BGC0000965:739;BGC0001397:738;BGC0000696:732
NZ_KV411304.1.region004	59	2724	152	CC(CCCO)[C@H]1CC[C@@]2(C)[C@H]1CC[C@]1(C)[C@@H]2CC[C@@H]2[C@@]3(C)CCCC(C)(C)[C@@H]3C=C[C@@]12C	0.18013098334324656	-0.4082482904638633	-5	0	BGC0000663:3766;BGC0000150:1888;BGC0000081:1585;BGC0000365:1081;BGC0000665:968;BGC0001503:784;BGC0001477:746;BGC0001584:743;BGC0000965:739;BGC0001397:738;BGC0000696:732
NZ_KV411304.1.region004	59	3288	152	CC(CCCO)[C@H]1CC[C@@]2(C)[C@H]1CC[C@]1(C)[C@@H]2CC[C@@H]2[C@@]3(C)CCCC(C)(C)[C@@H]3C=C[C@@]12C	0.2695805601474097	-0.4082482904638633	-5	0	BGC0000663:3766;BGC0000150:1888;BGC0000081:1585;BGC0000365:1081;BGC0000665:968;BGC0001503:784;BGC0001477:746;BGC0001584:743;BGC0000965:739;BGC0001397:738;BGC0000696:732
NZ_KV411304.1.region004	59	2725	-1	CC(CCCO)[C@H]1CC[C@@]2(C)[C@H]1CC[C@]1(C)[C@@H]2CC[C@@H]2[C@@]3(C)CCCC(C)(C)[C@@H]3C=C[C@@]12C	0.16698530095830463	-0.4082482904638633	-5	0	BGC0000663:3766;BGC0000150:1888;BGC0000081:1585;BGC0000365:1081;BGC0000665:968;BGC0001503:784;BGC0001477:746;BGC0001584:743;BGC0000965:739;BGC0001397:738;BGC0000696:732
NZ_KV411304.1.region004	59	2727	-1	CC(CCCO)[C@H]1CC[C@@]2(C)[C@H]1CC[C@]1(C)[C@@H]2CC[C@@H]2[C@@]3(C)CCCC(C)(C)[C@@H]3C=C[C@@]12C	0.3290756082105953	-0.4082482904638633	-5	0	BGC0000663:3766;BGC0000150:1888;BGC0000081:1585;BGC0000365:1081;BGC0000665:968;BGC0001503:784;BGC0001477:746;BGC0001584:743;BGC0000965:739;BGC0001397:738;BGC0000696:732
NZ_KV411304.1.region004	59	2735	-1	CC(CCCO)[C@H]1CC[C@@]2(C)[C@H]1CC[C@]1(C)[C@@H]2CC[C@@H]2[C@@]3(C)CCCC(C)(C)[C@@H]3C=C[C@@]12C	0.15222159205861313	-0.4082482904638633	-5	0	BGC0000663:3766;BGC0000150:1888;BGC0000081:1585;BGC0000365:1081;BGC0000665:968;BGC0001503:784;BGC0001477:746;BGC0001584:743;BGC0000965:739;BGC0001397:738;BGC0000696:732
NZ_KV411304.1.region004	59	2745	-1	CC(CCCO)[C@H]1CC[C@@]2(C)[C@H]1CC[C@]1(C)[C@@H]2CC[C@@H]2[C@@]3(C)CCCC(C)(C)[C@@H]3C=C[C@@]12C	0.15333627492058297	-0.4082482904638633	-5	0	BGC0000663:3766;BGC0000150:1888;BGC0000081:1585;BGC0000365:1081;BGC0000665:968;BGC0001503:784;BGC0001477:746;BGC0001584:743;BGC0000965:739;BGC0001397:738;BGC0000696:732
NZ_KV411304.1.region004	59	2748	-1	CC(CCCO)[C@H]1CC[C@@]2(C)[C@H]1CC[C@]1(C)[C@@H]2CC[C@@H]2[C@@]3(C)CCCC(C)(C)[C@@H]3C=C[C@@]12C	0.14395574116379206	-0.4082482904638633	-5	0	BGC0000663:3766;BGC0000150:1888;BGC0000081:1585;BGC0000365:1081;BGC0000665:968;BGC0001503:784;BGC0001477:746;BGC0001584:743;BGC0000965:739;BGC0001397:738;BGC0000696:732
NZ_KV411304.1.region004	59	2749	2114	CC(CCCO)[C@H]1CC[C@@]2(C)[C@H]1CC[C@]1(C)[C@@H]2CC[C@@H]2[C@@]3(C)CCCC(C)(C)[C@@H]3C=C[C@@]12C	0.16164470948328052	-0.4082482904638633	-5	0	BGC0000663:3766;BGC0000150:1888;BGC0000081:1585;BGC0000365:1081;BGC0000665:968;BGC0001503:784;BGC0001477:746;BGC0001584:743;BGC0000965:739;BGC0001397:738;BGC0000696:732
NZ_KV411304.1.region004	59	3191	2114	CC(CCCO)[C@H]1CC[C@@]2(C)[C@H]1CC[C@]1(C)[C@@H]2CC[C@@H]2[C@@]3(C)CCCC(C)(C)[C@@H]3C=C[C@@]12C	0.14995218203808397	-0.4082482904638633	-5	0	BGC0000663:3766;BGC0000150:1888;BGC0000081:1585;BGC0000365:1081;BGC0000665:968;BGC0001503:784;BGC0001477:746;BGC0001584:743;BGC0000965:739;BGC0001397:738;BGC0000696:732
NZ_KV411304.1.region004	59	2759	-1	CC(CCCO)[C@H]1CC[C@@]2(C)[C@H]1CC[C@]1(C)[C@@H]2CC[C@@H]2[C@@]3(C)CCCC(C)(C)[C@@H]3C=C[C@@]12C	0.3121674681752979	-0.4082482904638633	-5	0	BGC0000663:3766;BGC0000150:1888;BGC0000081:1585;BGC0000365:1081;BGC0000665:968;BGC0001503:784;BGC0001477:746;BGC0001584:743;BGC0000965:739;BGC0001397:738;BGC0000696:732
NZ_KV411304.1.region004	59	2774	-1	CC(CCCO)[C@H]1CC[C@@]2(C)[C@H]1CC[C@]1(C)[C@@H]2CC[C@@H]2[C@@]3(C)CCCC(C)(C)[C@@H]3C=C[C@@]12C	0.13321211530133398	-0.4082482904638633	-5	0	BGC0000663:3766;BGC0000150:1888;BGC0000081:1585;BGC0000365:1081;BGC0000665:968;BGC0001503:784;BGC0001477:746;BGC0001584:743;BGC0000965:739;BGC0001397:738;BGC0000696:732
NZ_KV411304.1.region004	59	2775	-1	CC(CCCO)[C@H]1CC[C@@]2(C)[C@H]1CC[C@]1(C)[C@@H]2CC[C@@H]2[C@@]3(C)CCCC(C)(C)[C@@H]3C=C[C@@]12C	0.15329588721175366	-0.4082482904638633	-5	0	BGC0000663:3766;BGC0000150:1888;BGC0000081:1585;BGC0000365:1081;BGC0000665:968;BGC0001503:784;BGC0001477:746;BGC0001584:743;BGC0000965:739;BGC0001397:738;BGC0000696:732
NZ_KV411304.1.region004	59	3651	151	CC(CCCO)[C@H]1CC[C@@]2(C)[C@H]1CC[C@]1(C)[C@@H]2CC[C@@H]2[C@@]3(C)CCCC(C)(C)[C@@H]3C=C[C@@]12C	0.138905624733887	-0.4082482904638633	-5	0	BGC0000663:3766;BGC0000150:1888;BGC0000081:1585;BGC0000365:1081;BGC0000665:968;BGC0001503:784;BGC0001477:746;BGC0001584:743;BGC0000965:739;BGC0001397:738;BGC0000696:732
NZ_KV411304.1.region004	59	4444	151	CC(CCCO)[C@H]1CC[C@@]2(C)[C@H]1CC[C@]1(C)[C@@H]2CC[C@@H]2[C@@]3(C)CCCC(C)(C)[C@@H]3C=C[C@@]12C	0.14417384741636766	-0.4082482904638633	-5	0	BGC0000663:3766;BGC0000150:1888;BGC0000081:1585;BGC0000365:1081;BGC0000665:968;BGC0001503:784;BGC0001477:746;BGC0001584:743;BGC0000965:739;BGC0001397:738;BGC0000696:732
NZ_KV411304.1.region004	59	2838	-1	CC(CCCO)[C@H]1CC[C@@]2(C)[C@H]1CC[C@]1(C)[C@@H]2CC[C@@H]2[C@@]3(C)CCCC(C)(C)[C@@H]3C=C[C@@]12C	0.13462055486717767	-0.4082482904638633	-5	0	BGC0000663:3766;BGC0000150:1888;BGC0000081:1585;BGC0000365:1081;BGC0000665:968;BGC0001503:784;BGC0001477:746;BGC0001584:743;BGC0000965:739;BGC0001397:738;BGC0000696:732
NZ_KV411304.1.region004	59	2839	-1	CC(CCCO)[C@H]1CC[C@@]2(C)[C@H]1CC[C@]1(C)[C@@H]2CC[C@@H]2[C@@]3(C)CCCC(C)(C)[C@@H]3C=C[C@@]12C	0.19232082675409093	-0.4082482904638633	-5	0	BGC0000663:3766;BGC0000150:1888;BGC0000081:1585;BGC0000365:1081;BGC0000665:968;BGC0001503:784;BGC0001477:746;BGC0001584:743;BGC0000965:739;BGC0001397:738;BGC0000696:732
NZ_KV411304.1.region004	59	2857	-1	CC(CCCO)[C@H]1CC[C@@]2(C)[C@H]1CC[C@]1(C)[C@@H]2CC[C@@H]2[C@@]3(C)CCCC(C)(C)[C@@H]3C=C[C@@]12C	0.13510950917244738	-0.4082482904638633	-5	0	BGC0000663:3766;BGC0000150:1888;BGC0000081:1585;BGC0000365:1081;BGC0000665:968;BGC0001503:784;BGC0001477:746;BGC0001584:743;BGC0000965:739;BGC0001397:738;BGC0000696:732
NZ_KV411304.1.region004	59	2861	-1	CC(CCCO)[C@H]1CC[C@@]2(C)[C@H]1CC[C@]1(C)[C@@H]2CC[C@@H]2[C@@]3(C)CCCC(C)(C)[C@@H]3C=C[C@@]12C	0.1412344226782426	-0.4082482904638633	-5	0	BGC0000663:3766;BGC0000150:1888;BGC0000081:1585;BGC0000365:1081;BGC0000665:968;BGC0001503:784;BGC0001477:746;BGC0001584:743;BGC0000965:739;BGC0001397:738;BGC0000696:732
NZ_KV411304.1.region004	59	2875	-1	CC(CCCO)[C@H]1CC[C@@]2(C)[C@H]1CC[C@]1(C)[C@@H]2CC[C@@H]2[C@@]3(C)CCCC(C)(C)[C@@H]3C=C[C@@]12C	0.17260963961370557	-0.4082482904638633	-5	0	BGC0000663:3766;BGC0000150:1888;BGC0000081:1585;BGC0000365:1081;BGC0000665:968;BGC0001503:784;BGC0001477:746;BGC0001584:743;BGC0000965:739;BGC0001397:738;BGC0000696:732
NZ_KV411304.1.region004	59	2882	-1	CC(CCCO)[C@H]1CC[C@@]2(C)[C@H]1CC[C@]1(C)[C@@H]2CC[C@@H]2[C@@]3(C)CCCC(C)(C)[C@@H]3C=C[C@@]12C	0.17197884439972436	-0.4082482904638633	-5	0	BGC0000663:3766;BGC0000150:1888;BGC0000081:1585;BGC0000365:1081;BGC0000665:968;BGC0001503:784;BGC0001477:746;BGC0001584:743;BGC0000965:739;BGC0001397:738;BGC0000696:732
NZ_KV411304.1.region004	59	2909	-1	CC(CCCO)[C@H]1CC[C@@]2(C)[C@H]1CC[C@]1(C)[C@@H]2CC[C@@H]2[C@@]3(C)CCCC(C)(C)[C@@H]3C=C[C@@]12C	0.13331402641833787	-0.4082482904638633	-5	0	BGC0000663:3766;BGC0000150:1888;BGC0000081:1585;BGC0000365:1081;BGC0000665:968;BGC0001503:784;BGC0001477:746;BGC0001584:743;BGC0000965:739;BGC0001397:738;BGC0000696:732
NZ_KV411304.1.region004	59	2940	-1	CC(CCCO)[C@H]1CC[C@@]2(C)[C@H]1CC[C@]1(C)[C@@H]2CC[C@@H]2[C@@]3(C)CCCC(C)(C)[C@@H]3C=C[C@@]12C	0.14271654283690896	-0.4082482904638633	-5	0	BGC0000663:3766;BGC0000150:1888;BGC0000081:1585;BGC0000365:1081;BGC0000665:968;BGC0001503:784;BGC0001477:746;BGC0001584:743;BGC0000965:739;BGC0001397:738;BGC0000696:732
NZ_KV411304.1.region004	59	2941	-1	CC(CCCO)[C@H]1CC[C@@]2(C)[C@H]1CC[C@]1(C)[C@@H]2CC[C@@H]2[C@@]3(C)CCCC(C)(C)[C@@H]3C=C[C@@]12C	0.15945030893949175	-0.4082482904638633	-5	0	BGC0000663:3766;BGC0000150:1888;BGC0000081:1585;BGC0000365:1081;BGC0000665:968;BGC0001503:784;BGC0001477:746;BGC0001584:743;BGC0000965:739;BGC0001397:738;BGC0000696:732
NZ_KV411304.1.region004	59	2946	-1	CC(CCCO)[C@H]1CC[C@@]2(C)[C@H]1CC[C@]1(C)[C@@H]2CC[C@@H]2[C@@]3(C)CCCC(C)(C)[C@@H]3C=C[C@@]12C	0.1974111482828833	-0.4082482904638633	-5	0	BGC0000663:3766;BGC0000150:1888;BGC0000081:1585;BGC0000365:1081;BGC0000665:968;BGC0001503:784;BGC0001477:746;BGC0001584:743;BGC0000965:739;BGC0001397:738;BGC0000696:732
NZ_KV411304.1.region004	59	5456	1065	CC(CCCO)[C@H]1CC[C@@]2(C)[C@H]1CC[C@]1(C)[C@@H]2CC[C@@H]2[C@@]3(C)CCCC(C)(C)[C@@H]3C=C[C@@]12C	0.13478604667409388	-0.4082482904638633	-5	0	BGC0000663:3766;BGC0000150:1888;BGC0000081:1585;BGC0000365:1081;BGC0000665:968;BGC0001503:784;BGC0001477:746;BGC0001584:743;BGC0000965:739;BGC0001397:738;BGC0000696:732
NZ_KV411304.1.region004	59	5968	1065	CC(CCCO)[C@H]1CC[C@@]2(C)[C@H]1CC[C@]1(C)[C@@H]2CC[C@@H]2[C@@]3(C)CCCC(C)(C)[C@@H]3C=C[C@@]12C	0.17080529283117196	-0.4082482904638633	-5	0	BGC0000663:3766;BGC0000150:1888;BGC0000081:1585;BGC0000365:1081;BGC0000665:968;BGC0001503:784;BGC0001477:746;BGC0001584:743;BGC0000965:739;BGC0001397:738;BGC0000696:732
NZ_KV411304.1.region004	59	3392	1041	CC(CCCO)[C@H]1CC[C@@]2(C)[C@H]1CC[C@]1(C)[C@@H]2CC[C@@H]2[C@@]3(C)CCCC(C)(C)[C@@H]3C=C[C@@]12C	0.15542910375273544	-0.4082482904638633	-5	0	BGC0000663:3766;BGC0000150:1888;BGC0000081:1585;BGC0000365:1081;BGC0000665:968;BGC0001503:784;BGC0001477:746;BGC0001584:743;BGC0000965:739;BGC0001397:738;BGC0000696:732
NZ_KV411304.1.region004	59	2962	-1	CC(CCCO)[C@H]1CC[C@@]2(C)[C@H]1CC[C@]1(C)[C@@H]2CC[C@@H]2[C@@]3(C)CCCC(C)(C)[C@@H]3C=C[C@@]12C	0.152530528161445	-0.4082482904638633	-5	0	BGC0000663:3766;BGC0000150:1888;BGC0000081:1585;BGC0000365:1081;BGC0000665:968;BGC0001503:784;BGC0001477:746;BGC0001584:743;BGC0000965:739;BGC0001397:738;BGC0000696:732
NZ_KV411304.1.region004	59	2963	-1	CC(CCCO)[C@H]1CC[C@@]2(C)[C@H]1CC[C@]1(C)[C@@H]2CC[C@@H]2[C@@]3(C)CCCC(C)(C)[C@@H]3C=C[C@@]12C	0.22911553078858643	-0.4082482904638633	-5	0	BGC0000663:3766;BGC0000150:1888;BGC0000081:1585;BGC0000365:1081;BGC0000665:968;BGC0001503:784;BGC0001477:746;BGC0001584:743;BGC0000965:739;BGC0001397:738;BGC0000696:732
NZ_KV411304.1.region004	59	2971	-1	CC(CCCO)[C@H]1CC[C@@]2(C)[C@H]1CC[C@]1(C)[C@@H]2CC[C@@H]2[C@@]3(C)CCCC(C)(C)[C@@H]3C=C[C@@]12C	0.15043681480469026	-0.4082482904638633	-5	0	BGC0000663:3766;BGC0000150:1888;BGC0000081:1585;BGC0000365:1081;BGC0000665:968;BGC0001503:784;BGC0001477:746;BGC0001584:743;BGC0000965:739;BGC0001397:738;BGC0000696:732
NZ_KV411304.1.region004	59	2985	-1	CC(CCCO)[C@H]1CC[C@@]2(C)[C@H]1CC[C@]1(C)[C@@H]2CC[C@@H]2[C@@]3(C)CCCC(C)(C)[C@@H]3C=C[C@@]12C	0.15906431036997692	-0.4082482904638633	-5	0	BGC0000663:3766;BGC0000150:1888;BGC0000081:1585;BGC0000365:1081;BGC0000665:968;BGC0001503:784;BGC0001477:746;BGC0001584:743;BGC0000965:739;BGC0001397:738;BGC0000696:732
NZ_KV411304.1.region004	59	2991	-1	CC(CCCO)[C@H]1CC[C@@]2(C)[C@H]1CC[C@]1(C)[C@@H]2CC[C@@H]2[C@@]3(C)CCCC(C)(C)[C@@H]3C=C[C@@]12C	0.13674168983036666	-0.4082482904638633	-5	0	BGC0000663:3766;BGC0000150:1888;BGC0000081:1585;BGC0000365:1081;BGC0000665:968;BGC0001503:784;BGC0001477:746;BGC0001584:743;BGC0000965:739;BGC0001397:738;BGC0000696:732
NZ_KV411304.1.region004	59	2992	-1	CC(CCCO)[C@H]1CC[C@@]2(C)[C@H]1CC[C@]1(C)[C@@H]2CC[C@@H]2[C@@]3(C)CCCC(C)(C)[C@@H]3C=C[C@@]12C	0.14729060831866314	-0.4082482904638633	-5	0	BGC0000663:3766;BGC0000150:1888;BGC0000081:1585;BGC0000365:1081;BGC0000665:968;BGC0001503:784;BGC0001477:746;BGC0001584:743;BGC0000965:739;BGC0001397:738;BGC0000696:732
NZ_KV411304.1.region004	59	3115	1321	CC(CCCO)[C@H]1CC[C@@]2(C)[C@H]1CC[C@]1(C)[C@@H]2CC[C@@H]2[C@@]3(C)CCCC(C)(C)[C@@H]3C=C[C@@]12C	0.17531532859573637	-0.4082482904638633	-5	0	BGC0000663:3766;BGC0000150:1888;BGC0000081:1585;BGC0000365:1081;BGC0000665:968;BGC0001503:784;BGC0001477:746;BGC0001584:743;BGC0000965:739;BGC0001397:738;BGC0000696:732
NZ_KV411304.1.region004	59	3006	-1	CC(CCCO)[C@H]1CC[C@@]2(C)[C@H]1CC[C@]1(C)[C@@H]2CC[C@@H]2[C@@]3(C)CCCC(C)(C)[C@@H]3C=C[C@@]12C	0.16516970551254503	-0.4082482904638633	-5	0	BGC0000663:3766;BGC0000150:1888;BGC0000081:1585;BGC0000365:1081;BGC0000665:968;BGC0001503:784;BGC0001477:746;BGC0001584:743;BGC0000965:739;BGC0001397:738;BGC0000696:732
NZ_KV411304.1.region004	59	3007	-1	CC(CCCO)[C@H]1CC[C@@]2(C)[C@H]1CC[C@]1(C)[C@@H]2CC[C@@H]2[C@@]3(C)CCCC(C)(C)[C@@H]3C=C[C@@]12C	0.18147065300184434	-0.4082482904638633	-5	0	BGC0000663:3766;BGC0000150:1888;BGC0000081:1585;BGC0000365:1081;BGC0000665:968;BGC0001503:784;BGC0001477:746;BGC0001584:743;BGC0000965:739;BGC0001397:738;BGC0000696:732
NZ_KV411304.1.region004	59	3810	1802	CC(CCCO)[C@H]1CC[C@@]2(C)[C@H]1CC[C@]1(C)[C@@H]2CC[C@@H]2[C@@]3(C)CCCC(C)(C)[C@@H]3C=C[C@@]12C	0.14343884542915966	-0.4082482904638633	-5	0	BGC0000663:3766;BGC0000150:1888;BGC0000081:1585;BGC0000365:1081;BGC0000665:968;BGC0001503:784;BGC0001477:746;BGC0001584:743;BGC0000965:739;BGC0001397:738;BGC0000696:732
NZ_KV411304.1.region004	59	3884	1802	CC(CCCO)[C@H]1CC[C@@]2(C)[C@H]1CC[C@]1(C)[C@@H]2CC[C@@H]2[C@@]3(C)CCCC(C)(C)[C@@H]3C=C[C@@]12C	0.1545366939151847	-0.4082482904638633	-5	0	BGC0000663:3766;BGC0000150:1888;BGC0000081:1585;BGC0000365:1081;BGC0000665:968;BGC0001503:784;BGC0001477:746;BGC0001584:743;BGC0000965:739;BGC0001397:738;BGC0000696:732
NZ_KV411304.1.region004	59	3015	2206	CC(CCCO)[C@H]1CC[C@@]2(C)[C@H]1CC[C@]1(C)[C@@H]2CC[C@@H]2[C@@]3(C)CCCC(C)(C)[C@@H]3C=C[C@@]12C	0.15932157045110115	-0.4082482904638633	-5	0	BGC0000663:3766;BGC0000150:1888;BGC0000081:1585;BGC0000365:1081;BGC0000665:968;BGC0001503:784;BGC0001477:746;BGC0001584:743;BGC0000965:739;BGC0001397:738;BGC0000696:732
NZ_KV411304.1.region004	59	3120	2206	CC(CCCO)[C@H]1CC[C@@]2(C)[C@H]1CC[C@]1(C)[C@@H]2CC[C@@H]2[C@@]3(C)CCCC(C)(C)[C@@H]3C=C[C@@]12C	0.16338182034646598	-0.4082482904638633	-5	0	BGC0000663:3766;BGC0000150:1888;BGC0000081:1585;BGC0000365:1081;BGC0000665:968;BGC0001503:784;BGC0001477:746;BGC0001584:743;BGC0000965:739;BGC0001397:738;BGC0000696:732
NZ_KV411304.1.region004	59	3016	-1	CC(CCCO)[C@H]1CC[C@@]2(C)[C@H]1CC[C@]1(C)[C@@H]2CC[C@@H]2[C@@]3(C)CCCC(C)(C)[C@@H]3C=C[C@@]12C	0.15778079195914618	-0.4082482904638633	-5	0	BGC0000663:3766;BGC0000150:1888;BGC0000081:1585;BGC0000365:1081;BGC0000665:968;BGC0001503:784;BGC0001477:746;BGC0001584:743;BGC0000965:739;BGC0001397:738;BGC0000696:732
NZ_KV411304.1.region004	59	3019	-1	CC(CCCO)[C@H]1CC[C@@]2(C)[C@H]1CC[C@]1(C)[C@@H]2CC[C@@H]2[C@@]3(C)CCCC(C)(C)[C@@H]3C=C[C@@]12C	0.2567084975715911	-0.4082482904638633	-5	0	BGC0000663:3766;BGC0000150:1888;BGC0000081:1585;BGC0000365:1081;BGC0000665:968;BGC0001503:784;BGC0001477:746;BGC0001584:743;BGC0000965:739;BGC0001397:738;BGC0000696:732
NZ_KV411304.1.region004	59	3025	3219	CC(CCCO)[C@H]1CC[C@@]2(C)[C@H]1CC[C@]1(C)[C@@H]2CC[C@@H]2[C@@]3(C)CCCC(C)(C)[C@@H]3C=C[C@@]12C	0.1571587390963346	-0.4082482904638633	-5	0	BGC0000663:3766;BGC0000150:1888;BGC0000081:1585;BGC0000365:1081;BGC0000665:968;BGC0001503:784;BGC0001477:746;BGC0001584:743;BGC0000965:739;BGC0001397:738;BGC0000696:732
NZ_KV411304.1.region004	59	3066	-1	CC(CCCO)[C@H]1CC[C@@]2(C)[C@H]1CC[C@]1(C)[C@@H]2CC[C@@H]2[C@@]3(C)CCCC(C)(C)[C@@H]3C=C[C@@]12C	0.15869483862341718	-0.4082482904638633	-5	0	BGC0000663:3766;BGC0000150:1888;BGC0000081:1585;BGC0000365:1081;BGC0000665:968;BGC0001503:784;BGC0001477:746;BGC0001584:743;BGC0000965:739;BGC0001397:738;BGC0000696:732
NZ_KV411304.1.region004	59	3082	-1	CC(CCCO)[C@H]1CC[C@@]2(C)[C@H]1CC[C@]1(C)[C@@H]2CC[C@@H]2[C@@]3(C)CCCC(C)(C)[C@@H]3C=C[C@@]12C	0.1518728824377268	-0.4082482904638633	-5	0	BGC0000663:3766;BGC0000150:1888;BGC0000081:1585;BGC0000365:1081;BGC0000665:968;BGC0001503:784;BGC0001477:746;BGC0001584:743;BGC0000965:739;BGC0001397:738;BGC0000696:732
NZ_KV411304.1.region004	59	3086	-1	CC(CCCO)[C@H]1CC[C@@]2(C)[C@H]1CC[C@]1(C)[C@@H]2CC[C@@H]2[C@@]3(C)CCCC(C)(C)[C@@H]3C=C[C@@]12C	0.20475538322695297	-0.4082482904638633	-5	0	BGC0000663:3766;BGC0000150:1888;BGC0000081:1585;BGC0000365:1081;BGC0000665:968;BGC0001503:784;BGC0001477:746;BGC0001584:743;BGC0000965:739;BGC0001397:738;BGC0000696:732
NZ_KV411304.1.region004	59	3087	-1	CC(CCCO)[C@H]1CC[C@@]2(C)[C@H]1CC[C@]1(C)[C@@H]2CC[C@@H]2[C@@]3(C)CCCC(C)(C)[C@@H]3C=C[C@@]12C	0.1801953433046509	-0.4082482904638633	-5	0	BGC0000663:3766;BGC0000150:1888;BGC0000081:1585;BGC0000365:1081;BGC0000665:968;BGC0001503:784;BGC0001477:746;BGC0001584:743;BGC0000965:739;BGC0001397:738;BGC0000696:732
NZ_KV411304.1.region004	59	3088	-1	CC(CCCO)[C@H]1CC[C@@]2(C)[C@H]1CC[C@]1(C)[C@@H]2CC[C@@H]2[C@@]3(C)CCCC(C)(C)[C@@H]3C=C[C@@]12C	0.1904426095423583	-0.4082482904638633	-5	0	BGC0000663:3766;BGC0000150:1888;BGC0000081:1585;BGC0000365:1081;BGC0000665:968;BGC0001503:784;BGC0001477:746;BGC0001584:743;BGC0000965:739;BGC0001397:738;BGC0000696:732
NZ_KV411304.1.region004	59	3089	574	CC(CCCO)[C@H]1CC[C@@]2(C)[C@H]1CC[C@]1(C)[C@@H]2CC[C@@H]2[C@@]3(C)CCCC(C)(C)[C@@H]3C=C[C@@]12C	0.19162823701546597	-0.4082482904638633	-5	0	BGC0000663:3766;BGC0000150:1888;BGC0000081:1585;BGC0000365:1081;BGC0000665:968;BGC0001503:784;BGC0001477:746;BGC0001584:743;BGC0000965:739;BGC0001397:738;BGC0000696:732
NZ_KV411304.1.region004	59	3140	574	CC(CCCO)[C@H]1CC[C@@]2(C)[C@H]1CC[C@]1(C)[C@@H]2CC[C@@H]2[C@@]3(C)CCCC(C)(C)[C@@H]3C=C[C@@]12C	0.16874351754958483	-0.4082482904638633	-5	0	BGC0000663:3766;BGC0000150:1888;BGC0000081:1585;BGC0000365:1081;BGC0000665:968;BGC0001503:784;BGC0001477:746;BGC0001584:743;BGC0000965:739;BGC0001397:738;BGC0000696:732
NZ_KV411304.1.region004	59	3092	-1	CC(CCCO)[C@H]1CC[C@@]2(C)[C@H]1CC[C@]1(C)[C@@H]2CC[C@@H]2[C@@]3(C)CCCC(C)(C)[C@@H]3C=C[C@@]12C	0.2159838368433877	-0.4082482904638633	-5	0	BGC0000663:3766;BGC0000150:1888;BGC0000081:1585;BGC0000365:1081;BGC0000665:968;BGC0001503:784;BGC0001477:746;BGC0001584:743;BGC0000965:739;BGC0001397:738;BGC0000696:732
NZ_KV411304.1.region004	59	3101	76	CC(CCCO)[C@H]1CC[C@@]2(C)[C@H]1CC[C@]1(C)[C@@H]2CC[C@@H]2[C@@]3(C)CCCC(C)(C)[C@@H]3C=C[C@@]12C	0.1400518837500869	-0.4082482904638633	-5	0	BGC0000663:3766;BGC0000150:1888;BGC0000081:1585;BGC0000365:1081;BGC0000665:968;BGC0001503:784;BGC0001477:746;BGC0001584:743;BGC0000965:739;BGC0001397:738;BGC0000696:732
NZ_KV411304.1.region004	59	4380	76	CC(CCCO)[C@H]1CC[C@@]2(C)[C@H]1CC[C@]1(C)[C@@H]2CC[C@@H]2[C@@]3(C)CCCC(C)(C)[C@@H]3C=C[C@@]12C	0.14875026464971416	-0.4082482904638633	-5	0	BGC0000663:3766;BGC0000150:1888;BGC0000081:1585;BGC0000365:1081;BGC0000665:968;BGC0001503:784;BGC0001477:746;BGC0001584:743;BGC0000965:739;BGC0001397:738;BGC0000696:732
NZ_KV411304.1.region004	59	3105	-1	CC(CCCO)[C@H]1CC[C@@]2(C)[C@H]1CC[C@]1(C)[C@@H]2CC[C@@H]2[C@@]3(C)CCCC(C)(C)[C@@H]3C=C[C@@]12C	0.17042612324740686	-0.4082482904638633	-5	0	BGC0000663:3766;BGC0000150:1888;BGC0000081:1585;BGC0000365:1081;BGC0000665:968;BGC0001503:784;BGC0001477:746;BGC0001584:743;BGC0000965:739;BGC0001397:738;BGC0000696:732
NZ_KV411304.1.region004	59	3543	896	CC(CCCO)[C@H]1CC[C@@]2(C)[C@H]1CC[C@]1(C)[C@@H]2CC[C@@H]2[C@@]3(C)CCCC(C)(C)[C@@H]3C=C[C@@]12C	0.1502773159939605	-0.4082482904638633	-5	0	BGC0000663:3766;BGC0000150:1888;BGC0000081:1585;BGC0000365:1081;BGC0000665:968;BGC0001503:784;BGC0001477:746;BGC0001584:743;BGC0000965:739;BGC0001397:738;BGC0000696:732
NZ_KV411304.1.region004	59	3114	-1	CC(CCCO)[C@H]1CC[C@@]2(C)[C@H]1CC[C@]1(C)[C@@H]2CC[C@@H]2[C@@]3(C)CCCC(C)(C)[C@@H]3C=C[C@@]12C	0.15887847988806975	-0.4082482904638633	-5	0	BGC0000663:3766;BGC0000150:1888;BGC0000081:1585;BGC0000365:1081;BGC0000665:968;BGC0001503:784;BGC0001477:746;BGC0001584:743;BGC0000965:739;BGC0001397:738;BGC0000696:732
NZ_KV411304.1.region004	59	3117	-1	CC(CCCO)[C@H]1CC[C@@]2(C)[C@H]1CC[C@]1(C)[C@@H]2CC[C@@H]2[C@@]3(C)CCCC(C)(C)[C@@H]3C=C[C@@]12C	0.135533490939442	-0.4082482904638633	-5	0	BGC0000663:3766;BGC0000150:1888;BGC0000081:1585;BGC0000365:1081;BGC0000665:968;BGC0001503:784;BGC0001477:746;BGC0001584:743;BGC0000965:739;BGC0001397:738;BGC0000696:732
NZ_KV411304.1.region004	59	3975	766	CC(CCCO)[C@H]1CC[C@@]2(C)[C@H]1CC[C@]1(C)[C@@H]2CC[C@@H]2[C@@]3(C)CCCC(C)(C)[C@@H]3C=C[C@@]12C	0.1394125982875674	-0.4082482904638633	-5	0	BGC0000663:3766;BGC0000150:1888;BGC0000081:1585;BGC0000365:1081;BGC0000665:968;BGC0001503:784;BGC0001477:746;BGC0001584:743;BGC0000965:739;BGC0001397:738;BGC0000696:732
NZ_KV411304.1.region004	59	3121	-1	CC(CCCO)[C@H]1CC[C@@]2(C)[C@H]1CC[C@]1(C)[C@@H]2CC[C@@H]2[C@@]3(C)CCCC(C)(C)[C@@H]3C=C[C@@]12C	0.27683463656271506	-0.4082482904638633	-5	0	BGC0000663:3766;BGC0000150:1888;BGC0000081:1585;BGC0000365:1081;BGC0000665:968;BGC0001503:784;BGC0001477:746;BGC0001584:743;BGC0000965:739;BGC0001397:738;BGC0000696:732
NZ_KV411304.1.region004	59	3122	-1	CC(CCCO)[C@H]1CC[C@@]2(C)[C@H]1CC[C@]1(C)[C@@H]2CC[C@@H]2[C@@]3(C)CCCC(C)(C)[C@@H]3C=C[C@@]12C	0.23455564447621968	-0.4082482904638633	-5	0	BGC0000663:3766;BGC0000150:1888;BGC0000081:1585;BGC0000365:1081;BGC0000665:968;BGC0001503:784;BGC0001477:746;BGC0001584:743;BGC0000965:739;BGC0001397:738;BGC0000696:732
NZ_KV411304.1.region004	59	3128	-1	CC(CCCO)[C@H]1CC[C@@]2(C)[C@H]1CC[C@]1(C)[C@@H]2CC[C@@H]2[C@@]3(C)CCCC(C)(C)[C@@H]3C=C[C@@]12C	0.1531189411916417	-0.4082482904638633	-5	0	BGC0000663:3766;BGC0000150:1888;BGC0000081:1585;BGC0000365:1081;BGC0000665:968;BGC0001503:784;BGC0001477:746;BGC0001584:743;BGC0000965:739;BGC0001397:738;BGC0000696:732
NZ_KV411304.1.region004	59	3136	-1	CC(CCCO)[C@H]1CC[C@@]2(C)[C@H]1CC[C@]1(C)[C@@H]2CC[C@@H]2[C@@]3(C)CCCC(C)(C)[C@@H]3C=C[C@@]12C	0.23825908892453143	-0.4082482904638633	-5	0	BGC0000663:3766;BGC0000150:1888;BGC0000081:1585;BGC0000365:1081;BGC0000665:968;BGC0001503:784;BGC0001477:746;BGC0001584:743;BGC0000965:739;BGC0001397:738;BGC0000696:732
NZ_KV411304.1.region004	59	3171	-1	CC(CCCO)[C@H]1CC[C@@]2(C)[C@H]1CC[C@]1(C)[C@@H]2CC[C@@H]2[C@@]3(C)CCCC(C)(C)[C@@H]3C=C[C@@]12C	0.33258998035969417	-0.4082482904638633	-5	0	BGC0000663:3766;BGC0000150:1888;BGC0000081:1585;BGC0000365:1081;BGC0000665:968;BGC0001503:784;BGC0001477:746;BGC0001584:743;BGC0000965:739;BGC0001397:738;BGC0000696:732
NZ_KV411304.1.region004	59	3172	-1	CC(CCCO)[C@H]1CC[C@@]2(C)[C@H]1CC[C@]1(C)[C@@H]2CC[C@@H]2[C@@]3(C)CCCC(C)(C)[C@@H]3C=C[C@@]12C	0.16145617805551288	-0.4082482904638633	-5	0	BGC0000663:3766;BGC0000150:1888;BGC0000081:1585;BGC0000365:1081;BGC0000665:968;BGC0001503:784;BGC0001477:746;BGC0001584:743;BGC0000965:739;BGC0001397:738;BGC0000696:732
[truncated: 10,822 more rows]
